# Supplementary material for: Quantification of FRET-induced angular displacement by monitoring sensitized acceptor anisotropy using a dim fluorescent donor
Source: Nat Commun. 2021 May 5;12:2541. doi: 10.1038/s41467-021-22816-7 (PMC8099864; doi:10.1038/s41467-021-22816-7)
Supplement: Supplementary file 7 — Source Data [file 41467_2021_22816_MOESM7_ESM.zip]

Archive with 6 entries (6 files):
- Fig1.xlsx
- Fig2.xlsx
- Fig3.xlsx
- Fig4.xlsx
- Fig5.xlsx
- Supplementary.xlsx
