# Supplementary material for: Quantification of FRET-induced angular displacement by monitoring sensitized acceptor anisotropy using a dim fluorescent donor
Source: Nat Commun. 2021 May 5;12:2541. doi: 10.1038/s41467-021-22816-7 (PMC8099864; doi:10.1038/s41467-021-22816-7)
Supplement: Supplementary file 7 — Source Data [file 41467_2021_22816_MOESM7_ESM.zip › Fig1.xlsx]

## Sheet: panel_A
Time (ns)	IRF	Decay	Fit	Residuals
1.71568	0	1	1.81975	0
1.72055	0	1	1.81975	0
1.72543	0	0	1.81975	0
1.7303	0	1	1.81975	0
1.73517	0	1	1.81975	0
1.74005	0	0	1.81975	0
1.74492	0	0	1.81975	0
1.7498	0	0	1.81975	0
1.75467	0	0	1.81975	0
1.75954	0	0	1.81975	0
1.76442	0	0	1.81975	0
1.76929	0	0	1.81975	0
1.77417	0	1	1.81975	0
1.77904	0	1	1.81975	0
1.78391	1	0	1.81975	0
1.78879	0	1	1.81975	0
1.79366	0	1	1.81975	0
1.79854	1	1	1.81975	0
1.80341	0	1	1.81975	0
1.80828	0	1	1.81975	0
1.81316	0	0	1.81975	0
1.81803	0	1	1.81975	0
1.82291	0	1	1.81975	0
1.82778	0	1	1.81975	0
1.83266	0	0	1.81975	0
1.83753	0	2	1.81975	0
1.8424	0	0	1.81975	0
1.84728	2	0	1.81975	0
1.85215	1	1	1.81975	0
1.85703	0	1	1.81975	0
1.8619	0	1	1.81975	0
1.86677	0	0	1.81975	0
1.87165	0	0	1.81975	0
1.87652	1	1	1.81975	0
1.8814	0	0	1.81975	0
1.88627	0	1	1.81975	0
1.89114	0	1	1.81975	0
1.89602	0	1	1.81975	0
1.90089	0	0	1.81975	0
1.90577	0	0	1.81975	0
1.91064	0	0	1.81975	0
1.91551	0	0	1.81975	0
1.92039	1	0	1.81975	0
1.92526	0	0	1.81975	0
1.93014	2	0	1.81975	0
1.93501	2	1	1.81975	0
1.93988	4	0	1.81975	0
1.94476	1	1	1.81975	0
1.94963	4	0	1.81975	-1.81975
1.95451	11	0	1.81975	-1.81975
1.95938	14	0	1.81975	-1.81975
1.96426	16	3	1.81975	0.68142
1.96913	28	2	1.81975	0.127459
1.974	54	5	1.81975	1.42225
1.97888	96	3	1.81975	0.68142
1.98375	199	5	1.81975	1.42225
1.98863	413	13	1.81975	3.10084
1.9935	677	28	3.50802	4.62855
1.99837	1311	49	15.6147	4.76933
2.00325	2315	91	48.3579	4.47011
2.00812	3625	207	117.761	6.20251
2.013	5074	367	254.271	5.88441
2.01787	6832	589	492.196	3.98873
2.02274	8359	892	857.262	1.16313
2.02762	9659	1404	1370.97	0.881562
2.03249	10079	1986	2042.92	-1.27717
2.03737	10118	2774	2859.54	-1.62411
2.04224	9376	3639	3776.85	-2.28515
2.04711	8326	4344	4734.86	-5.93035
2.05199	7035	5407	5673.51	-3.62441
2.05686	5443	6070	6537.78	-6.00411
2.06174	4283	7020	7290.71	-3.23093
2.06661	3277	7499	7905.9	-4.69883
2.07149	2583	8234	8378.47	-1.59212
2.07636	2086	8621	8729.59	-1.16957
2.08123	1769	9029	8985.54	0.457368
2.08611	1524	9364	9171.28	1.99153
2.09098	1353	9233	9308.47	-0.785413
2.09586	1172	9414	9412.21	0.0184966
2.10073	993	9427	9491.96	-0.66904
2.1056	839	9668	9552.56	1.1741
2.11048	758	9802	9595.09	2.08991
2.11535	675	9459	9620.36	-1.65915
2.12023	561	9899	9632.04	2.68317
2.1251	498	9695	9634.19	0.617566
2.12997	428	9800	9627.19	1.74566
2.13485	358	9861	9611.13	2.51625
2.13972	336	10013	9587.77	4.24959
2.1446	300	9808	9557.76	2.52676
2.14947	242	9769	9522.53	2.49363
2.15434	217	9669	9484.03	1.88113
2.15922	199	9610	9441.79	1.71586
2.16409	186	9565	9395.55	1.73262
2.16897	165	9467	9346.74	1.23602
2.17384	177	9280	9296.5	-0.17128
2.17872	171	9246	9244.97	0.0107002
2.18359	142	9192	9192.9	-0.00935051
2.18846	123	9214	9141.18	0.758625
2.19334	125	9115	9088.84	0.273996
2.19821	135	9255	9034.73	2.28965
2.20309	136	9106	8979.61	1.32454
2.20796	136	9188	8924.9	2.74478
2.21283	139	8878	8871.1	0.0732758
2.21771	147	8946	8817.89	1.35443
2.22258	162	8662	8765.16	-1.10846
2.22746	127	8887	8713.19	1.84372
2.23233	166	8766	8662.49	1.10556
2.2372	151	8818	8611.92	2.19456
2.24208	164	8609	8561.49	0.512054
2.24695	203	8488	8512.18	-0.262415
2.25183	191	8593	8463.61	1.39582
2.2567	203	8474	8416.95	0.619756
2.26157	173	8484	8372.39	1.21176
2.26645	180	8273	8328.66	-0.61189
2.27132	151	8358	8284.64	0.8024
2.2762	170	8176	8239.91	-0.706784
2.28107	153	8042	8194.34	-1.6988
2.28594	129	8070	8148.4	-0.872693
2.29082	131	8196	8102.61	1.03157
2.29569	111	7929	8055.91	-1.42522
2.30057	116	8043	8008.09	0.389288
2.30544	97	7923	7959.91	-0.41463
2.31032	93	7928	7911.81	0.181856
2.31519	90	7833	7864.03	-0.350633
2.32006	81	7832	7816.58	0.174251
2.32494	75	7675	7769.44	-1.07805
2.32981	75	7547	7722.63	-2.02165
2.33469	67	7554	7676.13	-1.40514
2.33956	78	7655	7629.94	0.286461
2.34443	72	7484	7584.06	-1.1566
2.34931	94	7452	7538.49	-1.00188
2.35418	74	7433	7493.22	-0.698522
2.35906	76	7498	7448.26	0.574395
2.36393	68	7343	7403.6	-0.707236
2.3688	89	7437	7359.25	0.901631
2.37368	76	7224	7315.18	-1.07283
2.37855	94	7287	7271.42	0.182535
2.38343	73	7051	7227.95	-2.10724
2.3883	73	7221	7184.76	0.426415
2.39317	74	7149	7141.87	0.08429
2.39805	88	7020	7099.27	-0.946092
2.40292	93	6985	7056.95	-0.860886
2.4078	122	6923	7014.91	-1.10467
2.41267	109	6867	6973.16	-1.28107
2.41755	92	6912	6931.68	-0.23676
2.42242	119	6895	6890.49	0.0543639
2.42729	96	6890	6849.56	0.487155
2.43217	130	6650	6808.91	-1.94873
2.43704	145	6708	6768.54	-0.739127
2.44192	132	6718	6728.43	-0.12723
2.44679	165	6643	6689.33	-0.568447
2.45166	135	6650	6651.06	-0.0129646
2.45654	171	6440	6613.72	-2.16476
2.46141	149	6606	6577.06	0.356006
2.46629	152	6670	6540.94	1.58029
2.47116	141	6470	6505.56	-0.442067
2.47603	154	6476	6470.11	0.0731442
2.48091	131	6316	6434.29	-1.48845
2.48578	132	6266	6398.64	-1.67557
2.49066	126	6286	6362.92	-0.970228
2.49553	115	6235	6326.6	-1.16007
2.5004	93	6409	6289.95	1.48712
2.50528	115	6221	6253.2	-0.408261
2.51015	110	6257	6216.53	0.511565
2.51503	95	6293	6180.11	1.42305
2.5199	83	6093	6143.93	-0.652478
2.52477	83	6097	6107.99	-0.140748
2.52965	66	6207	6072.29	1.70988
2.53452	73	6202	6036.82	2.09742
2.5394	49	6082	6001.59	1.03105
2.54427	43	5973	5966.59	0.0828807
2.54915	43	5941	5931.83	0.118979
2.55402	32	5943	5897.29	0.59288
2.55889	32	5889	5862.99	0.338964
2.56377	27	6087	5828.91	3.30805
2.56864	26	5777	5795.05	-0.23754
2.57352	23	5730	5761.42	-0.415136
2.57839	22	5590	5728.02	-1.84597
2.58326	24	5867	5694.83	2.24777
2.58814	14	5620	5661.86	-0.558399
2.59301	15	5567	5629.11	-0.832448
2.59789	18	5656	5596.58	0.790137
2.60276	20	5649	5564.26	1.1275
2.60763	13	5367	5532.15	-2.25431
2.61251	22	5546	5500.26	0.614257
2.61738	13	5500	5468.57	0.423795
2.62226	12	5351	5437.09	-1.17695
2.62713	19	5471	5405.83	0.881141
2.632	11	5576	5374.76	2.69494
2.63688	22	5284	5343.9	-0.824079
2.64175	11	5259	5313.25	-0.748041
2.64663	14	5359	5282.79	1.04101
2.6515	16	5293	5252.54	0.556154
2.65638	19	5097	5222.48	-1.75762
2.66125	16	5259	5192.62	0.915294
2.66612	17	5288	5162.96	1.71949
2.671	11	5272	5133.49	1.90758
2.67587	10	5181	5104.22	1.06672
2.68075	13	5162	5075.14	1.20902
2.68562	18	5109	5046.24	0.878004
2.69049	19	5070	5017.54	0.736767
2.69537	17	5036	4989.02	0.661965
2.70024	14	4984	4960.69	0.330114
2.70512	11	4909	4932.55	-0.336136
2.70999	17	4864	4904.59	-0.582018
2.71486	15	4800	4876.81	-1.10872
2.71974	21	4724	4849.22	-1.82185
2.72461	16	4842	4821.8	0.290252
2.72949	21	4754	4794.57	-0.58835
2.73436	25	4725	4767.51	-0.618389
2.73923	22	4760	4740.62	0.280832
2.74411	27	4757	4713.92	0.624652
2.74898	36	4815	4687.38	1.83911
2.75386	22	4776	4661.02	1.66372
2.75873	28	4591	4634.83	-0.646925
2.76361	24	4628	4608.81	0.282013
2.76848	19	4513	4582.97	-1.04147
2.77335	12	4405	4557.28	-2.29446
2.77823	12	4499	4531.77	-0.488539
2.7831	12	4484	4506.42	-0.334803
2.78798	9	4484	4481.23	0.0412974
2.79285	7	4387	4456.21	-1.04497
2.79772	8	4491	4431.35	0.890038
2.8026	9	4321	4406.66	-1.30307
2.80747	6	4408	4382.12	0.389828
2.81235	8	4282	4357.74	-1.15744
2.81722	6	4335	4333.52	0.0225116
2.82209	7	4237	4309.45	-1.11308
2.82697	13	4298	4285.54	0.189994
2.83184	6	4299	4261.79	0.567519
2.83672	5	4243	4238.19	0.0738648
2.84159	10	4131	4214.74	-1.30288
2.84646	6	4138	4191.44	-0.830791
2.85134	4	4113	4168.3	-0.862204
2.85621	4	4128	4145.3	-0.269226
2.86109	3	4184	4122.45	0.951582
2.86596	5	4075	4099.75	-0.387644
2.87083	8	4048	4077.19	-0.458778
2.87571	5	4047	4054.78	-0.122266
2.88058	4	3927	4032.51	-1.68371
2.88546	6	3996	4010.39	-0.227596
2.89033	5	3909	3988.41	-1.27004
2.89521	3	3986	3966.57	0.307833
2.90008	7	3869	3944.86	-1.21966
2.90495	2	3949	3923.3	0.408911
2.90983	5	3849	3901.88	-0.852361
2.9147	7	3839	3880.6	-0.671328
2.91958	4	3934	3859.45	1.18865
2.92445	4	3795	3838.43	-0.705029
2.92932	7	3815	3817.55	-0.0413346
2.9342	6	3676	3796.81	-1.99253
2.93907	6	3849	3776.19	1.17352
2.94395	4	3746	3755.71	-0.158696
2.94882	2	3740	3735.36	0.0758336
2.95369	7	3736	3715.14	0.341252
2.95857	2	3688	3695.05	-0.116091
2.96344	6	3607	3675.09	-1.13367
2.96832	2	3614	3655.25	-0.686172
2.97319	3	3628	3635.54	-0.125186
2.97806	3	3590	3615.96	-0.433201
2.98294	1	3566	3596.5	-0.510686
2.98781	2	3633	3577.16	0.926429
2.99269	2	3526	3557.95	-0.538007
2.99756	8	3450	3538.86	-1.51278
3.00244	4	3423	3519.89	-1.65599
3.00731	7	3484	3501.04	-0.288631
3.01218	9	3460	3482.31	-0.379225
3.01706	13	3466	3463.7	0.039143
3.02193	5	3483	3445.2	0.640455
3.02681	6	3448	3426.83	0.360591
3.03168	6	3327	3408.57	-1.41412
3.03655	8	3330	3390.42	-1.04707
3.04143	4	3276	3372.39	-1.68411
3.0463	2	3297	3354.48	-1.001
3.05118	9	3390	3336.67	0.915874
3.05605	8	3233	3318.98	-1.51222
3.06092	4	3222	3301.41	-1.39891
3.0658	6	3279	3283.94	-0.0862355
3.07067	4	3142	3266.58	-2.22253
3.07555	9	3256	3249.33	0.116855
3.08042	6	3120	3232.19	-2.00857
3.08529	3	3178	3215.16	-0.65918
3.09017	2	3150	3198.24	-0.859433
3.09504	2	3147	3181.42	-0.613516
3.09992	8	3153	3164.7	-0.208439
3.10479	3	3152	3148.1	0.0695333
3.10966	4	3170	3131.59	0.682162
3.11454	2	3041	3115.19	-1.34539
3.11941	2	3077	3098.89	-0.394703
3.12429	3	3107	3082.7	0.435968
3.12916	1	3077	3066.6	0.187401
3.13404	3	3054	3050.61	0.0613207
3.13891	5	2969	3034.72	-1.20608
3.14378	2	3044	3018.92	0.454512
3.14866	0	2966	3003.23	-0.683568
3.15353	1	2953	2987.63	-0.637267
3.15841	3	2946	2972.13	-0.481412
3.16328	3	2902	2956.73	-1.01588
3.16815	2	3003	2941.42	1.12377
3.17303	2	2878	2926.21	-0.898565
3.1779	3	2968	2911.09	1.04466
3.18278	3	2931	2896.06	0.645317
3.18765	4	2877	2881.13	-0.0770494
3.19252	7	2822	2866.29	-0.833825
3.1974	2	2833	2851.55	-0.348496
3.20227	4	2776	2836.89	-1.15577
3.20715	4	2772	2822.33	-0.955961
3.21202	4	2868	2807.86	1.12303
3.21689	0	2723	2793.47	-1.35053
3.22177	3	2666	2779.18	-2.19198
3.22664	2	2751	2764.97	-0.266407
3.23152	2	2714	2750.85	-0.707434
3.23639	0	2641	2736.82	-1.8646
3.24127	2	2676	2722.88	-0.906211
3.24614	1	2668	2709.02	-0.794143
3.25101	2	2640	2695.25	-1.07523
3.25589	2	2731	2681.56	0.946101
3.26076	1	2694	2667.95	0.501823
3.26564	2	2661	2654.43	0.127306
3.27051	1	2646	2641	0.0972894
3.27538	2	2497	2627.64	-2.61438
3.28026	2	2575	2614.37	-0.775804
3.28513	0	2583	2601.18	-0.357638
3.29001	1	2538	2588.07	-0.993791
3.29488	1	2524	2575.04	-1.01585
3.29975	2	2519	2562.09	-0.858448
3.30463	1	2498	2549.21	-1.02469
3.3095	1	2523	2536.42	-0.267206
3.31438	2	2449	2523.71	-1.50963
3.31925	1	2544	2511.07	0.652864
3.32412	1	2502	2498.51	0.0697448
3.329	3	2557	2486.03	1.40352
3.33387	0	2450	2473.62	-0.477232
3.33875	1	2522	2461.29	1.20888
3.34362	2	2552	2449.03	2.03822
3.34849	1	2407	2436.85	-0.608485
3.35337	2	2340	2424.75	-1.7519
3.35824	3	2419	2412.71	0.127857
3.36312	4	2378	2400.75	-0.46654
3.36799	2	2245	2388.86	-3.03626
3.37287	1	2323	2377.05	-1.12135
3.37774	1	2366	2365.3	0.0143587
3.38261	1	2326	2353.63	-0.572856
3.38749	3	2284	2342.03	-1.21414
3.39236	1	2348	2330.49	0.361308
3.39724	3	2392	2319.03	1.492
3.40211	0	2264	2307.64	-0.917069
3.40698	0	2230	2296.31	-1.4042
3.41186	1	2303	2285.05	0.373965
3.41673	1	2284	2273.86	0.212077
3.42161	1	2237	2262.74	-0.544284
3.42648	2	2265	2251.69	0.279706
3.43135	0	2186	2240.7	-1.16994
3.43623	2	2156	2229.78	-1.58892
3.4411	0	2190	2218.92	-0.618006
3.44598	1	2158	2208.13	-1.07912
3.45085	0	2164	2197.4	-0.718048
3.45572	2	2175	2186.74	-0.251736
3.4606	2	2129	2176.14	-1.02168
3.46547	0	2118	2165.61	-1.03443
3.47035	0	2094	2155.13	-1.33596
3.47522	1	2083	2144.72	-1.35241
3.4801	1	2047	2134.38	-1.93123
3.48497	3	2225	2124.09	2.13928
3.48984	5	2114	2113.87	0.0029194
3.49472	2	2090	2103.7	-0.299718
3.49959	0	2105	2093.6	0.248499
3.50447	4	2112	2083.56	0.618941
3.50934	2	2094	2073.57	0.44641
3.51421	1	2028	2063.65	-0.791592
3.51909	1	2036	2053.78	-0.394103
3.52396	0	2015	2043.98	-0.645505
3.52884	0	2079	2034.23	0.981944
3.53371	1	1978	2024.54	-1.04635
3.53858	2	1965	2014.9	-1.12575
3.54346	1	1953	2005.33	-1.18404
3.54833	1	2005	1995.81	0.205331
3.55321	1	1920	1986.34	-1.51404
3.55808	2	1994	1976.93	0.382186
3.56295	0	1979	1967.58	0.256684
3.56783	0	1905	1958.28	-1.2208
3.5727	0	1910	1949.04	-0.893308
3.57758	1	2013	1939.85	1.63034
3.58245	1	1966	1930.72	0.79573
3.58733	0	1927	1921.64	0.122176
3.5922	1	1964	1912.61	1.15962
3.59707	2	1928	1903.63	0.554911
3.60195	1	1855	1894.71	-0.922047
3.60682	0	1905	1885.84	0.438929
3.6117	3	1865	1877.02	-0.278433
3.61657	3	1896	1868.26	0.637121
3.62144	1	1859	1859.54	-0.0125805
3.62632	2	1899	1850.88	1.10429
3.63119	1	1883	1842.26	0.938758
3.63607	0	1819	1833.7	-0.344671
3.64094	2	1789	1825.19	-0.855534
3.64581	1	1790	1816.72	-0.631593
3.65069	0	1832	1808.31	0.553564
3.65556	0	1727	1799.94	-1.75517
3.66044	3	1753	1791.62	-0.922455
3.66531	0	1808	1783.35	0.579661
3.67018	1	1755	1775.13	-0.48053
3.67506	0	1767	1766.96	0.00103372
3.67993	0	1800	1758.83	0.970395
3.68481	1	1737	1750.75	-0.329908
3.68968	1	1763	1742.72	0.48308
3.69455	0	1759	1734.73	0.578692
3.69943	0	1684	1726.79	-1.04269
3.7043	1	1707	1718.89	-0.287862
3.70918	1	1719	1711.04	0.191904
3.71405	1	1642	1703.24	-1.51126
3.71893	1	1735	1695.48	0.948807
3.7238	1	1627	1687.76	-1.50644
3.72867	0	1637	1680.09	-1.06507
3.73355	1	1703	1672.47	0.739914
3.73842	3	1740	1664.88	1.80081
3.7433	0	1660	1657.34	0.0652321
3.74817	0	1622	1649.85	-0.691396
3.75304	0	1664	1642.39	0.529729
3.75792	0	1609	1634.98	-0.647671
3.76279	1	1611	1627.61	-0.413837
3.76767	0	1649	1620.28	0.70718
3.77254	1	1636	1613	0.568706
3.77741	0	1641	1605.75	0.870096
3.78229	1	1628	1598.55	0.729892
3.78716	0	1685	1591.39	2.28051
3.79204	0	1634	1584.27	1.23034
3.79691	2	1547	1577.19	-0.767444
3.80178	2	1618	1570.14	1.18973
3.80666	0	1513	1563.14	-1.2891
3.81153	1	1532	1556.18	-0.617794
3.81641	0	1600	1549.26	1.26854
3.82128	1	1560	1542.38	0.446233
3.82616	1	1554	1535.53	0.468517
3.83103	1	1514	1528.72	-0.378428
3.8359	1	1512	1521.96	-0.256066
3.84078	0	1481	1515.23	-0.889397
3.84565	1	1461	1508.54	-1.24364
3.85053	1	1442	1501.88	-1.57691
3.8554	0	1569	1495.26	1.86152
3.86027	3	1540	1488.68	1.30764
3.86515	0	1504	1482.14	0.563639
3.87002	0	1518	1475.63	1.08736
3.8749	0	1454	1469.16	-0.397695
3.87977	1	1464	1462.73	0.0331758
3.88464	1	1466	1456.33	0.252492
3.88952	0	1431	1449.97	-0.501473
3.89439	0	1482	1443.64	0.996372
3.89927	1	1497	1437.35	1.54167
3.90414	0	1479	1431.09	1.24568
3.90901	0	1449	1424.87	0.633853
3.91389	2	1408	1418.68	-0.284736
3.91876	0	1467	1412.53	1.42212
3.92364	0	1432	1406.41	0.676196
3.92851	0	1357	1400.33	-1.17614
3.93338	0	1452	1394.27	1.51491
3.93826	2	1424	1388.26	0.94722
3.94313	0	1381	1382.27	-0.0341898
3.94801	0	1385	1376.32	0.233281
3.95288	3	1369	1370.4	-0.0378058
3.95776	1	1359	1364.51	-0.149517
3.96263	1	1352	1358.66	-0.181055
3.9675	0	1363	1352.83	0.275337
3.97238	0	1399	1347.04	1.38907
3.97725	1	1357	1341.29	0.426587
3.98213	1	1351	1335.56	0.420112
3.987	0	1309	1329.86	-0.576628
3.99187	1	1297	1324.2	-0.755199
3.99675	0	1318	1318.56	-0.0155293
4.00162	0	1352	1312.96	1.06173
4.0065	1	1317	1307.39	0.264862
4.01137	0	1281	1301.85	-0.582428
4.01624	2	1311	1296.33	0.405063
4.02112	1	1350	1290.85	1.60982
4.02599	1	1291	1285.4	0.155886
4.03087	0	1267	1279.98	-0.364548
4.03574	1	1307	1274.58	0.896687
4.04061	3	1298	1269.22	0.798877
4.04549	0	1352	1263.88	2.39647
4.05036	0	1289	1258.58	0.84739
4.05524	0	1260	1253.3	0.188791
4.06011	1	1257	1248.05	0.252461
4.06499	1	1253	1242.83	0.287362
4.06986	0	1236	1237.64	-0.0465062
4.07473	0	1203	1232.47	-0.849661
4.07961	1	1268	1227.33	1.14206
4.08448	2	1189	1222.22	-0.963481
4.08936	0	1250	1217.14	0.929416
4.09423	1	1199	1212.08	-0.377887
4.0991	0	1240	1207.06	0.935526
4.10398	1	1238	1202.06	1.02158
4.10885	0	1229	1197.08	0.910493
4.11373	0	1174	1192.13	-0.529209
4.1186	1	1121	1187.21	-1.97755
4.12347	0	1168	1182.32	-0.418871
4.12835	0	1186	1177.45	0.248392
4.13322	1	1236	1172.6	1.80329
4.1381	0	1202	1167.78	0.986904
4.14297	0	1165	1162.99	0.0588385
4.14784	3	1174	1158.22	0.46041
4.15272	1	1186	1153.48	0.944214
4.15759	2	1165	1148.77	0.475622
4.16247	0	1165	1144.07	0.613084
4.16734	1	1168	1139.41	0.836639
4.17221	0	1127	1134.76	-0.231286
4.17709	0	1159	1130.15	0.847538
4.18196	0	1132	1125.55	0.191632
4.18684	0	1141	1120.98	0.592599
4.19171	0	1191	1116.44	2.16056
4.19659	0	1160	1111.92	1.41182
4.20146	0	1111	1107.42	0.107498
4.20633	0	1165	1102.94	1.81817
4.21121	0	1105	1098.49	0.195813
4.21608	0	1133	1094.06	1.15678
4.22096	2	1104	1089.66	0.43165
4.22583	2	1028	1085.28	-1.78638
4.2307	1	1046	1080.92	-1.0796
4.23558	1	1078	1076.58	0.043253
4.24045	0	1081	1072.27	0.26565
4.24533	2	1065	1067.97	-0.0911342
4.2502	0	1056	1063.7	-0.237094
4.25507	1	1173	1059.46	3.3152
4.25995	1	1061	1055.23	0.177083
4.26482	0	1052	1051.03	0.0299584
4.2697	0	1095	1046.85	1.4552
4.27457	1	1053	1042.69	0.31784
4.27944	0	1080	1038.55	1.26137
4.28432	0	1006	1034.43	-0.896337
4.28919	0	1050	1030.33	0.606933
4.29407	0	1075	1026.26	1.48663
4.29894	0	1077	1022.2	1.66974
4.30382	2	1046	1018.17	0.860512
4.30869	1	963	1014.16	-1.64849
4.31356	2	1047	1010.16	1.13842
4.31844	1	1029	1006.19	0.711035
4.32331	0	957	1002.24	-1.46238
4.32819	0	1058	998.308	1.83517
4.33306	1	1000	994.396	0.177223
4.33793	0	1078	990.504	2.66489
4.34281	0	996	986.632	0.29685
4.34768	0	995	982.779	0.387431
4.35256	0	1037	978.946	1.80278
4.35743	0	1009	975.132	1.0662
4.3623	0	963	971.338	-0.268689
4.36718	0	946	967.563	-0.701068
4.37205	0	948	963.807	-0.513378
4.37693	0	1000	960.069	1.26271
4.3818	2	967	956.351	0.342446
4.38667	0	958	952.651	0.172805
4.39155	0	969	948.97	0.643447
4.39642	0	1005	945.308	1.88294
4.4013	0	981	941.663	1.25592
4.40617	0	957	938.037	0.612976
4.41105	0	928	934.429	-0.211056
4.41592	0	1010	930.84	2.49085
4.42079	0	936	927.268	0.285429
4.42567	0	975	923.713	1.64249
4.43054	0	954	920.177	1.09506
4.43542	1	949	916.658	1.04986
4.44029	0	891	913.157	-0.742275
4.44516	0	931	909.673	0.698977
4.45004	0	922	906.206	0.520152
4.45491	0	937	902.756	1.11869
4.45979	0	859	899.324	-1.37583
4.46466	2	870	895.908	-0.878369
4.46953	0	925	892.509	1.06828
4.47441	0	916	889.127	0.887892
4.47928	1	899	885.762	0.441506
4.48416	1	938	882.413	1.81497
4.48903	0	888	879.081	0.299298
4.4939	0	851	875.765	-0.848939
4.49878	0	839	872.465	-1.15536
4.50365	0	931	869.182	2.02601
4.50853	0	921	865.914	1.81513
4.5134	0	885	862.663	0.750853
4.51827	0	873	859.427	0.459367
4.52315	0	884	856.207	0.934767
4.52802	0	889	853.003	1.20729
4.5329	0	883	849.815	1.11678
4.53777	0	839	846.641	-0.263811
4.54265	1	851	843.484	0.257656
4.54752	1	825	840.341	-0.534113
4.55239	0	815	837.214	-0.778123
4.55727	1	783	834.102	-1.82623
4.56214	0	868	831.005	1.2557
4.56702	0	829	827.923	0.0374158
4.57189	1	895	824.855	2.34467
4.57676	2	852	821.803	1.03453
4.58164	0	853	818.765	1.17218
4.58651	1	803	815.742	-0.44965
4.59139	0	888	812.733	2.52579
4.59626	0	815	809.739	0.184293
4.60113	1	812	806.759	0.183931
4.60601	0	765	803.793	-1.40257
4.61088	0	766	800.841	-1.25887
4.61576	0	784	797.904	-0.496569
4.62063	0	833	794.98	1.3173
4.6255	0	728	792.071	-2.37462
4.63038	0	797	789.175	0.277175
4.63525	1	807	786.293	0.728921
4.64013	1	759	783.425	-0.886558
4.645	0	803	780.57	0.791542
4.64988	1	818	777.729	1.40806
4.65475	0	780	774.901	0.182582
4.65962	0	736	772.086	-1.33016
4.6645	0	792	769.285	0.807141
4.66937	0	775	766.497	0.305437
4.67425	0	768	763.722	0.154366
4.67912	0	780	760.96	0.681735
4.68399	0	817	758.211	2.05676
4.68887	0	734	755.475	-0.792665
4.69374	1	771	752.752	0.657186
4.69862	0	769	750.041	0.683661
4.70349	0	794	747.344	1.65577
4.70836	0	769	744.658	0.87778
4.71324	0	749	741.986	0.256298
4.71811	1	777	739.325	1.35157
4.72299	1	742	736.677	0.195397
4.72786	2	784	734.042	1.78422
4.73273	1	735	731.418	0.132109
4.73761	0	731	728.807	0.081106
4.74248	1	760	726.208	1.22577
4.74736	1	825	723.621	3.52957
4.75223	0	742	721.046	0.769261
4.7571	0	719	718.482	0.0193094
4.76198	1	733	715.931	0.630469
4.76685	1	725	713.391	0.431152
4.77173	1	754	710.863	1.57097
4.7766	0	699	708.346	-0.353507
4.78148	1	727	705.841	0.784736
4.78635	0	749	703.348	1.6681
4.79122	0	713	700.866	0.454438
4.7961	1	689	698.395	-0.357912
4.80097	0	695	695.935	-0.0354763
4.80585	1	710	693.487	0.619724
4.81072	1	714	691.05	0.858891
4.81559	1	751	688.624	2.27614
4.82047	0	716	686.209	1.11336
4.82534	0	695	683.804	0.42467
4.83022	1	724	681.411	1.5828
4.83509	1	693	679.029	0.53072
4.83996	0	687	676.657	0.394602
4.84484	0	660	674.296	-0.556482
4.84971	1	670	671.946	-0.0751801
4.85459	1	681	669.606	0.436608
4.85946	0	733	667.277	2.42753
4.86433	2	666	664.958	0.0403623
4.86921	0	649	662.65	-0.535811
4.87408	0	632	660.352	-1.12779
4.87896	0	663	658.064	0.191683
4.88383	1	688	655.787	1.22811
4.88871	0	651	653.52	-0.0987524
4.89358	0	660	651.262	0.340108
4.89845	1	711	649.015	2.32461
4.90333	0	654	646.778	0.282394
4.9082	1	671	644.551	1.02105
4.91308	0	657	642.334	0.572186
4.91795	0	618	640.126	-0.890049
4.92282	0	659	637.929	0.820826
4.9277	0	649	635.741	0.520477
4.93257	1	624	633.562	-0.382798
4.93745	0	679	631.394	1.82697
4.94232	0	625	629.234	-0.169378
4.94719	0	594	627.085	-1.35749
4.95207	0	634	624.945	0.359634
4.95694	0	627	622.814	0.167178
4.96182	0	603	620.692	-0.720491
4.96669	0	620	618.58	0.0570176
4.97156	0	636	616.477	0.774123
4.97644	1	616	614.384	0.0651243
4.98131	3	629	612.299	0.665909
4.98619	1	635	610.224	0.983222
4.99106	2	623	608.157	0.594666
4.99593	0	614	606.1	0.318831
5.00081	0	631	604.051	1.07282
5.00568	0	562	602.012	-1.68778
5.01056	0	660	599.981	2.33625
5.01543	0	604	597.959	0.245816
5.02031	2	598	595.945	0.084016
5.02518	1	634	593.941	1.59095
5.03005	0	608	591.945	0.651117
5.03493	1	575	589.958	-0.623777
5.0398	0	586	587.979	-0.0817466
5.04468	0	609	586.009	0.931658
5.04955	0	575	584.047	-0.377277
5.05442	0	602	582.093	0.811333
5.0593	1	637	580.148	2.25254
5.06417	0	604	578.212	1.04931
5.06905	1	602	576.283	1.04814
5.07392	0	541	574.363	-1.43439
5.07879	1	569	572.451	-0.144671
5.08367	0	620	570.547	1.98608
5.08854	0	585	568.651	0.675938
5.09342	0	567	566.763	0.009933
5.09829	1	596	564.884	1.27457
5.10316	0	559	563.012	-0.169687
5.10804	1	570	561.148	0.370766
5.11291	0	556	559.292	-0.139616
5.11779	0	550	557.444	-0.317411
5.12266	1	560	555.604	0.185783
5.12754	0	556	553.771	0.094532
5.13241	1	548	551.946	-0.168567
5.13728	0	563	550.129	0.542455
5.14216	0	534	548.319	-0.619653
5.14703	1	558	546.517	0.486107
5.15191	0	508	544.723	-1.62931
5.15678	0	578	542.936	1.45848
5.16165	0	539	541.156	-0.0928732
5.16653	0	563	539.384	0.995293
5.1714	0	526	537.619	-0.506628
5.17628	0	544	535.862	0.348915
5.18115	1	525	534.112	-0.397676
5.18602	0	531	532.369	-0.0594136
5.1909	0	547	530.634	0.699781
5.19577	1	553	528.905	1.02462
5.20065	0	546	527.184	0.805256
5.20552	0	539	525.47	0.58279
5.21039	0	519	523.763	-0.209057
5.21527	0	541	522.063	0.814181
5.22014	0	588	520.37	2.78903
5.22502	0	548	518.684	1.25234
5.22989	0	472	517.004	-2.07149
5.23477	0	500	515.332	-0.685673
5.23964	0	527	513.667	0.580808
5.24451	1	499	512.008	-0.582322
5.24939	0	535	510.356	1.06544
5.25426	0	489	508.711	-0.891371
5.25914	0	525	507.073	0.782406
5.26401	0	543	505.441	1.6118
5.26888	1	521	503.816	0.752841
5.27376	0	490	502.198	-0.551033
5.27863	0	478	500.586	-1.03305
5.28351	0	492	498.98	-0.3147
5.28838	1	474	497.382	-1.07395
5.29325	0	481	495.789	-0.674327
5.29813	1	483	494.203	-0.509762
5.303	2	479	492.624	-0.622479
5.30788	1	498	491.05	0.311418
5.31275	0	500	489.484	0.47031
5.31762	0	522	487.923	1.49151
5.3225	0	458	486.369	-1.32558
5.32737	0	521	484.821	1.58505
5.33225	0	503	483.279	0.879327
5.33712	0	507	481.743	1.1217
5.34199	0	491	480.213	0.486788
5.34687	1	490	478.69	0.510932
5.35174	0	541	477.173	2.74415
5.35662	1	485	475.661	0.424048
5.36149	1	488	474.156	0.626689
5.36637	0	466	472.657	-0.308363
5.37124	2	468	471.163	-0.146221
5.37611	0	481	469.676	0.516341
5.38099	2	465	468.194	-0.148126
5.38586	0	489	466.718	1.00761
5.39074	1	506	465.249	1.81162
5.39561	0	488	463.784	1.09619
5.40048	0	465	462.326	0.123999
5.40536	0	477	460.874	0.738382
5.41023	0	477	459.427	0.80463
5.41511	0	463	457.985	0.233048
5.41998	0	435	456.55	-1.03324
5.42485	0	501	455.12	2.04977
5.42973	0	464	453.696	0.47837
5.4346	0	458	452.277	0.267426
5.43948	0	484	450.864	1.5062
5.44435	0	481	449.456	1.43829
5.44922	0	458	448.054	0.464762
5.4541	0	431	446.657	-0.754166
5.45897	0	477	445.266	1.45302
5.46385	0	476	443.88	1.47224
5.46872	1	474	442.499	1.44689
5.4736	0	453	441.124	0.557994
5.47847	0	425	439.754	-0.715668
5.48334	0	454	438.389	0.732649
5.48822	0	428	437.03	-0.436477
5.49309	1	476	435.676	1.84826
5.49797	0	437	434.327	0.127872
5.50284	0	423	432.983	-0.485399
5.50771	2	458	431.645	1.23151
5.51259	0	423	430.311	-0.355483
5.51746	0	436	428.983	0.336057
5.52234	0	454	427.66	1.23621
5.52721	1	433	426.342	0.319985
5.53208	1	460	425.028	1.63056
5.53696	1	411	423.72	-0.627446
5.54183	0	444	422.417	1.02428
5.54671	0	437	421.119	0.759691
5.55158	1	432	419.826	0.585732
5.55645	0	420	418.537	0.0713644
5.56133	0	431	417.254	0.66212
5.5662	1	412	415.975	-0.195857
5.57108	1	428	414.702	0.642796
5.57595	0	419	413.433	0.271974
5.58082	0	392	412.169	-1.01867
5.5857	0	381	410.909	-1.5323
5.59057	0	384	409.655	-1.30919
5.59545	1	430	408.405	1.04141
5.60032	0	415	407.16	0.384866
5.6052	0	395	405.919	-0.549403
5.61007	0	378	404.683	-1.37244
5.61494	0	393	403.452	-0.527238
5.61982	0	396	402.225	-0.312842
5.62469	0	382	401.003	-0.972301
5.62957	0	398	399.786	-0.0895229
5.63444	0	406	398.573	0.368593
5.63931	1	388	397.365	-0.475418
5.64419	0	417	396.161	1.0205
5.64906	0	385	394.961	-0.507675
5.65394	0	411	393.766	0.850074
5.65881	2	410	392.576	0.860521
5.66368	0	397	391.39	0.281575
5.66856	0	417	390.208	1.31201
5.67343	0	414	389.031	1.22718
5.67831	0	397	387.858	0.458848
5.68318	0	390	386.689	0.167668
5.68805	0	378	385.524	-0.387015
5.69293	0	378	384.364	-0.327346
5.6978	0	382	383.208	-0.0618321
5.70268	0	375	382.057	-0.364417
5.70755	2	373	380.91	-0.409541
5.71243	0	389	379.766	0.468163
5.7173	0	404	378.627	1.26233
5.72217	0	375	377.493	-0.128717
5.72705	0	378	376.362	0.0842528
5.73192	0	400	375.235	1.23823
5.7368	0	335	374.113	-2.13697
5.74167	0	371	372.995	-0.103556
5.74654	0	350	371.88	-1.16955
5.75142	0	381	370.77	0.524092
5.75629	1	366	369.664	-0.191517
5.76117	0	368	368.562	-0.0292833
5.76604	1	362	367.464	-0.287158
5.77091	0	374	366.369	0.394572
5.77579	0	374	365.279	0.450948
5.78066	0	372	364.193	0.404787
5.78554	0	354	363.11	-0.484209
5.79041	0	401	362.032	1.94598
5.79528	0	345	360.957	-0.859107
5.80016	0	367	359.886	0.371325
5.80503	0	350	358.82	-0.471423
5.80991	1	383	357.756	1.28989
5.81478	0	352	356.697	-0.250358
5.81965	1	343	355.642	-0.682585
5.82453	1	373	354.59	0.953237
5.8294	1	355	353.542	0.0773843
5.83428	0	362	352.498	0.499427
5.83915	0	311	351.457	-2.29412
5.84403	0	357	350.42	0.348226
5.8489	0	345	349.387	-0.236207
5.85377	0	335	348.358	-0.729821
5.85865	0	362	347.332	0.770925
5.86352	0	363	346.31	0.875997
5.8684	1	340	345.291	-0.286971
5.87327	0	345	344.277	0.0389479
5.87814	1	332	343.265	-0.618261
5.88302	0	326	342.257	-0.900419
5.88789	0	337	341.253	-0.231692
5.89277	0	340	340.253	-0.0137011
5.89764	1	323	339.256	-0.90448
5.90251	0	329	338.262	-0.510623
5.90739	3	337	337.272	-0.0148022
5.91226	0	304	336.285	-1.85168
5.91714	0	369	335.302	1.75425
5.92201	0	312	334.322	-1.26374
5.92688	0	332	333.346	-0.0738591
5.93176	1	343	332.373	0.573812
5.93663	0	338	331.403	0.358811
5.94151	1	299	330.437	-1.81806
5.94638	0	353	329.474	1.25214
5.95126	0	325	328.515	-0.194978
5.95613	0	316	327.559	-0.650241
5.961	3	333	326.606	0.35038
5.96588	0	342	325.657	0.883743
5.97075	0	286	324.711	-2.289
5.97563	0	343	323.768	1.03845
5.9805	0	322	322.828	-0.0461461
5.98537	0	340	321.892	0.982061
5.99025	0	328	320.959	0.388799
5.99512	0	318	320.029	-0.113761
6	0	302	319.102	-0.984106
6.00487	0	346	318.178	1.4957
6.00974	0	326	317.258	0.484171
6.01462	0	307	316.341	-0.533113
6.01949	0	317	315.427	0.0883561
6.02437	0	312	314.516	-0.142439
6.02924	1	322	313.608	0.467657
6.03411	0	330	312.704	0.952139
6.03899	0	291	311.802	-1.21943
6.04386	1	281	310.903	-1.78389
6.04874	0	315	310.008	0.281264
6.05361	0	270	309.116	-2.3805
6.05849	0	307	308.226	-0.0699918
6.06336	0	310	307.34	0.151075
6.06823	0	327	306.457	1.13604
6.07311	0	319	305.576	0.751573
6.07798	1	302	304.699	-0.15532
6.08286	0	294	303.825	-0.572997
6.08773	1	285	302.953	-1.06347
6.0926	0	295	302.085	-0.412509
6.09748	0	301	301.22	-0.0126577
6.10235	1	310	300.357	0.547683
6.10723	0	295	299.497	-0.261849
6.1121	0	336	298.641	2.03812
6.11697	0	287	297.787	-0.636725
6.12185	1	272	296.936	-1.51196
6.12672	0	286	296.088	-0.596498
6.1316	0	265	295.242	-1.85778
6.13647	0	263	294.4	-1.93621
6.14134	1	295	293.56	0.0838188
6.14622	1	265	292.724	-1.70304
6.15109	0	296	291.89	0.238914
6.15597	0	284	291.058	-0.418836
6.16084	0	277	290.23	-0.794908
6.16571	0	292	289.404	0.151906
6.17059	0	268	288.581	-1.2572
6.17546	0	266	287.761	-1.33426
6.18034	0	286	286.944	-0.0558015
6.18521	0	300	286.129	0.800845
6.19009	2	319	285.317	1.88589
6.19496	0	257	284.508	-1.71588
6.19983	0	283	283.701	-0.0416676
6.20471	1	282	282.897	-0.0534146
6.20958	0	282	282.096	-0.00569717
6.21446	2	274	281.297	-0.440828
6.21933	0	287	280.501	0.383625
6.2242	0	275	279.708	-0.283878
6.22908	0	283	278.917	0.24272
6.23395	0	273	278.129	-0.310399
6.23883	0	266	277.343	-0.695487
6.2437	0	252	276.56	-1.54714
6.24857	0	270	275.78	-0.351738
6.25345	0	273	275.002	-0.121153
6.25832	0	263	274.226	-0.692254
6.2632	0	264	273.454	-0.581836
6.26807	0	284	272.683	0.671512
6.27294	0	277	271.916	0.305483
6.27782	0	238	271.151	-2.14883
6.28269	1	243	270.388	-1.75693
6.28757	0	263	269.628	-0.408677
6.29244	0	265	268.87	-0.237725
6.29732	0	260	268.115	-0.503247
6.30219	0	283	267.362	0.929594
6.30706	0	273	266.611	0.386653
6.31194	0	246	265.864	-1.26645
6.31681	1	229	265.118	-2.38675
6.32169	0	269	264.375	0.281995
6.32656	0	261	263.634	-0.163057
6.33143	0	255	262.896	-0.494467
6.33631	0	279	262.16	1.00818
6.34118	1	266	261.427	0.280412
6.34606	0	270	260.695	0.566255
6.35093	0	245	259.967	-0.956188
6.3558	0	255	259.24	-0.265537
6.36068	0	223	258.516	-2.37834
6.36555	0	250	257.794	-0.492964
6.37043	0	260	257.075	0.1814
6.3753	0	262	256.358	0.348571
6.38017	0	228	255.643	-1.83071
6.38505	1	244	254.931	-0.699757
6.38992	0	249	254.22	-0.330824
6.3948	0	241	253.512	-0.805991
6.39967	0	236	252.807	-1.09402
6.40454	0	229	252.103	-1.5267
6.40942	0	236	251.402	-1.00259
6.41429	0	268	250.703	1.05658
6.41917	0	251	250.006	0.0627197
6.42404	0	211	249.312	-2.6375
6.42892	0	226	248.62	-1.50463
6.43379	0	270	247.929	1.34317
6.43866	0	238	247.242	-0.599041
6.44354	0	241	246.556	-0.357883
6.44841	0	219	245.872	-1.81586
6.45329	0	286	245.191	2.41309
6.45816	0	233	244.512	-0.75416
6.46303	0	238	243.835	-0.378207
6.46791	0	257	243.16	0.863329
6.47278	0	216	242.487	-1.80221
6.47766	0	251	241.816	0.579666
6.48253	0	225	241.148	-1.07652
6.4874	0	228	240.481	-0.826602
6.49228	0	248	239.817	0.519615
6.49715	0	214	239.155	-1.71955
6.50203	0	213	238.495	-1.74687
6.5069	0	234	237.837	-0.250809
6.51177	0	253	237.181	0.994554
6.51665	0	201	236.527	-2.50586
6.52152	0	210	235.875	-1.78553
6.5264	0	246	235.225	0.686991
6.53127	0	235	234.577	0.0275826
6.53615	0	246	233.931	0.769467
6.54102	2	216	233.288	-1.17627
6.54589	0	226	232.646	-0.442077
6.55077	1	228	232.006	-0.265313
6.55564	0	215	231.368	-1.11631
6.56052	0	222	230.733	-0.586096
6.56539	0	230	230.099	-0.00651844
6.57026	0	225	229.467	-0.297804
6.57514	0	236	228.837	0.466257
6.58001	0	224	228.209	-0.281248
6.58489	0	217	227.583	-0.718449
6.58976	0	233	226.959	0.395731
6.59463	0	238	226.337	0.755975
6.59951	0	227	225.717	0.0851379
6.60438	1	229	225.099	0.257781
6.60926	0	226	224.483	0.100923
6.61413	0	221	223.868	-0.19295
6.619	0	218	223.256	-0.355977
6.62388	0	228	222.645	0.35462
6.62875	1	217	222.037	-0.34191
6.63363	0	205	221.43	-1.14751
6.6385	1	209	220.825	-0.817944
6.64337	0	229	220.222	0.580081
6.64825	0	208	219.621	-0.80574
6.65312	0	216	219.021	-0.205565
6.658	0	215	218.424	-0.23349
6.66287	0	214	217.828	-0.261672
6.66775	0	197	217.234	-1.44162
6.67262	0	229	216.642	0.81664
6.67749	0	210	216.052	-0.417611
6.68237	0	224	215.463	0.570381
6.68724	0	203	214.877	-0.83358
6.69212	0	184	214.292	-2.23315
6.69699	0	210	213.709	-0.255932
6.70186	0	202	213.128	-0.782931
6.70674	0	197	212.548	-1.10775
6.71161	0	246	211.97	2.16965
6.71649	0	213	211.394	0.110017
6.72136	0	228	210.82	1.13776
6.72623	0	199	210.248	-0.797327
6.73111	1	204	209.677	-0.397467
6.73598	0	195	209.108	-1.01029
6.74086	0	198	208.541	-0.749096
6.74573	0	192	207.975	-1.15291
6.7506	0	203	207.411	-0.309617
6.75548	0	188	206.849	-1.37472
6.76035	0	187	206.289	-1.41054
6.76523	0	194	205.73	-0.842175
6.7701	0	192	205.173	-0.950688
6.77498	0	212	204.618	0.507013
6.77985	1	196	204.064	-0.576009
6.78472	0	211	203.512	0.515486
6.7896	0	178	202.962	-1.87097
6.79447	0	186	202.413	-1.20347
6.79935	0	187	201.866	-1.08712
6.80422	0	187	201.321	-1.04724
6.80909	0	192	200.777	-0.633431
6.81397	0	217	200.235	1.13808
6.81884	0	205	199.695	0.370549
6.82372	0	181	199.156	-1.3495
6.82859	0	191	198.619	-0.551256
6.83346	0	196	198.083	-0.148779
6.83834	0	181	197.549	-1.23007
6.84321	1	198	197.017	0.0698924
6.84809	0	191	196.486	-0.396934
6.85296	0	183	195.957	-0.957774
6.85783	1	192	195.429	-0.247459
6.86271	0	197	194.903	0.149416
6.86758	0	182	194.378	-0.917546
6.87246	0	177	193.855	-1.26693
6.87733	0	166	193.334	-2.12154
6.88221	0	171	192.814	-1.66818
6.88708	0	167	192.296	-1.95747
6.89195	0	191	191.779	-0.0563928
6.89683	0	185	191.264	-0.460553
6.9017	0	176	190.751	-1.11187
6.90658	0	201	190.238	0.759061
6.91145	0	190	189.728	0.0197421
6.91632	1	156	189.219	-2.65963
6.9212	0	197	188.711	0.590549
6.92607	0	172	188.205	-1.23563
6.93095	0	177	187.701	-0.804309
6.93582	0	163	187.198	-1.8953
6.94069	1	173	186.696	-1.04129
6.94557	0	186	186.196	-0.0143663
6.95044	1	166	185.697	-1.52881
6.95532	0	190	185.2	0.348215
6.96019	1	164	184.705	-1.61675
6.96506	0	178	184.21	-0.465484
6.96994	0	172	183.718	-0.893457
6.97481	0	184	183.226	0.0570385
6.97969	0	202	182.736	1.35538
6.98456	0	169	182.248	-1.01908
6.98943	0	194	181.761	0.878703
6.99431	0	196	181.276	1.05175
6.99918	0	172	180.791	-0.670342
7.00406	0	184	180.309	0.272121
7.00893	0	181	179.828	0.0871504
7.01381	0	165	179.348	-1.11696
7.01868	0	187	178.869	0.594582
7.02355	0	196	178.392	1.2577
7.02843	0	164	177.917	-1.0867
7.0333	0	194	177.442	1.18877
7.03818	0	169	176.969	-0.613033
7.04305	0	165	176.498	-0.895114
7.04792	0	154	176.028	-1.77505
7.0528	0	162	175.559	-1.06531
7.05767	0	174	175.092	-0.0827665
7.06255	1	158	174.626	-1.32268
7.06742	0	166	174.161	-0.633427
7.07229	0	180	173.698	0.469734
7.07717	0	160	173.236	-1.04639
7.08204	1	191	172.775	1.31869
7.08692	0	164	172.316	-0.649379
7.09179	0	170	171.858	-0.142518
7.09666	0	170	171.402	-0.1075
7.10154	0	174	170.946	0.231494
7.10641	0	154	170.492	-1.329
7.11129	0	168	170.04	-0.157378
7.11616	0	174	169.589	0.334431
7.12104	1	174	169.139	0.368544
7.12591	0	155	168.69	-1.0996
7.13078	0	164	168.243	-0.331284
7.13566	0	166	167.796	-0.139429
7.14053	0	148	167.352	-1.59069
7.14541	0	144	166.908	-1.90901
7.15028	1	157	166.466	-0.755461
7.15515	0	166	166.025	-0.0019366
7.16003	0	151	165.585	-1.18693
7.1649	0	163	165.147	-0.168156
7.16978	0	174	164.71	0.704293
7.17465	0	165	164.274	0.05653
7.17952	0	160	163.839	-0.303518
7.1844	1	170	163.406	0.505747
7.18927	0	154	162.974	-0.723125
7.19415	1	171	162.543	0.646733
7.19902	0	148	162.113	-1.1601
7.20389	0	134	161.685	-2.39161
7.20877	0	151	161.258	-0.834757
7.21364	0	144	160.832	-1.40264
7.21852	0	136	160.407	-2.09288
7.22339	1	184	159.983	1.77052
7.22826	1	145	159.561	-1.20924
7.23314	0	144	159.14	-1.26168
7.23801	0	155	158.72	-0.298819
7.24289	0	136	158.302	-1.91235
7.24776	0	141	157.884	-1.4219
7.25264	0	158	157.468	0.0423351
7.25751	0	157	157.053	-0.00421184
7.26238	1	160	156.639	0.26572
7.26726	0	137	156.226	-1.6426
7.27213	0	118	155.815	-3.48112
7.27701	1	167	155.404	0.897304
7.28188	0	135	154.995	-1.7209
7.28675	0	151	154.587	-0.291911
7.29163	0	140	154.18	-1.19845
7.2965	0	151	153.775	-0.225786
7.30138	0	156	153.37	0.210571
7.30625	0	151	152.967	-0.160038
7.31112	0	157	152.564	0.354005
7.316	0	152	152.163	-0.0132403
7.32087	0	151	151.763	-0.0621149
7.32575	0	160	151.364	0.682699
7.33062	0	137	150.967	-1.19326
7.33549	0	141	150.57	-0.805957
7.34037	0	152	150.175	0.148045
7.34524	0	122	149.78	-2.51513
7.35012	0	162	149.387	0.990949
7.35499	0	159	148.995	0.793432
7.35987	0	137	148.604	-0.991416
7.36474	0	129	148.214	-1.69173
7.36961	0	139	147.826	-0.748579
7.37449	0	129	147.438	-1.62337
7.37936	1	154	147.051	0.559934
7.38424	0	156	146.666	0.747324
7.38911	0	138	146.282	-0.704973
7.39398	0	116	145.898	-2.77598
7.39886	0	139	145.516	-0.552684
7.40373	0	150	145.135	0.397232
7.40861	0	152	144.755	0.587658
7.41348	0	129	144.376	-1.35377
7.41835	0	140	143.998	-0.33789
7.42323	0	149	143.621	0.440655
7.4281	0	123	143.245	-1.82546
7.43298	0	133	142.871	-0.855889
7.43785	0	153	142.497	0.849124
7.44272	0	150	142.124	0.643049
7.4476	0	156	141.753	1.1407
7.45247	0	160	141.382	1.47187
7.45735	0	128	141.013	-1.15017
7.46222	0	130	140.644	-0.933561
7.4671	0	145	140.277	0.392239
7.47197	0	120	139.91	-1.81757
7.47684	0	122	139.545	-1.58846
7.48172	0	141	139.181	0.15321
7.48659	0	129	138.817	-0.864375
7.49147	0	131	138.455	-0.651357
7.49634	3	133	138.094	-0.441692
7.50121	0	141	137.734	0.275083
7.50609	0	113	137.374	-2.29294
7.51096	0	123	137.016	-1.26378
7.51584	1	149	136.659	1.01103
7.52071	0	140	136.303	0.312493
7.52558	0	131	135.947	-0.432245
7.53046	0	150	135.593	1.17633
7.53533	0	129	135.24	-0.549377
7.54021	0	133	134.887	-0.16366
7.54508	0	129	134.536	-0.487428
7.54995	0	125	134.186	-0.821601
7.55483	0	129	133.836	-0.425824
7.5597	0	120	133.488	-1.23128
7.56458	0	139	133.141	0.496985
7.56945	0	113	132.794	-1.86208
7.57432	1	117	132.449	-1.42823
7.5792	0	146	132.104	1.15003
7.58407	0	111	131.761	-1.97051
7.58895	0	124	131.418	-0.666159
7.59382	0	139	131.076	0.672073
7.5987	0	106	130.736	-2.40254
7.60357	0	127	130.396	-0.301339
7.60844	0	122	130.057	-0.729456
7.61332	0	130	129.719	0.0246247
7.61819	1	111	129.382	-1.74477
7.62307	0	127	129.046	-0.18158
7.62794	0	149	128.711	1.66212
7.63281	0	125	128.377	-0.302056
7.63769	0	102	128.044	-2.57873
7.64256	0	128	127.712	0.0254923
7.64744	0	120	127.38	-0.673719
7.65231	0	123	127.05	-0.365155
7.65718	1	118	126.72	-0.802762
7.66206	0	104	126.392	-2.19568
7.66693	0	115	126.064	-1.03171
7.67181	1	129	125.737	0.287286
7.67668	0	133	125.411	0.658037
7.68155	0	128	125.086	0.257551
7.68643	0	118	124.762	-0.622495
7.6913	0	123	124.439	-0.129733
7.69618	0	122	124.116	-0.191618
7.70105	0	117	123.795	-0.628203
7.70593	0	137	123.474	1.15556
7.7108	0	90	123.155	-3.49483
7.71567	0	131	122.836	0.713288
7.72055	0	99	122.518	-2.36366
7.72542	1	114	122.201	-0.768104
7.7303	0	108	121.885	-1.33608
7.73517	0	125	121.57	0.306819
7.74004	0	121	121.255	-0.0232032
7.74492	0	136	120.942	1.29124
7.74979	0	119	120.629	-0.149329
7.75467	0	123	120.317	0.241905
7.75954	0	128	120.006	0.706561
7.76441	0	108	119.696	-1.12545
7.76929	0	113	119.387	-0.600817
7.77416	0	101	119.078	-1.79886
7.77904	0	104	118.771	-1.44839
7.78391	0	99	118.464	-1.95621
7.78878	0	93	118.158	-2.60878
7.79366	0	111	117.853	-0.650467
7.79853	0	113	117.549	-0.427922
7.80341	0	109	117.245	-0.789775
7.80828	1	109	116.943	-0.760795
7.81315	0	118	116.641	0.125086
7.81803	0	126	116.34	0.860553
7.8229	0	104	116.04	-1.18064
7.82778	1	124	115.741	0.741681
7.83265	0	94	115.443	-2.21163
7.83753	0	107	115.145	-0.7874
7.8424	0	125	114.848	0.908011
7.84727	0	97	114.552	-1.78215
7.85215	0	106	114.257	-0.801985
7.85702	0	111	113.963	-0.281194
7.8619	0	109	113.669	-0.447208
7.86677	0	110	113.376	-0.321909
7.87164	0	102	113.084	-1.0975
7.87652	0	116	112.793	0.297757
7.88139	0	98	112.503	-1.46499
7.88627	0	114	112.213	0.16736
7.89114	0	104	111.924	-0.777039
7.89601	0	108	111.636	-0.349899
7.90089	0	111	111.349	-0.033128
7.90576	1	118	111.063	0.638642
7.91064	1	105	110.777	-0.563768
7.91551	0	121	110.492	0.955272
7.92038	0	115	110.208	0.446866
7.92526	0	134	109.925	2.0798
7.93013	0	107	109.642	-0.255409
7.93501	0	108	109.36	-0.130882
7.93988	1	98	109.079	-1.11916
7.94476	0	97	108.799	-1.19799
7.94963	0	111	108.519	0.235455
7.9545	0	119	108.241	0.986315
7.95938	0	117	107.963	0.83551
7.96425	0	117	107.685	0.861141
7.96913	0	96	107.409	-1.16441
7.974	0	98	107.133	-0.922582
7.97887	1	105	106.858	-0.181332
7.98375	0	111	106.584	0.419162
7.98862	0	107	106.31	0.0666714
7.9935	0	80	106.038	-2.91109
7.99837	0	92	105.766	-1.43516
8.00324	0	96	105.494	-0.969005
8.00812	0	88	105.224	-1.83605
8.01299	0	86	104.954	-2.04385
8.01787	1	98	104.685	-0.675267
8.02274	0	103	104.416	-0.139566
8.02761	0	132	104.149	2.42414
8.03249	0	84	103.882	-2.16929
8.03736	0	117	103.616	1.23738
8.04224	0	107	103.35	0.352837
8.04711	0	110	103.085	0.659275
8.05198	0	113	102.821	0.95752
8.05686	0	105	102.558	0.238305
8.06173	0	98	102.295	-0.433909
8.06661	0	105	102.034	0.289493
8.07148	0	72	101.772	-3.50871
8.07636	0	95	101.512	-0.668105
8.08123	0	109	101.252	0.742115
8.0861	0	103	100.993	0.197756
8.09098	1	108	100.735	0.699113
8.09585	0	104	100.477	0.345467
8.10073	0	88	100.22	-1.30265
8.1056	0	89	99.9636	-1.16214
8.11047	0	85	99.708	-1.5953
8.11535	0	93	99.4531	-0.66915
8.12022	0	104	99.1988	0.470795
8.1251	0	83	98.9453	-1.75022
8.12997	0	98	98.6924	-0.0699403
8.13484	0	92	98.4402	-0.671435
8.13972	0	80	98.1887	-2.03355
8.14459	0	74	97.9378	-2.78271
8.14947	1	95	97.6877	-0.275747
8.15434	0	92	97.4382	-0.566967
8.15921	0	79	97.1893	-2.04646
8.16409	0	84	96.9412	-1.412
8.16896	0	93	96.6937	-0.383018
8.17384	0	99	96.4469	0.2566
8.17871	0	97	96.2007	0.0811562
8.18359	0	94	95.9552	-0.201664
8.18846	0	98	95.7104	0.231288
8.19333	0	99	95.4662	0.355162
8.19821	0	94	95.2226	-0.126107
8.20308	0	85	94.9798	-1.08246
8.20796	0	108	94.7375	1.27618
8.21283	0	95	94.496	0.0517121
8.2177	0	95	94.255	0.0764307
8.22258	0	93	94.0148	-0.105226
8.22745	0	85	93.7751	-0.951796
8.23233	0	71	93.5361	-2.67455
8.2372	0	82	93.2978	-1.24763
8.24207	0	90	93.0601	-0.322558
8.24695	0	89	92.823	-0.405234
8.25182	1	90	92.5865	-0.272644
8.2567	0	74	92.3507	-2.13323
8.26157	0	79	92.1155	-1.47561
8.26644	1	102	91.881	1.00193
8.27132	0	85	91.647	-0.720974
8.27619	0	84	91.4137	-0.808906
8.28107	0	109	91.1811	1.70674
8.28594	0	75	90.949	-1.84163
8.29082	0	94	90.7176	0.338556
8.29569	0	89	90.4868	-0.157596
8.30056	0	88	90.2566	-0.24055
8.30544	0	81	90.027	-1.003
8.31031	0	105	89.798	1.48356
8.31519	1	102	89.5696	1.23079
8.32006	0	85	89.3419	-0.470944
8.32493	0	103	89.1147	1.36816
8.32981	0	101	88.8882	1.20517
8.33468	0	70	88.6623	-2.23057
8.33956	0	92	88.4369	0.371475
8.34443	0	86	88.2122	-0.238548
8.3493	0	85	87.9881	-0.324102
8.35418	0	82	87.7645	-0.636587
8.35905	0	89	87.5416	0.15459
8.36393	0	84	87.3193	-0.362161
8.3688	0	81	87.0975	-0.677501
8.37367	0	90	86.8763	0.329262
8.37855	1	78	86.6558	-0.980073
8.38342	0	83	86.4358	-0.377126
8.3883	0	81	86.2164	-0.579598
8.39317	0	69	85.9976	-2.04627
8.39804	1	93	85.7793	0.748748
8.40292	0	81	85.5617	-0.506853
8.40779	0	83	85.3446	-0.257354
8.41267	0	82	85.1281	-0.345442
8.41754	0	78	84.9122	-0.782651
8.42242	0	89	84.6968	0.456134
8.42729	0	103	84.4821	1.82463
8.43216	0	64	84.2679	-2.53348
8.43704	1	95	84.0542	1.12301
8.44191	0	62	83.8412	-2.77383
8.44679	0	87	83.6287	0.361446
8.45166	0	96	83.4167	1.28428
8.45653	0	96	83.2053	1.30585
8.46141	0	60	82.9945	-2.96858
8.46628	0	72	82.7843	-1.27094
8.47116	0	79	82.5746	-0.402172
8.47603	0	83	82.3654	0.0696517
8.4809	1	72	82.1569	-1.197
8.48578	0	94	81.9488	1.24298
8.49065	0	87	81.7413	0.563787
8.49553	0	82	81.5344	0.051415
8.5004	0	75	81.328	-0.730699
8.50527	0	72	81.1222	-1.07506
8.51015	0	65	80.9169	-1.97425
8.51502	0	82	80.7122	0.142217
8.5199	0	85	80.508	0.487229
8.52477	0	71	80.3043	-1.10422
8.52965	0	97	80.1012	1.71581
8.53452	0	73	79.8986	-0.80742
8.53939	0	83	79.6966	0.3626
8.54427	0	77	79.495	-0.284336
8.54914	0	87	79.2941	0.826163
8.55402	0	66	79.0936	-1.61171
8.55889	0	69	78.8937	-1.19106
8.56376	0	79	78.6943	0.034393
8.56864	0	83	78.4954	0.494439
8.57351	1	94	78.2971	1.61963
8.57839	0	83	78.0993	0.537921
8.58326	0	71	77.902	-0.819118
8.58813	0	70	77.7052	-0.920953
8.59301	1	89	77.509	1.21804
8.59788	1	65	77.3133	-1.52727
8.60276	0	88	77.1181	1.16002
8.60763	0	85	76.9234	0.876033
8.6125	0	65	76.7292	-1.45483
8.61738	0	80	76.5355	0.38734
8.62225	0	66	76.3424	-1.27306
8.62713	0	77	76.1497	0.0968982
8.632	0	76	75.9576	0.00486546
8.63687	1	64	75.766	-1.47074
8.64175	0	91	75.5748	1.617
8.64662	0	73	75.3842	-0.279051
8.6515	0	80	75.1941	0.537317
8.65637	0	94	75.0045	1.95924
8.66125	0	84	74.8154	1.00213
8.66612	0	68	74.6267	-0.803611
8.67099	0	74	74.4386	-0.0509888
8.67587	0	71	74.251	-0.385823
8.68074	0	74	74.0639	-0.00742466
8.68562	0	87	73.8772	1.40691
8.69049	0	62	73.6911	-1.48477
8.69536	0	69	73.5054	-0.542391
8.70024	1	65	73.3203	-1.032
8.70511	1	89	73.1356	1.68162
8.70999	0	63	72.9514	-1.25376
8.71486	0	60	72.7677	-1.6483
8.71973	0	63	72.5845	-1.20753
8.72461	0	71	72.4017	-0.166355
8.72948	0	59	72.2195	-1.72103
8.73436	0	68	72.0377	-0.489643
8.73923	0	69	71.8564	-0.34387
8.7441	0	75	71.6756	0.383872
8.74898	0	60	71.4952	-1.48403
8.75385	0	67	71.3154	-0.527204
8.75873	0	72	71.136	0.101829
8.7636	0	69	70.957	-0.235598
8.76848	0	73	70.7786	0.259999
8.77335	1	71	70.6006	0.0474026
8.77822	0	61	70.4231	-1.2065
8.7831	0	86	70.246	1.6988
8.78797	0	81	70.0694	1.21451
8.79285	0	73	69.8933	0.363613
8.79772	0	75	69.7176	0.609956
8.80259	0	73	69.5424	0.404678
8.80747	0	69	69.3677	-0.0442643
8.81234	0	74	69.1934	0.558755
8.81722	0	75	69.0196	0.690559
8.82209	0	76	68.8462	0.820596
8.82696	0	80	68.6733	1.26636
8.83184	0	73	68.5008	0.526586
8.83671	0	71	68.3288	0.317009
8.84159	0	67	68.1573	-0.141385
8.84646	0	55	67.9862	-1.75106
8.85133	0	58	67.8155	-1.28884
8.85621	0	60	67.6453	-0.987006
8.86108	0	60	67.4756	-0.96509
8.86596	0	75	67.3062	0.888399
8.87083	0	54	67.1374	-1.78777
8.8757	0	74	66.9689	0.817344
8.88058	2	73	66.801	0.725544
8.88545	0	75	66.6334	0.966091
8.89033	0	79	66.4663	1.41015
8.8952	0	61	66.2996	-0.678548
8.90008	0	58	66.1334	-1.06797
8.90495	1	72	65.9676	0.710926
8.90982	0	73	65.8022	0.842435
8.9147	0	58	65.6373	-1.00283
8.91957	0	51	65.4728	-2.0266
8.92445	0	60	65.3087	-0.685355
8.92932	0	68	65.1451	0.346207
8.93419	0	73	64.9819	0.938448
8.93907	0	65	64.8191	0.0224364
8.94394	0	64	64.6568	-0.0820946
8.94882	0	68	64.4948	0.425065
8.95369	1	76	64.3333	1.33826
8.95856	0	57	64.1722	-0.949986
8.96344	0	66	64.0116	0.244758
8.96831	0	57	63.8513	-0.907481
8.97319	0	48	63.6915	-2.26487
8.97806	1	59	63.5321	-0.59003
8.98293	0	71	63.3731	0.905144
8.98781	0	55	63.2145	-1.10765
8.99268	0	65	63.0564	0.241075
8.99756	0	48	62.8986	-2.15043
9.00243	0	69	62.7413	0.753457
9.00731	0	63	62.5844	0.0523615
9.01218	0	50	62.4279	-1.75757
9.01705	0	73	62.2718	1.25564
9.02193	0	66	62.1161	0.478076
9.0268	0	56	61.9608	-0.796546
9.03168	1	62	61.8059	0.0246476
9.03655	0	64	61.6514	0.293569
9.04142	0	70	61.4974	1.01626
9.0463	0	71	61.3437	1.14599
9.05117	0	57	61.1904	-0.555037
9.05605	0	60	61.0376	-0.13395
9.06092	0	50	60.8851	-1.53939
9.06579	0	68	60.733	0.881249
9.07067	0	56	60.5814	-0.61221
9.07554	0	63	60.4301	0.323779
9.08042	0	76	60.2792	1.8033
9.08529	1	52	60.1287	-1.12725
9.09016	0	67	59.9786	0.857799
9.09504	0	49	59.8289	-1.54699
9.09991	0	78	59.6796	2.07438
9.10479	0	75	59.5307	1.78624
9.10966	0	51	59.3821	-1.17373
9.11454	0	55	59.234	-0.570911
9.11941	0	68	59.0862	1.08095
9.12428	0	80	58.9388	2.35471
9.12916	0	59	58.7919	0.0270982
9.13403	0	64	58.6452	0.669344
9.13891	0	51	58.499	-1.05007
9.14378	0	56	58.3532	-0.314456
9.14865	0	60	58.2077	0.231384
9.15353	0	61	58.0626	0.376093
9.1584	0	49	57.9179	-1.27399
9.16328	0	48	57.7736	-1.4107
9.16815	0	55	57.6296	-0.354579
9.17302	0	65	57.486	0.931991
9.1779	0	73	57.3428	1.83253
9.18277	0	72	57.2	1.7442
9.18765	0	54	57.0575	-0.41608
9.19252	0	53	56.9155	-0.537829
9.19739	0	57	56.7737	0.0299691
9.20227	0	75	56.6324	2.12091
9.20714	0	50	56.4914	-0.918023
9.21202	0	53	56.3508	-0.460266
9.21689	1	55	56.2105	-0.163229
9.22176	0	55	56.0707	-0.144367
9.22664	0	50	55.9311	-0.838789
9.23151	0	48	55.792	-1.12468
9.23639	0	50	55.6532	-0.799481
9.24126	0	65	55.5148	1.1765
9.24614	1	46	55.3767	-1.38252
9.25101	0	55	55.239	-0.0322217
9.25588	0	58	55.1016	0.380578
9.26076	0	65	54.9646	1.24474
9.26563	0	57	54.828	0.287693
9.27051	0	63	54.6917	1.04675
9.27538	0	50	54.5557	-0.64428
9.28025	1	65	54.4202	1.31227
9.28513	0	59	54.2849	0.613848
9.29	0	59	54.1501	0.631408
9.29488	0	59	54.0155	0.648921
9.29975	0	59	53.8814	0.666389
9.30462	0	68	53.7475	1.72836
9.3095	0	72	53.6141	2.1668
9.31437	0	52	53.4809	-0.205369
9.31925	0	73	53.3481	2.30008
9.32412	0	45	53.2157	-1.22473
9.32899	2	70	53.0836	2.02189
9.33387	0	60	52.9519	0.909911
9.33874	0	58	52.8205	0.680108
9.34362	1	48	52.6894	-0.676854
9.34849	0	58	52.5587	0.714484
9.35337	0	52	52.4283	-0.0593898
9.35824	0	56	52.2982	0.494672
9.36311	0	46	52.1685	-0.909496
9.36799	0	57	52.0391	0.657083
9.37286	0	63	51.9101	1.3972
9.37774	0	62	51.7814	1.29777
9.38261	0	54	51.653	0.319384
9.38748	0	49	51.525	-0.360711
9.39236	0	53	51.3973	0.220152
9.39723	0	49	51.2699	-0.324271
9.40211	1	61	51.1429	1.26208
9.40698	1	48	51.0161	-0.435343
9.41185	0	55	50.8898	0.554225
9.41673	0	64	50.7637	1.65454
9.4216	0	51	50.638	0.0506936
9.42648	0	58	50.5126	0.983147
9.43135	0	42	50.3875	-1.29422
9.43622	0	64	50.2627	1.71716
9.4411	0	54	50.1383	0.525509
9.44597	0	56	50.0142	0.799885
9.45085	0	56	49.8904	0.816427
9.45572	0	47	49.767	-0.403602
9.46059	0	54	49.6438	0.592802
9.46547	0	46	49.521	-0.519142
9.47034	0	38	49.3985	-1.84908
9.47522	0	52	49.2763	0.37771
9.48009	0	36	49.1544	-2.1924
9.48497	0	56	49.0329	0.931022
9.48984	0	50	48.9116	0.153919
9.49471	1	51	48.7907	0.309363
9.49959	0	71	48.6701	2.65007
9.50446	0	56	48.5498	0.995576
9.50934	1	62	48.4298	1.72342
9.51421	0	58	48.3101	1.27234
9.51908	0	51	48.1908	0.393372
9.52396	0	70	48.0717	2.62093
9.52883	1	48	47.953	0.00679076
9.53371	0	50	47.8345	0.306246
9.53858	0	52	47.7164	0.594032
9.54345	1	48	47.5985	0.0579448
9.54833	1	49	47.481	0.216997
9.5532	0	55	47.3638	1.02966
9.55808	0	45	47.2469	-0.334946
9.56295	0	42	47.1303	-0.791619
9.56782	1	47	47.014	-0.00203685
9.5727	0	43	46.898	-0.594432
9.57757	0	57	46.7822	1.35337
9.58245	0	57	46.6668	1.36866
9.58732	0	40	46.5517	-1.03592
9.5922	0	54	46.4369	1.02921
9.59707	0	53	46.3224	0.91724
9.60194	0	58	46.2082	1.54834
9.60682	2	43	46.0943	-0.471869
9.61169	0	47	45.9806	0.148692
9.61657	0	61	45.8673	1.93755
9.62144	0	29	45.7542	-3.11119
9.62631	0	56	45.6415	1.38421
9.63119	0	48	45.529	0.356652
9.63606	0	42	45.4169	-0.527235
9.64094	0	47	45.305	0.247242
9.64581	0	47	45.1934	0.263518
9.65068	0	53	45.0821	1.08761
9.65556	0	46	44.9711	0.151703
9.66043	0	47	44.8604	0.312096
9.66531	0	37	44.7499	-1.27408
9.67018	0	45	44.6398	0.053697
9.67505	0	41	44.5299	-0.551281
9.67993	0	51	44.4203	0.921337
9.6848	0	52	44.311	1.06627
9.68968	0	46	44.202	0.265097
9.69455	0	39	44.0933	-0.815579
9.69942	1	49	43.9848	0.716452
9.7043	0	47	43.8767	0.455585
9.70917	0	44	43.7688	0.0348588
9.71405	0	42	43.6612	-0.256322
9.71892	0	52	43.5538	1.17127
9.7238	0	45	43.4468	0.231543
9.72867	0	49	43.34	0.808574
9.73354	0	43	43.2335	-0.0356046
9.73842	0	39	43.1272	-0.660888
9.74329	0	34	43.0213	-1.54714
9.74817	0	56	42.9156	1.74848
9.75304	0	34	42.8102	-1.51094
9.75791	0	45	42.7051	0.34211
9.76279	0	42	42.6002	-0.0926119
9.76766	0	45	42.4956	0.373334
9.77254	1	49	42.3913	0.944104
9.77741	0	43	42.2872	0.108698
9.78228	0	42	42.1834	-0.0283044
9.78716	0	45	42.0799	0.4353
9.79203	0	40	41.9767	-0.312538
9.79691	0	34	41.8737	-1.35033
9.80178	0	38	41.771	-0.611731
9.80665	0	32	41.6685	-1.70917
9.81153	0	35	41.5663	-1.10991
9.8164	0	44	41.4644	0.382256
9.82128	0	47	41.3627	0.822279
9.82615	0	46	41.2613	0.698678
9.83103	0	46	41.1602	0.713589
9.8359	0	44	41.0593	0.443323
9.84077	0	46	40.9587	0.743298
9.84565	0	46	40.8584	0.758094
9.85052	0	38	40.7583	-0.447448
9.8554	0	37	40.6584	-0.60144
9.86027	0	39	40.5588	-0.249614
9.86514	0	31	40.4595	-1.69898
9.87002	0	34	40.3604	-1.09081
9.87489	0	31	40.2616	-1.66344
9.87977	0	49	40.1631	1.26242
9.88464	0	40	40.0648	-0.010242
9.88951	0	39	39.9667	-0.1548
9.89439	0	40	39.8689	0.0207237
9.89926	0	43	39.7714	0.492359
9.90414	0	42	39.6741	0.358895
9.90901	0	53	39.5771	1.84378
9.91388	0	47	39.4803	1.09687
9.91876	0	46	39.3837	0.975517
9.92363	0	36	39.2874	-0.547906
9.92851	0	41	39.1914	0.282457
9.93338	0	51	39.0956	1.66695
9.93826	0	33	39	-1.04447
9.94313	1	33	38.9047	-1.02788
9.948	0	37	38.8097	-0.297511
9.95288	0	43	38.7149	0.653475
9.95775	0	31	38.6203	-1.36865
9.96263	0	38	38.526	-0.0853262
9.9675	0	48	38.4319	1.38104
9.97237	0	42	38.3381	0.565048
9.97725	0	37	38.2445	-0.20459
9.98212	0	33	38.1511	-0.896695
9.987	0	47	38.058	1.30432
9.99187	0	41	37.9651	0.473967
9.99674	0	40	37.8725	0.336387
10.0016	0	41	37.7801	0.502863
10.0065	1	30	37.6879	-1.40362
10.0114	0	35	37.596	-0.438809
10.0162	0	31	37.5043	-1.16822
10.0211	0	32	37.4129	-0.956875
10.026	0	32	37.3217	-0.940751
10.0309	0	47	37.2307	1.425
10.0357	0	44	37.14	1.03419
10.0406	0	37	37.0495	-0.00813207
10.0455	0	47	36.9592	1.4646
10.0504	1	55	36.8692	2.44476
10.0552	0	32	36.7793	-0.844876
10.0601	0	36	36.6898	-0.11496
10.065	0	43	36.6004	0.975928
10.0699	0	33	36.5113	-0.611239
10.0747	1	38	36.4224	0.255919
10.0796	0	38	36.3338	0.270301
10.0845	0	33	36.2453	-0.564938
10.0894	0	44	36.1571	1.18236
10.0942	0	43	36.0691	1.05695
10.0991	0	35	35.9814	-0.165886
10.104	0	37	35.8939	0.181846
10.1088	0	41	35.8066	0.811077
10.1137	0	34	35.7195	-0.294892
10.1186	1	38	35.6327	0.384034
10.1235	0	33	35.546	-0.443207
10.1283	0	35	35.4596	-0.0776916
10.1332	0	43	35.3735	1.16304
10.1381	0	43	35.2875	1.17615
10.143	0	43	35.2018	1.18922
10.1478	0	43	35.1162	1.20226
10.1527	0	34	35.0309	-0.176806
10.1576	0	48	34.9459	1.8842
10.1625	0	34	34.861	-0.147663
10.1673	0	33	34.7764	-0.309228
10.1722	0	30	34.692	-0.856631
10.1771	0	35	34.6078	0.0663013
10.182	0	38	34.5238	0.563919
10.1868	0	22	34.44	-2.65222
10.1917	0	34	34.3564	-0.06113
10.1966	0	27	34.2731	-1.39971
10.2015	0	40	34.19	0.918644
10.2063	0	35	34.1071	0.150932
10.2112	0	37	34.0244	0.48919
10.2161	0	37	33.9419	0.50275
10.221	0	42	33.8596	1.25609
10.2258	0	29	33.7776	-0.88717
10.2307	0	33	33.6957	-0.121107
10.2356	0	38	33.6141	0.711492
10.2404	0	38	33.5326	0.724701
10.2453	0	39	33.4514	0.888484
10.2502	0	33	33.3704	-0.0644803
10.2551	0	37	33.2896	0.609984
10.2599	0	45	33.209	1.7577
10.2648	1	27	33.1286	-1.17946
10.2697	0	39	33.0484	0.953011
10.2746	0	41	32.9685	1.25431
10.2794	0	30	32.8887	-0.527403
10.2843	0	38	32.8091	0.842068
10.2892	0	38	32.7298	0.854942
10.2941	0	39	32.6506	1.01671
10.2989	1	41	32.5717	1.31628
10.3038	0	32	32.4929	-0.0871394
10.3087	0	32	32.4144	-0.0732545
10.3136	0	26	32.336	-1.2426
10.3184	0	48	32.2579	2.27218
10.3233	0	38	32.18	0.944134
10.3282	0	41	32.1022	1.3896
10.3331	0	42	32.0247	1.53922
10.3379	0	27	31.9473	-0.952117
10.3428	0	34	31.8702	0.365257
10.3477	0	36	31.7933	0.701123
10.3526	0	28	31.7165	-0.702355
10.3574	0	34	31.64	0.404743
10.3623	0	31	31.5636	-0.101228
10.3672	0	22	31.4875	-2.02273
10.372	0	30	31.4115	-0.257703
10.3769	0	34	31.3357	0.456918
10.3818	0	31	31.2602	-0.046727
10.3867	0	33	31.1848	0.315988
10.3915	0	35	31.1096	0.657596
10.3964	1	30	31.0346	-0.188895
10.4013	0	35	30.9598	0.682914
10.4062	0	29	30.8852	-0.350077
10.411	0	35	30.8108	0.708102
10.4159	0	31	30.7366	0.0473099
10.4208	0	29	30.6626	-0.30873
10.4257	0	31	30.5887	0.073868
10.4305	0	34	30.5151	0.59766
10.4354	1	32	30.4416	0.275487
10.4403	0	27	30.3683	-0.648237
10.4452	0	32	30.2953	0.301359
10.45	0	30	30.2224	-0.0405973
10.4549	0	40	30.1497	1.55748
10.4598	0	39	30.0771	1.4288
10.4647	0	35	30.0048	0.844343
10.4695	0	41	29.9326	1.72843
10.4744	0	34	29.8607	0.709887
10.4793	0	32	29.7889	0.39087
10.4842	0	27	29.7173	-0.522947
10.489	0	32	29.6459	0.41615
10.4939	0	34	29.5747	0.758937
10.4988	0	30	29.5036	0.0906245
10.5036	0	42	29.4328	1.93917
10.5085	0	31	29.3621	0.294178
10.5134	0	38	29.2916	1.41269
10.5183	0	32	29.2213	0.491214
10.5231	0	35	29.1511	0.988638
10.528	0	43	29.0812	2.1226
10.5329	0	39	29.0114	1.59946
10.5378	0	33	28.9418	0.706441
10.5426	0	41	28.8724	1.89401
10.5475	0	34	28.8031	0.891253
10.5524	0	31	28.7341	0.40697
10.5573	0	31	28.6652	0.419342
10.5621	1	34	28.5965	0.926694
10.567	0	23	28.528	-1.15266
10.5719	0	38	28.4596	1.54766
10.5768	0	24	28.3914	-0.896396
10.5816	0	41	28.3234	1.97975
10.5865	0	36	28.2556	1.29074
10.5914	0	40	28.1879	1.86765
10.5963	0	28	28.1205	-0.0227631
10.6011	0	29	28.0531	0.175827
10.606	0	26	27.986	-0.389488
10.6109	0	21	27.919	-1.50986
10.6158	0	32	27.8522	0.733226
10.6206	0	36	27.7856	1.36906
10.6255	0	33	27.7192	0.919273
10.6304	0	24	27.6529	-0.745645
10.6352	0	36	27.5868	1.4022
10.6401	0	26	27.5209	-0.298264
10.645	0	44	27.4551	2.49424
10.6499	0	31	27.3895	0.648468
10.6547	0	36	27.324	1.44599
10.6596	0	35	27.2588	1.3085
10.6645	0	31	27.1937	0.683634
10.6694	0	28	27.1288	0.16465
10.6742	0	26	27.064	-0.208666
10.6791	0	30	26.9994	0.547833
10.684	0	26	26.935	-0.183361
10.6889	0	27	26.8707	0.0248844
10.6937	0	30	26.8066	0.583033
10.6986	0	35	26.7427	1.39575
10.7035	0	29	26.6789	0.43102
10.7084	0	35	26.6153	1.41728
10.7132	0	27	26.5518	0.08625
10.7181	1	28	26.4885	0.285637
10.723	0	31	26.4254	0.821617
10.7279	0	30	26.3625	0.664119
10.7327	1	28	26.2997	0.321332
10.7376	0	35	26.237	1.48121
10.7425	0	30	26.1746	0.698426
10.7474	0	38	26.1122	1.92845
10.7522	0	35	26.0501	1.51281
10.7571	0	28	25.9881	0.380214
10.762	0	35	25.9263	1.53374
10.7668	0	17	25.8646	-2.14998
10.7717	0	32	25.8031	1.09547
10.7766	0	31	25.7417	0.944418
10.7815	0	22	25.6805	-0.784685
10.7863	0	21	25.6195	-1.00805
10.7912	1	37	25.5586	1.88096
10.7961	0	21	25.4978	-0.981506
10.801	0	29	25.4372	0.661587
10.8058	0	26	25.3768	0.122215
10.8107	0	35	25.3166	1.6368
10.8156	0	26	25.2564	0.145824
10.8205	0	20	25.1965	-1.16197
10.8253	0	28	25.1367	0.541117
10.8302	0	24	25.077	-0.219847
10.8351	0	30	25.0175	0.909671
10.84	0	32	24.9582	1.24483
10.8448	0	31	24.899	1.09577
10.8497	0	23	24.8399	-0.383654
10.8546	0	29	24.7811	0.783439
10.8595	0	24	24.7223	-0.147441
10.8643	0	30	24.6637	0.974267
10.8692	0	24	24.6053	-0.123553
10.8741	0	27	24.547	0.472081
10.879	0	33	24.4889	1.4816
10.8838	0	26	24.4309	0.307733
10.8887	0	25	24.373	0.125396
10.8936	0	22	24.3153	-0.493629
10.8984	0	36	24.2578	1.95704
10.9033	0	30	24.2004	1.05886
10.9082	0	30	24.1431	1.06931
10.9131	0	24	24.086	-0.0175605
10.9179	0	23	24.0291	-0.214576
10.9228	0	18	23.9723	-1.40767
10.9277	1	25	23.9156	0.216881
10.9326	0	19	23.8591	-1.11475
10.9374	0	30	23.8027	1.13147
10.9423	0	33	23.7465	1.61083
10.9472	0	19	23.6904	-1.07605
10.9521	0	22	23.6344	-0.348463
10.9569	0	34	23.5786	1.78725
10.9618	1	34	23.523	1.79679
10.9667	0	27	23.4675	0.679837
10.9716	0	23	23.4121	-0.0859273
10.9764	0	16	23.3569	-1.83922
10.9813	1	26	23.3018	0.529166
10.9862	0	30	23.2468	1.23295
10.9911	0	29	23.192	1.07851
10.9959	0	28	23.1374	0.918953
11.0008	0	17	23.0828	-1.4753
11.0057	0	22	23.0284	-0.219265
11.0106	0	14	22.9742	-2.39846
11.0154	0	21	22.9201	-0.418998
11.0203	0	24	22.8661	0.231452
11.0252	0	30	22.8123	1.31229
11.03	0	21	22.7586	-0.383758
11.0349	0	18	22.705	-1.10899
11.0398	0	24	22.6516	0.275235
11.0447	0	36	22.5983	2.23361
11.0495	0	32	22.5452	1.67139
11.0544	0	25	22.4922	0.501561
11.0593	0	23	22.4393	0.116909
11.0642	0	23	22.3866	0.127905
11.069	0	30	22.334	1.39962
11.0739	1	21	22.2815	-0.279651
11.0788	0	33	22.2292	1.87496
11.0837	0	26	22.177	0.749754
11.0885	0	26	22.1249	0.759964
11.0934	0	23	22.073	0.193294
11.0983	0	24	22.0212	0.403921
11.1032	1	18	21.9695	-0.935628
11.108	0	22	21.918	0.0174821
11.1129	1	30	21.8666	1.48495
11.1178	0	16	21.8153	-1.45383
11.1227	0	21	21.7642	-0.166761
11.1275	0	20	21.7132	-0.383081
11.1324	0	27	21.6623	1.02724
11.1373	0	30	21.6116	1.53151
11.1422	1	20	21.561	-0.34904
11.147	0	25	21.5105	0.697906
11.1519	0	27	21.4601	1.06615
11.1568	0	29	21.4099	1.40945
11.1616	0	28	21.3598	1.25488
11.1665	0	25	21.3098	0.738037
11.1714	0	25	21.26	0.748005
11.1763	0	29	21.2103	1.44652
11.1811	0	22	21.1607	0.178945
11.186	0	29	21.1112	1.46491
11.1909	0	28	21.0619	1.31118
11.1958	0	23	21.0127	0.414386
11.2006	0	26	20.9636	0.987721
11.2055	1	23	20.9146	0.434828
11.2104	0	28	20.8658	1.34824
11.2153	0	28	20.8171	1.35744
11.2201	1	28	20.7685	1.36662
11.225	0	20	20.7201	-0.161012
11.2299	0	17	20.6717	-0.890527
11.2348	0	22	20.6235	0.293464
11.2396	0	29	20.5754	1.5644
11.2445	0	20	20.5275	-0.11795
11.2494	0	20	20.4796	-0.107253
11.2543	0	24	20.4319	0.728328
11.2591	0	25	20.3843	0.923132
11.264	0	27	20.3369	1.28232
11.2689	0	28	20.2895	1.45714
11.2738	0	35	20.2423	2.49451
11.2786	0	14	20.1952	-1.65573
11.2835	0	24	20.1482	0.786246
11.2884	0	24	20.1013	0.795812
11.2933	0	23	20.0546	0.614161
11.2981	0	29	20.008	1.66978
11.303	0	26	19.9615	1.18426
11.3079	0	20	19.9151	0.0189922
11.3127	0	26	19.8688	1.20243
11.3176	0	21	19.8226	0.25692
11.3225	0	27	19.7766	1.39014
11.3274	0	25	19.7307	1.05386
11.3322	0	21	19.6849	0.286978
11.3371	0	17	19.6392	-0.640105
11.342	0	25	19.5937	1.08127
11.3469	0	27	19.5482	1.4341
11.3517	0	27	19.5029	1.44282
11.3566	0	32	19.4577	2.21719
11.3615	0	21	19.4126	0.346405
11.3664	0	19	19.3676	-0.0843308
11.3712	0	24	19.3227	0.954745
11.3761	0	18	19.278	-0.301221
11.381	0	19	19.2333	-0.0535302
11.3859	0	21	19.1888	0.395234
11.3907	0	25	19.1444	1.17112
11.3956	0	18	19.1001	-0.259297
11.4005	0	28	19.0559	1.69027
11.4054	0	20	19.0119	0.220956
11.4102	0	21	18.9679	0.443441
11.4151	0	20	18.9241	0.240589
11.42	0	25	18.8803	1.22394
11.4249	0	21	18.8367	0.47207
11.4297	0	20	18.7932	0.26985
11.4346	0	22	18.7498	0.692945
11.4395	0	21	18.7065	0.50048
11.4443	0	20	18.6633	0.298886
11.4492	0	19	18.6203	0.0871145
11.4541	0	31	18.5773	2.23118
[truncated: 1,150 more rows]

## Sheet: panel_B
Time (ns)	IRF	Decay	Fit	Residuals
3.94061	1	3	0.442502	1.47657
3.95036	0	1	0.442502	0.557498
3.96012	1	0	0.442502	-0.442502
3.96987	0	3	0.442502	1.47657
3.97962	0	0	0.442502	-0.442502
3.98938	0	3	0.442502	1.47657
3.99913	0	1	0.442502	0.557498
4.00888	0	0	0.442502	-0.442502
4.01864	0	2	0.442502	1.10132
4.02839	0	1	0.442502	0.557498
4.03815	0	1	0.442502	0.557498
4.0479	1	3	0.442502	1.47657
4.05765	2	2	0.442502	1.10132
4.06741	1	0	0.442502	-0.442502
4.07716	3	4	0.442502	1.77875
4.08692	4	2	0.442502	1.10132
4.09667	9	2	0.442502	1.10132
4.10642	5	2	0.472434	1.08015
4.11618	13	2	0.680063	0.933337
4.12593	12	5	1.21641	1.69207
4.13569	18	1	2.14264	-1.14264
4.14544	23	8	3.64631	1.53926
4.15519	26	10	5.81093	1.3247
4.16495	43	12	9.44139	0.738606
4.1747	85	24	17.0205	1.42469
4.18446	201	49	36.1773	1.83181
4.19421	614	94	89.0416	0.511425
4.20396	1500	215	220.886	-0.40143
4.21372	3226	502	502.664	-0.0296265
4.22347	5377	1031	1009.83	0.659194
4.23323	8031	1795	1798.68	-0.0868235
4.24298	9913	2824	2862.29	-0.720572
4.25273	10463	4138	4105.06	0.512109
4.26249	9432	5310	5377.95	-0.932478
4.27224	7651	6483	6538.26	-0.686282
4.282	5262	7339	7486.77	-1.7249
4.29175	3517	8445	8195.64	2.71345
4.3015	2302	8653	8698.73	-0.491629
4.31126	1686	9008	9049.55	-0.43782
4.32101	1230	9521	9295.45	2.31151
4.33077	970	9538	9468.6	0.710654
4.34052	694	9482	9589	-1.09886
4.35027	511	9879	9669.31	2.10973
4.36003	376	9833	9720.71	1.13236
4.36978	313	9690	9752.28	-0.63272
4.37954	238	9899	9769.92	1.29737
4.38929	205	9836	9777.82	0.586646
4.39904	199	9821	9780.03	0.413441
4.4088	171	9912	9778.41	1.34183
4.41855	176	10003	9774.52	2.28448
4.42831	180	9944	9769.97	1.74515
4.43806	181	9862	9765.45	0.972226
4.44781	202	9772	9762.19	0.099273
4.45757	241	9816	9761.47	0.550395
4.46732	220	9901	9761.91	1.3978
4.47708	209	9906	9762.17	1.44514
4.48683	253	9766	9763.56	0.0246459
4.49658	213	9662	9764.82	-1.04606
4.50634	190	9595	9763.47	-1.71985
4.51609	150	9737	9758.65	-0.219372
4.52585	134	9711	9750.43	-0.400156
4.5356	117	9640	9739.57	-1.01414
4.54535	106	9877	9726.64	1.5129
4.55511	106	9707	9712.41	-0.0548894
4.56486	92	9667	9697.09	-0.306051
4.57462	97	9759	9681.12	0.788375
4.58437	96	9758	9665.24	0.938996
4.59412	121	9601	9650.43	-0.504471
4.60388	122	9801	9636.94	1.65716
4.61363	133	9643	9624.55	0.187888
4.62339	141	9619	9613.3	0.0581272
4.63314	140	9434	9602.91	-1.73901
4.64289	159	9640	9593.76	0.470977
4.65265	169	9718	9586.37	1.3353
4.6624	195	9482	9580.98	-1.01651
4.67216	186	9494	9576.8	-0.849814
4.68191	184	9668	9572.92	0.96699
4.69166	199	9532	9569.38	-0.38284
4.70142	156	9711	9564.6	1.48561
4.71117	153	9567	9557.75	0.0945763
4.72093	132	9665	9549.16	1.17829
4.73068	132	9460	9538.99	-0.812085
4.74043	106	9604	9526.86	0.787134
4.75019	82	9565	9512.12	0.540668
4.75994	77	9486	9495.29	-0.0953498
4.7697	60	9502	9476.57	0.260847
4.77945	41	9494	9455.67	0.393359
4.7892	28	9298	9432.87	-1.39866
4.79896	34	9375	9409.17	-0.352857
4.80871	32	9469	9385.22	0.86097
4.81847	34	9155	9361.03	-2.15328
4.82822	16	9241	9336.13	-0.989579
4.83797	21	9406	9310.6	0.983645
4.84773	15	9202	9284.84	-0.863603
4.85748	22	9369	9259.09	1.13554
4.86724	18	9044	9233.49	-1.99254
4.87699	26	9148	9208.14	-0.628764
4.88674	19	9295	9182.86	1.16317
4.8965	17	9056	9157.38	-1.06536
4.90625	20	9101	9131.96	-0.324486
4.916	20	8895	9106.76	-2.24531
4.92576	29	8910	9082.05	-1.82268
4.93551	26	9077	9057.68	0.202789
4.94527	23	8928	9033.41	-1.11557
4.95502	37	8946	9009.84	-0.674909
4.96477	48	8912	8987.21	-0.796696
4.97453	22	8997	8964.33	0.344406
4.98428	33	8954	8940.94	0.138015
4.99404	16	8754	8917.07	-1.74294
5.00379	20	8880	8892.6	-0.133739
5.01354	10	8740	8867.72	-1.36618
5.0233	18	8789	8842.65	-0.572297
5.03305	9	8815	8817.5	-0.0265991
5.04281	18	8668	8792.4	-1.33612
5.05256	13	8748	8767.41	-0.207575
5.06231	12	8690	8742.29	-0.56095
5.07207	9	8733	8717.02	0.170976
5.08182	10	8572	8691.66	-1.29244
5.09158	7	8557	8666.22	-1.18071
5.10133	8	8628	8640.73	-0.137059
5.11108	7	8487	8615.3	-1.39271
5.12084	12	8533	8590.06	-0.617731
5.13059	6	8496	8564.86	-0.747104
5.14035	8	8619	8539.64	0.854813
5.1501	4	8673	8514.46	1.7024
5.15985	5	8355	8489.33	-1.46963
5.16961	5	8580	8464.27	1.24936
5.17936	5	8355	8439.29	-0.922103
5.18912	4	8400	8414.37	-0.15678
5.19887	5	8325	8389.53	-0.707194
5.20862	4	8420	8364.75	0.602059
5.21838	6	8246	8340.06	-1.03578
5.22813	6	8312	8315.43	-0.0376442
5.23789	7	8284	8290.88	-0.0755881
5.24764	7	8301	8266.41	0.379654
5.25739	9	8330	8242.07	0.963439
5.26715	9	8268	8217.85	0.551498
5.2769	6	8071	8193.64	-1.36515
5.28666	10	8137	8169.55	-0.360832
5.29641	9	8023	8145.66	-1.36941
5.30616	13	8081	8121.94	-0.455427
5.31592	4	8041	8098.14	-0.637226
5.32567	4	8119	8074.31	0.495981
5.33543	7	8115	8050.51	0.715929
5.34518	2	8038	8026.75	0.125429
5.35493	5	8077	8003.06	0.822687
5.36469	7	7985	7979.44	0.0622487
5.37444	4	8027	7955.88	0.793815
5.3842	4	7847	7932.39	-0.963947
5.39395	6	7642	7908.97	-3.05392
5.4037	4	7876	7885.62	-0.108363
5.41346	4	7820	7862.33	-0.478723
5.42321	3	8004	7839.12	1.84296
5.43297	2	7793	7815.97	-0.260242
5.44272	3	7644	7792.9	-1.70303
5.45247	7	7912	7769.89	1.59769
5.46223	5	7745	7746.95	-0.0221048
5.47198	4	7701	7724.07	-0.262909
5.48174	2	7614	7701.27	-1.00008
5.49149	2	7708	7678.53	0.335705
5.50124	4	7600	7655.86	-0.640701
5.511	2	7707	7633.25	0.840074
5.52075	3	7647	7610.71	0.414967
5.53051	2	7645	7588.24	0.649152
5.54026	1	7333	7565.84	-2.719
5.55001	2	7602	7543.5	0.670988
5.55977	1	7705	7521.22	2.09364
5.56952	1	7515	7499.02	0.184374
5.57928	2	7596	7476.88	1.36681
5.58903	2	7433	7454.8	-0.252845
5.59878	0	7528	7432.79	1.09737
5.60854	0	7472	7410.84	0.707515
5.61829	4	7330	7388.96	-0.688668
5.62805	3	7210	7367.14	-1.85067
5.6378	0	7437	7345.39	1.06227
5.64755	1	7336	7323.7	0.143563
5.65731	2	7302	7302.08	-0.000933986
5.66706	2	7453	7280.52	1.9979
5.67682	0	7273	7259.02	0.163889
5.68657	5	7168	7237.59	-0.821958
5.69632	0	7326	7216.22	1.28259
5.70608	0	7242	7194.91	0.553302
5.71583	1	7138	7173.67	-0.422201
5.72559	0	7167	7152.49	0.171402
5.73534	0	7208	7131.37	0.902579
5.74509	1	7130	7110.32	0.233126
5.75485	2	7178	7089.32	1.04669
5.7646	0	7161	7068.39	1.0944
5.77435	0	6920	7047.52	-1.53293
5.78411	4	7085	7026.71	0.692498
5.79386	2	7035	7005.96	0.346185
5.80362	1	6915	6985.28	-0.84513
5.81337	1	6953	6964.65	-0.139755
5.82312	0	6904	6944.09	-0.482483
5.83288	1	6918	6923.59	-0.0671673
5.84263	1	7002	6903.14	1.18139
5.85239	1	6887	6882.76	0.0510679
5.86214	1	6920	6862.44	0.691939
5.87189	0	6837	6842.18	-0.0626234
5.88165	1	6839	6821.98	0.205857
5.8914	1	6801	6801.83	-0.0101071
5.90116	0	6812	6781.75	0.366506
5.91091	2	6536	6761.73	-2.79208
5.92066	1	6776	6741.76	0.415928
5.93042	0	6518	6721.86	-2.52504
5.94017	4	6600	6702.01	-1.25565
5.94993	1	6668	6682.22	-0.174161
5.95968	0	6600	6662.49	-0.769221
5.96943	1	6626	6642.82	-0.206637
5.97919	1	6550	6623.21	-0.904547
5.98894	1	6684	6603.65	0.98279
5.9987	2	6626	6584.15	0.514083
6.00845	0	6511	6564.71	-0.665668
6.0182	1	6461	6545.33	-1.04914
6.02796	0	6447	6526	-0.983954
6.03771	1	6473	6506.74	-0.419319
6.04747	1	6455	6487.52	-0.404823
6.05722	2	6709	6468.37	2.93779
6.06697	1	6578	6449.27	1.58719
6.07673	0	6306	6430.23	-1.5644
6.08648	1	6218	6411.24	-2.45064
6.09624	0	6310	6392.31	-1.03624
6.10599	1	6356	6373.44	-0.218758
6.11574	1	6331	6354.62	-0.296884
6.1255	0	6354	6335.86	0.227571
6.13525	2	6274	6317.15	-0.544799
6.14501	0	6204	6298.5	-1.19978
6.15476	1	6133	6279.9	-1.87585
6.16451	1	6073	6261.36	-2.41709
6.17427	1	6086	6242.88	-2.01089
6.18402	1	6201	6224.44	-0.297699
6.19378	0	6175	6206.06	-0.395319
6.20353	1	6256	6187.74	0.863003
6.21328	1	6149	6169.47	-0.26106
6.22304	1	6241	6151.26	1.13601
6.23279	0	5997	6133.09	-1.7574
6.24255	0	5897	6114.99	-2.83865
6.2523	0	6117	6096.93	0.25661
6.26205	0	6217	6078.93	1.75111
6.27181	1	5948	6060.98	-1.46493
6.28156	2	6035	6043.08	-0.104071
6.29132	0	6068	6025.24	0.548899
6.30107	0	6037	6007.45	0.380288
6.31082	0	6009	5989.71	0.248782
6.32058	1	5986	5972.03	0.180563
6.33033	1	5893	5954.4	-0.799799
6.34009	2	5852	5936.82	-1.10874
6.34984	2	5862	5919.29	-0.748237
6.35959	2	5965	5901.81	0.818159
6.36935	1	5932	5884.39	0.618216
6.3791	0	5776	5867.01	-1.19752
6.38886	0	5863	5849.69	0.173844
6.39861	0	5835	5832.42	0.0338122
6.40836	0	5681	5815.2	-1.78045
6.41812	2	5737	5798.03	-0.805712
6.42787	0	5849	5780.91	0.890338
6.43763	0	5792	5763.84	0.370019
6.44738	0	5771	5746.82	0.318275
6.45713	2	5833	5729.85	1.35054
6.46689	0	5749	5712.94	0.475637
6.47664	0	5734	5696.07	0.500924
6.4864	0	5821	5679.25	1.8579
6.49615	0	5607	5662.48	-0.74095
6.5059	0	5593	5645.76	-0.705524
6.51566	0	5681	5629.09	0.688658
6.52541	2	5677	5612.47	0.856397
6.53517	0	5622	5595.9	0.348053
6.54492	1	5485	5579.38	-1.27437
6.55467	2	5577	5562.91	0.188707
6.56443	1	5719	5546.48	2.28125
6.57418	0	5571	5530.11	0.547883
6.58394	0	5508	5513.78	-0.0778629
6.59369	0	5402	5497.5	-1.29934
6.60344	0	5420	5481.27	-0.832205
6.6132	0	5547	5465.08	1.09987
6.62295	0	5488	5448.95	0.527153
6.63271	0	5528	5432.86	1.27962
6.64246	0	5506	5416.82	1.20186
6.65221	0	5269	5400.83	-1.81608
6.66197	1	5394	5384.88	0.124183
6.67172	0	5434	5368.98	0.882031
6.68147	0	5314	5353.13	-0.536761
6.69123	0	5317	5337.32	-0.278713
6.70098	0	5167	5321.56	-2.15026
6.71074	0	5153	5305.85	-2.12933
6.72049	1	5291	5290.19	0.0111805
6.73024	1	5312	5274.57	0.513597
6.74	0	5121	5258.99	-1.92834
6.74975	2	5259	5243.47	0.214197
6.75951	0	5179	5227.99	-0.680678
6.76926	0	5229	5212.55	0.227495
6.77901	1	5224	5197.16	0.371358
6.78877	0	5128	5181.81	-0.751494
6.79852	1	5087	5166.52	-1.11486
6.80828	1	5040	5151.26	-1.56721
6.81803	0	5139	5136.05	0.0411289
6.82778	0	5046	5120.89	-1.05423
6.83754	0	5000	5105.77	-1.49578
6.84729	0	5098	5090.69	0.10234
6.85705	0	5114	5075.66	0.536097
6.8668	0	4945	5060.68	-1.64499
6.87655	0	4874	5045.73	-2.45989
6.88631	0	5016	5030.84	-0.209494
6.89606	0	4987	5015.98	-0.410423
6.90582	0	5050	5001.17	0.68708
6.91557	1	4916	4986.41	-1.00419
6.92532	2	4848	4971.69	-1.77638
6.93508	0	4962	4957.01	0.0708911
6.94483	0	4867	4942.37	-1.08037
6.95459	0	4933	4927.78	0.0743458
6.96434	0	4992	4913.23	1.11488
6.97409	0	4806	4898.72	-1.3375
6.98385	0	4807	4884.26	-1.11433
6.9936	3	4932	4869.84	0.885139
7.00336	0	4919	4855.46	0.905959
7.01311	1	4856	4841.12	0.213471
7.02286	0	4786	4826.83	-0.590203
7.03262	1	4810	4812.58	-0.0371941
7.04237	0	4717	4798.37	-1.18477
7.05213	1	4739	4784.2	-0.656638
7.06188	0	4817	4770.08	0.676067
7.07163	0	4809	4755.99	0.764357
7.08139	1	4713	4741.95	-0.421727
7.09114	1	4656	4727.95	-1.05447
7.1009	0	4687	4713.99	-0.394267
7.11065	0	4716	4700.07	0.231908
7.1204	0	4673	4686.2	-0.193056
7.13016	0	4603	4672.36	-1.02234
7.13991	1	4711	4658.57	0.763934
7.14967	0	4610	4644.81	-0.512713
7.15942	0	4620	4631.1	-0.163275
7.16917	0	4790	4617.42	2.49351
7.17893	0	4582	4603.79	-0.321931
7.18868	0	4516	4590.2	-1.10413
7.19844	1	4535	4576.65	-0.618429
7.20819	3	4440	4563.13	-1.84793
7.21794	0	4577	4549.66	0.404098
7.2277	0	4445	4536.23	-1.36834
7.23745	1	4467	4522.84	-0.835414
7.24721	0	4449	4509.48	-0.906762
7.25696	0	4475	4496.17	-0.316428
7.26671	1	4497	4482.89	0.210369
7.27647	0	4414	4469.66	-0.83773
7.28622	1	4351	4456.46	-1.5988
7.29598	0	4394	4443.3	-0.743776
7.30573	1	4355	4430.18	-1.13928
7.31548	0	4377	4417.1	-0.606177
7.32524	1	4342	4404.06	-0.941857
7.33499	0	4246	4391.06	-2.22616
7.34475	1	4441	4378.1	0.943938
7.3545	1	4331	4365.17	-0.519204
7.36425	0	4426	4352.28	1.10809
7.37401	0	4396	4339.43	0.853199
7.38376	0	4246	4326.62	-1.23722
7.39352	0	4196	4313.84	-1.81925
7.40327	0	4224	4301.11	-1.18642
7.41302	0	4277	4288.41	-0.174456
7.42278	0	4311	4275.75	0.536905
7.43253	1	4247	4263.12	-0.247415
7.44229	1	4298	4250.54	0.723972
7.45204	0	4214	4237.99	-0.369519
7.46179	0	4124	4225.47	-1.58015
7.47155	0	4343	4213	1.97265
7.4813	0	4108	4200.56	-1.44415
7.49106	1	4201	4188.16	0.198123
7.50081	0	4183	4175.79	0.111429
7.51056	0	4102	4163.46	-0.959678
7.52032	0	4153	4151.17	0.0283677
7.53007	1	4035	4138.92	-1.63591
7.53982	1	4112	4126.7	-0.229173
7.54958	0	4125	4114.51	0.163301
7.55933	0	4125	4102.36	0.352444
7.56909	1	4086	4090.25	-0.0665162
7.57884	0	4130	4078.18	0.806417
7.58859	0	4124	4066.13	0.901067
7.59835	1	4071	4054.13	0.264405
7.6081	0	3918	4042.16	-1.98358
7.61786	0	4067	4030.23	0.57664
7.62761	0	3910	4018.33	-1.7324
7.63736	1	3918	4006.46	-1.41328
7.64712	0	4074	3994.63	1.24344
7.65687	0	4099	3982.84	1.81433
7.66663	0	4039	3971.08	1.0687
7.67638	2	3947	3959.36	-0.196682
7.68613	0	4036	3947.67	1.39043
7.69589	0	3957	3936.01	0.333655
7.70564	1	3984	3924.39	0.944397
7.7154	0	3921	3912.8	0.130887
7.72515	1	3843	3901.25	-0.939667
7.7349	0	3910	3889.73	0.324107
7.74466	0	3794	3878.25	-1.36779
7.75441	0	3947	3866.8	1.27657
7.76417	1	3735	3855.38	-1.96978
7.77392	0	3893	3844	0.785336
7.78367	1	3760	3832.65	-1.1848
7.79343	0	3748	3821.34	-1.19788
7.80318	1	3799	3810.05	-0.179323
7.81294	1	3818	3798.8	0.310668
7.82269	1	3716	3787.59	-1.17437
7.83244	0	3800	3776.41	0.382753
7.8422	0	3721	3765.26	-0.725508
7.85195	0	3875	3754.14	1.94155
7.86171	0	3737	3743.06	-0.0990575
7.87146	0	3753	3732	0.34272
7.88121	0	3674	3720.99	-0.775172
7.89097	0	3704	3710	-0.0985859
7.90072	0	3682	3699.05	-0.280927
7.91048	0	3709	3688.13	0.342761
7.92023	0	3589	3677.24	-1.47286
7.92998	0	3773	3666.38	1.73579
7.93974	0	3662	3655.56	0.106503
7.94949	1	3692	3644.76	0.777424
7.95925	0	3619	3634	-0.249366
7.969	0	3613	3623.27	-0.170897
7.97875	0	3634	3612.57	0.35541
7.98851	0	3603	3601.91	0.0181741
7.99826	0	3641	3591.27	0.824074
8.00802	0	3670	3580.67	1.47454
8.01777	0	3658	3570.1	1.45334
8.02752	0	3567	3559.56	0.124575
8.03728	0	3525	3549.05	-0.405085
8.04703	1	3590	3538.57	0.858321
8.05679	0	3507	3528.13	-0.356721
8.06654	0	3491	3517.71	-0.452039
8.07629	0	3602	3507.32	1.57751
8.08605	0	3462	3496.97	-0.594299
8.0958	0	3552	3486.64	1.09661
8.10556	1	3365	3476.35	-1.91953
8.11531	0	3471	3466.09	0.0834111
8.12506	0	3465	3455.85	0.155399
8.13482	0	3582	3445.65	2.27821
8.14457	2	3403	3435.48	-0.556723
8.15433	0	3409	3425.33	-0.27975
8.16408	1	3371	3415.22	-0.761635
8.17383	1	3533	3405.14	2.15115
8.18359	1	3469	3395.08	1.25497
8.19334	2	3396	3385.06	0.187717
8.2031	0	3318	3375.07	-0.990706
8.21285	1	3340	3365.1	-0.434349
8.2226	0	3271	3355.17	-1.47164
8.23236	0	3340	3345.26	-0.0910389
8.24211	0	3321	3335.38	-0.249616
8.25187	2	3363	3325.54	0.646
8.26162	0	3265	3315.72	-0.887629
8.27137	0	3413	3305.93	1.83273
8.28113	0	3212	3296.17	-1.48514
8.29088	1	3279	3286.44	-0.129895
8.30064	0	3293	3276.74	0.283433
8.31039	0	3260	3267.06	-0.12367
8.32014	1	3313	3257.42	0.965701
8.3299	0	3239	3247.8	-0.154597
8.33965	0	3241	3238.21	0.0490127
8.34941	1	3232	3228.65	0.0589384
8.35916	0	3327	3219.12	1.87036
8.36891	1	3227	3209.61	0.306071
8.37867	0	3220	3200.14	0.350037
8.38842	0	3064	3190.69	-2.28873
8.39818	0	3206	3181.27	0.436776
8.40793	0	3127	3171.88	-0.802524
8.41768	0	3313	3162.51	2.61451
8.42744	0	3130	3153.18	-0.414243
8.43719	0	3167	3143.87	0.411079
8.44694	0	3180	3134.58	0.805365
8.4567	0	3167	3125.33	0.740459
8.46645	1	3144	3116.1	0.497531
8.47621	0	3189	3106.9	1.45379
8.48596	2	3088	3097.73	-0.175099
8.49571	0	3130	3088.58	0.740269
8.50547	0	3195	3079.47	2.04397
8.51522	0	3000	3070.37	-1.28485
8.52498	1	3038	3061.31	-0.422902
8.53473	0	3093	3052.27	0.732333
8.54448	0	3088	3043.26	0.805112
8.55424	0	3018	3034.28	-0.296259
8.56399	0	3036	3025.32	0.193882
8.57375	0	2970	3016.39	-0.851143
8.5835	2	3073	3007.48	1.18193
8.59325	0	3016	2998.6	0.31682
8.60301	0	3013	2989.75	0.423606
8.61276	0	3063	2980.92	1.48306
8.62252	1	2960	2972.12	-0.222779
8.63227	0	3007	2963.35	0.796085
8.64202	0	2901	2954.6	-0.9951
8.65178	0	2999	2945.87	0.970104
8.66153	0	2828	2937.18	-2.05301
8.67129	1	2899	2928.51	-0.547995
8.68104	0	3018	2919.86	1.78644
8.69079	0	3003	2911.24	1.67448
8.70055	0	2766	2902.64	-2.59815
8.7103	1	2898	2894.07	0.0729187
8.72006	0	2982	2885.53	1.7666
8.72981	0	2793	2877.01	-1.58965
8.73956	0	2892	2868.52	0.436663
8.74932	0	2864	2860.05	0.0738344
8.75907	1	2783	2851.6	-1.30046
8.76883	1	2842	2843.19	-0.0222476
8.77858	0	2947	2834.79	2.06697
8.78833	0	2834	2826.42	0.142333
8.79809	0	2870	2818.08	0.969187
8.80784	1	2806	2809.76	-0.0709532
8.8176	0	2855	2801.46	1.00196
8.82735	0	2773	2793.19	-0.383455
8.8371	0	2809	2784.95	0.453848
8.84686	0	2803	2776.72	0.496303
8.85661	0	2867	2768.53	1.8391
8.86637	0	2772	2760.35	0.22122
8.87612	1	2839	2752.2	1.629
8.88587	0	2711	2744.08	-0.635295
8.89563	1	2741	2735.98	0.0959474
8.90538	1	2770	2727.9	0.799925
8.91514	0	2764	2719.85	0.839854
8.92489	2	2722	2711.82	0.195199
8.93464	1	2744	2703.81	0.767233
8.9444	2	2693	2695.83	-0.0544844
8.95415	0	2654	2687.87	-0.657425
8.96391	0	2809	2679.93	2.43522
8.97366	0	2714	2672.02	0.805795
8.98341	0	2739	2664.13	1.43053
8.99317	0	2771	2656.27	2.17956
9.00292	0	2835	2648.43	3.5041
9.01268	1	2652	2640.61	0.221245
9.02243	0	2684	2632.81	0.988072
9.03218	0	2662	2625.04	0.716396
9.04194	0	2627	2617.29	0.189487
9.05169	0	2510	2609.56	-1.98725
9.06145	0	2674	2601.86	1.39513
9.0712	0	2528	2594.18	-1.31616
9.08095	0	2567	2586.52	-0.385208
9.09071	0	2591	2578.88	0.238092
9.10046	0	2612	2571.27	0.797
9.11022	0	2630	2563.68	1.29328
9.11997	1	2739	2556.11	3.49462
9.12972	0	2538	2548.56	-0.209635
9.13948	1	2682	2541.04	2.72192
9.14923	0	2609	2533.54	1.47743
9.15899	0	2600	2526.06	1.45017
9.16874	0	2561	2518.6	0.837879
9.17849	0	2497	2511.16	-0.28342
9.18825	0	2555	2503.75	1.01393
9.198	0	2519	2496.36	0.451145
9.20776	1	2554	2488.99	1.28643
9.21751	0	2507	2481.64	0.506507
9.22726	0	2485	2474.31	0.214388
9.23702	0	2437	2467.01	-0.607868
9.24677	0	2438	2459.72	-0.439986
9.25653	0	2464	2452.46	0.232418
9.26628	1	2525	2445.22	1.58763
9.27603	1	2486	2438	0.962621
9.28579	0	2543	2430.81	2.22482
9.29554	0	2437	2423.63	0.270834
9.3053	0	2465	2416.47	0.977368
9.31505	1	2436	2409.34	0.540141
9.3248	0	2363	2402.23	-0.806982
9.33456	2	2292	2395.14	-2.15428
9.34431	0	2312	2388.07	-1.58194
9.35406	0	2347	2381.01	-0.702122
9.36382	1	2386	2373.99	0.245961
9.37357	0	2451	2366.98	1.69717
9.38333	0	2260	2359.99	-2.10329
9.39308	1	2310	2353.02	-0.895127
9.40283	0	2297	2346.08	-1.02396
9.41259	0	2324	2339.15	-0.314248
9.42234	2	2359	2332.24	0.550889
9.4321	0	2331	2325.36	0.116853
9.44185	0	2290	2318.49	-0.595423
9.4516	0	2422	2311.65	2.24228
9.46136	0	2372	2304.82	1.37929
9.47111	0	2383	2298.02	1.74083
9.48087	0	2305	2291.24	0.286696
9.49062	0	2334	2284.47	1.02519
9.50037	0	2326	2277.73	1.00092
9.51013	0	2254	2271	-0.358134
9.51988	0	2249	2264.3	-0.322591
9.52964	1	2372	2257.61	2.34864
9.53939	0	2264	2250.95	0.274291
9.54914	1	2286	2244.3	0.872089
9.5589	1	2242	2237.68	0.0912788
9.56865	0	2336	2231.07	2.17098
9.57841	1	2198	2224.49	-0.564927
9.58816	0	2247	2217.92	0.613506
9.59791	0	2208	2211.37	-0.0717302
9.60767	0	2191	2204.84	-0.295722
9.61742	0	2163	2198.33	-0.759719
9.62718	1	2208	2191.84	0.34384
9.63693	1	2302	2185.37	2.4308
9.64668	0	2197	2178.92	0.385711
9.65644	0	2250	2172.49	1.63409
9.66619	0	2196	2166.07	0.638589
9.67595	1	2137	2159.68	-0.490618
9.6857	1	2180	2153.3	0.571757
9.69545	0	2235	2146.95	1.86253
9.70521	0	2127	2140.61	-0.295089
9.71496	0	2147	2134.29	0.274305
9.72472	1	2142	2127.99	0.30273
9.73447	1	2127	2121.71	0.114769
9.74422	1	2082	2115.44	-0.732941
9.75398	1	2128	2109.2	0.407581
9.76373	1	2070	2102.97	-0.724692
9.77349	0	2017	2096.76	-1.77603
9.78324	0	2057	2090.57	-0.740246
9.79299	0	2062	2084.4	-0.493326
9.80275	0	2086	2078.25	0.169727
9.8125	0	2121	2072.11	1.06151
9.82226	0	2162	2066	2.06473
9.83201	0	2072	2059.9	0.265899
9.84176	0	2010	2053.82	-0.977302
9.85152	0	2103	2047.75	1.20474
9.86127	0	2053	2041.71	0.249238
9.87103	0	2073	2035.68	0.819684
9.88078	0	1955	2029.67	-1.68878
9.89053	0	2052	2023.68	0.62522
9.90029	0	2044	2017.7	0.581634
9.91004	0	2079	2011.75	1.47496
9.9198	0	1958	2005.81	-1.08044
9.92955	0	2008	1999.89	0.181047
9.9393	0	2010	1993.98	0.357254
9.94906	1	1932	1988.1	-1.27625
9.95881	0	2018	1982.23	0.796319
9.96857	0	1970	1976.38	-0.14365
9.97832	0	1984	1970.54	0.302155
9.98807	0	1939	1964.72	-0.584187
9.99783	0	1990	1958.92	0.696623
10.0076	0	1938	1953.14	-0.343938
10.0173	0	1921	1947.38	-0.601772
10.0271	0	1931	1941.63	-0.24182
10.0368	0	1955	1935.89	0.432102
10.0466	0	1956	1930.18	0.583821
10.0564	1	1981	1924.48	1.26984
10.0661	0	1892	1918.8	-0.616137
10.0759	1	1918	1913.14	0.11107
10.0856	1	2023	1907.49	2.5682
10.0954	1	1858	1901.86	-1.01745
10.1051	0	2012	1896.24	2.58069
10.1149	0	1883	1890.64	-0.176168
10.1246	0	1925	1885.06	0.910244
10.1344	0	1828	1879.5	-1.2045
10.1441	1	1864	1873.95	-0.23046
10.1539	0	1848	1868.42	-0.474962
10.1636	1	1869	1862.9	0.14105
10.1734	0	1853	1857.4	-0.102278
10.1832	0	1835	1851.92	-0.394975
10.1929	0	1798	1846.45	-1.14267
10.2027	0	1940	1841	2.24764
10.2124	0	1870	1835.57	0.796261
10.2222	0	1868	1830.15	0.875786
10.2319	1	1827	1824.75	0.0527452
10.2417	0	1895	1819.36	1.73762
10.2514	0	1824	1813.99	0.23443
10.2612	0	1760	1808.63	-1.15924
10.2709	1	1809	1803.29	0.134164
10.2807	0	1801	1797.97	0.0713912
10.2904	0	1807	1792.66	0.337281
10.3002	0	1793	1787.37	0.132946
10.31	0	1839	1782.09	1.32698
10.3197	1	1826	1776.83	1.15059
10.3295	0	1776	1771.59	0.104691
10.3392	0	1801	1766.36	0.816287
10.349	1	1807	1761.14	1.07874
10.3587	0	1862	1755.94	2.45777
10.3685	0	1812	1750.76	1.43862
10.3782	0	1774	1745.59	0.674447
10.388	0	1727	1740.44	-0.32341
10.3977	1	1719	1735.3	-0.393195
10.4075	0	1708	1730.18	-0.536671
10.4172	0	1753	1725.07	0.667035
10.427	0	1732	1719.98	0.288833
10.4368	0	1696	1714.9	-0.458985
10.4465	0	1705	1709.84	-0.117209
10.4563	0	1687	1704.79	-0.433185
10.466	0	1713	1699.76	0.319903
10.4758	0	1690	1694.74	-0.11535
10.4855	0	1750	1689.74	1.44051
10.4953	0	1703	1684.75	0.442213
10.505	0	1765	1679.78	2.02853
10.5148	0	1758	1674.82	1.98388
10.5245	0	1722	1669.87	1.25612
10.5343	0	1707	1664.95	1.01788
10.5441	0	1702	1660.03	1.01731
10.5538	1	1691	1655.13	0.872285
10.5636	0	1682	1650.24	0.774302
10.5733	0	1643	1645.37	-0.0585358
10.5831	0	1688	1640.52	1.15575
10.5928	0	1606	1635.67	-0.740433
10.6026	1	1623	1630.84	-0.194714
10.6123	0	1588	1626.03	-0.954339
10.6221	0	1675	1621.23	1.31381
10.6318	0	1684	1616.44	1.64623
10.6416	0	1661	1611.67	1.21033
10.6513	0	1612	1606.92	0.126651
10.6611	0	1607	1602.17	0.12045
10.6709	0	1609	1597.44	0.288143
10.6806	0	1656	1592.73	1.55487
10.6904	0	1563	1588.02	-0.632978
10.7001	0	1683	1583.34	2.42936
10.7099	0	1658	1578.66	1.94843
10.7196	0	1550	1574	-0.609673
10.7294	1	1589	1569.36	0.492785
10.7391	0	1651	1564.72	2.12333
10.7489	0	1592	1560.1	0.79938
10.7586	0	1645	1555.5	2.2067
10.7684	1	1521	1550.91	-0.766866
10.7781	1	1590	1546.33	1.09519
10.7879	0	1549	1541.76	0.18383
10.7977	0	1588	1537.21	1.27444
10.8074	0	1617	1532.68	2.09699
10.8172	0	1524	1528.15	-0.106348
10.8269	0	1595	1523.64	1.78678
10.8367	0	1457	1519.14	-1.62803
10.8464	0	1476	1514.66	-1.00624
10.8562	0	1523	1510.19	0.32831
10.8659	0	1557	1505.73	1.29934
10.8757	0	1572	1501.28	1.78356
10.8854	0	1553	1496.85	1.42475
10.8952	1	1466	1492.43	-0.690407
10.9049	1	1483	1488.03	-0.130592
10.9147	0	1514	1483.64	0.780348
10.9245	0	1562	1479.26	2.09359
10.9342	1	1593	1474.89	2.95922
10.944	0	1423	1470.54	-1.26016
10.9537	0	1481	1466.2	0.384686
10.9635	0	1463	1461.87	0.0296013
10.9732	0	1436	1457.55	-0.568749
10.983	0	1495	1453.25	1.07978
10.9927	2	1382	1448.96	-1.8012
11.0025	0	1475	1444.68	0.789387
11.0122	0	1446	1440.42	0.14678
11.022	0	1478	1436.17	1.08814
11.0317	0	1472	1431.93	1.04447
11.0415	1	1503	1427.7	1.94229
11.0513	1	1406	1423.49	-0.466334
11.061	1	1441	1419.28	0.572067
11.0708	1	1524	1415.09	2.7897
11.0805	0	1358	1410.92	-1.43598
11.0903	0	1388	1406.75	-0.503345
11.1	1	1427	1402.6	0.645917
11.1098	0	1427	1398.46	0.755519
11.1195	0	1372	1394.33	-0.602901
11.1293	0	1413	1390.22	0.606123
11.139	1	1373	1386.11	-0.353868
11.1488	1	1326	1382.02	-1.53843
11.1586	0	1413	1377.94	0.932667
11.1683	0	1353	1373.87	-0.56748
11.1781	0	1422	1369.82	1.38378
11.1878	0	1388	1365.77	0.596555
11.1976	0	1389	1361.74	0.731345
11.2073	1	1364	1357.72	0.169941
11.2171	0	1394	1353.72	1.07895
11.2268	1	1349	1349.72	-0.0196039
11.2366	0	1395	1345.74	1.319
11.2463	1	1283	1341.76	-1.64057
11.2561	0	1331	1337.8	-0.186469
11.2658	0	1360	1333.85	0.708983
11.2756	0	1368	1329.92	1.02965
11.2854	0	1342	1325.99	0.437004
11.2951	0	1360	1322.08	1.02833
11.3049	0	1343	1318.17	0.677421
11.3146	0	1276	1314.28	-1.07174
11.3244	0	1335	1310.4	0.673165
11.3341	0	1280	1306.54	-0.741707
11.3439	0	1239	1302.68	-1.80911
11.3536	1	1258	1298.83	-1.15129
11.3634	0	1342	1295	1.28297
11.3731	0	1308	1291.18	0.465133
11.3829	0	1325	1287.37	1.03387
11.3926	0	1289	1283.57	0.151336
11.4024	0	1272	1279.78	-0.21808
11.4122	2	1289	1276	0.362083
11.4219	0	1276	1272.23	0.105433
11.4317	0	1215	1268.48	-1.53423
11.4414	0	1299	1264.73	0.950726
11.4512	0	1237	1261	-0.682412
11.4609	0	1309	1257.28	1.42954
11.4707	0	1257	1253.57	0.0968063
11.4804	0	1267	1249.87	0.481315
11.4902	0	1336	1246.18	2.45741
11.4999	0	1249	1242.5	0.183923
11.5097	1	1284	1238.83	1.2605
11.5194	0	1308	1235.18	2.0136
11.5292	0	1255	1231.53	0.662512
11.539	1	1251	1227.89	0.653254
11.5487	0	1185	1224.27	-1.14079
11.5585	0	1262	1220.66	1.16379
11.5682	0	1320	1217.05	2.83351
11.578	0	1221	1213.46	0.215745
11.5877	1	1230	1209.88	0.573702
11.5975	0	1235	1206.31	0.816438
11.6072	0	1151	1202.75	-1.52529
11.617	0	1280	1199.2	2.2585
11.6267	0	1219	1195.66	0.668558
11.6365	0	1234	1192.13	1.19195
11.6462	0	1195	1188.61	0.184853
11.656	0	1199	1185.1	0.401383
11.6658	0	1126	1181.6	-1.65704
11.6755	0	1142	1178.12	-1.06872
11.6853	0	1129	1174.64	-1.35826
11.695	0	1147	1171.17	-0.713701
11.7048	0	1243	1167.71	2.13539
11.7145	0	1166	1164.27	0.0507342
11.7243	0	1170	1160.83	0.268056
11.734	0	1174	1157.4	0.484341
11.7438	1	1131	1153.99	-0.683563
11.7535	0	1117	1150.58	-1.00481
11.7633	0	1183	1147.19	1.04126
11.7731	0	1197	1143.8	1.53767
11.7828	0	1168	1140.42	0.806881
11.7926	0	1191	1137.06	1.56305
11.8023	1	1185	1133.7	1.4902
11.8121	1	1090	1130.36	-1.22233
11.8218	0	1083	1127.02	-1.3376
11.8316	0	1143	1123.69	0.571085
11.8413	0	1165	1120.38	1.30739
11.8511	0	1117	1117.07	-0.0020635
11.8608	0	1150	1113.77	1.06831
11.8706	0	1113	1110.48	0.0754038
11.8803	0	1091	1107.21	-0.490662
11.8901	0	1128	1103.94	0.716416
11.8999	0	1114	1100.68	0.399073
11.9096	0	1086	1097.43	-0.346888
11.9194	2	1098	1094.19	0.114909
11.9291	0	1138	1090.96	1.39435
11.9389	0	1109	1087.74	0.638325
11.9486	0	1073	1084.53	-0.352055
11.9584	0	1060	1081.33	-0.655179
11.9681	0	1098	1078.14	0.599363
11.9779	1	1044	1074.96	-0.958103
11.9876	0	1084	1071.78	0.37102
11.9974	0	1049	1068.62	-0.605807
12.0071	0	1025	1065.47	-1.26397
12.0169	0	1022	1062.32	-1.2613
12.0267	0	1068	1059.19	0.269684
12.0364	0	1040	1056.06	-0.498013
12.0462	0	1065	1052.94	0.369444
12.0559	0	1051	1049.84	0.0359161
12.0657	1	1081	1046.74	1.04211
12.0754	0	1036	1043.65	-0.237597
12.0852	1	1092	1040.57	1.55643
12.0949	0	1044	1037.5	0.201296
12.1047	1	964	1034.43	-2.26852
12.1144	0	1070	1031.38	1.18063
12.1242	0	1053	1028.34	0.760048
12.1339	0	1059	1025.3	1.03554
12.1437	0	977	1022.28	-1.44848
12.1535	0	1020	1019.26	0.0232359
12.1632	0	1011	1016.25	-0.1651
12.173	0	987	1013.25	-0.835551
12.1827	1	965	1010.26	-1.45696
12.1925	1	998	1007.28	-0.293682
12.2022	0	951	1004.3	-1.72853
12.212	0	984	1001.34	-0.552799
12.2217	1	1079	998.385	2.45417
12.2315	0	1027	995.438	0.984855
12.2412	0	969	992.5	-0.754945
12.251	0	959	989.571	-0.987195
12.2608	0	965	986.65	-0.696954
12.2705	2	1012	983.738	0.888394
12.2803	0	987	980.835	0.196234
12.29	0	973	977.94	-0.158373
12.2998	0	923	975.054	-1.71337
12.3095	0	994	972.176	0.692216
12.3193	0	982	969.307	0.405061
12.329	0	1015	966.446	1.52403
12.3388	0	921	963.593	-1.4035
12.3485	0	952	960.749	-0.283572
12.3583	0	965	957.914	0.22811
12.368	0	966	955.087	0.35113
12.3778	0	978	952.268	0.822824
12.3876	0	905	949.457	-1.47781
12.3973	0	941	946.655	-0.18435
12.4071	0	978	943.861	1.09164
12.4168	0	927	941.075	-0.462298
12.4266	0	979	938.298	1.30084
12.4363	0	963	935.529	0.885251
12.4461	0	971	932.768	1.22694
12.4558	0	913	930.015	-0.563102
12.4656	0	912	927.27	-0.505634
12.4753	0	932	924.533	0.244587
12.4851	0	923	921.804	0.0393518
12.4948	0	889	919.084	-1.00898
12.5046	0	844	916.371	-2.49112
12.5144	0	858	913.667	-1.90043
12.5241	0	895	910.97	-0.533827
12.5339	0	870	908.282	-1.29787
12.5436	0	934	905.601	0.929243
12.5534	1	876	902.928	-0.909823
12.5631	0	929	900.263	0.942815
12.5729	0	925	897.606	0.900693
12.5826	1	925	894.957	0.987796
12.5924	1	892	892.316	-0.0105826
12.6021	0	930	889.683	1.32206
12.6119	0	872	887.057	-0.509889
12.6216	0	854	884.439	-1.0416
12.6314	0	851	881.829	-1.05679
12.6412	0	880	879.226	0.0260888
12.6509	0	838	876.631	-1.33449
12.6607	0	901	874.044	0.898033
12.6704	0	850	871.464	-0.736226
12.6802	0	860	868.893	-0.303234
12.6899	0	873	866.328	0.225806
12.6997	1	883	863.771	0.647092
12.7094	0	812	861.222	-1.72736
12.7192	1	820	858.681	-1.35078
12.7289	0	898	856.146	1.39667
12.7387	0	852	853.62	-0.0554886
12.7484	0	840	851.1	-0.383001
12.7582	0	808	848.589	-1.4279
12.768	0	888	846.084	1.4066
12.7777	0	891	843.587	1.58839
12.7875	0	850	841.098	0.305349
12.7972	0	860	838.615	0.72921
12.807	0	887	836.14	1.7077
12.8167	0	816	833.673	-0.618671
12.8265	0	820	831.212	-0.391556
12.8362	0	843	828.759	0.490473
12.846	0	808	826.314	-0.644268
12.8557	0	806	823.875	-0.629617
12.8655	0	840	821.444	0.64026
12.8753	0	827	819.019	0.277517
12.885	0	832	816.602	0.533823
12.8948	0	845	814.192	1.05982
12.9045	0	770	811.789	-1.50599
12.9143	0	807	809.394	-0.0842629
12.924	0	814	807.005	0.245172
12.9338	0	766	804.623	-1.39552
12.9435	0	801	802.249	-0.0441278
12.9533	1	763	799.881	-1.33519
12.963	0	765	797.521	-1.17579
12.9728	0	788	795.167	-0.255321
12.9825	0	785	792.821	-0.279127
12.9923	0	777	790.481	-0.483622
13.0021	0	820	788.148	1.11232
13.0118	0	815	785.822	1.02206
13.0216	0	754	783.503	-1.07444
13.0313	0	781	781.191	-0.00682931
13.0411	1	711	778.885	-2.5459
13.0508	0	761	776.587	-0.565025
13.0606	1	815	774.295	1.42583
13.0703	0	724	772.01	-1.78428
13.0801	0	757	769.732	-0.462747
13.0898	0	771	767.46	0.127479
13.0996	0	730	765.195	-1.30264
13.1093	1	771	762.937	0.29037
13.1191	0	724	760.686	-1.36342
13.1289	0	748	758.441	-0.381762
13.1386	1	738	756.203	-0.670055
13.1484	1	696	753.971	-2.19739
13.1581	0	717	751.746	-1.29762
13.1679	0	743	749.528	-0.239482
13.1776	0	723	747.316	-0.904319
13.1874	0	739	745.111	-0.224781
13.1971	0	797	742.912	1.9159
13.2069	0	720	740.719	-0.772166
13.2166	0	708	738.534	-1.14752
13.2264	0	755	736.354	0.678594
13.2361	0	675	734.181	-2.27788
13.2459	1	684	732.015	-1.83588
13.2557	0	695	729.854	-1.3221
13.2654	0	708	727.701	-0.740394
13.2752	0	685	725.553	-1.54946
13.2849	0	712	723.412	-0.427686
13.2947	0	709	721.277	-0.461084
13.3044	0	693	719.149	-0.993312
13.3142	1	697	717.027	-0.758564
13.3239	0	706	714.911	-0.335361
13.3337	0	730	712.801	0.63656
13.3434	0	686	710.698	-0.942961
13.3532	0	672	708.6	-1.41189
13.3629	0	710	706.509	0.131
13.3727	1	684	704.425	-0.780952
13.3825	0	697	702.346	-0.202488
13.3922	0	717	700.273	0.624671
13.402	0	731	698.207	1.2129
13.4117	0	696	696.146	-0.00555262
13.4215	0	679	694.092	-0.579187
13.4312	1	667	692.044	-0.969709
13.441	0	667	690.002	-0.890637
13.4507	0	711	687.966	0.863851
13.4605	0	691	685.936	0.192656
13.4702	0	667	683.912	-0.654819
13.48	0	652	681.893	-1.17072
13.4898	0	695	679.881	0.573486
13.4995	0	645	677.875	-1.29445
13.5093	0	728	675.875	1.93189
13.519	0	681	673.88	0.272826
13.5288	0	694	671.892	0.839215
13.5385	0	676	669.909	0.234262
13.5483	0	652	667.932	-0.623961
13.558	1	615	665.961	-2.05496
13.5678	0	665	663.996	0.0389212
13.5775	0	647	662.037	-0.591165
13.5873	1	614	660.083	-1.85978
13.597	0	615	658.136	-1.7394
13.6068	0	666	656.194	0.379988
13.6166	0	663	654.257	0.339536
13.6263	2	682	652.327	1.13625
13.6361	0	643	650.402	-0.291904
13.6458	0	632	648.483	-0.655649
13.6556	0	680	646.569	1.28201
13.6653	1	637	644.661	-0.303554
13.6751	0	665	642.759	0.862464
13.6848	1	674	640.863	1.27641
13.6946	1	627	638.971	-0.478095
13.7043	0	616	637.086	-0.849582
13.7141	0	639	635.206	0.150081
13.7238	0	634	633.332	0.0265344
13.7336	0	669	631.463	1.45126
13.7434	1	614	629.6	-0.629558
13.7531	0	616	627.742	-0.473102
13.7629	0	621	625.89	-0.196221
13.7726	0	633	624.043	0.356009
13.7824	0	618	622.202	-0.169015
13.7921	0	584	620.366	-1.50482
13.8019	0	580	618.535	-1.60009
13.8116	0	595	616.71	-0.890029
13.8214	0	585	614.89	-1.23582
13.8311	0	622	613.076	0.357815
13.8409	0	595	611.267	-0.666888
13.8506	1	619	609.464	0.383304
13.8604	0	605	607.665	-0.108356
13.8702	1	593	605.872	-0.528599
13.8799	0	585	604.085	-0.789048
13.8897	0	591	602.302	-0.464906
13.8994	0	597	600.525	-0.144266
13.9092	0	605	598.753	0.253975
13.9189	0	589	596.986	-0.329072
13.9287	1	565	595.225	-1.27157
13.9384	0	607	593.469	0.549221
13.9482	0	629	591.718	1.48655
13.9579	0	600	589.972	0.409405
13.9677	1	567	588.231	-0.891615
13.9775	1	574	586.495	-0.521544
13.9872	1	585	584.765	0.00972324
13.997	0	622	583.039	1.56218
14.0067	0	614	581.319	1.31889
14.0165	0	558	579.604	-0.914569
14.0262	2	594	577.894	0.660844
14.036	0	559	576.189	-0.727007
14.0457	0	536	574.489	-1.66246
14.0555	0	568	572.794	-0.201138
14.0652	0	584	571.104	0.533655
14.075	1	543	569.419	-1.13373
14.0847	0	540	567.739	-1.19368
14.0945	0	602	566.063	1.46466
14.1043	0	573	564.393	0.35955
14.114	0	532	562.728	-1.33223
14.1238	0	588	561.068	1.11067
14.1335	0	564	559.412	0.193173
14.1433	0	526	557.762	-1.38488
14.153	0	539	556.116	-0.737248
14.1628	0	555	554.475	0.0222659
14.1725	0	536	552.84	-0.727356
14.1823	0	546	551.208	-0.222899
14.192	0	516	549.582	-1.47837
14.2018	0	571	547.961	0.964167
14.2115	0	539	546.344	-0.316326
14.2213	0	520	544.732	-1.08457
14.2311	1	508	543.125	-1.55841
14.2408	0	558	541.522	0.697551
14.2506	0	547	539.925	0.302516
14.2603	0	506	538.332	-1.43732
14.2701	0	521	536.744	-0.689735
14.2798	0	510	535.16	-1.1141
14.2896	0	582	533.581	2.00703
14.2993	0	531	532.007	-0.0436909
14.3091	0	546	530.437	0.666026
14.3188	0	524	528.872	-0.212845
14.3286	0	525	527.312	-0.1009
14.3383	0	527	525.756	0.0541817
14.3481	0	524	524.205	-0.00895746
14.3579	0	523	522.658	0.0149331
14.3676	0	523	521.117	0.0823595
14.3774	0	492	519.579	-1.24336
14.3871	0	482	518.046	-1.64186
14.3969	0	526	516.518	0.413443
14.4066	0	528	514.994	0.566015
14.4164	0	493	513.475	-0.92213
14.4261	0	495	511.96	-0.762283
14.4359	0	532	510.449	0.93434
14.4456	0	474	508.943	-1.605
14.4554	0	487	507.442	-0.926311
14.4651	0	509	505.945	0.135417
14.4749	0	476	504.452	-1.30411
14.4847	0	505	502.964	0.0906012
14.4944	1	471	501.48	-1.40445
14.5042	0	495	500.001	-0.224765
14.5139	1	480	498.526	-0.845575
14.5237	0	508	497.055	0.485611
14.5334	0	492	495.589	-0.161782
14.5432	0	535	494.126	1.76712
14.5529	1	493	492.669	0.0149203
14.5627	0	480	491.215	-0.511905
14.5724	0	469	489.766	-0.958891
14.5822	0	476	488.321	-0.564745
14.592	0	508	486.881	0.937018
14.6017	0	464	485.444	-0.995528
14.6115	0	498	484.012	0.626807
14.6212	0	488	482.584	0.245154
14.631	0	490	481.161	0.399319
14.6407	0	461	479.741	-0.872867
14.6505	0	501	478.326	1.013
14.6602	0	487	476.915	0.456999
14.67	0	516	475.508	1.78256
14.6797	0	426	474.105	-2.33071
14.6895	0	479	472.707	0.287552
14.6992	0	469	471.312	-0.106764
14.709	0	475	469.922	0.233006
14.7188	0	489	468.535	0.925438
14.7285	0	455	467.153	-0.569756
14.7383	1	444	465.775	-1.03341
14.748	0	433	464.401	-1.50904
14.7578	0	476	463.031	0.594423
14.7675	1	480	461.665	0.836861
14.7773	0	424	460.303	-1.76305
14.787	0	474	458.946	0.691474
14.7968	0	470	457.592	0.572353
14.8065	0	462	456.242	0.267894
14.8163	0	409	454.896	-2.26941
14.826	0	447	453.554	-0.309996
14.8358	0	452	452.216	-0.0101655
14.8456	0	461	450.882	0.471236
14.8553	0	440	449.552	-0.455378
14.8651	0	451	448.226	0.130624
14.8748	1	427	446.904	-0.963211
14.8846	1	442	445.585	-0.170543
14.8943	0	427	444.271	-0.835805
14.9041	0	408	442.961	-1.7308
14.9138	0	445	441.654	0.158622
14.9236	0	450	440.351	0.454855
14.9333	0	429	439.052	-0.485321
14.9431	0	398	437.757	-1.99284
14.9528	0	458	436.466	1.00623
14.9626	1	417	435.178	-0.890192
14.9724	0	439	433.895	0.243669
14.9821	1	418	432.615	-0.714827
14.9919	0	433	431.339	0.0798435
15.0016	0	436	430.066	0.284176
15.0114	1	466	428.798	1.72337
15.0211	0	411	427.533	-0.815503
15.0309	1	429	426.272	0.131723
15.0406	0	427	425.014	0.0960936
15.0504	0	440	423.761	0.77418
15.0601	0	449	422.511	1.25011
15.0699	0	436	421.264	0.705706
15.0796	0	425	420.022	0.241477
15.0894	0	434	418.783	0.730444
15.0992	0	386	417.548	-1.60573
15.1089	1	395	416.316	-1.07253
15.1187	0	396	415.088	-0.95921
15.1284	0	426	413.864	0.588006
15.1382	0	359	412.643	-2.83117
15.1479	0	401	411.426	-0.52064
15.1577	0	426	410.212	0.764918
15.1674	0	406	409.002	-0.149002
15.1772	1	425	407.796	0.83452
15.1869	1	396	406.593	-0.532323
15.1967	0	406	405.394	0.0300838
15.2065	0	409	404.198	0.237439
15.2162	0	393	403.006	-0.504731
15.226	0	394	401.817	-0.393826
15.2357	0	395	400.632	-0.283379
15.2455	0	415	399.45	0.763301
15.2552	1	381	398.272	-0.884881
15.265	1	360	397.097	-1.95521
15.2747	1	365	395.926	-1.61875
15.2845	0	377	394.758	-0.914609
15.2942	0	384	393.594	-0.4896
15.304	0	365	392.433	-1.43592
15.3137	0	416	391.276	1.2122
15.3235	0	435	390.122	2.15175
15.3333	0	385	388.971	-0.202388
15.343	0	342	387.824	-2.47787
15.3528	0	412	386.68	1.24742
15.3625	0	388	385.54	0.124909
15.3723	0	399	384.402	0.730791
15.382	0	353	383.269	-1.61104
15.3918	0	378	382.138	-0.212852
15.4015	0	374	381.011	-0.362543
15.4113	1	384	379.888	0.209864
15.421	0	383	378.767	0.216291
15.4308	0	367	377.65	-0.555925
15.4405	0	395	376.536	0.929015
15.4503	0	377	375.426	0.0810824
15.4601	0	349	374.318	-1.35526
15.4698	0	357	373.214	-0.85816
15.4796	0	379	372.114	0.353723
15.4893	0	360	371.016	-0.580609
15.4991	0	348	369.922	-1.17515
15.5088	0	380	368.831	0.572954
15.5186	0	343	367.743	-1.33601
15.5283	0	360	366.659	-0.350946
15.5381	0	345	365.577	-1.10785
15.5478	1	381	364.499	0.84536
15.5576	0	342	363.424	-1.15849
15.5673	0	332	362.352	-1.66581
15.5771	0	346	361.284	-0.821662
15.5869	1	337	360.218	-1.26478
15.5966	0	352	359.156	-0.381415
15.6064	0	364	358.097	0.309413
15.6161	0	342	357.041	-0.813308
15.6259	0	386	355.988	1.52758
15.6356	0	339	354.938	-0.865628
15.6454	0	335	353.891	-1.03213
15.6551	0	370	352.848	0.891716
15.6649	0	325	351.807	-1.48698
15.6746	0	342	350.769	-0.474197
15.6844	0	316	349.735	-1.89774
15.6942	0	337	348.704	-0.637537
15.7039	0	343	347.675	-0.252441
15.7137	0	324	346.65	-1.25833
15.7234	0	364	345.628	0.96297
15.7332	0	348	344.608	0.181806
15.7429	0	385	343.592	2.11034
15.7527	0	342	342.579	-0.0313066
15.7624	0	333	341.569	-0.469562
15.7722	0	342	340.561	0.0777885
15.7819	0	353	339.557	0.715491
15.7917	0	344	338.556	0.293531
15.8014	0	319	337.557	-1.03902
15.8112	0	330	336.562	-0.361227
15.821	1	331	335.57	-0.251164
15.8307	0	297	334.58	-2.18061
15.8405	1	335	333.593	0.0768539
15.8502	0	327	332.61	-0.310213
15.86	0	354	331.629	1.18902
15.8697	0	326	330.651	-0.257589
15.8795	1	301	329.676	-1.65285
15.8892	1	306	328.704	-1.29788
15.899	1	294	327.734	-1.96743
15.9087	0	303	326.768	-1.36544
15.9185	0	338	325.804	0.663351
15.9282	0	323	324.844	-0.102587
15.938	0	313	323.886	-0.615304
15.9478	0	318	322.931	-0.276504
15.9575	0	309	321.979	-0.738323
15.9673	0	296	321.029	-1.45479
15.977	0	287	320.082	-1.9528
15.9868	0	375	319.139	2.88467
15.9965	0	297	318.198	-1.23001
16.0063	0	361	317.259	2.30214
16.016	1	311	316.324	-0.30189
16.0258	0	315	315.391	-0.0220391
16.0355	0	311	314.461	-0.196266
16.0453	1	335	313.534	1.17282
16.055	0	315	312.609	0.134691
16.0648	0	339	311.688	1.4834
16.0746	0	297	310.769	-0.798939
16.0843	0	319	309.852	0.51217
16.0941	0	336	308.939	1.47631
16.1038	0	293	308.028	-0.877934
16.1136	1	302	307.12	-0.294599
16.1233	0	295	306.214	-0.652906
16.1331	0	331	305.311	1.41199
16.1428	0	275	304.411	-1.77355
16.1526	0	311	303.513	0.424526
16.1623	0	314	302.618	0.642296
16.1721	0	318	301.726	0.912587
16.1818	0	316	300.837	0.853007
16.1916	0	310	299.95	0.570823
16.2014	0	295	299.065	-0.236687
16.2111	0	288	298.183	-0.600067
16.2209	0	309	297.304	0.665345
16.2306	0	274	296.428	-1.35491
16.2404	0	280	295.554	-0.929515
16.2501	0	305	294.682	0.590786
16.2599	0	252	293.814	-2.63401
16.2696	1	270	292.947	-1.39653
16.2794	0	295	292.084	0.1698
16.2891	0	291	291.222	-0.0130392
16.2989	0	309	290.364	1.06018
16.3087	1	307	289.508	0.998335
16.3184	0	272	288.654	-1.00981
16.3282	0	260	287.803	-1.72428
16.3379	0	286	286.955	-0.0564508
16.3477	0	266	286.109	-1.23294
16.3574	0	294	285.265	0.509426
16.3672	0	282	284.424	-0.144355
16.3769	0	318	283.586	1.92986
16.3867	0	274	282.75	-0.528579
16.3964	1	263	281.916	-1.16641
16.4062	0	283	281.085	0.113845
16.4159	0	288	280.256	0.456311
16.4257	0	261	279.43	-1.14078
16.4355	0	250	278.606	-1.80921
16.4452	0	286	277.785	0.485776
16.455	1	279	276.966	0.121781
16.4647	0	244	276.149	-2.05815
16.4745	1	261	275.335	-0.887329
16.4842	1	307	274.524	1.85353
16.494	0	303	273.714	1.68242
16.5037	1	264	272.907	-0.548209
16.5135	0	311	272.103	2.20566
16.5232	0	275	271.301	0.223079
16.533	0	227	270.501	-2.88725
16.5427	0	257	269.703	-0.792419
16.5525	0	265	268.908	-0.24009
16.5623	1	252	268.116	-1.01519
16.572	0	248	267.325	-1.22716
16.5818	0	269	266.537	0.150157
16.5915	0	292	265.752	1.53608
16.6013	0	276	264.968	0.664041
16.611	0	247	264.187	-1.09359
16.6208	0	244	263.408	-1.24249
16.6305	0	274	262.632	0.686779
16.6403	0	283	261.858	1.25679
16.65	0	245	261.086	-1.02768
16.6598	0	277	260.316	1.00244
16.6695	1	273	259.549	0.814108
16.6793	0	249	258.784	-0.620013
16.6891	0	228	258.021	-1.98818
16.6988	0	252	257.26	-0.331364
16.7086	0	268	256.502	0.702357
16.7183	0	284	255.746	1.67658
16.7281	0	269	254.992	0.854084
16.7378	0	232	254.24	-1.46015
16.7476	0	273	253.491	1.18074
16.7573	0	259	252.744	0.388744
16.7671	0	246	251.999	-0.382467
16.7768	0	283	251.256	1.88699
16.7866	0	281	250.515	1.81856
16.7964	0	289	249.777	2.30724
16.8061	0	271	249.041	1.33393
16.8159	0	246	248.307	-0.147069
16.8256	0	255	247.575	0.464984
16.8354	0	251	246.845	0.262257
16.8451	0	225	246.117	-1.40783
16.8549	0	234	245.392	-0.744723
16.8646	0	248	244.669	0.211532
16.8744	0	255	243.948	0.692125
16.8841	0	242	243.229	-0.0789794
16.8939	0	255	242.512	0.782045
16.9036	0	257	241.797	0.948339
16.9134	0	270	241.084	1.75975
16.9232	0	240	240.374	-0.0241245
16.9329	1	247	239.665	0.466698
16.9427	0	221	238.959	-1.20805
16.9524	0	229	238.255	-0.611562
16.9622	0	235	237.552	-0.166501
16.9719	0	250	236.852	0.831535
16.9817	0	248	236.154	0.752208
16.9914	1	220	235.458	-1.04219
17.0012	0	257	234.764	1.38703
17.0109	0	242	234.072	0.509608
17.0207	0	254	233.383	1.29366
17.0304	0	224	232.695	-0.580938
17.0402	0	253	232.009	1.3197
17.05	0	255	231.325	1.48258
17.0597	0	251	230.643	1.2849
17.0695	1	214	229.964	-1.09125
17.0792	0	220	229.286	-0.626057
17.089	0	220	228.61	-0.5805
17.0987	0	225	227.936	-0.195765
17.1085	0	228	227.265	0.0486938
17.1182	0	225	226.595	-0.106332
17.128	0	235	225.927	0.591844
17.1377	1	220	225.261	-0.354724
17.1475	0	223	224.598	-0.106981
17.1572	0	220	223.936	-0.265344
17.167	0	233	223.276	0.637056
17.1768	0	213	222.618	-0.658999
17.1865	0	245	221.962	1.47186
17.1963	0	218	221.308	-0.224022
17.206	0	216	220.655	-0.316765
17.2158	1	213	220.005	-0.479991
17.2255	0	232	219.357	0.830059
17.2353	0	199	218.711	-1.39724
17.245	0	206	218.066	-0.84068
17.2548	0	207	217.423	-0.724478
17.2645	0	227	216.783	0.678144
17.2743	0	204	216.144	-0.850245
17.284	0	200	215.507	-1.09651
17.2938	0	210	214.872	-0.336198
17.3036	0	211	214.239	-0.222969
17.3133	0	213	213.608	-0.0416264
17.3231	0	212	212.978	-0.0671754
17.3328	0	231	212.351	1.22705
17.3426	0	210	211.725	-0.119023
17.3523	0	209	211.101	-0.145325
17.3621	0	210	210.479	-0.0330476
17.3718	0	211	209.859	0.0785693
17.3816	0	207	209.24	-0.155716
17.3913	0	205	208.624	-0.253099
17.4011	0	205	208.009	-0.210165
17.4109	0	219	207.396	0.784111
17.4206	0	216	206.785	0.626993
17.4304	0	218	206.176	0.800833
17.4401	0	193	205.568	-0.90469
17.4499	0	198	204.963	-0.494815
17.4596	0	208	204.359	0.252474
17.4694	0	217	203.757	0.899018
17.4791	0	222	203.156	1.26471
17.4889	0	216	202.558	0.91463
17.4986	0	194	201.961	-0.571562
17.5084	0	190	201.366	-0.824569
17.5181	0	248	200.773	2.99894
17.5279	0	221	200.181	1.40043
17.5377	0	201	199.591	0.0993621
17.5474	0	197	199.003	-0.142726
17.5572	0	204	198.417	0.390892
17.5669	0	202	197.832	0.293233
17.5767	1	198	197.25	0.0533336
17.5864	0	198	196.668	0.0946325
17.5962	1	208	196.089	0.82588
17.6059	0	207	195.511	0.79852
17.6157	0	211	194.935	1.10594
17.6254	1	180	194.361	-1.07041
17.6352	0	184	193.788	-0.721611
17.6449	0	207	193.217	0.95795
17.6547	0	189	192.648	-0.265373
17.6645	0	174	192.081	-1.3707
17.6742	0	197	191.515	0.390799
17.684	0	192	190.951	0.0757284
17.6937	0	165	190.388	-1.97646
17.7035	1	191	189.827	0.0848549
17.7132	0	202	189.268	0.895815
17.723	0	211	188.711	1.53447
17.7327	0	181	188.155	-0.531797
17.7425	0	162	187.6	-2.01135
17.7522	0	166	187.048	-1.63362
17.762	1	187	186.497	0.0368058
17.7717	0	191	185.947	0.3656
17.7815	0	180	185.4	-0.402459
17.7913	0	195	184.853	0.726612
17.801	1	168	184.309	-1.25826
17.8108	0	193	183.766	0.664679
17.8205	0	205	183.225	1.52086
17.8303	0	182	182.685	-0.050772
17.84	0	181	182.147	-0.0852433
17.8498	0	177	181.61	-0.346531
17.8595	0	193	181.075	0.858355
17.8693	0	188	180.542	0.543932
17.879	0	161	180.01	-1.49821
17.8888	0	166	179.48	-1.04625
17.8985	0	189	178.951	0.730935
17.9083	0	180	178.424	0.117452
17.9181	0	193	177.899	1.08702
17.9278	0	169	177.375	-0.644206
17.9376	0	175	176.852	-0.140016
17.9473	0	183	176.331	0.492961
17.9571	0	163	175.812	-1.00351
17.9668	0	179	175.294	0.276988
17.9766	0	156	174.778	-1.50343
17.9863	0	194	174.263	1.41703
17.9961	0	162	173.75	-0.923154
18.0058	0	206	173.238	2.28263
18.0156	0	184	172.728	0.830993
18.0254	0	184	172.219	0.868496
18.0351	0	172	171.712	0.0219652
18.0449	0	163	171.206	-0.64276
18.0546	1	175	170.702	0.3249
18.0644	0	162	170.199	-0.644193
18.0741	0	174	169.698	0.326134
18.0839	0	146	169.198	-1.9199
18.0936	0	170	168.7	0.0997116
18.1034	0	170	168.203	0.137816
18.1131	0	180	167.708	0.916211
18.1229	0	168	167.214	0.0606538
18.1326	0	171	166.721	0.327193
18.1424	0	175	166.23	0.662918
18.1522	0	164	165.741	-0.13594
18.1619	0	167	165.253	0.135203
18.1717	0	156	164.766	-0.701853
18.1814	0	157	164.281	-0.581082
18.1912	0	152	163.797	-0.956875
18.2009	0	163	163.315	-0.0246573
18.2107	0	158	162.834	-0.384563
18.2204	1	175	162.354	0.95592
18.2302	0	174	161.876	0.919097
18.2399	0	154	161.4	-0.596277
18.2497	0	143	160.924	-1.49891
18.2594	0	151	160.45	-0.769068
18.2692	0	150	159.978	-0.8147
18.279	1	146	159.507	-1.11784
18.2887	0	158	159.037	-0.0825189
18.2985	0	157	158.569	-0.125216
18.3082	0	170	158.102	0.912532
18.318	0	142	157.637	-1.31219
18.3277	0	137	157.172	-1.72344
18.3375	0	156	156.71	-0.0568102
18.3472	0	181	156.248	1.83979
18.357	0	199	155.788	3.06321
18.3667	0	178	155.329	1.69924
18.3765	0	159	154.872	0.327369
18.3862	0	175	154.416	1.556
18.396	0	175	153.961	1.59037
18.4058	0	147	153.508	-0.536777
18.4155	0	133	153.056	-1.73909
18.4253	0	156	152.605	0.271779
18.435	0	155	152.156	0.228422
18.4448	0	126	151.708	-2.29027
18.4545	0	165	151.262	1.06954
18.4643	0	149	150.816	-0.14879
18.474	0	136	150.372	-1.23241
18.4838	0	142	149.929	-0.665427
18.4935	0	133	149.488	-1.4297
18.5033	0	165	149.048	1.24186
18.5131	0	161	148.609	0.976533
18.5228	0	147	148.172	-0.0966384
18.5326	0	143	147.735	-0.396
18.5423	0	180	147.301	2.43727
18.5521	0	144	146.867	-0.238909
18.5618	1	149	146.435	0.21017
18.5716	0	159	146.003	1.03069
18.5813	0	151	145.574	0.44159
18.5911	1	145	145.145	-0.0120512
18.6008	0	140	144.718	-0.39873
18.6106	0	143	144.292	-0.108028
18.6203	0	161	143.867	1.35026
18.6301	0	145	143.444	0.129254
18.6399	0	113	143.021	-2.82417
18.6496	0	140	142.6	-0.219767
18.6594	0	132	142.181	-0.886104
18.6691	1	148	141.762	0.512757
18.6789	0	141	141.345	-0.0290335
18.6886	0	141	140.929	0.00600446
18.6984	0	141	140.514	0.040939
18.7081	0	153	140.1	1.04288
18.7179	1	150	139.688	0.84198
18.7276	0	144	139.277	0.393605
18.7374	0	158	138.867	1.52216
18.7471	0	143	138.458	0.379816
18.7569	1	138	138.051	-0.00430117
18.7667	0	134	137.644	-0.314811
18.7764	0	145	137.239	0.64451
18.7862	0	134	136.835	-0.244919
18.7959	0	183	136.432	3.44238
18.8057	0	140	136.031	0.335453
18.8154	0	148	135.63	1.01677
18.8252	0	143	135.231	0.64965
18.8349	1	150	134.833	1.23835
18.8447	0	133	134.436	-0.12456
18.8544	0	148	134.041	1.14744
18.8642	0	138	133.646	0.370607
18.8739	0	142	133.253	0.734029
18.8837	0	134	132.861	0.0984058
18.8935	0	152	132.47	1.5841
18.9032	0	121	132.08	-1.00727
18.913	0	126	131.691	-0.507024
18.9227	1	145	131.304	1.13741
18.9325	0	113	130.917	-1.68552
18.9422	0	138	130.532	0.635709
18.952	0	132	130.148	0.161197
18.9617	1	123	129.765	-0.609979
18.9715	0	135	129.383	0.483423
18.9812	0	127	129.002	-0.177684
18.991	0	124	128.623	-0.415139
19.0007	0	128	128.244	-0.0215936
19.0105	0	133	127.867	0.445093
19.0203	1	139	127.491	0.976208
19.03	0	114	127.116	-1.22838
19.0398	0	136	126.741	0.79391
19.0495	0	129	126.369	0.231685
19.0593	0	128	125.997	0.177066
19.069	0	118	125.626	-0.70203
19.0788	0	121	125.256	-0.386942
19.0885	0	126	124.888	0.0990816
19.0983	1	122	124.52	-0.228182
19.108	1	116	124.154	-0.757078
19.1178	0	132	123.789	0.714703
19.1276	0	130	123.424	0.576712
19.1373	0	121	123.061	-0.187394
19.1471	0	133	122.699	0.893187
19.1568	0	94	122.338	-2.92287
19.1666	0	132	121.978	0.872273
19.1763	0	130	121.619	0.735021
19.1861	0	121	121.262	-0.0237877
19.1958	0	110	120.905	-1.03974
19.2056	0	128	120.549	0.658563
19.2153	0	139	120.195	1.59506
19.2251	0	142	119.841	1.85954
19.2348	0	126	119.488	0.580099
19.2446	0	115	119.137	-0.385767
19.2544	0	104	118.786	-1.44993
19.2641	1	110	118.437	-0.804434
19.2739	0	122	118.089	0.354125
19.2836	0	116	117.741	-0.161664
19.2934	0	111	117.395	-0.606969
19.3031	0	110	117.049	-0.672142
19.3129	0	119	116.705	0.210367
19.3226	0	112	116.362	-0.412158
19.3324	1	123	116.02	0.629402
19.3421	0	112	115.678	-0.347568
19.3519	0	124	115.338	0.777866
19.3616	0	112	114.999	-0.283359
19.3714	2	126	114.661	1.0102
19.3812	0	122	114.323	0.695018
19.3909	0	100	113.987	-1.3987
19.4007	0	93	113.652	-2.14149
19.4104	0	98	113.317	-1.5473
19.4202	0	90	112.984	-2.42274
19.4299	0	108	112.652	-0.447624
19.4397	0	96	112.321	-1.66571
19.4494	0	117	111.99	0.463159
19.4592	0	115	111.661	0.311383
19.4689	0	116	111.332	0.433377
19.4787	1	141	111.005	2.52604
19.4884	1	121	110.678	0.938319
19.4982	0	132	110.353	1.88413
19.508	0	98	110.028	-1.21506
19.5177	1	112	109.705	0.21687
19.5275	0	121	109.382	1.05616
19.5372	0	113	109.061	0.370591
19.547	0	109	108.74	0.0249189
19.5567	0	116	108.42	0.70378
19.5665	0	108	108.101	-0.00974066
19.5762	0	113	107.783	0.490742
19.586	0	99	107.466	-0.850903
19.5957	0	128	107.15	1.84286
19.6055	0	109	106.835	0.207343
19.6152	0	83	106.521	-2.58178
19.625	0	106	106.208	-0.020193
19.6348	0	109	105.896	0.297348
19.6445	0	103	105.584	-0.254631
19.6543	0	120	105.274	1.34432
19.664	0	106	104.964	0.100604
19.6738	0	93	104.656	-1.20863
19.6835	0	118	104.348	1.25678
19.6933	0	112	104.041	0.752049
19.703	0	119	103.735	1.39933
19.7128	0	106	103.43	0.249605
19.7225	0	101	103.126	-0.211551
19.7323	0	126	102.823	2.06478
19.7421	0	96	102.521	-0.665501
19.7518	0	97	102.219	-0.529923
19.7616	1	121	101.919	1.73467
19.7713	0	89	101.619	-1.33761
19.7811	0	108	101.32	0.642762
19.7908	1	86	101.022	-1.6199
19.8006	0	113	100.725	1.1547
19.8103	0	104	100.429	0.350141
19.8201	0	112	100.134	1.12123
19.8298	1	99	99.8396	-0.0843876
19.8396	1	99	99.5461	-0.05489
19.8493	0	97	99.2535	-0.22881
19.8591	0	128	98.9618	2.56664
19.8689	1	101	98.6708	0.231759
19.8786	0	115	98.3808	1.54975
19.8884	0	108	98.0916	0.953435
19.8981	0	100	97.8033	0.219673
19.9079	0	112	97.5158	1.36863
19.9176	0	96	97.2292	-0.12545
19.9274	0	91	96.9434	-0.623034
19.9371	0	99	96.6584	0.235338
19.9469	0	101	96.3743	0.460273
19.9566	0	93	96.091	-0.320527
19.9664	0	115	95.8086	1.78961
19.9761	0	114	95.527	1.73015
19.9859	0	98	95.2463	0.278169
19.9957	0	94	94.9663	-0.0996692
20.0054	0	95	94.6872	0.0320905
20.0152	0	106	94.4089	1.12582
20.0249	0	106	94.1315	1.15277
20.0347	0	106	93.8548	1.17964
20.0444	0	80	93.579	-1.51818
20.0542	0	103	93.304	0.955376
20.0639	0	105	93.0298	1.16817
20.0737	0	113	92.7564	1.90436
20.0834	0	92	92.4838	-0.0504422
20.0932	0	97	92.212	0.486143
20.1029	0	95	91.9411	0.313839
20.1127	0	73	91.6709	-2.18526
20.1225	0	88	91.4015	-0.362603
20.1322	2	87	91.1329	-0.443098
20.142	0	101	90.8652	1.00846
20.1517	1	92	90.5982	0.146153
20.1615	0	89	90.3319	-0.141186
20.1712	0	104	90.0665	1.36629
20.181	0	96	89.8019	0.632593
20.1907	0	101	89.538	1.14051
20.2005	0	97	89.2749	0.784361
20.2102	0	83	89.0126	-0.659973
20.22	1	102	88.7511	1.31184
20.2298	0	88	88.4904	-0.0522722
20.2395	0	79	88.2304	-1.0385
20.2493	0	89	87.9712	0.109058
20.259	0	82	87.7127	-0.630862
20.2688	0	98	87.455	1.0652
20.2785	0	87	87.1981	-0.0212367
20.2883	0	93	86.9419	0.628194
20.298	0	100	86.6865	1.33135
20.3078	0	92	86.4318	0.580521
20.3175	0	69	86.1779	-2.06798
20.3273	0	81	85.9248	-0.547197
20.337	0	85	85.6724	-0.0729283
20.3468	0	72	85.4207	-1.58164
20.3566	0	107	85.1698	2.11041
20.3663	0	95	84.9196	1.03423
20.3761	0	86	84.6702	0.143401
20.3858	0	89	84.4215	0.485325
20.3956	0	88	84.1735	0.407908
20.4053	0	100	83.9262	1.60738
20.4151	0	79	83.6797	-0.526511
20.4248	0	75	83.434	-0.973869
20.4346	0	90	83.1889	0.717953
20.4443	0	96	82.9446	1.33246
20.4541	1	92	82.701	0.969492
20.4638	0	78	82.4581	-0.504776
20.4736	0	80	82.2159	-0.247744
20.4834	0	77	81.9744	-0.566889
20.4931	0	65	81.7337	-2.07556
20.5029	1	90	81.4937	0.896648
20.5126	0	74	81.2543	-0.843298
20.5224	0	87	81.0157	0.641584
20.5321	1	94	80.7778	1.36377
20.5419	0	75	80.5406	-0.639771
20.5516	0	70	80.3041	-1.23157
20.5614	0	73	80.0683	-0.827277
20.5711	0	79	79.8331	-0.0937353
20.5809	0	80	79.5987	0.044865
20.5906	0	76	79.365	-0.38599
20.6004	0	77	79.1319	-0.242958
20.6102	0	87	78.8996	0.868455
20.6199	0	100	78.6679	2.13321
20.6297	0	82	78.4369	0.393474
20.6394	0	98	78.2066	1.99943
20.6492	0	85	77.977	0.761749
20.6589	0	99	77.7481	2.1359
20.6687	1	83	77.5198	0.601528
20.6784	0	86	77.2922	0.938984
20.6882	0	93	77.0653	1.65235
20.6979	0	81	76.8391	0.462327
20.7077	0	91	76.6135	1.50812
20.7174	0	75	76.3886	-0.160337
20.7272	0	83	76.1643	0.750315
20.737	1	75	75.9407	-0.108624
20.7467	0	66	75.7178	-1.19618
20.7565	0	84	75.4955	0.927916
20.7662	0	91	75.2739	1.64854
20.776	0	78	75.0529	0.333689
20.7857	0	73	74.8326	-0.214493
20.7955	0	63	74.613	-1.4631
20.8052	0	63	74.394	-1.4355
20.815	0	85	74.1756	1.17407
20.8247	0	56	73.9579	-2.39972
20.8345	0	77	73.7408	0.371419
20.8443	1	75	73.5244	0.17039
20.854	0	59	73.3086	-1.86282
20.8638	0	65	73.0934	-1.00387
20.8735	0	78	72.8789	0.57985
20.8833	0	72	72.665	-0.0783728
20.893	0	68	72.4518	-0.539855
20.9028	0	84	72.2391	1.28322
20.9125	0	74	72.0271	0.229341
20.9223	0	69	71.8158	-0.338977
20.932	1	63	71.605	-1.08413
20.9418	0	57	71.3949	-1.90665
20.9515	0	62	71.1854	-1.16654
20.9613	0	62	70.9765	-1.14002
20.9711	0	70	70.7682	-0.0918194
20.9808	0	83	70.5606	1.36541
20.9906	0	80	70.3535	1.07851
21.0003	0	83	70.1471	1.41079
21.0101	0	63	69.9413	-0.874517
21.0198	0	64	69.736	-0.717006
21.0296	0	69	69.5314	-0.063978
21.0393	0	75	69.3274	0.655011
21.0491	0	61	69.124	-1.04018
21.0588	0	71	68.9212	0.246704
21.0686	0	48	68.719	-2.99053
21.0783	0	75	68.5174	0.748543
21.0881	0	64	68.3164	-0.539552
21.0979	0	69	68.116	0.106421
21.1076	0	93	67.9162	2.60107
21.1174	0	75	67.7169	0.840975
21.1271	0	73	67.5183	0.641585
21.1369	0	64	67.3202	-0.415029
21.1466	0	60	67.1228	-0.919544
21.1564	0	56	66.9259	-1.46003
21.1661	0	84	66.7296	1.88436
21.1759	1	77	66.5338	1.19273
21.1856	0	68	66.3387	0.201465
21.1954	0	62	66.1441	-0.526301
21.2051	0	62	65.9501	-0.501663
21.2149	0	75	65.7567	1.06733
21.2247	0	69	65.5638	0.413669
21.2344	1	72	65.3715	0.781174
21.2442	1	64	65.1798	-0.147475
21.2539	0	74	64.9886	1.04755
21.2637	0	61	64.7981	-0.486291
21.2734	0	63	64.608	-0.202592
21.2832	0	65	64.4186	0.0721189
21.2929	0	66	64.2297	0.217915
21.3027	0	58	64.0413	-0.793262
21.3124	0	63	63.8535	-0.107532
21.3222	0	60	63.6663	-0.473314
21.3319	0	61	63.4796	-0.317478
21.3417	0	71	63.2935	0.914599
21.3515	0	69	63.1079	0.70933
21.3612	0	72	62.9228	1.06975
21.371	0	78	62.7383	1.72804
21.3807	0	61	62.5544	-0.19902
21.3905	0	55	62.371	-0.993904
21.4002	0	61	62.1881	-0.152124
21.41	0	55	62.0058	-0.944663
21.4197	0	61	61.824	-0.105506
21.4295	0	54	61.6428	-1.04005
21.4392	0	73	61.4621	1.35041
21.449	0	44	61.2819	-2.60534
21.4588	0	58	61.1022	-0.407345
21.4685	0	59	60.9231	-0.250371
21.4783	0	63	60.7445	0.28416
21.488	0	40	60.5665	-3.25185
21.4978	0	59	60.389	-0.180827
21.5075	0	68	60.2119	0.94444
21.5173	0	57	60.0355	-0.402057
21.527	0	64	59.8595	0.517563
21.5368	0	64	59.6841	0.539494
21.5465	0	52	59.5091	-1.04133
21.5563	0	46	59.3347	-1.9661
21.566	0	52	59.1608	-0.993027
21.5758	0	63	58.9874	0.505535
21.5856	1	59	58.8146	0.0241414
21.5953	0	57	58.6422	-0.217516
21.6051	0	53	58.4704	-0.751411
21.6148	0	67	58.299	1.06299
21.6246	0	62	58.1282	0.491722
21.6343	0	75	57.9578	1.96786
21.6441	0	55	57.788	-0.375936
21.6538	0	64	57.6187	0.797664
21.6636	0	67	57.4499	1.16674
21.6733	0	49	57.2815	-1.18308
21.6831	0	51	57.1137	-0.856088
21.6928	0	48	56.9464	-1.2913
21.7026	0	58	56.7795	0.160258
21.7124	0	49	56.6132	-1.08759
21.7221	0	66	56.4473	1.17586
21.7319	0	58	56.2819	0.225593
21.7416	1	58	56.1171	0.247243
21.7514	0	67	55.9527	1.34965
21.7611	0	62	55.7887	0.78883
21.7709	0	57	55.6253	0.18208
21.7806	0	54	55.4624	-0.199005
21.7904	0	52	55.2999	-0.457616
21.8001	0	46	55.1379	-1.34732
21.8099	0	63	54.9764	1.01087
21.8196	2	68	54.8154	1.59887
21.8294	1	57	54.6549	0.310622
21.8392	0	50	54.4948	-0.635658
21.8489	0	66	54.3352	1.43584
21.8587	0	57	54.176	0.374042
21.8684	0	57	54.0174	0.395058
21.8782	0	52	53.8592	-0.257823
21.8879	0	65	53.7015	1.40141
21.8977	0	51	53.5442	-0.356259
21.9074	0	50	53.3874	-0.47905
21.9172	0	47	53.2311	-0.908894
21.9269	0	56	53.0752	0.390844
21.9367	0	54	52.9198	0.147
21.9465	0	62	52.7648	1.17287
21.9562	0	47	52.6103	-0.81835
21.966	0	58	52.4563	0.727925
21.9757	0	55	52.3027	0.363703
21.9855	0	59	52.1496	0.89185
21.9952	0	52	51.9969	0.000430954
22.005	0	47	51.8447	-0.706667
22.0147	0	53	51.6929	0.179546
22.0245	0	44	51.5416	-1.13693
22.0342	0	44	51.3907	-1.11419
22.044	0	47	51.2402	-0.618501
22.0537	1	47	51.0902	-0.596622
22.0635	0	51	50.9407	0.0083057
22.0733	0	44	50.7916	-1.02387
22.083	0	45	50.6429	-0.841195
22.0928	0	51	50.4947	0.0707596
22.1025	1	52	50.3469	0.229246
22.1123	0	50	50.1995	-0.0282173
22.122	0	52	50.0526	0.270055
22.1318	0	43	49.9061	-1.05317
22.1415	0	51	49.7601	0.173626
22.1513	0	44	49.6144	-0.846408
22.161	0	51	49.4692	0.214349
22.1708	0	57	49.3245	1.01665
22.1805	0	55	49.1801	0.784749
22.1903	0	46	49.0362	-0.447668
22.2001	1	47	48.8927	-0.276085
22.2098	0	47	48.7497	-0.255217
22.2196	0	45	48.607	-0.537706
22.2293	0	67	48.4648	2.26443
22.2391	0	39	48.323	-1.49288
22.2488	0	51	48.1816	0.394649
22.2586	0	36	48.0407	-2.00678
22.2683	0	50	47.9001	0.296966
22.2781	0	46	47.76	-0.259498
22.2878	0	56	47.6203	1.11979
22.2976	0	48	47.481	0.0749144
22.3073	0	36	47.3421	-1.89035
22.3171	0	34	47.2036	-2.2644
22.3269	1	49	47.0655	0.276354
22.3366	1	44	46.9279	-0.441391
22.3464	1	42	46.7906	-0.739205
22.3561	0	57	46.6537	1.3704
22.3659	0	45	46.5173	-0.226184
22.3756	0	43	46.3812	-0.515634
22.3854	0	47	46.2456	0.110041
22.3951	1	45	46.1103	-0.165521
22.4049	0	46	45.9755	0.00361217
22.4146	0	52	45.8411	0.854092
22.4244	0	51	45.707	0.741168
22.4341	0	45	45.5733	-0.0854692
22.4439	0	59	45.4401	1.76535
22.4537	0	46	45.3072	0.102145
22.4634	0	53	45.1747	1.07488
22.4732	0	45	45.0427	-0.00635875
22.4829	0	31	44.911	-2.49848
22.4927	0	36	44.7797	-1.46328
22.5024	0	43	44.6487	-0.25143
22.5122	0	44	44.5182	-0.0781227
22.5219	0	42	44.3881	-0.368486
22.5317	0	42	44.2583	-0.348463
22.5414	0	47	44.1289	0.41879
22.5512	0	45	43.9999	0.149082
22.561	1	60	43.8713	2.0822
22.5707	0	50	43.7431	0.884863
22.5805	0	53	43.6152	1.2891
22.5902	0	43	43.4877	-0.0743794
22.6	0	46	43.3606	0.389153
22.6097	0	43	43.2339	-0.0356706
22.6195	0	47	43.1076	0.567772
22.6292	0	47	42.9816	0.586148
22.639	0	54	42.856	1.51651
22.6487	0	47	42.7307	0.622737
22.6585	0	42	42.6059	-0.0934863
22.6682	0	46	42.4814	0.518795
22.678	0	34	42.3572	-1.43325
22.6878	0	46	42.2335	0.555345
22.6975	0	48	42.1101	0.850139
22.7073	0	39	41.987	-0.478308
22.717	0	38	41.8644	-0.626882
22.7268	0	43	41.7421	0.191836
22.7365	0	46	41.6201	0.645781
22.7463	0	45	41.4985	0.521971
22.756	0	46	41.3773	0.681582
22.7658	0	44	41.2564	0.413611
22.7755	0	43	41.1359	0.284273
22.7853	1	39	41.0157	-0.322777
22.795	0	48	40.8959	1.02538
22.8048	0	41	40.7765	0.0349069
22.8146	0	32	40.6574	-1.53042
22.8243	1	39	40.5386	-0.24638
22.8341	0	46	40.4202	0.822689
22.8438	0	43	40.3022	0.41141
22.8536	1	23	40.1845	-3.58322
22.8633	0	34	40.0672	-1.04051
22.8731	0	36	39.9502	-0.658359
22.8828	0	45	39.8335	0.770177
22.8926	0	35	39.7172	-0.79735
22.9023	0	41	39.6012	0.218453
22.9121	0	32	39.4856	-1.32328
22.9218	0	30	39.3703	-1.71078
22.9316	0	42	39.2554	0.423507
22.9414	0	40	39.1408	0.135859
22.9511	1	24	39.0265	-3.06727
22.9609	0	44	38.9126	0.766961
22.9706	0	40	38.799	0.189901
22.9804	0	49	38.6857	1.47347
22.9901	0	30	38.5728	-1.56517
22.9999	1	39	38.4602	0.0864388
23.0096	0	50	38.3479	1.64785
23.0194	0	38	38.236	-0.0382852
23.0291	0	40	38.1244	0.296557
23.0389	0	51	38.0131	1.81852
23.0487	0	32	37.9022	-1.04337
23.0584	0	38	37.7916	0.0338076
23.0682	0	36	37.6813	-0.280219
23.0779	1	35	37.5714	-0.434638
23.0877	0	29	37.4617	-1.5713
23.0974	0	33	37.3524	-0.757658
23.1072	0	35	37.2434	-0.379208
23.1169	0	39	37.1348	0.298677
23.1267	0	43	37.0264	0.910963
23.1364	0	43	36.9184	0.927436
23.1462	1	28	36.8107	-1.66506
23.1559	0	33	36.7033	-0.644662
23.1657	0	43	36.5962	0.976566
23.1755	0	40	36.4895	0.555063
23.1852	0	29	36.383	-1.371
23.195	0	30	36.2769	-1.146
23.2047	2	35	36.1711	-0.197952
23.2145	0	32	36.0656	-0.718704
23.2242	0	39	35.9604	0.486723
23.234	0	28	35.8555	-1.48456
23.2437	0	30	35.751	-1.04998
23.2535	1	39	35.6467	0.536955
23.2632	0	34	35.5428	-0.264582
23.273	0	41	35.4391	0.868463
23.2827	0	36	35.3358	0.110703
23.2925	0	34	35.2328	-0.211415
23.3023	0	46	35.13	1.60269
23.312	0	34	35.0276	-0.176232
23.3218	0	31	34.9255	-0.705037
23.3315	0	40	34.8237	0.818452
23.3413	0	35	34.7221	0.0469673
23.351	0	32	34.6209	-0.463317
23.3608	0	28	34.52	-1.23216
23.3705	1	38	34.4194	0.580854
23.3803	0	29	34.319	-0.987722
23.39	0	39	34.219	0.76557
23.3998	0	33	34.1193	-0.194842
23.4095	0	38	34.0198	0.645667
23.4193	0	40	33.9207	0.961222
23.4291	0	21	33.8218	-2.79796
[truncated: 1,098 more rows]

## Sheet: panel_C
GeuSap			Sapphire
Wavelength (nm)	Absorption		Wavelength (nm)	Absorption
650	0.001663		650	0.001836
649	0.001776		649	0.002262
648	0.00185		648	0.001866
647	0.00181		647	0.002137
646	0.001875		646	0.002644
645	0.001469		645	0.001871
644	0.001473		644	0.002299
643	0.00191		643	0.002663
642	0.001602		642	0.001504
641	0.002024		641	0.002099
640	0.001969		640	0.002176
639	0.001409		639	0.002327
638	0.001741		638	0.001924
637	0.002068		637	0.002378
636	0.001967		636	0.002419
635	0.001736		635	0.002919
634	0.001952		634	0.002503
633	0.001977		633	0.002067
632	0.001698		632	0.001683
631	0.001837		631	0.002126
630	0.001289		630	0.001858
629	0.001714		629	0.002284
628	0.00204		628	0.002219
627	0.002076		627	0.00221
626	0.001571		626	0.002157
625	0.001793		625	0.002156
624	0.001993		624	0.002036
623	0.00197		623	0.002148
622	0.001706		622	0.00194
621	0.001703		621	0.002083
620	0.001882		620	0.002056
619	0.002153		619	0.002348
618	0.001815		618	0.002314
617	0.002149		617	0.002335
616	0.001986		616	0.002434
615	0.001858		615	0.001904
614	0.002012		614	0.002236
613	0.00189		613	0.002454
612	0.0019		612	0.002237
611	0.00164		611	0.00226
610	0.002035		610	0.002392
609	0.002068		609	0.002189
608	0.001659		608	0.002275
607	0.00189		607	0.002375
606	0.001835		606	0.002208
605	0.002015		605	0.001979
604	0.001922		604	0.002293
603	0.00189		603	0.002095
602	0.001818		602	0.002119
601	0.002001		601	0.002169
600	0.002228		600	0.002196
599	0.002188		599	0.002366
598	0.001611		598	0.002142
597	0.001791		597	0.002374
596	0.001967		596	0.002472
595	0.001736		595	0.00237
594	0.001867		594	0.002056
593	0.001812		593	0.002224
592	0.001937		592	0.002195
591	0.002066		591	0.002471
590	0.001842		590	0.00233
589	0.00156		589	0.0022
588	0.001659		588	0.002302
587	0.001824		587	0.002332
586	0.001989		586	0.002506
585	0.001878		585	0.002346
584	0.00211		584	0.002606
583	0.001998		583	0.002534
582	0.002502		582	0.00279
581	0.002126		581	0.002338
580	0.002079		580	0.002142
579	0.00205		579	0.002406
578	0.00199		578	0.002197
577	0.002021		577	0.002334
576	0.001809		576	0.002329
575	0.001929		575	0.002349
574	0.001935		574	0.002327
573	0.00212		573	0.0027
572	0.002052		572	0.002411
571	0.002264		571	0.00262
570	0.002176		570	0.002371
569	0.002056		569	0.002284
568	0.001921		568	0.002367
567	0.001759		567	0.002148
566	0.001957		566	0.002489
565	0.001893		565	0.002586
564	0.001943		564	0.002409
563	0.001695		563	0.002374
562	0.002029		562	0.002579
561	0.002124		561	0.002518
560	0.001903		560	0.002533
559	0.001826		559	0.002163
558	0.001974		558	0.002494
557	0.002096		557	0.002707
556	0.001973		556	0.002303
555	0.002335		555	0.002474
554	0.002168		554	0.002602
553	0.002069		553	0.002659
552	0.001976		552	0.00254
551	0.001881		551	0.002502
550	0.001971		550	0.00265
549	0.002088		549	0.0027
548	0.002102		548	0.002672
547	0.002044		547	0.002744
546	0.00215		546	0.002837
545	0.002211		545	0.002793
544	0.00194		544	0.002573
543	0.002168		543	0.002634
542	0.002085		542	0.002757
541	0.002095		541	0.002786
540	0.002078		540	0.002769
539	0.001957		539	0.002613
538	0.002212		538	0.002621
537	0.002253		537	0.00267
536	0.002188		536	0.002742
535	0.002198		535	0.002772
534	0.002135		534	0.002761
533	0.002223		533	0.002808
532	0.002261		532	0.002916
531	0.00221		531	0.002826
530	0.002282		530	0.002746
529	0.002218		529	0.00283
528	0.002477		528	0.002981
527	0.002311		527	0.002702
526	0.002171		526	0.002615
525	0.002407		525	0.002774
524	0.002358		524	0.002756
523	0.002319		523	0.002789
522	0.002471		522	0.002976
521	0.002478		521	0.003007
520	0.002691		520	0.003013
519	0.002783		519	0.003087
518	0.002888		518	0.003302
517	0.002939		517	0.003397
516	0.003207		516	0.003547
515	0.003543		515	0.003832
514	0.003575		514	0.004063
513	0.003728		513	0.004405
512	0.004005		512	0.004896
511	0.004236		511	0.005326
510	0.004462		510	0.005759
509	0.004703		509	0.006184
508	0.005303		508	0.006758
507	0.005717		507	0.007353
506	0.006036		506	0.007811
505	0.006496		505	0.008076
504	0.007019		504	0.008599
503	0.007359		503	0.008984
502	0.007645		502	0.00927
501	0.008089		501	0.009521
500	0.008619		500	0.009364
499	0.009254		499	0.00948
498	0.009536		498	0.009802
497	0.009813		497	0.009651
496	0.010218		496	0.009423
495	0.010631		495	0.009135
494	0.010785		494	0.008921
493	0.011163		493	0.009091
492	0.011581		492	0.009162
491	0.011622		491	0.008858
490	0.011857		490	0.008443
489	0.011986		489	0.008341
488	0.011954		488	0.008139
487	0.012094		487	0.008006
486	0.012259		486	0.008057
485	0.012399		485	0.007913
484	0.012402		484	0.007524
483	0.012464		483	0.007288
482	0.012267		482	0.006984
481	0.012057		481	0.006873
480	0.012239		480	0.006847
479	0.012482		479	0.006982
478	0.012398		478	0.006914
477	0.012379		477	0.006882
476	0.012477		476	0.006858
475	0.012566		475	0.006745
474	0.012764		474	0.006845
473	0.012817		473	0.006751
472	0.013021		472	0.006714
471	0.013169		471	0.006888
470	0.013236		470	0.006669
469	0.013338		469	0.006548
468	0.013409		468	0.006472
467	0.013592		467	0.006418
466	0.01368		466	0.006272
465	0.01379		465	0.006278
464	0.013946		464	0.006381
463	0.014284		463	0.00613
462	0.014599		462	0.005949
461	0.014943		461	0.00601
460	0.015134		460	0.006113
459	0.015067		459	0.005853
458	0.01503		458	0.005456
457	0.015412		457	0.005476
456	0.016003		456	0.005554
455	0.016534		455	0.005522
454	0.016707		454	0.005595
453	0.016929		453	0.005591
452	0.01758		452	0.005709
451	0.018299		451	0.005946
450	0.018453		450	0.00608
449	0.0192		449	0.006482
448	0.020182		448	0.006748
447	0.020949		447	0.007111
446	0.022046		446	0.007563
445	0.023143		445	0.007947
444	0.02414		444	0.008688
443	0.024831		443	0.009167
442	0.026196		442	0.010418
441	0.027155		441	0.01124
440	0.028525		440	0.012423
439	0.030631		439	0.014205
438	0.032433		438	0.015856
437	0.034039		437	0.01759
436	0.035873		436	0.019489
435	0.037907		435	0.021696
434	0.040072		434	0.024475
433	0.042076		433	0.027002
432	0.04455		432	0.029932
431	0.046453		431	0.033047
430	0.04848		430	0.036032
429	0.051456		429	0.038994
428	0.053634		428	0.042063
427	0.055937		427	0.045562
426	0.058567		426	0.04898
425	0.061142		425	0.052438
424	0.063329		424	0.055765
423	0.065938		423	0.059179
422	0.068482		422	0.0623
421	0.071075		421	0.065498
420	0.073271		420	0.068674
419	0.07511		419	0.071064
418	0.076709		418	0.073421
417	0.078714		417	0.076059
416	0.080646		416	0.078091
415	0.082239		415	0.080231
414	0.084064		414	0.08224
413	0.085894		413	0.084791
412	0.087602		412	0.087179
411	0.089276		411	0.089656
410	0.090182		410	0.091552
409	0.091463		409	0.09287
408	0.092608		408	0.094755
407	0.093837		407	0.09688
406	0.094564		406	0.098692
405	0.09608		405	0.100546
404	0.097317		404	0.102261
403	0.09831		403	0.103708
402	0.098966		402	0.105241
401	0.098912		401	0.105776
400	0.098587		400	0.106558
399	0.099546		399	0.107882
398	0.099233		398	0.108081
397	0.098858		397	0.107877
396	0.098574		396	0.108076
395	0.098204		395	0.107365
394	0.097112		394	0.107333
393	0.097031		393	0.107295
392	0.09624		392	0.10601
391	0.095155		391	0.104824
390	0.094653		390	0.104201
389	0.092962		389	0.102411
388	0.092688		388	0.101712
387	0.091319		387	0.100985
386	0.090179		386	0.099474
385	0.088579		385	0.098135
384	0.086764		384	0.096764
383	0.085144		383	0.095109
382	0.083464		382	0.093222
381	0.082062		381	0.091992
380	0.080176		380	0.090922
379	0.079265		379	0.08941
378	0.077048		378	0.085426
377	0.076195		377	0.085216
376	0.073732		376	0.083546
375	0.07019		375	0.078982
374	0.071036		374	0.078771
373	0.068832		373	0.077788
372	0.066442		372	0.075108
371	0.063241		371	0.072625
370	0.061909		370	0.070547
369	0.059078		369	0.068253
368	0.05829		368	0.065043
367	0.055777		367	0.063189
366	0.055655		366	0.062523
365	0.052404		365	0.059938
364	0.051067		364	0.057285
363	0.048249		363	0.056021
362	0.046821		362	0.054168
361	0.045367		361	0.049804
360	0.042668		360	0.050184
359	0.04152		359	0.046605
358	0.039493		358	0.046347
357	0.038555		357	0.043247
356	0.03789		356	0.042835
355	0.035963		355	0.040585
354	0.032749		354	0.037441
353	0.032488		353	0.036949
352	0.030631		352	0.035432
351	0.028004		351	0.032885
350	0.029373		350	0.034166
349	0.027727		349	0.031732
348	0.025998		348	0.029891
347	0.025864		347	0.028577
346	0.02231		346	0.027721
345	0.023501		345	0.027332
344	0.021168		344	0.02441
343	0.020645		343	0.024568
342	0.020649		342	0.023949
341	0.019934		341	0.024
340	0.019277		340	0.022141
339	0.017583		339	0.020537
338	0.016546		338	0.020185
337	0.019425		337	0.021647
336	0.016738		336	0.02061
335	0.015726		335	0.020442
334	0.014891		334	0.01818
333	0.01668		333	0.019037
332	0.014914		332	0.018241
331	0.013719		331	0.016884
330	0.015105		330	0.018066
329	0.015123		329	0.016979
328	0.013764		328	0.015584
327	0.013917		327	0.016263
326	0.015173		326	0.016551
325	0.013998		325	0.016251
324	0.013668		324	0.016006
323	0.011647		323	0.013338
322	0.012229		322	0.012045
321	0.012072		321	0.015001
320	0.010315		320	0.011628
319	0.013596		319	0.015592
318	0.014168		318	0.015698
317	0.013481		317	0.014387
316	0.013051		316	0.014007
315	0.011422		315	0.013468
314	0.012663		314	0.014129
313	0.01356		313	0.014111
312	0.013278		312	0.015553
311	0.013033		311	0.014053
310	0.013179		310	0.014374
309	0.013734		309	0.013764
308	0.013843		308	0.015466
307	0.014975		307	0.016493
306	0.016297		306	0.016601
305	0.017154		305	0.018854
304	0.019476		304	0.019352
303	0.019246		303	0.020538
302	0.020722		302	0.022436
301	0.023132		301	0.025032
300	0.025881		300	0.027143
299	0.028089		299	0.029551
298	0.02997		298	0.032311
297	0.033003		297	0.03295
296	0.035327		296	0.037388
295	0.039924		295	0.041349
294	0.043736		294	0.045698
293	0.048046		293	0.051359
292	0.054345		292	0.057293
291	0.059418		291	0.063792
290	0.064261		290	0.07093
289	0.070718		289	0.078948
288	0.076041		288	0.086336
287	0.083543		287	0.092865
286	0.088438		286	0.098236
285	0.092373		285	0.104211
284	0.096219		284	0.107927
283	0.099981		283	0.112823
282	0.103208		282	0.115893
281	0.104889		281	0.119134
280	0.105543		280	0.119198
279	0.106411		279	0.121662
278	0.106338		278	0.12219
277	0.107024		277	0.121645
276	0.105176		276	0.11935
275	0.10484		275	0.119139
274	0.103445		274	0.118339
273	0.101323		273	0.115302
272	0.100009		272	0.113739
271	0.098661		271	0.11311
270	0.097075		270	0.112341
269	0.094709		269	0.109832
268	0.093672		268	0.109999
267	0.092795		267	0.108903
266	0.092395		266	0.108822
265	0.091056		265	0.10779
264	0.088463		264	0.103941
263	0.084004		263	0.099082
262	0.083301		262	0.097945
261	0.081182		261	0.095482
260	0.080254		260	0.094774
259	0.077966		259	0.091598
258	0.074428		258	0.088736
257	0.072831		257	0.088298
256	0.071255		256	0.084466
255	0.069529		255	0.082411
254	0.069083		254	0.082342
253	0.068907		253	0.081095
252	0.066378		252	0.07927
251	0.066045		251	0.07884
250	0.066812		250	0.078456

## Sheet: panel_D
Main					Inset
Wavelength (nm)	Sapphire	GeuSap			Wavelength (nm)	Sapphire	GeuSap
430	5460	597			430	0.00264	0.00205
431	6310	754			431	0.00304	0.00259
432	7010	456			432	0.00338	0.00157
433	7620	629			433	0.00368	0.00216
434	8100	734			434	0.00391	0.00252
435	9060	888			435	0.00437	0.00305
436	9280	843			436	0.00448	0.0029
437	10100	1050			437	0.00487	0.00362
438	11000	771			438	0.00531	0.00265
439	10700	1190			439	0.00517	0.00409
440	12700	1290			440	0.00612	0.00442
441	12000	1250			441	0.0058	0.0043
442	12000	1540			442	0.00581	0.0053
443	11700	1600			443	0.00566	0.0055
444	12500	1930			444	0.00604	0.00662
445	13100	2240			445	0.00632	0.00771
446	12800	1880			446	0.00619	0.00645
447	14000	2230			447	0.00674	0.00766
448	13900	2510			448	0.00671	0.00863
449	13900	2610			449	0.00672	0.00898
450	13900	3010			450	0.00671	0.0104
451	15200	4160			451	0.00732	0.0143
452	14600	3310			452	0.00704	0.0114
453	14900	3920			453	0.00721	0.0135
454	14400	3760			454	0.00694	0.0129
455	15400	4840			455	0.00743	0.0166
456	15300	6000			456	0.00737	0.0206
457	14000	5900			457	0.00677	0.0203
458	14200	5970			458	0.00684	0.0205
459	15700	7230			459	0.0076	0.0249
460	16300	8940			460	0.00786	0.0307
461	16100	9170			461	0.00778	0.0315
462	14400	11500			462	0.00695	0.0395
463	16500	12100			463	0.00795	0.0417
464	15900	13800			464	0.00769	0.0475
465	17200	14500			465	0.00832	0.0498
466	17800	15600			466	0.00859	0.0536
467	15800	18000			467	0.00761	0.062
468	18300	19400			468	0.00884	0.0666
469	17200	22800			469	0.00829	0.0784
470	16900	26700			470	0.00814	0.0918
471	17100	27800			471	0.00827	0.0954
472	18100	32800			472	0.00872	0.113
473	17400	34600			473	0.00841	0.119
474	17500	39800			474	0.00847	0.137
475	18200	44500			475	0.0088	0.153
476	21100	48300			476	0.0102	0.166
477	20000	53500			477	0.00964	0.184
478	22600	58400			478	0.0109	0.201
479	21700	65500			479	0.0105	0.225
480	24200	71900			480	0.0117	0.247
481	25800	77800			481	0.0124	0.268
482	29900	85400			482	0.0144	0.294
483	35500	93700			483	0.0171	0.322
484	38400	102000			484	0.0185	0.352
485	46400	107000			485	0.0224	0.368
486	53400	116000			486	0.0258	0.399
487	64100	131000			487	0.031	0.449
488	76900	131000			488	0.0371	0.449
489	90800	142000			489	0.0438	0.489
490	112000	151000			490	0.0541	0.518
491	135000	160000			491	0.0652	0.548
492	171000	168000			492	0.0824	0.578
493	211000	177000			493	0.102	0.607
494	253000	186000			494	0.122	0.638
495	308000	193000			495	0.148	0.664
496	379000	193000			496	0.183	0.663
497	446000	208000			497	0.215	0.714
498	548000	222000			498	0.264	0.762
499	634000	226000			499	0.306	0.775
500	760000	226000			500	0.367	0.777
501	889000	241000			501	0.429	0.828
502	1030000	245000			502	0.496	0.843
503	1180000	256000			503	0.57	0.882
504	1330000	263000			504	0.64	0.905
505	1470000	271000			505	0.711	0.931
506	1620000	278000			506	0.784	0.956
507	1760000	284000			507	0.848	0.975
508	1870000	285000			508	0.903	0.981
509	1980000	290000			509	0.956	0.997
510	2020000	291000			510	0.976	1
511	2070000	287000			511	1	0.987
512	2060000	283000			512	0.993	0.972
513	2030000	272000			513	0.98	0.935
514	1960000	270000			514	0.944	0.929
515	1880000	250000			515	0.907	0.859
516	1780000	244000			516	0.857	0.84
517	1660000	234000			517	0.8	0.804
518	1580000	226000			518	0.765	0.778
519	1440000	204000			519	0.694	0.703
520	1360000	203000			520	0.656	0.699
521	1250000	198000			521	0.606	0.682
522	1170000	181000			522	0.565	0.623
523	1110000	179000			523	0.536	0.614
524	1050000	177000			524	0.506	0.607
525	990000	168000			525	0.478	0.577
526	941000	164000			526	0.454	0.565
527	899000	153000			527	0.434	0.525
528	856000	156000			528	0.413	0.538
529	810000	149000			529	0.391	0.513
530	784000	148000			530	0.379	0.508
531	754000	142000			531	0.364	0.487
532	743000	136000			532	0.358	0.468
533	712000	134000			533	0.344	0.46
534	696000	132000			534	0.336	0.454
535	664000	123000			535	0.321	0.422
536	659000	121000			536	0.318	0.416
537	636000	122000			537	0.307	0.421
538	614000	110000			538	0.296	0.377
539	619000	112000			539	0.299	0.384
540	607000	109000			540	0.293	0.374
541	603000	111000			541	0.291	0.381
542	603000	103000			542	0.291	0.354
543	598000	101000			543	0.288	0.347
544	604000	97500			544	0.291	0.335
545	577000	95500			545	0.279	0.328
546	582000	92300			546	0.281	0.317
547	583000	91300			547	0.282	0.314
548	563000	88400			548	0.272	0.304
549	553000	81600			549	0.267	0.281
550	524000	80800			550	0.253	0.278
551	513000	78400			551	0.248	0.27
552	497000	76700			552	0.24	0.264
553	473000	72100			553	0.228	0.248
554	455000	73500			554	0.22	0.253
555	440000	66000			555	0.212	0.227
556	418000	64900			556	0.202	0.223
557	400000	62300			557	0.193	0.214
558	377000	58100			558	0.182	0.2
559	365000	57100			559	0.176	0.196
560	346000	52900			560	0.167	0.182
561	331000	52800			561	0.16	0.181
562	312000	51800			562	0.15	0.178
563	296000	45800			563	0.143	0.157
564	278000	45700			564	0.134	0.157
565	262000	46800			565	0.127	0.161
566	252000	41900			566	0.121	0.144
567	237000	39300			567	0.114	0.135
568	230000	35000			568	0.111	0.12
569	212000	36900			569	0.102	0.127
570	206000	35700			570	0.0995	0.123
571	200000	36500			571	0.0964	0.126
572	179000	30000			572	0.0862	0.103
573	176000	32600			573	0.085	0.112
574	178000	29500			574	0.0858	0.101
575	166000	28200			575	0.0799	0.0969
576	161000	28700			576	0.0776	0.0986
577	146000	27800			577	0.0705	0.0957
578	140000	25300			578	0.0675	0.087
579	136000	25900			579	0.0656	0.089
580	134000	23800			580	0.0649	0.0817
581	126000	24500			581	0.0609	0.0843
582	124000	24900			582	0.0599	0.0856
583	123000	23900			583	0.0595	0.0821
584	115000	21900			584	0.0554	0.0753
585	109000	20300			585	0.0526	0.0699
586	111000	20500			586	0.0538	0.0704
587	111000	20400			587	0.0538	0.07
588	99800	18700			588	0.0482	0.0644
589	99800	17100			589	0.0482	0.0587
590	98800	17600			590	0.0477	0.0605
591	92400	16200			591	0.0446	0.0558
592	86900	13500			592	0.0419	0.0466
593	88100	17600			593	0.0425	0.0604
594	87900	15100			594	0.0424	0.0519
595	82200	13800			595	0.0397	0.0474
596	83500	11200			596	0.0403	0.0385
597	72700	13400			597	0.0351	0.0459
598	78200	13400			598	0.0377	0.046
599	73000	12600			599	0.0352	0.0435
600	67900	12500			600	0.0328	0.043
601	68700	13000			601	0.0332	0.0446
602	68500	11700			602	0.0331	0.0403
603	62300	11600			603	0.0301	0.0398
604	58800	9420			604	0.0284	0.0324
605	56600	9620			605	0.0273	0.0331
606	54900	9980			606	0.0265	0.0343
607	53400	10300			607	0.0258	0.0353
608	53400	10300			608	0.0258	0.0356
609	48100	9920			609	0.0232	0.0341
610	42000	9380			610	0.0203	0.0322
611	40900	8500			611	0.0197	0.0292
612	42000	8250			612	0.0203	0.0284
613	38500	7460			613	0.0186	0.0256
614	39000	7130			614	0.0188	0.0245
615	36000	5780			615	0.0174	0.0199
616	35400	7590			616	0.0171	0.0261
617	31200	6510			617	0.0151	0.0224
618	29400	4970			618	0.0142	0.0171
619	32700	7510			619	0.0158	0.0258
620	27900	5570			620	0.0135	0.0192
621	31100	4450			621	0.015	0.0153
622	24800	4340			622	0.012	0.0149
623	24000	7030			623	0.0116	0.0241
624	24000	4650			624	0.0116	0.016
625	22100	6140			625	0.0107	0.0211
626	23000	3890			626	0.0111	0.0134
627	23600	3540			627	0.0114	0.0122
628	22200	4450			628	0.0107	0.0153
629	18900	4290			629	0.00913	0.0147
630	19000	4150			630	0.00915	0.0143
631	18000	4210			631	0.00867	0.0145
632	19000	3270			632	0.00919	0.0112
633	15600	3890			633	0.00753	0.0134
634	15300	2910			634	0.00738	0.00999
635	14600	2360			635	0.00704	0.00813
636	14700	2780			636	0.0071	0.00955
637	15300	3910			637	0.0074	0.0134
638	13500	4600			638	0.0065	0.0158
639	13300	2660			639	0.00644	0.00915
640	12600	3600			640	0.0061	0.0124
641	12200	4050			641	0.00589	0.0139
642	14300	3190			642	0.00688	0.011
643	13100	2440			643	0.00633	0.00837
644	10100	1100			644	0.00488	0.00379
645	11200	2100			645	0.00541	0.00722
646	12300	428			646	0.00594	0.00147
647	11200	2030			647	0.00539	0.00698
648	11300	1920			648	0.00543	0.0066
649	7260	3160			649	0.0035	0.0109
650	10100	2150			650	0.00489	0.00738
651	10700	935			651	0.00516	0.00321
652	5880	1430			652	0.00284	0.00491
653	7800	2100			653	0.00377	0.00721
654	8920	2640			654	0.00431	0.00906
655	6400	2180			655	0.00309	0.00748
656	8030	1370			656	0.00388	0.0047
657	10100	1740			657	0.00488	0.00599
658	8900	2480			658	0.00429	0.00853
659	8690	726			659	0.00419	0.00249
660	5560	2590			660	0.00268	0.0089
661	7370	378			661	0.00356	0.0013
662	5800	0			662	0.0028	0
663	8270	2170			663	0.00399	0.00744
664	4630	402			664	0.00223	0.00138
665	3700	616			665	0.00179	0.00212
666	4410	628			666	0.00213	0.00216
667	4310	2800			667	0.00208	0.00961
668	2440	879			668	0.00118	0.00302
669	6570	677			669	0.00317	0.00233
670	3740	928			670	0.00181	0.00319
671	4560	1200			671	0.0022	0.00412
672	3990	1240			672	0.00192	0.00425
673	3350	258			673	0.00162	0.000885
674	5370	0			674	0.00259	0
675	1110	1100			675	0.000533	0.00378
676	1670	832			676	0.000806	0.00286
677	3330	833			677	0.00161	0.00286
678	4620	815			678	0.00223	0.0028
679	2380	527			679	0.00115	0.00181
680	5690	258			680	0.00274	0.000887
681	3260	250			681	0.00157	0.00086
682	3400	486			682	0.00164	0.00167
683	1890	472			683	0.000913	0.00162
684	4370	230			684	0.00211	0.000791
685	1130	672			685	0.000545	0.00231
686	1750	1750			686	0.000844	0.00602
687	1280	214			687	0.000619	0.000735
688	1460	418			688	0.000707	0.00144
689	3700	616			689	0.00179	0.00212
690	1620	606			690	0.00078	0.00208
691	1600	398			691	0.000771	0.00137
692	1970	786			692	0.000949	0.0027
693	1170	778			693	0.000565	0.00268
694	1940	193			694	0.000934	0.000664
695	1160	385			695	0.000559	0.00132
696	1350	575			696	0.000652	0.00198
697	385	768			697	0.000186	0.00264
698	1150	1350			698	0.000557	0.00463
699	2120	193			699	0.00102	0.000664
700	2140	387			700	0.00103	0.00133
