# Supplementary material for: Quantification of FRET-induced angular displacement by monitoring sensitized acceptor anisotropy using a dim fluorescent donor
Source: Nat Commun. 2021 May 5;12:2541. doi: 10.1038/s41467-021-22816-7 (PMC8099864; doi:10.1038/s41467-021-22816-7)
Supplement: Supplementary file 7 — Source Data [file 41467_2021_22816_MOESM7_ESM.zip › Fig2.xlsx]

## Sheet: panel_A
GeuSV11.5			SV11.5			Venus
Wavelength (nm)	Absorption		Wavelength (nm)	Absorption		Wavelength (nm)	Absorption
300	0.036138		300	0.037175		300	0.023097
301	0.03357		301	0.035415		301	0.022234
302	0.031105		302	0.03375		302	0.021185
303	0.028791		303	0.0319		303	0.020162
304	0.026516		304	0.030317		304	0.01942
305	0.024727		305	0.029002		305	0.018548
306	0.02307		306	0.027758		306	0.01783
307	0.021884		307	0.02672		307	0.017347
308	0.020883		308	0.026022		308	0.016837
309	0.020208		309	0.025635		309	0.016479
310	0.019679		310	0.025149		310	0.016309
311	0.019433		311	0.024771		311	0.016122
312	0.019119		312	0.024601		312	0.015777
313	0.018962		313	0.024417		313	0.015732
314	0.018847		314	0.024295		314	0.01556
315	0.018786		315	0.02423		315	0.015279
316	0.018793		316	0.024187		316	0.015243
317	0.018807		317	0.024218		317	0.015084
318	0.018905		318	0.024125		318	0.015041
319	0.018919		319	0.024164		319	0.014817
320	0.018967		320	0.024121		320	0.014778
321	0.019014		321	0.024159		321	0.014461
322	0.019144		322	0.024096		322	0.014432
323	0.019081		323	0.02415		323	0.014264
324	0.019089		324	0.024126		324	0.014088
325	0.019224		325	0.02426		325	0.013913
326	0.019415		326	0.024366		326	0.013842
327	0.019355		327	0.024441		327	0.013883
328	0.02045		328	0.024529		328	0.013293
329	0.01966		329	0.02518		329	0.013217
330	0.019848		330	0.025033		330	0.013531
331	0.020408		331	0.024932		331	0.013518
332	0.020382		332	0.025242		332	0.012634
333	0.020585		333	0.025195		333	0.013431
334	0.021021		334	0.025488		334	0.013686
335	0.021154		335	0.025766		335	0.01344
336	0.021848		336	0.026329		336	0.012879
337	0.021948		337	0.02642		337	0.013742
338	0.022214		338	0.026817		338	0.013356
339	0.022774		339	0.027631		339	0.01338
340	0.023239		340	0.028062		340	0.012917
341	0.023879		341	0.028203		341	0.013609
342	0.024419		342	0.028912		342	0.013319
343	0.025157		343	0.028977		343	0.013151
344	0.025905		344	0.030372		344	0.013155
345	0.026753		345	0.031123		345	0.013683
346	0.027195		346	0.031679		346	0.012511
347	0.028219		347	0.033024		347	0.012795
348	0.029269		348	0.03337		348	0.01241
349	0.029818		349	0.034395		349	0.012882
350	0.030837		350	0.035327		350	0.012447
351	0.032301		351	0.036358		351	0.012916
352	0.033012		352	0.036819		352	0.012719
353	0.033977		353	0.03789		353	0.012365
354	0.035097		354	0.039303		354	0.012155
355	0.036712		355	0.04042		355	0.012022
356	0.037245		356	0.041645		356	0.012261
357	0.03872		357	0.042884		357	0.012052
358	0.039759		358	0.043961		358	0.012111
359	0.040981		359	0.045033		359	0.011829
360	0.042401		360	0.046145		360	0.011679
361	0.043485		361	0.047568		361	0.011693
362	0.045011		362	0.048845		362	0.011909
363	0.046227		363	0.050441		363	0.011463
364	0.047787		364	0.051464		364	0.011134
365	0.048861		365	0.052917		365	0.011327
366	0.050234		366	0.054148		366	0.011324
367	0.051723		367	0.055663		367	0.010727
368	0.053159		368	0.057034		368	0.010544
369	0.054552		369	0.058809		369	0.010657
370	0.055917		370	0.059832		370	0.010312
371	0.057397		371	0.061271		371	0.010474
372	0.058874		372	0.062784		372	0.010399
373	0.060391		373	0.064219		373	0.010261
374	0.061983		374	0.065887		374	0.010178
375	0.063216		375	0.067016		375	0.009961
376	0.065113		376	0.068628		376	0.010142
377	0.066165		377	0.069956		377	0.009667
378	0.067787		378	0.071416		378	0.009932
379	0.068971		379	0.072145		379	0.010203
380	0.070174		380	0.074051		380	0.009256
381	0.071634		381	0.075354		381	0.010165
382	0.071943		382	0.076756		382	0.008963
383	0.074319		383	0.077856		383	0.009324
384	0.075366		384	0.078282		384	0.010475
385	0.077998		385	0.080528		385	0.01135
386	0.079089		386	0.081443		386	0.011218
387	0.08019		387	0.082411		387	0.011318
388	0.081222		388	0.083288		388	0.01126
389	0.08214		389	0.084116		389	0.011118
390	0.083101		390	0.084912		390	0.010857
391	0.083917		391	0.085726		391	0.010939
392	0.084793		392	0.086397		392	0.010851
393	0.085514		393	0.086978		393	0.01087
394	0.086047		394	0.087444		394	0.010823
395	0.0865		395	0.087704		395	0.010526
396	0.086789		396	0.088113		396	0.010737
397	0.087049		397	0.088104		397	0.010595
398	0.087145		398	0.088056		398	0.010492
399	0.08702		399	0.087843		399	0.010451
400	0.086813		400	0.087415		400	0.010389
401	0.086588		401	0.086868		401	0.010342
402	0.086234		402	0.086107		402	0.010256
403	0.085628		403	0.085317		403	0.010205
404	0.085081		404	0.08431		404	0.010216
405	0.084389		405	0.083273		405	0.010106
406	0.083642		406	0.082079		406	0.009964
407	0.082678		407	0.080803		407	0.010035
408	0.081854		408	0.079441		408	0.010037
409	0.080947		409	0.078127		409	0.009822
410	0.079747		410	0.07673		410	0.0099
411	0.078772		411	0.075305		411	0.009711
412	0.077624		412	0.0737		412	0.009702
413	0.07646		413	0.072309		413	0.009815
414	0.075142		414	0.070737		414	0.00973
415	0.073901		415	0.069384		415	0.009943
416	0.072529		416	0.067733		416	0.009842
417	0.070985		417	0.066164		417	0.01005
418	0.06939		418	0.064575		418	0.010042
419	0.068029		419	0.062889		419	0.010056
420	0.066218		420	0.060981		420	0.01012
421	0.064501		421	0.058994		421	0.010066
422	0.062785		422	0.057094		422	0.009876
423	0.061109		423	0.05504		423	0.009942
424	0.059223		424	0.052851		424	0.009923
425	0.057248		425	0.050527		425	0.010138
426	0.055317		426	0.048285		426	0.010143
427	0.053345		427	0.04599		427	0.010171
428	0.05134		428	0.043526		428	0.010315
429	0.049419		429	0.041349		429	0.010484
430	0.047495		430	0.039019		430	0.010594
431	0.045747		431	0.036863		431	0.010475
432	0.043878		432	0.034632		432	0.010785
433	0.0424		433	0.032758		433	0.010918
434	0.040674		434	0.030832		434	0.011079
435	0.03924		435	0.029139		435	0.011194
436	0.037846		436	0.027558		436	0.011573
437	0.036506		437	0.02627		437	0.011843
438	0.035289		438	0.024988		438	0.012128
439	0.03428		439	0.023986		439	0.012429
440	0.033224		440	0.023167		440	0.012693
441	0.032478		441	0.022383		441	0.013207
442	0.031813		442	0.021965		442	0.013534
443	0.031302		443	0.021611		443	0.013989
444	0.030898		444	0.02121		444	0.014673
445	0.030441		445	0.021138		445	0.014951
446	0.030225		446	0.021197		446	0.01568
447	0.030104		447	0.021393		447	0.016322
448	0.030118		448	0.021611		448	0.016843
449	0.03019		449	0.02206		449	0.01767
450	0.030309		450	0.022326		450	0.018237
451	0.030471		451	0.022852		451	0.018944
452	0.03089		452	0.023355		452	0.019772
453	0.031115		453	0.023889		453	0.020565
454	0.031473		454	0.024633		454	0.021297
455	0.031922		455	0.025251		455	0.021994
456	0.032488		456	0.025786		456	0.022744
457	0.032998		457	0.026517		457	0.023428
458	0.033527		458	0.027396		458	0.024328
459	0.034257		459	0.02815		459	0.025335
460	0.034946		460	0.029055		460	0.026325
461	0.035761		461	0.029987		461	0.027256
462	0.036679		462	0.031053		462	0.028393
463	0.037689		463	0.032166		463	0.029583
464	0.03874		464	0.033467		464	0.030825
465	0.040122		465	0.034803		465	0.032169
466	0.041519		466	0.036317		466	0.033834
467	0.043107		467	0.037914		467	0.035403
468	0.044931		468	0.039719		468	0.037278
469	0.046956		469	0.041648		469	0.039204
470	0.049135		470	0.043752		470	0.041534
471	0.051718		471	0.046257		471	0.04399
472	0.054414		472	0.048797		472	0.046525
473	0.057514		473	0.051493		473	0.049521
474	0.060843		474	0.054657		474	0.052589
475	0.064358		475	0.057942		475	0.055936
476	0.068094		476	0.061306		476	0.059374
477	0.072063		477	0.064785		477	0.063156
478	0.075891		478	0.068447		478	0.06657
479	0.079798		479	0.071981		479	0.070057
480	0.083434		480	0.075368		480	0.073485
481	0.086891		481	0.078518		481	0.076648
482	0.089942		482	0.081354		482	0.079507
483	0.092642		483	0.083861		483	0.081868
484	0.094917		484	0.085962		484	0.083827
485	0.096654		485	0.087755		485	0.085561
486	0.098145		486	0.089178		486	0.086917
487	0.099096		487	0.090224		487	0.087961
488	0.100028		488	0.091072		488	0.088893
489	0.100747		489	0.091907		489	0.089512
490	0.101416		490	0.092646		490	0.09041
491	0.10221		491	0.093433		491	0.091138
492	0.103183		492	0.094499		492	0.092337
493	0.104518		493	0.095875		493	0.093613
494	0.106195		494	0.097496		494	0.095366
495	0.108341		495	0.099485		495	0.0973
496	0.110877		496	0.101955		496	0.099864
497	0.113976		497	0.104673		497	0.102862
498	0.1175		498	0.107992		498	0.106129
499	0.121604		499	0.111754		499	0.110179
500	0.126496		500	0.1161		500	0.114627
501	0.132066		501	0.120953		501	0.119937
502	0.138222		502	0.12656		502	0.125767
503	0.145394		503	0.132783		503	0.132545
504	0.153439		504	0.139827		504	0.139934
505	0.162281		505	0.147615		505	0.148079
506	0.172182		506	0.156197		506	0.157078
507	0.182894		507	0.165591		507	0.166863
508	0.194227		508	0.175378		508	0.176982
509	0.205986		509	0.185717		509	0.187672
510	0.217992		510	0.19615		510	0.198181
511	0.229733		511	0.206325		511	0.20843
512	0.240609		512	0.215887		512	0.217921
513	0.250111		513	0.224109		513	0.225933
514	0.257797		514	0.230753		514	0.232249
515	0.26283		515	0.235192		515	0.236049
516	0.264921		516	0.236702		516	0.237188
517	0.26326		517	0.235282		517	0.234833
518	0.25792		518	0.230539		518	0.229556
519	0.248984		519	0.222587		519	0.220977
520	0.236894		520	0.211805		520	0.20979
521	0.221788		521	0.198407		521	0.196033
522	0.204522		522	0.183212		522	0.180426
523	0.185909		523	0.16677		523	0.16386
524	0.166724		524	0.149838		524	0.147005
525	0.147614		525	0.132933		525	0.130396
526	0.129295		526	0.116549		526	0.114366
527	0.111989		527	0.101385		527	0.099228
528	0.096259		528	0.08741		528	0.08558
529	0.081907		529	0.074826		529	0.073364
530	0.069467		530	0.063773		530	0.06246
531	0.058506		531	0.054206		531	0.053016
532	0.049211		532	0.045976		532	0.044931
533	0.041184		533	0.038967		533	0.038156
534	0.034547		534	0.03304		534	0.032404
535	0.028901		535	0.028137		535	0.027536
536	0.024294		536	0.024096		536	0.023579
537	0.020378		537	0.020643		537	0.020173
538	0.017136		538	0.01786		538	0.017403
539	0.014692		539	0.015487		539	0.015073
540	0.012474		540	0.013648		540	0.013146
541	0.010658		541	0.012043		541	0.011713
542	0.009203		542	0.010773		542	0.010462
543	0.008105		543	0.009813		543	0.009463
544	0.007153		544	0.008907		544	0.008582
545	0.006312		545	0.008204		545	0.007942
546	0.005647		546	0.007709		546	0.007299
547	0.005116		547	0.007283		547	0.006847
548	0.004687		548	0.006804		548	0.0065
549	0.004366		549	0.006491		549	0.006265
550	0.004085		550	0.00632		550	0.005953
551	0.003813		551	0.005995		551	0.005635
552	0.003667		552	0.005872		552	0.00565
553	0.003556		553	0.005819		553	0.005324
554	0.003386		554	0.00563		554	0.005309
555	0.003309		555	0.005547		555	0.005296
556	0.003154		556	0.005499		556	0.005144
557	0.003121		557	0.005378		557	0.005111
558	0.003087		558	0.00532		558	0.005135
559	0.002996		559	0.00544		559	0.005174
560	0.002885		560	0.005265		560	0.005157
561	0.002856		561	0.005314		561	0.005124
562	0.002851		562	0.005212		562	0.005101
563	0.002769		563	0.005174		563	0.004907
564	0.002837		564	0.005131		564	0.005035
565	0.002769		565	0.005126		565	0.005046
566	0.002697		566	0.005058		566	0.004866
567	0.002727		567	0.005215		567	0.00495
568	0.002746		568	0.005132		568	0.004903
569	0.00264		569	0.005041		569	0.004996
570	0.002655		570	0.005017		570	0.004923
571	0.002733		571	0.005027		571	0.004881
572	0.002588		572	0.004974		572	0.004862
573	0.002626		573	0.005028		573	0.004901
574	0.002675		574	0.005004		574	0.004979
575	0.002588		575	0.00499		575	0.004917
576	0.002578		576	0.004956		576	0.005048
577	0.002665		577	0.004975		577	0.004927
578	0.002617		578	0.004985		578	0.004994
579	0.002602		579	0.004935		579	0.00497
580	0.002616		580	0.004828		580	0.004949
581	0.002592		581	0.004895		581	0.004944
582	0.002601		582	0.004841		582	0.004943
583	0.002625		583	0.00483		583	0.00499
584	0.002585		584	0.004804		584	0.005018
585	0.002618		585	0.004788		585	0.005026
586	0.002564		586	0.004801		586	0.004965
587	0.002553		587	0.004725		587	0.004899
588	0.002566		588	0.004757		588	0.004994
589	0.002589		589	0.004813		589	0.004996
590	0.002539		590	0.004723		590	0.005002
591	0.00262		591	0.004725		591	0.005018
592	0.002594		592	0.004726		592	0.004962
593	0.002583		593	0.004612		593	0.004929
594	0.002447		594	0.004638		594	0.004906
595	0.002358		595	0.004586		595	0.004859
596	0.002448		596	0.004511		596	0.004985
597	0.002575		597	0.004599		597	0.004962
598	0.00253		598	0.00462		598	0.004905
599	0.002456		599	0.004683		599	0.004893
600	0.002546		600	0.004565		600	0.004817

## Sheet: panel_B_top
GeuSV11.5			SV11.5			Venus
Wavelength (nm)	Fluorescence		Wavelength (nm)	Fluorescence		Wavelength (nm)	Fluorescence
420	22081.8		420	10331.2		420	829.204
422	13099.4		422	15997.1		422	882.388
424	9865.84		424	20471.5		424	697.046
426	7588.41		426	27594.2		426	692.527
428	10146.4		428	33637		428	2042.65
430	9381.62		430	44636.6		430	747.977
432	11684.1		432	50867.3		432	379.426
434	14160.3		434	59471.6		434	676.491
436	15579.2		436	68207.4		436	1354.12
438	16917.5		438	75503.7		438	1485.23
440	17174.1		440	77753.3		440	1147.02
442	21188.8		442	90275.7		442	1329.9
444	22611.7		444	93753		444	1333.82
446	24808.5		446	92875.2		446	1807.52
448	27713		448	100053		448	1218.61
450	27658.4		450	106549		450	1132.75
452	35911.1		452	103320		452	2772.26
454	38392.8		454	107851		454	2011.77
456	42015.2		456	109084		456	3470.49
458	51904.2		458	116251		458	3797.9
460	66713.7		460	119230		460	5928.26
462	76198.5		462	120074		462	7382.23
464	89491.9		464	122373		464	8252.78
466	110872		466	127808		466	5152.02
468	122465		468	120784		468	3977.81
470	145513		470	120293		470	1720.98
472	172552		472	124043		472	3290.54
474	217145		474	126256		474	2408.05
476	252583		476	129079		476	1251.18
478	295125		478	131503		478	1542.38
480	358415		480	140567		480	1560.46
482	424985		482	157162		482	2618.93
484	475606		484	179263		484	3250.76
486	547523		486	221445		486	3668.18
488	626748		488	289227		488	3711.92
490	699798		490	401211		490	1908.17
492	800198		492	556778		492	3684.32
494	900997		494	795136		494	5159.35
496	1.0064e+06		496	1.13772e+06		496	3987.07
498	1.16772e+06		498	1.63101e+06		498	4617.38
500	1.34472e+06		500	2.27209e+06		500	4312.53
502	1.6046e+06		502	3.08844e+06		502	7763.2
504	1.91817e+06		504	4.04609e+06		504	7410.74
506	2.40145e+06		506	5.19321e+06		506	10379.7
508	3.01791e+06		508	6.3985e+06		508	13847.7
510	3.89861e+06		510	7.71812e+06		510	23641.7
512	5.01966e+06		512	9.17998e+06		512	29263.9
514	6.8532e+06		514	1.10774e+07		514	42823.9
516	9.09237e+06		516	1.33754e+07		516	56189.5
518	1.19647e+07		518	1.63563e+07		518	77718.4
520	1.53497e+07		520	1.97548e+07		520	97783.7
522	1.88521e+07		522	2.32725e+07		522	113762
524	2.20146e+07		524	2.66833e+07		524	137639
526	2.4535e+07		526	2.91642e+07		526	150371
528	2.61573e+07		528	3.06491e+07		528	164412
530	2.66787e+07		530	3.10932e+07		530	156587
532	2.6444e+07		532	3.05887e+07		532	154659
534	2.54898e+07		534	2.94268e+07		534	159896
536	2.41733e+07		536	2.77593e+07		536	145878
538	2.24802e+07		538	2.60402e+07		538	130146
540	2.06389e+07		540	2.40844e+07		540	116651
542	1.90268e+07		542	2.24575e+07		542	112863
544	1.77676e+07		544	2.08122e+07		544	98793.1
546	1.63503e+07		546	1.93261e+07		546	96415.3
548	1.51609e+07		548	1.79938e+07		548	88010.4
550	1.41617e+07		550	1.68654e+07		550	81579.4
552	1.32783e+07		552	1.59493e+07		552	74958.1
554	1.27232e+07		554	1.49569e+07		554	68630.2
556	1.21158e+07		556	1.43559e+07		556	68424.5
558	1.16144e+07		558	1.37804e+07		558	66951.2
560	1.12728e+07		560	1.32542e+07		560	56541.8
562	1.0794e+07		562	1.28197e+07		562	58679.3
564	1.04497e+07		564	1.23817e+07		564	58388.4
566	1.00589e+07		566	1.18904e+07		566	55996.4
568	9.62892e+06		568	1.12813e+07		568	58324.6
570	9.26274e+06		570	1.08465e+07		570	49190.3
572	8.78726e+06		572	1.01681e+07		572	43854.3
574	8.29315e+06		574	9.63215e+06		574	43573.8
576	7.81942e+06		576	8.96538e+06		576	40717.3
578	7.34784e+06		578	8.39706e+06		578	41804.3
580	6.72849e+06		580	7.8579e+06		580	34542.9
582	6.34246e+06		582	7.19643e+06		582	36347.2
584	5.73574e+06		584	6.64177e+06		584	28191.6
586	5.3237e+06		586	6.19594e+06		586	23296.4
588	4.77896e+06		588	5.64996e+06		588	27922.7
590	4.54202e+06		590	5.266e+06		590	27701.1
592	4.14302e+06		592	4.8489e+06		592	22484.2
594	3.87239e+06		594	4.51291e+06		594	18008.1
596	3.52352e+06		596	4.21859e+06		596	17054.9
598	3.28197e+06		598	3.85968e+06		598	22358
600	3.02987e+06		600	3.556e+06		600	15886.4
602	2.76212e+06		602	3.35662e+06		602	11652.4
604	2.58136e+06		604	3.16283e+06		604	18167.9
606	2.42407e+06		606	2.87237e+06		606	14039.8
608	2.23937e+06		608	2.6401e+06		608	15345.4
610	2.18074e+06		610	2.58667e+06		610	13002.8
612	2.07264e+06		612	2.42712e+06		612	10675.9
614	1.87719e+06		614	2.19643e+06		614	9634.93
616	1.79206e+06		616	2.13219e+06		616	13378
618	1.68789e+06		618	1.94884e+06		618	10318.4
620	1.58782e+06		620	1.85065e+06		620	8945.5
622	1.46639e+06		622	1.7584e+06		622	10423.6
624	1.42813e+06		624	1.62219e+06		624	9727.73
626	1.33916e+06		626	1.55097e+06		626	4997.81
628	1.23593e+06		628	1.43581e+06		628	3934.73
630	1.13071e+06		630	1.34613e+06		630	4786.54
632	1.10452e+06		632	1.25401e+06		632	7935.17
634	1.04164e+06		634	1.16044e+06		634	10256.8
636	913967		636	1.13322e+06		636	7006.78
638	869653		638	1.01916e+06		638	4486.67
640	769810		640	968077		640	5106.97
642	728585		642	842500		642	3407.29
644	681792		644	830869		644	7979.52
646	636553		646	761028		646	-477.902
648	579099		648	687929		648	9829.19
650	549612		650	651196		650	8247.52
652	546227		652	595217
654	512124		654	589374
656	431081		656	493219
658	423007		658	490968
660	370040		660	514275
662	368251		662	418419
664	372937		664	389552
666	306764		666	408168
668	280651		668	366755
670	313243		670	351791
672	257206		672	333814
674	240343		674	286614
676	235313		676	298400
678	235580		678	266621
680	229746		680	220923
682	200071		682	240908
684	195463		684	242608
686	195931		686	213283
688	163333		688	202059
690	167863		690	174918
692	137085		692	185840
694	170991		694	166951
696	132567		696	168128
698	155985		698	138446
700	106660		700	106191

## Sheet: panel_B_bottom
GeuSV11.5			SV11.5			Venus
Wavelength (nm)	Norm. Fluorescence		Wavelength (nm)	Norm. Fluorescence		Wavelength (nm)	Norm. Fluorescence
420	0.000827694		420	0.000332265		505	0.0371182
422	0.000491005		422	0.000514488		507	0.0582006
424	0.000369802		424	0.00065839		509	0.090874
426	0.000284437		426	0.000887467		511	0.136213
428	0.000380318		428	0.00108181		513	0.202871
430	0.000351652		430	0.00143557		515	0.288795
432	0.000437958		432	0.00163596		517	0.401343
434	0.00053077		434	0.00191269		519	0.528642
436	0.000583955		436	0.00219364		521	0.66743
438	0.00063412		438	0.0024283		523	0.79004
440	0.000643738		440	0.00250065		525	0.898035
442	0.00079422		442	0.00290339		527	0.9639
444	0.000847558		444	0.00301522		529	0.996786
446	0.000929899		446	0.00298699		531	1
448	0.00103877		448	0.00321784		533	0.961939
450	0.00103672		450	0.00342675		535	0.918316
452	0.00134606		452	0.0033229		537	0.858678
454	0.00143908		454	0.00346862		539	0.795479
456	0.00157486		456	0.00350828		541	0.731443
458	0.00194553		458	0.00373878		543	0.668917
460	0.00250063		460	0.00383461		545	0.617383
462	0.00285615		462	0.00386175		547	0.56697
464	0.00335443		464	0.00393568		549	0.527391
466	0.00415581		466	0.00411046		551	0.494682
468	0.00459036		468	0.00388459		553	0.463277
470	0.00545428		470	0.00386878		555	0.439587
472	0.00646779		472	0.0039894		557	0.423235
474	0.00813928		474	0.00406056		559	0.405258
476	0.00946759		476	0.00415135		561	0.390485
478	0.0110622		478	0.00422933		563	0.374196
480	0.0134345		480	0.00452081		565	0.360004
482	0.0159297		482	0.00505456		567	0.345479
484	0.0178272		484	0.00576535		569	0.327967
486	0.0205229		486	0.00712197		571	0.315489
488	0.0234924		488	0.00930193		573	0.292871
490	0.0262306		490	0.0129035		575	0.275446
492	0.0299939		492	0.0179067		577	0.255639
494	0.0337722		494	0.0255726		579	0.23662
496	0.0377231		496	0.0365908		581	0.219651
498	0.0437697		498	0.0524555		583	0.199051
500	0.0504042		500	0.0730735		585	0.186494
502	0.0601454		502	0.0993283		587	0.171961
504	0.0718991		504	0.130128		589	0.154427
506	0.0900138		506	0.167021		591	0.144456
508	0.113121		508	0.205784		593	0.129868
510	0.146132		510	0.248225		595	0.118853
512	0.188152		512	0.29524		597	0.110468
514	0.256879		514	0.356263		599	0.102575
516	0.34081		516	0.43017		601	0.0937569
518	0.448473		518	0.526042		603	0.0880905
520	0.575355		520	0.63534		605	0.0806049
522	0.706634		522	0.748476		607	0.0758144
524	0.825177		524	0.85817		609	0.0699473
526	0.919648		526	0.937959		611	0.0664553
528	0.980457		528	0.985715		613	0.0616739
530	1		530	1		615	0.0588387
532	0.991202		532	0.983774		617	0.0536095
534	0.955436		534	0.946406		619	0.0506042
536	0.906089		536	0.892778		621	0.0471277
538	0.842629		538	0.837487		623	0.0434202
540	0.773611		540	0.774588		625	0.0413716
542	0.713182		542	0.722263		627	0.0380853
544	0.665985		544	0.669347		629	0.0334032
546	0.612861		546	0.621554		631	0.0337608
548	0.568277		548	0.578705		633	0.0313204
550	0.530825		550	0.542415		635	0.0284403
552	0.49771		552	0.51295		637	0.0268958
554	0.476906		554	0.481036		639	0.0251935
556	0.454136		556	0.461706		641	0.0230004
558	0.435342		558	0.443195		643	0.0211902
560	0.422541		560	0.426272		645	0.0187957
562	0.404591		562	0.4123		647	0.0184191
564	0.391686		564	0.398213		649	0.016377
566	0.377038		566	0.382411		651	0.0147434
568	0.360922		568	0.362821
570	0.347196		570	0.348839
572	0.329374		572	0.32702
574	0.310853		574	0.309783
576	0.293096		576	0.288339
578	0.27542		578	0.270061
580	0.252205		580	0.252721
582	0.237735		582	0.231447
584	0.214993		584	0.213608
586	0.199549		586	0.19927
588	0.17913		588	0.18171
590	0.170249		590	0.169362
592	0.155293		592	0.155947
594	0.145149		594	0.145141
596	0.132073		596	0.135676
598	0.123018		598	0.124133
600	0.113569		600	0.114366
602	0.103533		602	0.107953
604	0.0967572		604	0.101721
606	0.0908617		606	0.0923794
608	0.0839385		608	0.0849091
610	0.0817409		610	0.0831909
612	0.077689		612	0.0780594
614	0.070363		614	0.0706402
616	0.0671718		616	0.068574
618	0.0632672		618	0.0626772
620	0.0595166		620	0.0595193
622	0.0549647		622	0.0565525
624	0.0535306		624	0.0521717
626	0.0501957		626	0.0498812
628	0.0463266		628	0.0461776
630	0.0423823		630	0.0432935
632	0.0414008		632	0.0403307
634	0.0390438		634	0.0373213
636	0.0342583		636	0.036446
638	0.0325973		638	0.0327777
640	0.0288548		640	0.0311347
642	0.0273096		642	0.0270959
644	0.0255557		644	0.0267219
646	0.02386		646	0.0244757
648	0.0217064		648	0.0221247
650	0.0206012		650	0.0209434
652	0.0204743		652	0.019143
654	0.019196		654	0.0189551
656	0.0161582		656	0.0158626
658	0.0158556		658	0.0157902
660	0.0138703		660	0.0165398
662	0.0138032		662	0.0134569
664	0.0139788		664	0.0125285
666	0.0114985		666	0.0131272
668	0.0105197		668	0.0117953
670	0.0117413		670	0.0113141
672	0.00964089		672	0.0107359
674	0.00900878		674	0.00921789
676	0.00882025		676	0.00959696
678	0.00883028		678	0.0085749
680	0.0086116		680	0.0071052
682	0.00749926		682	0.00774792
684	0.00732656		684	0.00780261
686	0.00734409		686	0.00685946
688	0.00612221		688	0.00649849
690	0.00629202		690	0.0056256
692	0.00513836		692	0.00597685
694	0.00640929		694	0.00536937
696	0.00496903		696	0.00540722
698	0.00584681		698	0.00445262
700	0.00399793		700	0.00341524

## Sheet: panel_C_top
Wavelength (nm)	Donor	Acceptor	GeuSV11.5
502	577475	528402	1.10588e+06
504	606833	780719	1.38755e+06
506	617294	1.25873e+06	1.87603e+06
508	637358	1.94239e+06	2.57975e+06
510	629247	2.97261e+06	3.60185e+06
512	607864	4.47457e+06	5.08243e+06
514	574006	6.62639e+06	7.20039e+06
516	532004	9.24686e+06	9.77886e+06
518	498733	1.24095e+07	1.29082e+07
520	456066	1.59659e+07	1.6422e+07
522	427329	1.93551e+07	1.97825e+07
524	401410	2.24638e+07	2.28652e+07
526	376628	2.47306e+07	2.51072e+07
528	364990	2.60344e+07	2.63994e+07
530	333339	2.63454e+07	2.66787e+07
532	322443	2.59379e+07	2.62603e+07
534	312390	2.48266e+07	2.5139e+07
536	292265	2.33836e+07	2.36759e+07
538	276410	2.16827e+07	2.19591e+07
540	264310	1.99803e+07	2.02446e+07
542	244357	1.84361e+07	1.86805e+07
544	238167	1.68422e+07	1.70804e+07
546	221425	1.55521e+07	1.57735e+07
548	211059	1.43675e+07	1.45785e+07
550	199950	1.34172e+07	1.36172e+07
552	180042	1.25011e+07	1.26811e+07
554	173549	1.18625e+07	1.2036e+07
556	153757	1.12283e+07	1.13821e+07
558	147364	1.0828e+07	1.09754e+07
560	138864	1.04551e+07	1.0594e+07
562	130836	1.0057e+07	1.01878e+07
564	119726	9.71059e+06	9.83031e+06
566	110616	9.24865e+06	9.35926e+06
568	102376	8.84033e+06	8.94271e+06
570	93554.2	8.51407e+06	8.60763e+06
572	90952.5	7.88185e+06	7.9728e+06
574	82770.4	7.41228e+06	7.49505e+06
576	74892.8	6.99203e+06	7.06692e+06
578	72130	6.42526e+06	6.49739e+06
580	63391.5	5.9859e+06	6.04929e+06
582	60416.2	5.50399e+06	5.56441e+06
584	54105.6	5.03463e+06	5.08873e+06
586	52517.9	4.63892e+06	4.69144e+06
588	52923.6	4.25425e+06	4.30717e+06
590	45341.9	3.89067e+06	3.93601e+06
592	43735.9	3.60475e+06	3.64849e+06
594	39338.7	3.31277e+06	3.35211e+06
596	39237.4	3.04716e+06	3.08639e+06
598	37351.8	2.79107e+06	2.82843e+06
600	30983.7	2.60096e+06	2.63194e+06
602	30780.6	2.3634e+06	2.39418e+06
604	29108	2.17886e+06	2.20797e+06
606	29276.1	2.03347e+06	2.06275e+06
608	27850.5	1.9412e+06	1.96905e+06
610	21476.5	1.80635e+06	1.82783e+06
612	21723.8	1.69397e+06	1.71569e+06
614	17993.5	1.53945e+06	1.55745e+06
616	16175.3	1.53581e+06	1.55199e+06
618	18868.2	1.3451e+06	1.36397e+06

## Sheet: panel_C_bottom
Wavelength (nm)	Donor	Acceptor	SV11.5
502	2.24261e+06	590862	2.83347e+06
504	2.84685e+06	873004	3.71986e+06
506	3.44206e+06	1.40752e+06	4.84958e+06
508	3.90253e+06	2.17199e+06	6.07452e+06
510	4.15197e+06	3.32398e+06	7.47595e+06
512	4.13652e+06	5.00348e+06	9.14e+06
514	3.91007e+06	7.40965e+06	1.13197e+07
516	3.51695e+06	1.03399e+07	1.38568e+07
518	3.09636e+06	1.38764e+07	1.69727e+07
520	2.6915e+06	1.78532e+07	2.05447e+07
522	2.39565e+06	2.1643e+07	2.40386e+07
524	2.12427e+06	2.51191e+07	2.72433e+07
526	1.91493e+06	2.76539e+07	2.95688e+07
528	1.76973e+06	2.91118e+07	3.08815e+07
530	1.63372e+06	2.94595e+07	3.10932e+07
532	1.54636e+06	2.90039e+07	3.05502e+07
534	1.45771e+06	2.77612e+07	2.92189e+07
536	1.40299e+06	2.61476e+07	2.75506e+07
538	1.35655e+06	2.42456e+07	2.56022e+07
540	1.32184e+06	2.2342e+07	2.36639e+07
542	1.31206e+06	2.06154e+07	2.19274e+07
544	1.31565e+06	1.88331e+07	2.01487e+07
546	1.28856e+06	1.73904e+07	1.8679e+07
548	1.23884e+06	1.60658e+07	1.73046e+07
550	1.17711e+06	1.50032e+07	1.61803e+07
552	1.11381e+06	1.39787e+07	1.50926e+07
554	1.02225e+06	1.32647e+07	1.42869e+07
556	928884	1.25556e+07	1.34844e+07
558	859462	1.21079e+07	1.29674e+07
560	775542	1.1691e+07	1.24665e+07
562	710818	1.12458e+07	1.19566e+07
564	619148	1.08584e+07	1.14776e+07
566	579868	1.03419e+07	1.09217e+07
568	513247	9.8853e+06	1.03985e+07
570	473399	9.52048e+06	9.99387e+06
572	428246	8.81352e+06	9.24176e+06
574	404545	8.28844e+06	8.69298e+06
576	360907	7.81852e+06	8.17943e+06
578	336586	7.18475e+06	7.52134e+06
580	319302	6.69346e+06	7.01276e+06
582	292603	6.15459e+06	6.44719e+06
584	266727	5.62974e+06	5.89647e+06
586	261155	5.18726e+06	5.44842e+06
588	247312	4.75712e+06	5.00443e+06
590	234154	4.35057e+06	4.58472e+06
592	223520	4.03085e+06	4.25437e+06
594	214752	3.70436e+06	3.91911e+06
596	188329	3.40735e+06	3.59567e+06
598	187524	3.12099e+06	3.30851e+06
600	174024	2.9084e+06	3.08242e+06
602	157350	2.64277e+06	2.80012e+06
604	134592	2.43641e+06	2.571e+06
606	132478	2.27384e+06	2.40631e+06
608	117558	2.17066e+06	2.28822e+06
610	120124	2.01987e+06	2.13999e+06
612	104886	1.8942e+06	1.99909e+06
614	96290	1.72142e+06	1.81771e+06
616	93379.9	1.71735e+06	1.81073e+06
618	87834.6	1.5041e+06	1.59193e+06

## Sheet: panel_D
GeuSV11.5			SV11.5
Wavelength (nm)	Donor fraction		Wavelength (nm)	Donor fraction
502	0.522187		502	0.791471
504	0.437341		504	0.765313
506	0.329043		506	0.709765
508	0.247062		508	0.642443
510	0.174701		510	0.555377
512	0.119601		512	0.452573
514	0.0797187		514	0.345421
516	0.0544035		516	0.253806
518	0.0386368		518	0.182431
520	0.0277717		520	0.131007
522	0.0216014		522	0.0996583
524	0.0175555		524	0.0779739
526	0.0150008		526	0.0647618
528	0.0138257		528	0.0573072
530	0.0124946		530	0.0525427
532	0.0122787		532	0.0506171
534	0.0124265		534	0.0498891
536	0.0123444		536	0.050924
538	0.0125875		538	0.0529855
540	0.0130559		540	0.055859
542	0.0130809		542	0.0598362
544	0.0139439		544	0.0652971
546	0.0140378		546	0.0689843
548	0.0144773		548	0.0715903
550	0.0146837		550	0.0727494
552	0.0141977		552	0.0737985
554	0.0144191		554	0.0715512
556	0.0135087		556	0.0688856
558	0.0134268		558	0.0662788
560	0.0131078		560	0.0622099
562	0.0128424		562	0.0594497
564	0.0121793		564	0.0539442
566	0.0118189		566	0.053093
568	0.011448		568	0.0493575
570	0.0108688		570	0.0473689
572	0.0114078		572	0.0463382
574	0.0110433		574	0.0465369
576	0.0105977		576	0.0441238
578	0.0111014		578	0.0447508
580	0.0104792		580	0.0455315
582	0.0108576		582	0.0453846
584	0.0106324		584	0.0452349
586	0.0111944		586	0.0479322
588	0.0122873		588	0.0494185
590	0.0115198		590	0.0510727
592	0.0119874		592	0.0525389
594	0.0117355		594	0.0547961
596	0.012713		596	0.0523765
598	0.0132059		598	0.0566791
600	0.0117722		600	0.0564567
602	0.0128564		602	0.0561942
604	0.0131832		604	0.0523499
606	0.0141928		606	0.0550542
608	0.0141441		608	0.0513752
610	0.0117497		610	0.0561329
612	0.0126619		612	0.0524669
614	0.0115532		614	0.0529731
616	0.0104223		616	0.0515702
618	0.0138333		618	0.0551748

## Sheet: panel_F_top
Wavelength (nm)	0	50	100	300	600
490	164.1	174.208	174.968	185.642	189.884
495	207.436	232.688	249.601	312.27	334.12
500	402.56	558.876	653.593	887.543	944.369
505	740.772	967.43	1073.16	1381.45	1426.33
510	1399.03	1328.96	1352.62	1502.26	1471.38
515	2465.12	1855.29	1728.32	1554.14	1395.42
520	3443.68	2422.8	2114	1624.4	1351.15
525	3724.79	2563.27	2172.26	1607.93	1268.32
530	3449.62	2339.88	1957.12	1423.4	1112.09
535	2784.35	1887.76	1581.87	1171.91	912.681
540	2193.62	1506.21	1279.38	972.573	776.501
545	1698.86	1240.24	1055	809.066	646.175
550	1399.06	1012.36	868.413	675.045	549.883
555	1194.52	885.269	752.176	577.416	465.537
560	1108.73	821.896	691.811	517.574	416.65
565	965.772	709.662	603.858	459.086	371.256
570	822.71	601.609	513.371	400.62	320.174
575	687.735	513.004	450.232	345.493	287.974
580	566.511	437.047	374.937	308.362	256.454
585	475.903	372.47	333.32	276.785	237.458
590	402.269	331.789	296.026	248.071	220.861

## Sheet: panel_F_middle
Wavelength (nm)	0	50	100	300	600
490	155.737	160.43	162.43	171.552	179.802
495	177.028	208.436	240.317	314.308	386.889
500	322.566	497.503	670.143	1034.24	1365.68
505	585.163	949.956	1222.62	1870.62	2453.49
510	1035.3	1345.23	1594.21	2069.38	2547.03
515	1739.04	1928.18	1996.06	2097.91	2293.65
520	2444.88	2456.62	2338.1	2100.16	2024.77
525	2692.15	2562.01	2361.4	2009.59	1863.21
530	2489.22	2362.97	2123.02	1744	1573
535	2191.92	2051.85	1851.81	1507.99	1343.35
540	1700.5	1625.63	1493.79	1263.33	1162.31
545	1344.13	1304.74	1223.05	1060.86	1013.62
550	1157.06	1111.84	1027.76	890.286	836.398
555	970.062	931.898	875.557	778.696	719.031
560	889.362	852.205	792.51	677.167	616.919
565	813.158	765.017	698.411	576.286	516.695
570	714.318	669.174	605.429	501.118	456.819
575	585.389	548.689	498.122	420.65	373.96
580	495.81	463.198	420.565	364.21	333.591
585	423.35	403.282	371.968	327.335	297.434
590	361.178	335.067	317.758	282.27	264.293

## Sheet: panel_F_bottom
GeuSap			Sapphire			Venus
Wavelength (nm)	Norm. Fluorescence		Wavelength (nm)	Norm. Fluorescence		Wavelength (nm)	Norm. Fluorescence
490	347.756		490	177.748		490	153.493
495	819.418		495	347.018		495	164.103
500	2471.84		500	1226.52		500	236.664
505	3433.58		505	2140.18		505	465.641
510	3235.13		510	2206.04		510	1101.11
515	2659.61		515	1808.9		515	2223.5
520	2167.14		520	1332.5		520	3355.22
525	1932.51		525	1075.36		525	3705.75
530	1650.94		530	917.763		530	3575.1
535	1377.4		535	821.696		535	2926.65
540	1191.5		540	757.882		540	2330.26
545	1006.65		545	699.941		545	1796.19
550	858.209		550	603.421		550	1491.13
555	696.281		555	480.794		555	1305.48
560	583.665		560	400.915		560	1183.03
565	497.297		565	346.879		565	1078.63
570	430.124		570	306.12		570	930.817
575	383.157		575	273.04		575	794.01
580	331.123		580	250.471		580	642.064
585	301.656		585	232.708		585	530.889
590	275.851		590	220.716		590	446.377

## Sheet: panel_G
GeuSap_510det						GeuSV11.5_510det						GeuSV11.5_530det
Time (ns)	IRF	Decay	Fit	Residuals		Time (ns)	IRF	Decay	Fit	Residuals		Time (ns)	IRF	Decay	Fit	Residuals
1.72123	3829	3	0.957026	1.17951		1.6315	0	1	2.56961	-1.56961		1.67229	5	8	7.87261	0.0450387
1.72531	5044	1	0.981685	0.0183152		1.63558	0	3	2.56961	0.248485		1.67637	12	7	7.87261	-0.329816
1.72939	6320	2	1.03688	0.681026		1.63966	0	3	2.56961	0.248485		1.68045	21	10	7.87261	0.672739
1.73347	7459	1	1.09842	-0.0984235		1.64374	0	0	2.56961	-2.56961		1.68452	42	12	7.87261	1.19147
1.73755	8629	1	1.11461	-0.114614		1.64782	0	0	2.56961	-2.56961		1.6886	81	7	7.87261	-0.329816
1.74163	9154	1	1.13071	-0.130713		1.65189	0	3	2.56961	0.248485		1.69268	135	9	7.87261	0.375796
1.74571	9283	1	1.14672	-0.146722		1.65597	1	0	2.56961	-2.56961		1.69676	261	10	7.87261	0.672739
1.74978	9130	0	1.16264	-1.16264		1.66005	0	5	2.56961	1.0869		1.70084	424	4	7.87261	-1.93631
1.75386	8523	2	1.17847	0.580908		1.66413	0	3	2.56961	0.248485		1.70492	769	9	7.87261	0.375796
1.75794	7506	1	1.19421	-0.194213		1.66821	4	4	2.56961	0.715194		1.709	1268	8	7.87261	0.0450387
1.76202	6574	3	1.21754	1.02911		1.67229	5	1	2.56961	-1.56961		1.71308	1924	5	7.87261	-1.28467
1.7661	5461	3	1.27141	0.998004		1.67637	12	4	2.56961	0.715194		1.71715	2773	9	7.87261	0.375796
1.77018	4577	2	1.33163	0.47261		1.68045	21	0	2.56961	-2.56961		1.72123	3829	8	7.87261	0.0450387
1.77426	3720	1	1.37718	-0.377183		1.68452	42	3	2.56961	0.248485		1.72531	5044	9	7.87261	0.375796
1.77834	2758	1	1.58354	-0.583545		1.6886	81	1	2.56961	-1.56961		1.72939	6320	7	7.87261	-0.329816
1.78241	2204	1	2.06078	-1.06078		1.69268	135	1	2.56961	-1.56961		1.73347	7459	13	7.87261	1.42208
1.78649	1755	2	2.91777	-0.648963		1.69676	261	1	2.56961	-1.56961		1.73755	8629	6	7.87261	-0.76449
1.79057	1475	4	4.59112	-0.295558		1.70084	424	2	2.56961	-0.402776		1.74163	9154	7	7.87261	-0.329816
1.79465	1158	8	7.76441	0.0832925		1.70492	769	2	2.56961	-0.402776		1.74571	9283	10	7.87261	0.672739
1.79873	974	16	13.7745	0.556373		1.709	1268	1	2.56961	-1.56961		1.74978	9130	6	7.87261	-0.76449
1.80281	868	19	24.5428	-1.2716		1.71308	1924	2	2.56961	-0.402776		1.75386	8523	5	7.87261	-1.28467
1.80689	747	42	43.7622	-0.271907		1.71715	2773	1	2.56961	-1.56961		1.75794	7506	8	7.87261	0.0450387
1.81097	692	76	77.4396	-0.165136		1.72123	3829	2	2.56961	-0.402776		1.76202	6574	13	7.87261	1.42208
1.81504	644	137	135.319	0.143626		1.72531	5044	1	2.56961	-1.56961		1.7661	5461	11	7.87261	0.942943
1.81912	642	241	232.563	0.543467		1.72939	6320	1	2.56961	-1.56961		1.77018	4577	5	7.87261	-1.28467
1.8232	589	365	383.381	-0.962095		1.73347	7459	0	2.56961	-2.56961		1.77426	3720	7	7.87261	-0.329816
1.82728	540	640	603.523	1.44188		1.73755	8629	1	2.56961	-1.56961		1.77834	2758	4	7.87261	-1.93631
1.83136	528	882	910.441	-0.957657		1.74163	9154	2	2.56961	-0.402776		1.78241	2204	9	7.87261	0.375796
1.83544	469	1282	1319.52	-1.04803		1.74571	9283	2	2.56961	-0.402776		1.78649	1755	11	7.87261	0.942943
1.83952	448	1896	1838.64	1.31728		1.74978	9130	2	2.56961	-0.402776		1.79057	1475	13	7.87261	1.42208
1.8436	432	2415	2464.9	-1.0154		1.75386	8523	2	2.56961	-0.402776		1.79465	1158	13	7.87261	1.42208
1.84767	415	3243	3187.77	0.969832		1.75794	7506	4	2.56961	0.715194		1.79873	974	9	7.87261	0.375796
1.85175	352	3926	3980.34	-0.867173		1.76202	6574	2	2.56961	-0.402776		1.80281	868	10	7.87261	0.672739
1.85583	300	4711	4795.83	-1.23588		1.7661	5461	2	2.56961	-0.402776		1.80689	747	10	7.87261	0.672739
1.85991	281	5723	5602	1.59943		1.77018	4577	0	2.56961	-2.56961		1.81097	692	9	7.87261	0.375796
1.86399	251	6406	6365.67	0.503851		1.77426	3720	2	2.56961	-0.402776		1.81504	644	13	8.13495	1.34932
1.86807	225	7193	7051.58	1.66744		1.77834	2758	1	2.56961	-1.56961		1.81912	642	12	10.7019	0.374738
1.87215	216	7564	7643.59	-0.915156		1.78241	2204	3	2.56961	0.248485		1.8232	589	23	16.4517	1.36541
1.87623	175	8096	8140.88	-0.498788		1.78649	1755	0	2.56961	-2.56961		1.82728	540	45	28.3665	2.47957
1.8803	171	8449	8544.83	-1.04252		1.79057	1475	0	2.56961	-2.56961		1.83136	528	66	50.4267	1.91694
1.88438	176	8930	8866.5	0.67198		1.79465	1158	1	2.56961	-1.56961		1.83544	469	99	89.8509	0.919521
1.88846	144	9077	9106.68	-0.311537		1.79873	974	6	2.56961	1.40045		1.83952	448	150	158.895	-0.726275
1.89254	142	9338	9277.56	0.62543		1.80281	868	4	2.56961	0.715194		1.8436	432	304	267.391	2.0997
1.89662	125	9419	9403.22	0.162597		1.80689	747	10	2.56961	2.3497		1.84767	415	440	427.144	0.612908
1.9007	124	9680	9494.83	1.88204		1.81097	692	19	4.4634	3.33492		1.85175	352	673	652.021	0.808692
1.90478	124	9656	9559.8	0.979009		1.81504	644	38	15.281	3.6855		1.85583	300	987	954.547	1.03298
1.90886	134	9534	9602.3	-0.699519		1.81912	642	51	42.6358	1.17123		1.85991	281	1300	1342.03	-1.16566
1.91293	119	9782	9631.33	1.52335		1.8232	589	135	96.12	3.34626		1.86399	251	1791	1811.73	-0.489776
1.91701	119	10001	9650.41	3.5057		1.82728	540	198	196.084	0.136198		1.86807	225	2368	2360.45	0.155179
1.92109	132	9686	9661.5	0.248936		1.83136	528	390	359.923	1.52302		1.87215	216	2902	2969.43	-1.25172
1.92517	116	9564	9668.24	-1.06585		1.83544	469	647	606.082	1.60864		1.87623	175	3617	3600.75	0.270264
1.92925	113	9717	9672.33	0.453148		1.83952	448	953	955.953	-0.0956431		1.8803	171	4131	4237.01	-1.64931
1.93333	118	9702	9673.95	0.284817		1.8436	432	1500	1429.52	1.81979		1.88438	176	4767	4855.28	-1.27857
1.93741	113	9742	9671.24	0.716946		1.84767	415	1978	2038.28	-1.35531		1.88846	144	5288	5425.74	-1.89418
1.94149	127	9929	9665.47	2.64475		1.85175	352	2718	2777.46	-1.14048		1.89254	142	5927	5939.22	-0.158692
1.94556	133	9635	9656.8	-0.222127		1.85583	300	3696	3632.47	1.04499		1.89662	125	6326	6394.89	-0.866162
1.94964	146	9748	9644.65	1.04679		1.85991	281	4621	4577.18	0.644553		1.9007	124	6947	6790.66	1.87576
1.95372	151	9584	9630.91	-0.479205		1.86399	251	5661	5539.4	1.61612		1.90478	124	7167	7136.06	0.365445
1.9578	129	9670	9615.44	0.554824		1.86807	225	6549	6474.97	0.914774		1.90886	134	7417	7423.85	-0.0795063
1.96188	157	9676	9596.52	0.808039		1.87215	216	7471	7344.28	1.46611		1.91293	119	7738	7662.61	0.857008
1.96596	167	9784	9572.76	2.13556		1.87623	175	8192	8096.39	1.05635		1.91701	119	7881	7871.4	0.108125
1.97004	177	9642	9545.88	0.978833		1.8803	171	8835	8705.11	1.38185		1.92109	132	8127	8054.55	0.803618
1.97412	146	9657	9516.99	1.42472		1.88438	176	9373	9176.36	2.03112		1.92517	116	8320	8215.53	1.14537
1.97819	141	9520	9485.89	0.349616		1.88846	144	9688	9509.29	1.81562		1.92925	113	8439	8355.5	0.908958
1.98227	149	9552	9453.17	1.01124		1.89254	142	9796	9729.55	0.671345		1.93333	118	8433	8482.68	-0.540938
1.98635	142	9318	9418.66	-1.04281		1.89662	125	10006	9839.61	1.66336		1.93741	113	8660	8598.03	0.665972
1.99043	141	9547	9382.43	1.68428		1.9007	124	9846	9850.58	-0.046113		1.94149	127	8843	8702.65	1.4925
1.99451	117	9622	9346.21	2.81157		1.90478	124	9879	9804.35	0.751031		1.94556	133	8657	8799.74	-1.53415
1.99859	132	9434	9309.21	1.28478		1.90886	134	9840	9718.28	1.22706		1.94964	146	8952	8890.74	0.647515
2.00267	118	9609	9270.81	3.44999		1.91293	119	9688	9606.34	0.829629		1.95372	151	8938	8975.82	-0.400028
2.00675	88	9381	9231.92	1.53921		1.91701	119	9383	9471.27	-0.911288		1.9578	129	9066	9053	0.136508
2.01082	83	9253	9192.48	0.629167		1.92109	132	9247	9327.82	-0.840508		1.96188	157	9161	9124.63	0.379963
2.0149	73	9446	9153.33	3.01131		1.92517	116	9080	9181.96	-1.07005		1.96596	167	9143	9190.65	-0.498322
2.01898	86	9340	9114.71	2.33118		1.92925	113	8975	9034.77	-0.630896		1.97004	177	9293	9250.44	0.441511
2.02306	88	9082	9076.21	0.060737		1.93333	118	8854	8891.79	-0.401586		1.97412	146	9193	9306.39	-1.18258
2.02714	62	9298	9037.4	2.70264		1.93741	113	8638	8754.94	-1.2582		1.97819	141	9299	9358.41	-0.616134
2.03122	82	9381	8999.21	3.94186		1.94149	127	8512	8625.58	-1.2311		1.98227	149	9360	9405.02	-0.465286
2.0353	67	9068	8961.22	1.12131		1.94556	133	8429	8499.03	-0.762812		1.98635	142	9373	9445.03	-0.744008
2.03938	65	9091	8922.69	1.76527		1.94964	146	8247	8376.7	-1.42816		1.99043	141	9254	9480.72	-2.35678
2.04345	66	8966	8884.42	0.861517		1.95372	151	8192	8259.44	-0.745124		1.99451	117	9355	9512.92	-1.63274
2.04753	61	9189	8846.55	3.57241		1.9578	129	7957	8144.37	-2.10054		1.99859	132	9469	9541.12	-0.74119
2.05161	63	8735	8809.28	-0.794808		1.96188	157	8102	8034.56	0.749195		2.00267	118	9600	9566.35	0.343462
2.05569	67	8830	8773.22	0.604244		1.96596	167	7974	7929.99	0.492865		2.00675	88	9617	9588.18	0.293859
2.05977	72	9144	8738.2	4.24368		1.97004	177	7795	7828.37	-0.377991		2.01082	83	9705	9606.66	0.998277
2.06385	84	8877	8704.02	1.83596		1.97412	146	7692	7725.97	-0.387354		2.0149	73	9512	9623.97	-1.14808
2.06793	66	8719	8669.66	0.528391		1.97819	141	7631	7624.84	0.0705688		2.01898	86	9605	9638.84	-0.345329
2.07201	51	8628	8635.69	-0.0827795		1.98227	149	7526	7527.08	-0.0124688		2.02306	88	9638	9650.96	-0.131962
2.07608	64	8691	8603.66	0.936854		1.98635	142	7393	7431.65	-0.44947		2.02714	62	9692	9661.44	0.31046
2.08016	71	8665	8572.44	0.994329		1.99043	141	7295	7339.28	-0.518387		2.03122	82	9773	9670.02	1.04165
2.08424	71	8606	8540.65	0.704406		1.99451	117	7348	7249.88	1.1446		2.0353	67	9733	9677.63	0.561265
2.08832	89	8700	8507.55	2.06328		1.99859	132	7125	7161.96	-0.437891		2.03938	65	9709	9684.54	0.248221
2.0924	59	8564	8474.69	0.965045		2.00267	118	7232	7078.77	1.80181		2.04345	66	9585	9690.34	-1.07597
2.09648	60	8380	8442.14	-0.678768		2.00675	88	7031	6999.32	0.37777		2.04753	61	9644	9694.58	-0.515062
2.10056	74	8507	8409.26	1.05975		2.01082	83	6970	6921.41	0.582018		2.05161	63	9676	9698.65	-0.230277
2.10464	78	8312	8375.74	-0.699152		2.0149	73	6957	6846.79	1.32134		2.05569	67	9599	9701.91	-1.05035
2.10871	80	8350	8341.83	0.0893573		2.01898	86	6798	6774.59	0.283934		2.05977	72	9765	9703.63	0.621041
2.11279	71	8327	8308.06	0.207591		2.02306	88	6677	6706	-0.354888		2.06385	84	9914	9704.98	2.09921
2.11687	82	8310	8272.68	0.409388		2.02714	62	6402	6641.26	-2.99024		2.06793	66	10005	9705.81	2.99116
2.12095	89	8249	8235.91	0.144074		2.03122	82	6726	6579.99	1.78031		2.07201	51	9728	9706.36	0.21939
2.12503	87	8232	8198.88	0.365074		2.0353	67	6670	6520.48	1.83083		2.07608	64	9538	9707.24	-1.73292
2.12911	93	8147	8162.14	-0.167741		2.03938	65	6516	6464.32	0.640182		2.08016	71	9715	9708.23	0.06871
2.13319	86	8151	8126.1	0.275772		2.04345	66	6421	6411.3	0.121057		2.08424	71	9431	9709.45	-2.86727
2.13727	94	8090	8089.54	0.00508601		2.04753	61	6434	6359.29	0.931447		2.08832	89	9684	9709.61	-0.260279
2.14134	97	7985	8052.7	-0.757607		2.05161	63	6288	6309.58	-0.272167		2.0924	59	9734	9709.6	0.247361
2.14542	108	8040	8016.4	0.263194		2.05569	67	6390	6262.32	1.59722		2.09648	60	9680	9710.98	-0.314918
2.1495	117	7983	7979.59	0.0381625		2.05977	72	6248	6217.26	0.388923		2.10056	74	9671	9712.56	-0.422564
2.15358	105	7970	7942.93	0.303275		2.06385	84	6291	6175.54	1.45573		2.10464	78	9767	9713.11	0.545269
2.15766	105	7838	7906.36	-0.772174		2.06793	66	6305	6136.59	2.12094		2.10871	80	9711	9712.04	-0.0105673
2.16174	100	7964	7869.92	1.05427		2.07201	51	6223	6100.54	1.55238		2.11279	71	9861	9711.26	1.50795
2.16582	125	7738	7833.98	-1.09113		2.07608	64	5990	6065.52	-0.97575		2.11687	82	9880	9710.41	1.70615
2.1699	122	7756	7798.74	-0.485323		2.08016	71	6192	6031.12	2.04444		2.12095	89	9686	9709.02	-0.23387
2.17397	111	7712	7764.27	-0.595241		2.08424	71	6049	6000.8	0.619726		2.12503	87	9626	9706.67	-0.822203
2.17805	134	7804	7729.76	0.840396		2.08832	89	5972	5972.85	-0.0110409		2.12911	93	9723	9703.81	0.194635
2.18213	120	7750	7694.18	0.634071		2.0924	59	6000	5945.57	0.702689		2.13319	86	9714	9701.15	0.13039
2.18621	98	7429	7658.7	-2.66504		2.09648	60	6085	5916.47	2.16052		2.13727	94	9943	9696.58	2.47128
2.19029	96	7447	7624.31	-2.05464		2.10056	74	6076	5888.27	2.40838		2.14134	97	9612	9690.71	-0.802817
2.19437	82	7565	7590.58	-0.294116		2.10464	78	5880	5861.44	0.242062		2.14542	108	9657	9684.48	-0.279597
2.19845	93	7556	7557.53	-0.01761		2.10871	80	5910	5834.87	0.977285		2.1495	117	9800	9678.2	1.23032
2.20253	112	7535	7524.36	0.122597		2.11279	71	5894	5808.14	1.11835		2.15358	105	9586	9672.44	-0.882909
2.2066	94	7776	7490.19	3.24113		2.11687	82	5930	5780.82	1.93718		2.15766	105	9804	9665.54	1.3984
2.21068	102	7459	7456.86	0.0248332		2.12095	89	5769	5755.07	0.183427		2.16174	100	9667	9658.2	0.0895333
2.21476	97	7336	7424.53	-1.0336		2.12503	87	5702	5727.74	-0.340858		2.16582	125	9773	9651.25	1.23157
2.21884	85	7342	7392.6	-0.590479		2.12911	93	5670	5698.63	-0.380216		2.1699	122	9626	9643.3	-0.176339
2.22292	68	7204	7360.69	-1.84615		2.13319	86	5550	5670.23	-1.6139		2.17397	111	9687	9635.37	0.52457
2.227	86	7376	7329.07	0.546474		2.13727	94	5707	5642.65	0.851847		2.17805	134	9544	9627.21	-0.851719
2.23108	82	7276	7298.39	-0.262467		2.14134	97	5558	5615.89	-0.776527		2.18213	120	9588	9618.81	-0.314616
2.23516	89	7353	7268.19	0.989049		2.14542	108	5656	5589.93	0.878538		2.18621	98	9674	9610.58	0.644778
2.23923	60	7250	7238.27	0.13777		2.1495	117	5570	5564.49	0.0737936		2.19029	96	9730	9602.57	1.29183
2.24331	58	7164	7208.6	-0.526968		2.15358	105	5506	5539.69	-0.454078		2.19437	82	9620	9595.06	0.254285
2.24739	54	6911	7179.14	-3.22546		2.15766	105	5498	5515.49	-0.235939		2.19845	93	9635	9587.25	0.486486
2.25147	45	7046	7150.42	-1.24403		2.16174	100	5500	5491.86	0.109751		2.20253	112	9711	9578.04	1.34926
2.25555	49	7065	7122.52	-0.684296		2.16582	125	5493	5468.76	0.327064		2.2066	94	9656	9568.88	0.886599
2.25963	34	7023	7095.54	-0.865566		2.1699	122	5402	5446.16	-0.600849		2.21068	102	9572	9560.57	0.116852
2.26371	35	7056	7068.67	-0.150892		2.17397	111	5400	5424.04	-0.327109		2.21476	97	9479	9552.32	-0.75305
2.26779	28	7140	7041.41	1.16681		2.17805	134	5449	5402.36	0.631808		2.21884	85	9624	9544.59	0.809463
2.27186	27	7002	7014.31	-0.147131		2.18213	120	5421	5381.11	0.541796		2.22292	68	9442	9536.46	-0.972118
2.27594	25	6954	6988.1	-0.408927		2.18621	98	5502	5360.26	1.91092		2.227	86	9596	9527.01	0.704291
2.28002	24	6783	6962.98	-2.18535		2.19029	96	5449	5339.78	1.47956		2.23108	82	9460	9518.41	-0.600576
2.2841	17	6863	6937.65	-0.90106		2.19437	82	5279	5319.67	-0.559711		2.23516	89	9423	9510.45	-0.900835
2.28818	15	6816	6912.75	-1.17192		2.19845	93	5276	5299.89	-0.328906		2.23923	60	9535	9502.52	0.332596
2.29226	24	6966	6888.35	0.930393		2.20253	112	5215	5280.44	-0.906124		2.24331	58	9624	9494.31	1.322
2.29634	26	6735	6862.61	-1.55494		2.2066	94	5176	5261.39	-1.1869		2.24739	54	9422	9486.12	-0.660602
2.30042	18	6820	6835.86	-0.192076		2.21068	102	5221	5242.75	-0.301045		2.25147	45	9551	9478.71	0.739739
2.30449	13	6716	6808.74	-1.13167		2.21476	97	5120	5224.16	-1.45562		2.25555	49	9553	9471.36	0.83525
2.30857	17	6764	6781.73	-0.215593		2.21884	85	5204	5205.82	-0.0252408		2.25963	34	9422	9464.1	-0.433683
2.31265	17	6705	6755.98	-0.622545		2.22292	68	5204	5187.74	0.225459		2.26371	35	9486	9456.86	0.29924
2.31673	10	6602	6730.61	-1.58286		2.227	86	5352	5169.89	2.48932		2.26779	28	9463	9449.59	0.137882
2.32081	18	6667	6704.87	-0.463752		2.23108	82	5138	5152.27	-0.199035		2.27186	27	9467	9442.83	0.248378
2.32489	18	6728	6679.36	0.592993		2.23516	89	5032	5134.86	-1.45005		2.27594	25	9438	9436.52	0.015268
2.32897	21	6736	6653.2	1.00886		2.23923	60	5190	5117.77	1.00265		2.28002	24	9566	9430.94	1.38092
2.33305	11	6577	6626.15	-0.606066		2.24331	58	5069	5101.02	-0.449671		2.2841	17	9535	9425.2	1.1245
2.33712	13	6516	6599.17	-1.03029		2.24739	54	4994	5084.51	-1.28075		2.28818	15	9446	9418.95	0.278326
2.3412	15	6515	6573.06	-0.719343		2.25147	45	5224	5068.41	2.15263		2.29226	24	9407	9412.71	-0.0588755
2.34528	5	6442	6546.99	-1.30806		2.25555	49	4970	5052.21	-1.16611		2.29634	26	9513	9407.2	1.08471
2.34936	12	6273	6520.26	-3.12194		2.25963	34	5069	5036.92	0.450515		2.30042	18	9461	9402.63	0.600085
2.35344	9	6517	6492.3	0.306006		2.26371	35	4869	5022.44	-2.19903		2.30449	13	9393	9397.32	-0.0445375
2.35752	13	6481	6464.19	0.208801		2.26779	28	5025	5009.33	0.221013		2.30857	17	9470	9392.49	0.796469
2.3616	13	6354	6435.76	-1.02575		2.27186	27	4997	4996.56	0.00627275		2.31265	17	9492	9388.22	1.06521
2.36568	8	6459	6407.15	0.645175		2.27594	25	4911	4982.81	-1.02466		2.31673	10	9413	9382.42	0.315173
2.36975	13	6210	6378.32	-2.13597		2.28002	24	5105	4968.93	1.90437		2.32081	18	9459	9375.92	0.854192
2.37383	11	6334	6348.98	-0.188274		2.2841	17	4858	4955.69	-1.40164		2.32489	18	9346	9369.12	-0.239135
2.37791	8	6289	6319.6	-0.385807		2.28818	15	4992	4944.49	0.672361		2.32897	21	9513	9362.19	1.54626
2.38199	13	6221	6290.02	-0.875072		2.29226	24	4998	4932.6	0.925035		2.33305	11	9478	9356.49	1.24811
2.38607	6	6312	6260.5	0.648264		2.29634	26	4922	4920.69	0.0186014		2.33712	13	9358	9350.74	0.0750351
2.39015	7	6158	6230.97	-0.929912		2.30042	18	4819	4910.19	-1.31366		2.3412	15	9559	9344.38	2.1951
2.39423	8	6223	6201.3	0.275058		2.30449	13	5109	4897.63	2.95718		2.34528	5	9577	9338.37	2.43842
2.39831	8	6013	6171.49	-2.04388		2.30857	17	4927	4883.19	0.624188		2.34936	12	9229	9331.65	-1.06855
2.40238	11	6069	6142.13	-0.938736		2.31265	17	4939	4868.32	1.00575		2.35344	9	9318	9323.93	-0.0614778
2.40646	10	5968	6113.37	-1.88178		2.31673	10	4789	4853.03	-0.925266		2.35752	13	9363	9316.33	0.482315
2.41054	8	5912	6084.54	-2.24394		2.32081	18	4859	4839.2	0.284059		2.3616	13	9282	9309.43	-0.284717
2.41462	6	5799	6055.35	-3.36637		2.32489	18	4879	4826.36	0.75355		2.36568	8	9190	9302.39	-1.17243
2.4187	6	5916	6026.28	-1.43375		2.32897	21	4858	4812.39	0.654345		2.36975	13	9212	9294.63	-0.860901
2.42278	17	5821	5997.51	-2.31346		2.33305	11	4817	4799	0.259298		2.37383	11	9572	9285.59	2.92739
2.42686	7	5968	5968.7	-0.00910857		2.33712	13	4882	4784.86	1.39021		2.37791	8	9570	9276.64	2.99877
2.43094	6	5958	5940.07	0.232313		2.3412	15	4887	4769.94	1.67454		2.38199	13	9157	9267.19	-1.15147
2.43501	5	5893	5911.99	-0.247379		2.34528	5	4836	4755.16	1.16252		2.38607	6	9315	9257.52	0.595528
2.43909	13	5757	5884.12	-1.67541		2.34936	12	4772	4740.51	0.455794		2.39015	7	9402	9247.52	1.59313
2.44317	6	5791	5856.19	-0.856652		2.35344	9	4846	4726.11	1.72224		2.39423	8	9306	9236.89	0.716456
2.44725	7	5848	5828.07	0.260614		2.35752	13	4795	4711.95	1.19933		2.39831	8	9240	9226.15	0.144132
2.45133	10	5573	5800.21	-3.04359		2.3616	13	4684	4697.68	-0.199902		2.40238	11	9451	9215.02	2.42732
2.45541	5	5592	5772.28	-2.41084		2.36568	8	4700	4683.53	0.24022		2.40646	10	9097	9203.87	-1.12049
2.45949	9	5548	5744.32	-2.63567		2.36975	13	4799	4669.5	1.86941		2.41054	8	9136	9192.66	-0.59283
2.46357	10	5617	5716.75	-1.33099		2.37383	11	4604	4655.57	-0.760096		2.41462	6	9198	9181.4	0.173092
2.46764	7	5621	5689.37	-0.91198		2.37791	8	4755	4641.76	1.64219		2.4187	6	9119	9170.08	-0.534929
2.47172	9	5625	5662.3	-0.49737		2.38199	13	4700	4628.05	1.0495		2.42278	17	9131	9158.72	-0.290075
2.4758	10	5614	5635.24	-0.283502		2.38607	6	4741	4614.44	1.83805		2.42686	7	9243	9147.31	0.995276
2.47988	8	5455	5608.3	-2.07555		2.39015	7	4729	4600.93	1.86234		2.43094	6	9015	9135.87	-1.27305
2.48396	8	5532	5581.64	-0.667388		2.39423	8	4761	4587.52	2.51427		2.43501	5	9121	9124.4	-0.0355957
2.48804	6	5562	5554.98	0.09419		2.39831	8	4622	4574.19	0.703197		2.43909	13	9157	9112.9	0.460863
2.49212	3	5565	5528.48	0.4896		2.40238	11	4582	4560.96	0.310824		2.44317	6	9154	9101.37	0.550036
2.4962	7	5429	5502.1	-0.992123		2.40646	10	4585	4547.81	0.549159		2.44725	7	9193	9089.83	1.07604
2.50027	7	5418	5475.62	-0.782757		2.41054	8	4548	4534.76	0.196399		2.45133	10	9037	9078.27	-0.434104
2.50435	9	5280	5449.37	-2.33094		2.41462	6	4553	4521.78	0.462709		2.45541	5	9062	9066.69	-0.0492721
2.50843	6	5355	5423.36	-0.93414		2.4187	6	4536	4508.88	0.402636		2.45949	9	9054	9055.1	-0.0115785
2.51251	2	5406	5397.61	0.114161		2.42278	17	4657	4496.07	2.35828		2.46357	10	9143	9043.5	1.04055
2.51659	8	5376	5372.09	0.053323		2.42686	7	4480	4483.33	-0.0497044		2.46764	7	8998	9031.9	-0.357355
2.52067	11	5178	5346.59	-2.34289		2.43094	6	4478	4470.66	0.109636		2.47172	9	8991	9020.29	-0.308866
2.52475	5	5247	5321.08	-1.02266		2.43501	5	4471	4458.07	0.193314		2.4758	10	9111	9008.67	1.07204
2.52883	6	5102	5295.71	-2.71198		2.43909	13	4490	4445.56	0.663254		2.47988	8	8793	8997.06	-2.17611
2.5329	3	5304	5270.84	0.455266		2.44317	6	4483	4433.11	0.745107		2.48396	8	8959	8985.44	-0.279329
2.53698	8	5220	5246.23	-0.363023		2.44725	7	4368	4420.74	-0.797918		2.48804	6	8867	8973.82	-1.13443
2.54106	4	5143	5221.26	-1.09133		2.45133	10	4401	4408.43	-0.111959		2.49212	3	8884	8962.21	-0.829764
2.54514	6	4991	5196.43	-2.90781		2.45541	5	4458	4396.19	0.925787		2.4962	7	8895	8950.6	-0.589514
2.54922	5	5131	5171.95	-0.571656		2.45949	9	4417	4384.01	0.49635		2.50027	7	8936	8938.99	-0.031662
2.5533	8	5156	5147.71	0.115394		2.46357	10	4339	4371.9	-0.499502		2.50435	9	8995	8927.39	0.712845
2.55738	2	4994	5123.37	-1.83068		2.46764	7	4268	4359.86	-1.40605		2.50843	6	8885	8915.8	-0.326732
2.56146	2	4864	5099.3	-3.37378		2.47172	9	4314	4347.87	-0.515736		2.51251	2	9010	8904.21	1.1145
2.56553	7	5081	5075.34	0.0794471		2.4758	10	4282	4335.95	-0.824504		2.51659	8	8786	8892.63	-1.13759
2.56961	3	4978	5051.46	-1.04114		2.47988	8	4238	4324.09	-1.32248		2.52067	11	8700	8881.06	-1.94116
2.57369	6	4870	5027.92	-2.26288		2.48396	8	4378	4312.29	0.993054		2.52475	5	8932	8869.5	0.661345
2.57777	1	4844	5004.46	-2.30549		2.48804	6	4258	4300.55	-0.652112		2.52883	6	8583	8857.94	-2.96773
2.58185	6	4974	4981.09	-0.100563		2.49212	3	4322	4288.87	0.503934		2.5329	3	8836	8846.4	-0.110648
2.58593	6	4926	4957.98	-0.455609		2.4962	7	4282	4277.25	0.0726502		2.53698	8	8892	8834.87	0.605867
2.59001	7	4877	4934.97	-0.83006		2.50027	7	4207	4265.68	-0.904677		2.54106	4	8637	8823.35	-2.00512
2.59409	8	4952	4911.99	0.568568		2.50435	9	4106	4254.17	-2.3123		2.54514	6	8917	8811.84	1.11367
2.59816	5	4957	4889.05	0.965143		2.50843	6	4034	4242.71	-3.28609		2.54922	5	8703	8800.34	-1.04339
2.60224	3	4753	4866.07	-1.64005		2.51251	2	4156	4231.31	-1.16822		2.5533	8	8869	8788.85	0.851068
2.60632	7	4690	4843.24	-2.23767		2.51659	8	4245	4219.97	0.384234		2.55738	2	8750	8777.38	-0.292656
2.6104	6	4712	4820.75	-1.58424		2.52067	11	4112	4208.67	-1.50758		2.56146	2	8714	8765.91	-0.556118
2.61448	3	4669	4798.44	-1.89435		2.52475	5	4138	4197.43	-0.923941		2.56553	7	8920	8754.46	1.75272
2.61856	1	4730	4776.21	-0.671891		2.52883	6	4141	4186.25	-0.703154		2.56961	3	8546	8743.03	-2.13129
2.62264	4	4654	4753.87	-1.46389		2.5329	3	4048	4175.11	-1.9979		2.57369	6	8612	8731.6	-1.2888
2.62672	8	4679	4731.73	-0.770859		2.53698	8	4107	4164.03	-0.88993		2.57777	1	8679	8720.19	-0.442151
2.63079	5	4752	4710.06	0.60838		2.54106	4	4105	4153	-0.749188		2.58185	6	8734	8708.79	0.269712
2.63487	3	4672	4688.43	-0.240433		2.54514	6	4086	4142.02	-0.876385		2.58593	6	8768	8697.41	0.753865
2.63895	3	4545	4666.68	-1.80489		2.54922	5	4086	4131.09	-0.70539		2.59001	7	8644	8686.04	-0.452168
2.64303	3	4495	4645.02	-2.23763		2.5533	8	4022	4120.21	-1.54857		2.59409	8	8559	8674.68	-1.25042
2.64711	1	4583	4623.52	-0.598497		2.55738	2	4113	4109.38	0.0564759		2.59816	5	8709	8663.34	0.489273
2.65119	3	4570	4602.23	-0.476701		2.56146	2	4028	4098.6	-1.11233		2.60224	3	8687	8652.01	0.375401
2.65527	6	4518	4580.95	-0.936515		2.56553	7	3963	4087.86	-1.98344		2.60632	7	8571	8640.7	-0.752824
2.65935	2	4534	4559.87	-0.384222		2.56961	3	4107	4077.18	0.465369		2.6104	6	8743	8629.4	1.21497
2.66342	3	4478	4538.94	-0.910698		2.57369	6	3972	4066.54	-1.50005		2.61448	3	8536	8618.11	-0.888713
2.6675	5	4526	4518.04	0.118318		2.57777	1	3996	4055.95	-0.948336		2.61856	1	8558	8606.84	-0.527903
2.67158	3	4575	4497.03	1.15276		2.58185	6	3955	4045.4	-1.43753		2.62264	4	8640	8595.58	0.477908
2.67566	2	4563	4476.3	1.28346		2.58593	6	3919	4034.91	-1.8515		2.62672	8	8633	8584.33	0.523779
2.67974	1	4438	4455.79	-0.267058		2.59001	7	3942	4024.46	-1.31332		2.63079	5	8759	8573.1	1.98629
2.68382	3	4364	4435.3	-1.07926		2.59409	8	3974	4014.05	-0.635351		2.63487	3	8427	8561.89	-1.4694
2.6879	3	4439	4414.9	0.36167		2.59816	5	3915	4003.69	-1.41751		2.63895	3	8511	8550.69	-0.430194
2.69198	1	4337	4394.6	-0.874579		2.60224	3	3936	3993.38	-0.914596		2.64303	3	8492	8539.5	-0.515463
2.69605	2	4353	4374.64	-0.327993		2.60632	7	4015	3983.11	0.503272		2.64711	1	8476	8528.33	-0.568389
2.70013	1	4291	4354.85	-0.97467		2.6104	6	3876	3972.89	-1.55622		2.65119	3	8529	8517.17	0.128084
2.70421	0	4324	4335.23	-0.170757		2.61448	3	3899	3962.71	-1.02025		2.65527	6	8482	8506.03	-0.260895
2.70829	4	4198	4315.64	-1.81565		2.61856	1	3990	3952.57	0.592547		2.65935	2	8337	8494.9	-1.72932
2.71237	0	4177	4295.98	-1.841		2.62264	4	3948	3942.48	0.0878702		2.66342	3	8512	8483.78	0.305822
2.71645	1	4206	4276.5	-1.08702		2.62672	8	3837	3932.43	-1.5406		2.6675	5	8358	8472.68	-1.25445
2.72053	3	4248	4257.24	-0.141815		2.63079	5	3853	3922.42	-1.11845		2.67158	3	8539	8461.6	0.837606
2.72461	3	4138	4237.93	-1.55339		2.63487	3	3908	3912.46	-0.0713794		2.67566	2	8437	8450.53	-0.147286
2.72868	1	4171	4218.53	-0.735963		2.63895	3	3869	3902.54	-0.539253		2.67974	1	8382	8439.47	-0.627747
2.73276	1	4058	4199.3	-2.2182		2.64303	3	3869	3892.66	-0.380452		2.68382	3	8597	8428.43	1.81805
2.73684	1	4155	4180.46	-0.394902		2.64711	1	3892	3882.83	0.147004		2.6879	3	8419	8417.4	0.017405
2.74092	1	4207	4161.76	0.69742		2.65119	3	3831	3873.04	-0.679137		2.69198	1	8514	8406.39	1.16623
2.745	2	4109	4142.97	-0.529942		2.65527	6	3810	3863.28	-0.863228		2.69605	2	8284	8395.39	-1.22386
2.74908	4	4118	4124.19	-0.0965284		2.65935	2	3798	3853.57	-0.901733		2.70013	1	8332	8384.41	-0.574143
2.75316	4	4160	4105.51	0.844804		2.66342	3	3753	3843.9	-1.48383		2.70421	0	8343	8373.44	-0.333239
2.75724	0	4062	4086.88	-0.390306		2.6675	5	3861	3834.27	0.430135		2.70829	4	8462	8362.48	1.08183
2.76131	0	4002	4068.36	-1.04893		2.67158	3	3803	3824.68	-0.351623		2.71237	0	8241	8351.54	-1.2177
2.76539	3	4037	4050.12	-0.206474		2.67566	2	3652	3815.14	-2.6995		2.71645	1	8200	8340.62	-1.55285
2.76947	2	3940	4031.98	-1.46529		2.67974	1	3747	3805.63	-0.957761		2.72053	3	8220	8329.7	-1.21001
2.77355	2	4015	4013.81	0.0187841		2.68382	3	3691	3796.16	-1.7309		2.72461	3	8256	8318.81	-0.69123
2.77763	1	3952	3995.86	-0.697608		2.6879	3	3735	3786.73	-0.846433		2.72868	1	8302	8307.92	-0.0650156
2.78171	2	3853	3978.01	-2.01392		2.69198	1	3764	3777.34	-0.217431		2.73276	1	8171	8297.06	-1.39452
2.78579	5	4000	3960.13	0.630405		2.69605	2	3618	3767.99	-2.49359		2.73684	1	8099	8286.2	-2.08014
2.78987	3	3940	3942.28	-0.036399		2.70013	1	3640	3758.68	-1.96706		2.74092	1	8200	8275.36	-0.832224
2.79394	1	3857	3924.57	-1.08806		2.70421	0	3723	3749.4	-0.432736		2.745	2	8203	8264.54	-0.679422
2.79802	1	3926	3907.04	0.302613		2.70829	4	3677	3740.17	-1.04174		2.74908	4	8187	8253.72	-0.737431
2.8021	1	3882	3889.54	-0.120942		2.71237	0	3636	3730.97	-1.57502		2.75316	4	8287	8242.93	0.48414
2.80618	5	3734	3872.07	-2.25954		2.71645	1	3677	3721.81	-0.739037		2.75724	0	7943	8232.14	-3.24431
2.81026	3	3795	3854.71	-0.969239		2.72053	3	3618	3712.69	-1.57429		2.76131	0	8054	8221.38	-1.86504
2.81434	3	3830	3837.39	-0.119428		2.72461	3	3494	3703.61	-3.54609		2.76539	3	8200	8210.62	-0.117301
2.81842	4	3788	3820.25	-0.523991		2.72868	1	3636	3694.56	-0.971214		2.76947	2	8088	8199.88	-1.24406
2.8225	2	3791	3803.24	-0.198809		2.73276	1	3615	3685.55	-1.17347		2.77355	2	8174	8189.16	-0.167642
2.82657	0	3778	3786.2	-0.133447		2.73684	1	3617	3676.58	-0.990702		2.77763	1	8303	8178.45	1.36692
2.83065	3	3742	3769.38	-0.447633		2.74092	1	3644	3667.65	-0.391727		2.78171	2	7928	8167.75	-2.69261
2.83473	4	3754	3752.73	0.0206781		2.745	2	3487	3658.75	-2.90847		2.78579	5	8365	8157.06	2.2735
2.83881	6	3658	3736.1	-1.29133		2.74908	4	3470	3649.89	-3.05373		2.78987	3	8056	8146.4	-1.00714
2.84289	3	3616	3719.47	-1.72075		2.75316	4	3573	3641.06	-1.13858		2.79394	1	8398	8135.74	2.86182
2.84697	3	3684	3702.94	-0.312071		2.75724	0	3500	3632.27	-2.23573		2.79802	1	8110	8125.1	-0.167676
2.85105	7	3603	3686.51	-1.39125		2.76131	0	3499	3623.51	-2.10494		2.8021	1	8075	8114.47	-0.439273
2.85513	5	3615	3670.23	-0.91851		2.76539	3	3570	3614.79	-0.749672		2.80618	5	7981	8103.86	-1.37526
2.8592	5	3655	3654.15	0.0139852		2.76947	2	3534	3606.11	-1.21297		2.81026	3	8212	8093.26	1.31028
2.86328	3	3502	3638.23	-2.30212		2.77355	2	3661	3597.46	1.05016		2.81434	3	8133	8082.68	0.557996
2.86736	4	3506	3622.25	-1.9633		2.77763	1	3574	3588.84	-0.248297		2.81842	4	8169	8072.11	1.07202
2.87144	0	3620	3606.2	0.229379		2.78171	2	3518	3580.26	-1.04976		2.8225	2	8048	8061.55	-0.151058
2.87552	1	3571	3590.35	-0.323743		2.78579	5	3595	3571.72	0.388294		2.82657	0	8015	8051.01	-0.402217
2.8796	2	3549	3574.68	-0.431054		2.78987	3	3409	3563.21	-2.64114		2.83065	3	8087	8040.48	0.517296
2.88368	2	3616	3559.05	0.947096		2.79394	1	3473	3554.73	-1.38685		2.83473	4	7902	8029.97	-1.43955
2.88776	4	3519	3543.47	-0.41257		2.79802	1	3497	3546.29	-0.83346		2.83881	6	8137	8019.47	1.30296
2.89183	1	3512	3528	-0.270056		2.8021	1	3495	3537.88	-0.725281		2.84289	3	7961	8008.98	-0.537737
2.89591	0	3434	3512.77	-1.34412		2.80618	5	3529	3529.5	-0.0084429		2.84697	3	7896	7998.51	-1.15358
2.89999	2	3488	3497.66	-0.163492		2.81026	3	3520	3521.16	-0.0195337		2.85105	7	8028	7988.05	0.4459
2.90407	4	3416	3482.46	-1.13717		2.81434	3	3380	3512.85	-2.28508		2.85513	5	8063	7977.6	0.951031
2.90815	1	3432	3467.27	-0.602001		2.81842	4	3461	3504.57	-0.740656		2.8592	5	8038	7967.17	0.790009
2.91223	1	3555	3452.19	1.72437		2.8225	2	3560	3496.33	1.06712		2.86328	3	7986	7956.75	0.32726
2.91631	2	3373	3437.33	-1.10762		2.82657	0	3511	3488.12	0.386167		2.86736	4	7887	7946.35	-0.668303
2.92039	4	3505	3422.66	1.39088		2.83065	3	3460	3479.94	-0.338983		2.87144	0	7735	7935.96	-2.28498
2.92446	3	3404	3407.98	-0.0682704		2.83473	4	3534	3471.79	1.04642		2.87552	1	7921	7925.59	-0.0515247
2.92854	1	3361	3393.42	-0.559138		2.83881	6	3356	3463.68	-1.85874		2.8796	2	7862	7915.22	-0.600258
2.93262	3	3353	3378.88	-0.446975		2.84289	3	3337	3455.6	-2.05302		2.88368	2	7876	7904.88	-0.325367
2.9367	3	3270	3364.29	-1.64882		2.84697	3	3301	3447.55	-2.55065		2.88776	4	7815	7894.54	-0.899755
2.94078	2	3433	3349.8	1.41993		2.85105	7	3340	3439.53	-1.72213		2.89183	1	7877	7884.22	-0.0813463
2.94486	1	3368	3335.59	0.558444		2.85513	5	3347	3431.54	-1.46127		2.89591	0	7902	7873.91	0.31597
2.94894	2	3416	3321.56	1.61591		2.8592	5	3373	3423.58	-0.87095		2.89999	2	7752	7863.62	-1.26774
2.95302	1	3282	3307.57	-0.446396		2.86328	3	3358	3415.66	-0.994977		2.90407	4	7605	7853.34	-2.84771
2.95709	1	3278	3293.56	-0.271848		2.86736	4	3439	3407.76	0.53267		2.90815	1	7865	7843.07	0.247251
2.96117	0	3290	3279.77	0.178335		2.87144	0	3377	3399.9	-0.394047		2.91223	1	7864	7832.82	0.351605
2.96525	1	3277	3266.16	0.189409		2.87552	1	3243	3392.07	-2.6176		2.91631	2	7820	7822.58	-0.0291848
2.96933	0	3227	3252.51	-0.449129		2.8796	2	3326	3384.26	-1.01025		2.92039	4	7842	7812.36	0.33476
2.97341	1	3257	3238.88	0.317572		2.88368	2	3310	3376.49	-1.15569		2.92446	3	7850	7802.14	0.540141
2.97749	1	3207	3225.23	-0.321943		2.88776	4	3386	3368.75	0.296491		2.92854	1	7743	7791.94	-0.556228
2.98157	1	3223	3211.56	0.201474		2.89183	1	3321	3361.03	-0.694707		2.93262	3	7674	7781.76	-1.23012
2.98565	2	3258	3197.83	1.05409		2.89591	0	3425	3353.35	1.22427		2.9367	3	7901	7771.59	1.4559
2.98972	0	3091	3184.26	-1.67751		2.89999	2	3296	3345.7	-0.865661		2.94078	2	7654	7761.43	-1.22796
2.9938	1	3115	3170.83	-1.00032		2.90407	4	3255	3338.07	-1.4561		2.94486	1	7819	7751.29	0.765775
2.99788	2	3059	3157.52	-1.78135		2.90815	1	3185	3330.48	-2.57779		2.94894	2	7744	7741.16	0.0323269
3.00196	1	3264	3144.26	2.09592		2.91223	1	3163	3322.91	-2.84339		2.95302	1	7672	7731.04	-0.674023
3.00604	1	3140	3130.91	0.162295		2.91631	2	3346	3315.38	0.529397		2.95709	1	7519	7720.93	-2.32878
3.01012	2	3075	3117.67	-0.769567		2.92039	4	3320	3307.87	0.210531		2.96117	0	7626	7710.84	-0.971552
3.0142	1	3098	3104.66	-0.119651		2.92446	3	3235	3300.39	-1.14967		2.96525	1	7551	7700.77	-1.72349
3.01828	0	3050	3091.69	-0.754907		2.92854	1	3250	3292.94	-0.753204		2.96933	0	7577	7690.7	-1.30622
3.02235	0	3028	3078.67	-0.920745		2.93262	3	3357	3285.52	1.23375		2.97341	1	7524	7680.65	-1.80596
3.02643	2	3135	3065.77	1.23652		2.9367	3	3179	3278.12	-1.75803		2.97749	1	7587	7670.61	-0.959931
3.03051	0	2943	3053.05	-2.0286		2.94078	2	3145	3270.76	-2.24243		2.98157	1	7538	7660.59	-1.41197
3.03459	3	3082	3040.44	0.748607		2.94486	1	3304	3263.42	0.706017		2.98565	2	7727	7650.58	0.869382
3.03867	3	3056	3027.79	0.510246		2.94894	2	3148	3256.11	-1.9268		2.98972	0	7757	7640.58	1.32184
3.04275	1	3039	3015.2	0.431709		2.95302	1	3152	3248.82	-1.72461		2.9938	1	7671	7630.6	0.461308
3.04683	4	3019	3002.76	0.295565		2.95709	1	3342	3241.57	1.73727		2.99788	2	7552	7620.63	-0.789688
3.05091	1	2948	2990.34	-0.779819		2.96117	0	3229	3234.34	-0.0939763		3.00196	1	7522	7610.67	-1.02235
3.05498	3	3027	2977.91	0.892195		2.96525	1	3170	3227.14	-1.01485		3.00604	1	7409	7600.72	-2.22738
3.05906	0	2927	2965.54	-0.712335		2.96933	0	3238	3219.96	0.316946		3.01012	2	7668	7590.79	0.881703
3.06314	1	2968	2953.24	0.270967		2.97341	1	3107	3212.82	-1.89839		3.0142	1	7412	7580.87	-1.96153
3.06722	1	2910	2940.95	-0.573761		2.97749	1	3195	3205.7	-0.189241		3.01828	0	7614	7570.97	0.493152
3.0713	1	2910	2928.7	-0.346659		2.98157	1	3181	3198.6	-0.312101		3.02235	0	7509	7561.08	-0.600966
3.07538	1	2953	2916.5	0.671651		2.98565	2	3177	3191.53	-0.257873		3.02643	2	7446	7551.2	-1.21911
3.07946	0	2930	2904.38	0.473256		2.98972	0	3126	3184.49	-1.0462		3.03051	0	7472	7541.33	-0.802073
3.08354	0	2830	2892.32	-1.17154		2.9938	1	3116	3177.48	-1.10135		3.03459	3	7367	7531.48	-1.91631
3.08761	1	3005	2880.37	2.27347		2.99788	2	3133	3170.49	-0.669771		3.03867	3	7407	7521.64	-1.33203
3.09169	1	2777	2868.5	-1.73625		3.00196	1	3192	3163.53	0.503986		3.04275	1	7439	7511.81	-0.84421
3.09577	1	2809	2856.71	-0.900098		3.00604	1	2948	3156.59	-3.84172		3.04683	4	7374	7502	-1.49058
3.09985	1	2815	2844.95	-0.564566		3.01012	2	3134	3149.68	-0.280024		3.05091	1	7465	7492.2	-0.314798
3.10393	0	2858	2833.22	0.463486		3.0142	1	3115	3142.79	-0.497917		3.05498	3	7586	7482.41	1.18934
3.10801	1	2838	2821.63	0.307313		3.01828	0	3150	3135.93	0.250715		3.05906	0	7390	7472.64	-0.961278
3.11209	3	2859	2810.1	0.914462		3.02235	0	3084	3129.09	-0.811987		3.06314	1	7547	7462.87	0.968366
3.11617	0	2851	2798.6	0.981295		3.02643	2	3072	3122.28	-0.907194		3.06722	1	7324	7453.13	-1.50883
3.12024	1	2868	2787.2	1.50884		3.03051	0	3101	3115.5	-0.26031		3.0713	1	7400	7443.39	-0.5044
3.12432	2	2748	2775.85	-0.531242		3.03459	3	3018	3108.73	-1.65163		3.07538	1	7436	7433.67	0.0270528
3.1284	2	2825	2764.48	1.13869		3.03867	3	3125	3102	0.41147		3.07946	0	7339	7423.96	-0.991703
3.13248	0	2730	2753.14	-0.442849		3.04275	1	3132	3095.29	0.656022		3.08354	0	7365	7414.26	-0.573994
3.13656	1	2752	2741.92	0.192128		3.04683	4	3111	3088.6	0.401628		3.08761	1	7301	7404.58	-1.21218
3.14064	3	2805	2730.8	1.401		3.05091	1	3110	3081.94	0.503244		3.09169	1	7463	7394.9	0.78825
3.14472	2	2719	2719.76	-0.0146232		3.05498	3	3044	3075.3	-0.567246		3.09577	1	7335	7385.25	-0.586674
3.1488	3	2687	2708.9	-0.422556		3.05906	0	3030	3068.68	-0.702716		3.09985	1	7379	7375.6	0.0395855
3.15287	1	2763	2698.05	1.23565		3.06314	1	2986	3062.09	-1.39246		3.10393	0	7376	7365.97	0.116827
3.15695	1	2685	2687.25	-0.0434952		3.06722	1	3077	3055.52	0.387181		3.10801	1	7312	7356.35	-0.518606
3.16103	0	2743	2676.55	1.26875		3.0713	1	2990	3048.98	-1.07861		3.11209	3	7373	7346.74	0.305842
3.16511	0	2742	2665.82	1.45474		3.07538	1	3042	3042.46	-0.00832158		3.11617	0	7207	7337.14	-1.53301
3.16919	0	2680	2655.14	0.48029		3.07946	0	2993	3035.96	-0.785296		3.12024	1	7266	7327.56	-0.722207
3.17327	1	2698	2644.41	1.03176		3.08354	0	3000	3029.49	-0.538389		3.12432	2	7464	7317.99	1.69002
3.17735	0	2710	2633.78	1.46411		3.08761	1	2985	3023.04	-0.696228		3.1284	2	7336	7308.44	0.321829
3.18143	2	2648	2623.21	0.481715		3.09169	1	2969	3016.61	-0.873786		3.13248	0	7309	7298.89	0.118243
3.1855	2	2534	2612.69	-1.5632		3.09577	1	3065	3010.21	0.989714		3.13656	1	7143	7289.36	-1.73173
3.18958	1	2545	2602.18	-1.13353		3.09985	1	2941	3003.83	-1.15848		3.14064	3	7246	7279.84	-0.397549
3.19366	0	2588	2591.7	-0.0726824		3.10393	0	2943	2997.47	-1.00401		3.14472	2	7303	7270.33	0.382242
3.19774	0	2582	2581.3	0.0136956		3.10801	1	2947	2991.13	-0.812923		3.1488	3	7355	7260.84	1.09792
3.20182	1	2578	2571.01	0.137664		3.11209	3	2908	2984.82	-1.42449		3.15287	1	7223	7251.36	-0.333691
3.2059	1	2702	2560.77	2.71696		3.11617	0	3119	2978.53	2.5153		3.15695	1	7168	7241.89	-0.872758
3.20998	0	2617	2550.58	1.29843		3.12024	1	2990	2972.26	0.324497		3.16103	0	7283	7232.44	0.592506
3.21406	1	2546	2540.41	0.110871		3.12432	2	2955	2966.01	-0.202524		3.16511	0	7150	7222.99	-0.863219
3.21813	0	2532	2530.3	0.033852		3.1284	2	2917	2959.78	-0.792162		3.16919	0	7275	7213.56	0.720325
3.22221	1	2549	2520.34	0.567682		3.13248	0	2974	2953.58	0.374426		3.17327	1	7117	7204.14	-1.03295
3.22629	1	2458	2510.42	-1.05724		3.13656	1	2970	2947.4	0.414705		3.17735	0	7111	7194.74	-0.993
3.23037	0	2477	2500.46	-0.471293		3.14064	3	2944	2941.24	0.0508714		3.18143	2	6999	7185.34	-2.22738
3.23445	1	2435	2490.63	-1.12737		3.14472	2	2973	2935.1	0.695062		3.1855	2	7146	7175.96	-0.354435
3.23853	1	2469	2480.89	-0.239229		3.1488	3	2895	2928.98	-0.631627		3.18958	1	7223	7166.59	0.663701
3.24261	1	2553	2471.12	1.62042		3.15287	1	2876	2922.89	-0.87434		3.19366	0	7090	7157.24	-0.798518
3.24669	1	2450	2461.38	-0.229843		3.15695	1	2970	2916.82	0.975909		3.19774	0	7074	7147.89	-0.87856
3.25076	1	2407	2451.79	-0.913009		3.16103	0	2785	2910.76	-2.38307		3.20182	1	6978	7138.56	-1.9221
3.25484	1	2479	2442.32	0.736722		3.16511	0	2888	2904.73	-0.311313		3.2059	1	7174	7129.24	0.528428
3.25892	1	2430	2432.87	-0.0582541		3.16919	0	2951	2898.72	0.962411		3.20998	0	7194	7119.94	0.87322
3.263	1	2407	2423.44	-0.335122		3.17327	1	2841	2892.73	-0.970495		3.21406	1	7072	7110.64	-0.459494
3.26708	1	2401	2413.96	-0.264538		3.17735	0	2942	2886.76	1.01846		3.21813	0	7067	7101.36	-0.408718
3.27116	2	2346	2404.49	-1.20767		3.18143	2	2939	2880.81	1.07338		3.22221	1	7057	7092.09	-0.417699
3.27524	1	2371	2395.03	-0.493487		3.1855	2	2933	2874.88	1.07316		3.22629	1	7087	7082.83	0.0495148
3.27932	0	2326	2385.62	-1.23622		3.18958	1	2825	2868.97	-0.827317		3.23037	0	7088	7073.59	0.171204
3.28339	1	2414	2376.29	0.767469		3.19366	0	2850	2863.08	-0.245094		3.23445	1	7100	7064.35	0.423049
3.28747	1	2374	2367.03	0.14298		3.19774	0	2828	2857.22	-0.549401		3.23853	1	7090	7055.13	0.414094
3.29155	2	2356	2357.85	-0.0381948		3.20182	1	2841	2851.37	-0.194531		3.24261	1	7007	7045.92	-0.464995
3.29563	2	2417	2348.8	1.38714		3.2059	1	2766	2845.54	-1.51239		3.24669	1	6863	7036.73	-2.09706
3.29971	0	2258	2339.75	-1.72047		3.20998	0	2873	2839.73	0.620652		3.25076	1	7040	7027.54	0.148466
3.30379	0	2325	2330.67	-0.117536		3.21406	1	2780	2833.94	-1.02312		3.25484	1	6867	7018.37	-1.82666
3.30787	1	2262	2321.59	-1.25293		3.21813	0	2805	2828.18	-0.437593		3.25892	1	6914	7009.21	-1.14504
3.31195	2	2263	2312.6	-1.04259		3.22221	1	2854	2822.43	0.591005		3.263	1	6934	7000.06	-0.793353
3.31602	0	2291	2303.69	-0.265077		3.22629	1	2800	2816.7	-0.315547		3.26708	1	6928	6990.93	-0.756023
3.3201	2	2280	2294.79	-0.309808		3.23037	0	2793	2810.99	-0.340346		3.27116	2	6966	6981.8	-0.189351
3.32418	1	2270	2285.93	-0.334342		3.23445	1	2798	2805.3	-0.137929		3.27524	1	6972	6972.69	-0.00828903
3.32826	1	2297	2277.13	0.414683		3.23853	1	2755	2799.62	-0.850175		3.27932	0	6878	6963.59	-1.03206
3.33234	0	2282	2268.36	0.285542		3.24261	1	2777	2793.97	-0.322052		3.28339	1	6878	6954.51	-0.922486
3.33642	0	2282	2259.68	0.467329		3.24669	1	2817	2788.34	0.540035		3.28747	1	6892	6945.43	-0.643592
3.3405	0	2205	2251	-0.979716		3.25076	1	2793	2782.72	0.19447		3.29155	2	6886	6936.37	-0.606956
3.34458	1	2249	2242.37	0.139768		3.25484	1	2772	2777.13	-0.0973664		3.29563	2	6972	6927.31	0.53516
3.34865	0	2280	2233.83	0.966983		3.25892	1	2834	2771.55	1.17312		3.29971	0	6987	6918.28	0.822178
3.35273	1	2272	2225.33	0.9792		3.263	1	2679	2765.99	-1.68067		3.30379	0	6950	6909.25	0.488828
3.35681	1	2298	2216.87	1.69246		3.26708	1	2835	2760.45	1.40015		3.30787	1	6777	6900.23	-1.49695
3.36089	0	2208	2208.45	-0.00962111		3.27116	2	2783	2754.93	0.532138		3.31195	2	6817	6891.23	-0.899036
3.36497	0	2185	2200.08	-0.322587		3.27524	1	2763	2749.42	0.258278		3.31602	0	7054	6882.24	2.04508
3.36905	0	2250	2191.75	1.22806		3.27932	0	2817	2743.94	1.37656		3.3201	2	6844	6873.26	-0.353658
3.37313	0	2136	2183.46	-1.02688		3.28339	1	2718	2738.47	-0.392658		3.32418	1	6687	6864.29	-2.16804
3.37721	2	2245	2175.22	1.47274		3.28747	1	2884	2733.02	2.81136		3.32826	1	6952	6855.33	1.15936
3.38128	1	2186	2167.05	0.405266		3.29155	2	2729	2727.59	0.0269847		3.33234	0	6932	6846.39	1.02825
3.38536	1	2183	2158.92	0.515291		3.29563	2	2648	2722.18	-1.44148		3.33642	0	6797	6837.46	-0.490725
3.38944	0	2182	2150.76	0.668744		3.29971	0	2624	2716.78	-1.81125		3.3405	0	6720	6828.54	-1.32401
3.39352	0	2140	2142.63	-0.0569253		3.30379	0	2720	2711.4	0.16484		3.34458	1	6839	6819.63	0.234248
3.3976	0	2142	2134.6	0.159925		3.30787	1	2710	2706.04	0.0760205		3.34865	0	6858	6810.73	0.570789
3.40168	1	2156	2126.64	0.632271		3.31195	2	2702	2700.7	0.0250172		3.35273	1	6876	6801.85	0.894264
3.40576	1	2146	2118.75	0.588133		3.31602	0	2662	2695.37	-0.646852		3.35681	1	6908	6792.97	1.38396
3.40984	0	2058	2110.83	-1.16455		3.3201	2	2598	2690.07	-1.80625		3.36089	0	6698	6784.11	-1.05217
3.41391	4	2149	2102.86	0.995252		3.32418	1	2687	2684.77	0.0429265		3.36497	0	6860	6775.26	1.0231
3.41799	3	2052	2094.98	-0.948831		3.32826	1	2535	2679.5	-2.87		3.36905	0	6719	6766.42	-0.578546
3.42207	3	2101	2087.21	0.300925		3.33234	0	2674	2674.24	-0.00472441		3.37313	0	6757	6757.6	-0.00725896
3.42615	0	2089	2079.45	0.208852		3.33642	0	2600	2669	-1.35329		3.37721	2	6642	6748.78	-1.31023
3.43023	1	2133	2071.72	1.32687		3.3405	0	2702	2663.78	0.735239		3.38128	1	6805	6739.98	0.788208
3.43431	0	2085	2064.07	0.458268		3.34458	1	2743	2658.58	1.61196		3.38536	1	6740	6731.19	0.107344
3.43839	1	2094	2056.41	0.821348		3.34865	0	2597	2653.39	-1.10647		3.38944	0	6718	6722.41	-0.0537737
3.44247	1	2063	2048.75	0.313632		3.35273	1	2672	2648.21	0.460158		3.39352	0	6736	6713.64	0.272449
3.44654	2	1987	2041.09	-1.21338		3.35681	1	2565	2643.06	-1.54125		3.3976	0	6610	6704.88	-1.16704
3.45062	0	2062	2033.47	0.628383		3.36089	0	2679	2637.92	0.793712		3.40168	1	6584	6696.14	-1.38199
3.4547	1	2034	2025.91	0.179333		3.36497	0	2668	2632.8	0.68157		3.40576	1	6710	6687.4	0.275846
3.45878	0	2060	2018.41	0.916334		3.36905	0	2620	2627.69	-0.150202		3.40984	0	6673	6678.68	-0.0695601
3.46286	1	2038	2010.94	0.599447		3.37313	0	2622	2622.6	-0.0116725		3.41391	4	6592	6669.97	-0.96035
3.46694	1	2051	2003.54	1.04794		3.37721	2	2586	2617.52	-0.619894		3.41799	3	6677	6661.27	0.192466
3.47102	1	1974	1996.14	-0.498339		3.38128	1	2588	2612.47	-0.48091		3.42207	3	6613	6652.59	-0.486787
3.4751	0	2052	1988.73	1.39666		3.38536	1	2579	2607.42	-0.559681		3.42615	0	6654	6643.91	0.123696
3.47917	1	2027	1981.36	1.01371		3.38944	0	2561	2602.4	-0.818009		3.43023	1	6652	6635.25	0.205425
3.48325	0	1926	1974.04	-1.09465		3.39352	0	2660	2597.39	1.21403		3.43431	0	6709	6626.59	1.00609
3.48733	3	1967	1966.82	0.00396592		3.3976	0	2586	2592.39	-0.125681		3.43839	1	6678	6617.95	0.73482
3.49141	3	1995	1959.7	0.790429		3.40168	1	2734	2587.41	2.80349		3.44247	1	6480	6609.32	-1.60651
3.49549	0	1881	1952.55	-1.6497		3.40576	1	2562	2582.45	-0.403999		3.44654	2	6470	6600.7	-1.62492
3.49957	1	2021	1945.4	1.68171		3.40984	0	2542	2577.5	-0.704131		3.45062	0	6496	6592.1	-1.19228
3.50365	0	1986	1938.24	1.07177		3.41391	4	2623	2572.57	0.984693		3.4547	1	6486	6583.5	-1.21064
3.50773	0	1982	1931.12	1.14289		3.41799	3	2570	2567.65	0.0463203		3.45878	0	6547	6574.92	-0.345
3.5118	1	1939	1924.07	0.338973		3.42207	3	2570	2562.75	0.143008		3.46286	1	6503	6566.34	-0.785481
3.51588	2	1984	1917.1	1.50195		3.42615	0	2631	2557.86	1.42584		3.46694	1	6464	6557.78	-1.16644
3.51996	0	1839	1910.15	-1.6592		3.43023	1	2548	2552.99	-0.0989079		3.47102	1	6551	6549.23	0.0218688
3.52404	1	1960	1903.34	1.27984		3.43431	0	2567	2548.14	0.372313		3.4751	0	6561	6540.69	0.25073
3.52812	0	1934	1896.7	0.848163		3.43839	1	2480	2543.3	-1.271		3.47917	1	6402	6532.16	-1.62678
3.5322	2	1883	1890.03	-0.161893		3.44247	1	2553	2538.47	0.287579		3.48325	0	6544	6523.65	0.251603
3.53628	0	1876	1883.27	-0.167958		3.44654	2	2628	2533.66	1.84031		3.48733	3	6475	6515.14	-0.498852
3.54036	1	1911	1876.45	0.79029		3.45062	0	2476	2528.86	-1.06235		3.49141	3	6396	6506.65	-1.38352
3.54443	1	1938	1869.68	1.55198		3.4547	1	2570	2524.08	0.905801		3.49549	0	6330	6498.16	-2.11365
3.54851	0	1917	1862.93	1.23498		3.45878	0	2524	2519.31	0.0932873		3.49957	1	6379	6489.69	-1.38594
3.55259	0	1921	1856.26	1.477		3.46286	1	2427	2514.56	-1.77736		3.50365	0	6522	6481.23	0.504803
3.55667	0	1868	1849.66	0.424452		3.46694	1	2587	2509.82	1.51736		3.50773	0	6346	6472.78	-1.59152
3.56075	1	1857	1843.05	0.323639		3.47102	1	2531	2505.1	0.514823		3.5118	1	6603	6464.35	1.70633
3.56483	0	1895	1836.42	1.3456		3.4751	0	2540	2500.39	0.785921		3.51588	2	6552	6455.92	1.187
3.56891	1	1819	1829.84	-0.254182		3.47917	1	2518	2495.7	0.444479		3.51996	0	6449	6447.5	0.0186411
3.57299	1	1938	1823.28	2.60588		3.48325	0	2533	2491.02	0.834196		3.52404	1	6401	6439.1	-0.476194
3.57706	0	1907	1816.8	2.06553		3.48733	3	2543	2486.35	1.12339		3.52812	0	6461	6430.71	0.376895
3.58114	1	1835	1810.34	0.575651		3.49141	3	2495	2481.7	0.266315		3.5322	2	6475	6422.32	0.654641
3.58522	2	1805	1803.88	0.0263181		3.49549	0	2414	2477.06	-1.28346		3.53628	0	6384	6413.95	-0.374862
3.5893	1	1839	1797.44	0.969155		3.49957	1	2543	2472.44	1.39931		3.54036	1	6424	6405.59	0.229678
3.59338	2	1816	1791.06	0.585321		3.50365	0	2493	2467.83	0.504198		3.54443	1	6362	6397.24	-0.441841
3.59746	1	1870	1784.77	1.97082		3.50773	0	2425	2463.23	-0.776317		3.54851	0	6449	6388.9	0.748339
3.60154	3	1809	1778.63	0.713945		3.5118	1	2469	2458.65	0.208362		3.55259	0	6289	6380.58	-1.15477
3.60562	0	1828	1772.42	1.30007		3.51588	2	2438	2454.08	-0.325623		3.55667	0	6355	6372.26	-0.216526
3.60969	0	1826	1766.12	1.40127		3.51996	0	2403	2449.52	-0.949052		3.56075	1	6290	6363.96	-0.932498
3.61377	0	1824	1759.86	1.50173		3.52404	1	2475	2444.98	0.603396		3.56483	0	6420	6355.66	0.802972
3.61785	0	1784	1753.6	0.719779		3.52812	0	2467	2440.45	0.534469		3.56891	1	6435	6347.38	1.09228
3.62193	0	1761	1747.41	0.323882		3.5322	2	2469	2435.94	0.665358		3.57299	1	6267	6339.11	-0.910848
3.62601	0	1712	1741.32	-0.708518		3.53628	0	2452	2431.44	0.415247		3.57706	0	6355	6330.85	0.302998
3.63009	1	1744	1735.23	0.210058		3.54036	1	2430	2426.95	0.0618683		3.58114	1	6420	6322.6	1.21566
3.63417	0	1818	1729.11	2.08479		3.54443	1	2447	2422.48	0.495768		3.58522	2	6268	6314.36	-0.585518
3.63825	0	1807	1723.04	1.97511		3.54851	0	2395	2418.01	-0.470272		3.5893	1	6261	6306.13	-0.57032
3.64232	0	1781	1717.02	1.51612		3.55259	0	2426	2413.57	0.252436		3.59338	2	6330	6297.91	0.403339
3.6464	0	1743	1711.04	0.765458		3.55667	0	2454	2409.13	0.905743		3.59746	1	6204	6289.7	-1.08808
3.65048	0	1753	1705.04	1.14537		3.56075	1	2430	2404.71	0.513045		3.60154	3	6268	6281.51	-0.170609
3.65456	2	1712	1699.11	0.311489		3.56483	0	2431	2400.3	0.622644		3.60562	0	6232	6273.32	-0.523443
3.65864	1	1717	1693.17	0.575137		3.56891	1	2391	2395.9	-0.100298		3.60969	0	6333	6265.15	0.852625
3.66272	1	1726	1687.21	0.933746		3.57299	1	2349	2391.52	-0.877331		3.61377	0	6342	6256.98	1.06754
3.6668	0	1736	1681.28	1.31327		3.57706	0	2349	2387.15	-0.787156		3.61785	0	6258	6248.83	0.115894
3.67088	0	1705	1675.41	0.716493		3.58114	1	2424	2382.79	0.836961		3.62193	0	6331	6240.69	1.13501
3.67495	0	1664	1669.59	-0.137017		3.58522	2	2461	2378.45	1.66407		3.62601	0	6295	6232.56	0.786995
3.67903	1	1723	1663.78	1.42658		3.5893	1	2387	2374.12	0.26372		3.63009	1	6313	6224.44	1.11462
3.68311	2	1702	1658.04	1.06549		3.59338	2	2441	2369.8	1.4412		3.63417	0	6295	6216.33	0.991554
3.68719	1	1678	1652.3	0.627445		3.59746	1	2351	2365.49	-0.298805		3.63825	0	6235	6208.23	0.339021
3.69127	1	1672	1646.58	0.621664		3.60154	3	2381	2361.19	0.405914		3.64232	0	6147	6200.14	-0.677808
3.69535	1	1651	1640.96	0.246983		3.60562	0	2347	2356.91	-0.204572		3.6464	0	6136	6192.06	-0.715724
3.69943	1	1655	1635.39	0.48206		3.60969	0	2390	2352.64	0.764193		3.65048	0	6177	6184	-0.0890367
3.70351	0	1606	1629.82	-0.594505		3.61377	0	2339	2348.38	-0.193999		3.65456	2	6231	6175.94	0.697501
3.70758	1	1675	1624.31	1.2386		3.61785	0	2360	2344.14	0.326542		3.65864	1	6128	6167.9	-0.509649
3.71166	0	1611	1618.83	-0.194959		3.62193	0	2299	2339.9	-0.853072		3.66272	1	6204	6159.86	0.560382
3.71574	1	1672	1613.34	1.43452		3.62601	0	2323	2335.68	-0.263115		3.6668	0	6248	6151.84	1.21657
3.71982	0	1574	1607.75	-0.850676		3.63009	1	2364	2331.47	0.669012		3.67088	0	6145	6143.82	0.0150096
3.7239	0	1647	1602.18	1.10434		3.63417	0	2381	2327.27	1.10103		3.67495	0	6182	6135.82	0.587335
3.72798	1	1695	1596.64	2.38908		3.63825	0	2246	2323.09	-1.62662		3.67903	1	6091	6127.83	-0.471881
3.73206	0	1653	1591.12	1.52189		3.64232	0	2393	2318.92	1.51446		3.68311	2	6176	6119.85	0.714541
3.73614	0	1637	1585.64	1.26939		3.6464	0	2375	2314.75	1.23624		3.68719	1	6174	6111.87	0.790652
3.74021	0	1543	1580.21	-0.947353		3.65048	0	2394	2310.6	1.70446		3.69127	1	6103	6103.91	-0.0116978
3.74429	0	1636	1574.82	1.51266		3.65456	2	2380	2306.46	1.50732		3.69535	1	6213	6095.96	1.48481
3.74837	0	1573	1569.4	0.0907757		3.65864	1	2350	2302.34	0.98319		3.69943	1	6120	6088.02	0.408744
3.75245	0	1590	1564.01	0.651853		3.66272	1	2359	2298.22	1.25134		3.70351	0	5950	6080.09	-1.68655
3.75653	0	1596	1558.64	0.935176		3.6668	0	2316	2294.12	0.454663		3.70758	1	6085	6072.18	0.164401
3.76061	0	1634	1553.31	1.99611		3.67088	0	2300	2290.03	0.207944		3.71166	0	6022	6064.27	-0.544671
3.76469	0	1577	1548.08	0.728333		3.67495	0	2323	2285.95	0.76878		3.71574	1	6010	6056.37	-0.598129
3.76877	0	1543	1542.92	0.00210815		3.67903	1	2230	2281.88	-1.09857		3.71982	0	6003	6048.48	-0.587023
3.77284	2	1555	1537.73	0.438002		3.68311	2	2266	2277.82	-0.248299		3.7239	0	6191	6040.6	1.91141
3.77692	1	1554	1532.52	0.54479		3.68719	1	2374	2273.77	2.05705		3.72798	1	5960	6032.74	-0.942194
3.781	0	1551	1527.3	0.601832		3.69127	1	2257	2269.74	-0.268118		3.73206	0	5973	6024.88	-0.671307
3.78508	1	1560	1522.1	0.959476		3.69535	1	2245	2265.71	-0.437167		3.73614	0	6087	6017.04	0.89675
3.78916	0	1538	1516.98	0.536023		3.69943	1	2247	2261.7	-0.310123		3.74021	0	6115	6009.2	1.35296
3.79324	0	1539	1511.95	0.689467		3.70351	0	2273	2257.7	0.320943		3.74429	0	6054	6001.38	0.676341
3.79732	1	1558	1506.95	1.29322		3.70758	1	2358	2253.71	2.14773		3.74837	0	5965	5993.56	-0.369799
3.8014	0	1541	1501.93	0.995154		3.71166	0	2277	2249.73	0.571525		3.75245	0	6015	5985.76	0.377062
3.80547	0	1541	1496.94	1.12247		3.71574	1	2375	2245.76	2.65197		3.75653	0	5978	5977.96	0.000488515
3.80955	1	1537	1491.95	1.149		3.71982	0	2225	2241.8	-0.356182		3.76061	0	5993	5970.18	0.294798
3.81363	3	1524	1486.96	0.948755		3.7239	0	2302	2237.85	1.33696		3.76469	0	6035	5962.4	0.934478
3.81771	1	1542	1481.98	1.5285		3.72798	1	2297	2233.92	1.31622		3.76877	0	6063	5954.64	1.39162
3.82179	1	1483	1477.03	0.154998		3.73206	0	2222	2229.99	-0.169542		3.77284	2	5854	5946.89	-1.21405
3.82587	0	1548	1472.09	1.92932		3.73614	0	2194	2226.08	-0.684818		3.77692	1	6034	5939.15	1.22111
3.82995	1	1528	1467.18	1.5559		3.74021	0	2314	2222.17	1.90893		3.781	0	5958	5931.41	0.344443
3.83403	0	1500	1462.25	0.974603		3.74429	0	2264	2218.28	0.960898		3.78508	1	5941	5923.69	0.224568
3.8381	0	1455	1457.38	-0.062387		3.74837	0	2289	2214.4	1.55934		3.78916	0	5931	5915.98	0.19505
3.84218	0	1489	1452.53	0.945023		3.75245	0	2249	2210.52	0.811339		3.79324	0	5863	5908.28	-0.591308
3.84626	0	1465	1447.66	0.452918		3.75653	0	2299	2206.66	1.92581		3.79732	1	5957	5900.58	0.730941
3.85034	0	1449	1442.82	0.162443		3.76061	0	2204	2202.81	0.0253575		3.8014	0	6045	5892.9	1.95624
3.85442	0	1497	1437.99	1.52516		3.76469	0	2204	2198.97	0.10718		3.80547	0	5766	5885.23	-1.5702
3.8585	0	1489	1433.18	1.44646		3.76877	0	2288	2195.14	1.94139		3.80955	1	5826	5877.57	-0.67564
3.86258	0	1465	1428.4	0.956212		3.77284	2	2172	2191.32	-0.414476		3.81363	3	5840	5869.92	-0.39151
3.86666	0	1521	1423.64	2.49647		3.77692	1	2266	2187.51	1.64895		3.81771	1	5797	5862.28	-0.857364
3.87073	0	1458	1418.9	1.02411		3.781	0	2218	2183.71	0.728182		3.82179	1	5888	5854.65	0.434661
3.87481	1	1475	1414.17	1.58376		3.78508	1	2216	2179.92	0.766539		3.82587	0	5772	5847.03	-0.987527
3.87889	2	1405	1409.49	-0.119766		3.78916	0	2202	2176.14	0.55118		3.82995	1	5816	5839.42	-0.307033
3.88297	0	1517	1404.89	2.87831		3.79324	0	2111	2172.37	-1.33561		3.83403	0	6090	5831.81	3.30844
3.88705	1	1495	1400.36	2.44763		3.79732	1	2198	2168.61	0.626973		3.8381	0	5929	5824.22	1.36073
3.89113	2	1469	1395.77	1.91053		3.8014	0	2205	2164.86	0.854908		3.84218	0	5963	5816.64	1.89532
3.89521	1	1417	1391.19	0.685597		3.80547	0	2225	2161.12	1.35434		3.84626	0	5705	5809.07	-1.37786
3.89929	0	1416	1386.64	0.780326		3.80955	1	2081	2157.39	-1.67446		3.85034	0	5784	5801.51	-0.230252
3.90336	0	1467	1382.06	2.21758		3.81363	3	2186	2153.67	0.691584		3.85442	0	5890	5793.96	1.25139
3.90744	1	1363	1377.54	-0.393861		3.81771	1	2186	2149.95	0.770946		3.8585	0	5703	5786.42	-1.10463
3.91152	2	1426	1373.04	1.40233		3.82179	1	2149	2146.25	0.0592374		3.86258	0	5890	5778.89	1.44777
3.9156	0	1352	1368.53	-0.449569		3.82587	0	2244	2142.56	2.14134		3.86666	0	5822	5771.37	0.663573
3.91968	0	1459	1364.09	2.48477		3.82995	1	2241	2138.88	2.15717		3.87073	0	5905	5763.86	1.83675
3.92376	0	1375	1359.77	0.410612		3.83403	0	2112	2135.21	-0.505037		3.87481	1	5745	5756.36	-0.149824
3.92784	2	1435	1355.49	2.09891		3.8381	0	2266	2131.55	2.82448		3.87889	2	5820	5748.86	0.932443
3.93192	1	1381	1351.13	0.803855		3.84218	0	2216	2127.89	1.87161		3.88297	0	5863	5741.38	1.5883
3.93599	0	1367	1346.75	0.547637		3.84626	0	2124	2124.25	-0.00546526		3.88705	1	5816	5733.91	1.07638
3.94007	0	1383	1342.38	1.09222		3.85034	0	2113	2120.62	-0.165731		3.89113	2	5750	5726.45	0.310557
3.94415	1	1409	1338.04	1.89052		3.85442	0	2189	2116.99	1.53902		3.89521	1	5833	5719	1.49266
3.94823	1	1325	1333.66	-0.23804		3.8585	0	2147	2113.38	0.725591		3.89929	0	5735	5711.56	0.309556
3.95231	1	1389	1329.31	1.60153		3.86258	0	2114	2109.77	0.091919		3.90336	0	5852	5704.13	1.93304
3.95639	0	1306	1324.98	-0.525138		3.86666	0	2125	2106.18	0.408316		3.90744	1	5577	5696.7	-1.6029
3.96047	1	1323	1320.66	0.064274		3.87073	0	2126	2102.59	0.507701		3.91152	2	5654	5689.29	-0.469337
3.96455	1	1393	1316.37	2.0533		3.87481	1	2123	2099.01	0.520597		3.9156	0	5644	5681.89	-0.504326
3.96862	0	1345	1312.09	0.897464		3.87889	2	2164	2095.44	1.47372		3.91968	0	5700	5674.5	0.337815
3.9727	0	1402	1307.83	2.51512		3.88297	0	2164	2091.89	1.55023		3.92376	0	5678	5667.11	0.144488
3.97678	1	1328	1303.58	0.670021		3.88705	1	2114	2088.33	0.558202		3.92784	2	5577	5659.74	-1.10793
3.98086	1	1330	1299.37	0.83998		3.89113	2	2159	2084.79	1.59704		3.93192	1	5771	5652.38	1.56152
3.98494	0	1315	1295.21	0.545629		3.89521	1	2103	2081.26	0.474034		3.93599	0	5684	5645.02	0.517005
3.98902	1	1302	1291.15	0.300784		3.89929	0	2058	2077.74	-0.4351		3.94007	0	5653	5637.68	0.203791
3.9931	0	1253	1287.07	-0.962565		3.90336	0	2048	2074.22	-0.579478		3.94415	1	5644	5630.34	0.181783
3.99718	0	1273	1282.97	-0.279481		3.90744	1	2119	2070.72	1.04885		3.94823	1	5548	5623.02	-1.00716
4.00125	0	1383	1278.96	2.79753		3.91152	2	2170	2067.22	2.20632		3.95231	1	5678	5615.7	0.826735
4.00533	0	1317	1274.97	1.15812		3.9156	0	2088	2063.73	0.531026		3.95639	0	5594	5608.4	-0.192505
4.00941	0	1273	1270.91	0.0585112		3.91968	0	2076	2060.26	0.345538		3.96047	1	5527	5601.1	-0.996751
4.01349	0	1339	1266.83	1.97218		3.92376	0	2020	2056.79	-0.818482		3.96455	1	5668	5593.82	0.98536
4.01757	2	1252	1262.82	-0.305708		3.92784	2	2117	2053.32	1.38391		3.96862	0	5496	5586.54	-1.22128
4.02165	2	1318	1258.89	1.6283		3.93192	1	2163	2049.87	2.43243		3.9727	0	5566	5579.27	-0.177904
4.02573	1	1271	1254.94	0.450499		3.93599	0	2077	2046.43	0.670808		3.97678	1	5540	5572.02	-0.430133
4.02981	0	1351	1250.92	2.72285		3.94007	0	2059	2042.99	0.352757		3.98086	1	5525	5564.77	-0.535011
4.03388	0	1227	1246.93	-0.568995		3.94415	1	2096	2039.57	1.23265		3.98494	0	5450	5557.53	-1.45656
4.03796	0	1293	1243.03	1.3897		3.94823	1	2096	2036.15	1.30732		3.98902	1	5600	5550.3	0.664134
4.04204	0	1240	1239.19	0.0230956		3.95231	1	2045	2032.74	0.271137		3.9931	0	5670	5543.08	1.68552
4.04612	0	1277	1235.28	1.16756		3.95639	0	2038	2029.34	0.191883		3.99718	0	5545	5535.87	0.12258
4.0502	1	1265	1231.35	0.946206		3.96047	1	2100	2025.94	1.61601		4.00125	0	5505	5528.67	-0.31905
4.05428	0	1273	1227.47	1.27608		3.96455	1	2047	2022.56	0.540171		4.00533	0	5506	5521.48	-0.20864
4.05836	1	1227	1223.66	0.0954766		3.96862	0	2082	2019.18	1.37666		4.00941	0	5617	5514.3	1.3703
4.06244	0	1207	1219.85	-0.369834		3.9727	0	1988	2015.82	-0.623884		4.01349	0	5576	5507.13	0.922306
4.06651	0	1274	1216.03	1.62421		3.97678	1	1985	2012.46	-0.616291		4.01757	2	5527	5499.97	0.363623
4.07059	1	1238	1212.21	0.732859		3.98086	1	2073	2009.11	1.40331		4.02165	2	5450	5492.81	-0.579949
4.07467	1	1224	1208.45	0.444338		3.98494	0	2119	2005.76	2.45991		4.02573	1	5502	5485.67	0.22014
4.07875	0	1155	1204.67	-1.46157		3.98902	1	2077	2002.43	1.63625		4.02981	0	5529	5478.54	0.678653
4.08283	1	1261	1200.87	1.69337		3.9931	0	1897	1999.1	-2.34426		4.03388	0	5495	5471.41	0.318194
4.08691	1	1296	1197.12	2.74674		3.99718	0	2052	1995.78	1.24098		4.03796	0	5601	5464.3	1.8266
4.09099	1	1212	1193.42	0.533707		4.00125	0	2030	1992.47	0.832869		4.04204	0	5385	5457.19	-0.98378
4.09507	0	1178	1189.71	-0.341077		4.00533	0	2134	1989.17	3.13512		4.04612	0	5463	5450.1	0.174584
4.09914	1	1189	1185.99	0.0871718		4.00941	0	2054	1985.88	1.50309		4.0502	1	5372	5443.01	-0.968829
4.10322	0	1267	1182.3	2.37945		4.01349	0	2047	1982.59	1.42357		4.05428	0	5357	5435.93	-1.07843
4.1073	0	1187	1178.58	0.244296		4.01757	2	2068	1979.31	1.95019		4.05836	1	5523	5428.86	1.26669
4.11138	0	1219	1174.88	1.26372		4.02165	2	2025	1976.04	1.0879		4.06244	0	5417	5421.8	-0.0652831
4.11546	0	1149	1171.19	-0.654578		4.02573	1	2059	1972.78	1.90007		4.06651	0	5399	5414.76	-0.214423
4.11954	1	1174	1167.51	0.189318		4.02981	0	2023	1969.53	1.18886		4.07059	1	5554	5407.72	1.96289
4.12362	0	1183	1163.87	0.556226		4.03388	0	1951	1966.28	-0.345962		4.07467	1	5407	5400.68	0.0858908
4.1277	1	1146	1160.32	-0.422883		4.03796	0	1970	1963.04	0.156754		4.07875	0	5436	5393.66	0.574228
4.13177	0	1172	1156.86	0.442263		4.04204	0	1995	1959.81	0.787822		4.08283	1	5456	5386.65	0.938875
4.13585	0	1205	1153.37	1.48731		4.04612	0	2004	1956.59	1.0591		4.08691	1	5325	5379.65	-0.748872
4.13993	1	1154	1149.81	0.12326		4.0502	1	1967	1953.37	0.307255		4.09099	1	5260	5372.65	-1.55328
4.14401	1	1161	1146.22	0.433645		4.05428	0	1921	1950.17	-0.665428		4.09507	0	5261	5365.67	-1.44305
4.14809	1	1145	1142.65	0.0694438		4.05836	1	1941	1946.97	-0.135396		4.09914	1	5197	5358.69	-2.24293
4.15217	1	1198	1139.09	1.70199		4.06244	0	1925	1943.77	-0.427868		4.10322	0	5414	5351.73	0.846332
4.15625	0	1176	1135.55	1.17946		4.06651	0	1948	1940.59	0.167941		4.1073	0	5305	5344.77	-0.546024
4.16033	1	1131	1132.06	-0.0315361		4.07059	1	1976	1937.41	0.868114		4.11138	0	5395	5337.82	0.778454
4.1644	0	1144	1128.6	0.455417		4.07467	1	1947	1934.24	0.289166		4.11546	0	5319	5330.88	-0.162939
4.16848	1	1166	1125.13	1.19684		4.07875	0	1957	1931.08	0.58596		4.11954	1	5363	5323.95	0.533181
4.17256	0	1169	1121.69	1.38378		4.08283	1	1952	1927.92	0.544946		4.12362	0	5423	5317.03	1.43896
4.17664	0	1186	1118.22	1.96815		4.08691	1	1905	1924.78	-0.4531		4.1277	1	5307	5310.12	-0.0428579
4.18072	0	1124	1114.8	0.274275		4.09099	1	1970	1921.64	1.08965		4.13177	0	5364	5303.22	0.829882
4.1848	0	1160	1111.44	1.42577		4.09507	0	1957	1918.5	0.870211		4.13585	0	5355	5296.33	0.801787
4.18888	0	1186	1108.06	2.26322		4.09914	1	1995	1915.38	1.78262		4.13993	1	5297	5289.44	0.103833
4.19296	0	1138	1104.68	0.987619		4.10322	0	1917	1912.26	0.108247		4.14401	1	5250	5282.57	-0.449483
4.19703	0	1087	1101.37	-0.43576		4.1073	0	1923	1909.15	0.315836		4.14809	1	5255	5275.7	-0.285583
4.20111	0	1180	1098.06	2.38549		4.11138	0	1996	1906.05	2.01343		4.15217	1	5372	5268.85	1.40741
4.20519	0	1124	1094.73	0.873142		4.11546	0	1976	1902.95	1.64332		4.15625	0	5308	5262	0.631411
4.20927	1	1119	1091.4	0.825164		4.11954	1	1894	1899.86	-0.13469		4.16033	1	5374	5255.16	1.62113
4.21335	0	1138	1088.09	1.47959		4.12362	0	1936	1896.78	0.891363		4.1644	0	5212	5248.33	-0.50322
4.21743	1	1073	1084.74	-0.358552		4.1277	1	1866	1893.71	-0.641373		4.16848	1	5203	5241.51	-0.533869
4.22151	0	1083	1081.42	0.0481252		4.13177	0	2008	1890.64	2.61906		4.17256	0	5162	5234.7	-1.01183
4.22559	1	1097	1078.11	0.570382		4.13585	0	1893	1887.58	0.124622		4.17664	0	5286	5227.89	0.799195
4.22966	1	1129	1074.84	1.61175		4.13993	1	1924	1884.52	0.899961		4.18072	0	5238	5221.1	0.233496
4.23374	1	1070	1071.61	-0.0491382		4.14401	1	1814	1881.48	-1.58433		4.1848	0	5223	5214.32	0.120157
4.23782	0	1107	1068.37	1.16109		4.14809	1	1826	1878.44	-1.22718		4.18888	0	5228	5207.54	0.282963
4.2419	0	1092	1065.15	0.81253		4.15217	1	1919	1875.41	0.995125		4.19296	0	5213	5200.77	0.169338
4.24598	0	1069	1061.91	0.216981		4.15625	0	1891	1872.38	0.428142		4.19703	0	5197	5194.02	0.0413973
4.25006	0	1045	1058.71	-0.424199		4.16033	1	1896	1869.36	0.611722		4.20111	0	5237	5187.27	0.687237
4.25414	0	1046	1055.58	-0.296134		4.1644	0	1891	1866.35	0.566799		4.20519	0	5328	5180.53	2.02037
4.25822	0	1067	1052.45	0.445298		4.16848	1	1939	1863.35	1.71803		4.20927	1	5220	5173.8	0.639515
4.26229	0	1075	1049.34	0.782757		4.17256	0	1910	1860.35	1.13606		4.21335	0	5178	5167.07	0.151852
4.26637	0	1051	1046.2	0.148116		4.17664	0	1843	1857.36	-0.334486		4.21743	1	5109	5160.36	-0.718543
4.27045	0	1131	1043.06	2.61494		4.18072	0	1880	1854.38	0.590983		4.22151	0	5287	5153.65	1.83389
4.27453	0	1073	1039.95	1.00908		4.1848	0	1912	1851.4	1.38593		4.22559	1	5112	5146.96	-0.48895
4.27861	0	1054	1036.83	0.528856		4.18888	0	1891	1848.43	0.978991		4.22966	1	5209	5140.27	0.95226
4.28269	0	1115	1033.73	2.43372		4.19296	0	1847	1845.46	0.0357344		4.23374	1	5067	5133.59	-0.935534
4.28677	0	1044	1030.6	0.41458		4.19703	0	1891	1842.51	1.11514		4.23782	0	5246	5126.92	1.64402
4.29085	1	1025	1027.49	-0.0776857		4.20111	0	1899	1839.56	1.36408		4.2419	0	5186	5120.26	0.912822
4.29492	0	1108	1024.38	2.51206		4.20519	0	1870	1836.61	0.772064		4.24598	0	5023	5113.61	-1.27852
4.299	0	1073	1021.29	1.57865		4.20927	1	1808	1833.68	-0.603853		4.25006	0	5126	5106.97	0.265805
4.30308	2	1016	1018.21	-0.069258		4.21335	0	1870	1830.75	0.90775		4.25414	0	4992	5100.34	-1.53332
4.30716	0	958	1015.14	-1.84606		4.21743	1	1838	1827.82	0.237408		4.25822	0	5084	5093.71	-0.136177
4.31124	0	1003	1012.08	-0.286735		4.22151	0	1878	1824.9	1.22521		4.26229	0	5033	5087.09	-0.762478
4.31532	0	979	1009.04	-0.96018		4.22559	1	1782	1821.99	-0.94741		4.26637	0	5245	5080.48	2.27161
4.3194	2	973	1006.05	-1.05946		4.22966	1	1852	1819.09	0.764742		4.27045	0	5065	5073.89	-0.124853
4.32348	0	930	1003.08	-2.39632		4.23374	1	1879	1816.19	1.44895		4.27453	0	5066	5067.3	-0.0181948
4.32755	1	964	1000.11	-1.16287		4.23782	0	1837	1813.3	0.552954		4.27861	0	5113	5060.71	0.731232
4.33163	0	996	997.158	-0.0366957		4.2419	0	1867	1810.42	1.30956		4.28269	0	5021	5054.14	-0.467687
4.33571	1	1038	994.216	1.359		4.24598	0	1843	1807.54	0.826068		4.28677	0	4976	5047.58	-1.01467
4.33979	0	1016	991.329	0.773986		4.25006	0	1831	1804.66	0.615454		4.29085	1	4960	5041.02	-1.1504
4.34387	0	962	988.446	-0.852665		4.25414	0	1821	1801.8	0.449959		4.29492	0	5057	5034.47	0.316792
4.34795	0	1072	985.536	2.64082		4.25822	0	1827	1798.94	0.656491		4.299	0	4947	5027.93	-1.15069
4.35203	0	1002	982.591	0.613141		4.26229	0	1798	1796.09	0.0451339		4.30308	2	4962	5021.4	-0.843302
4.35611	1	994	979.658	0.454894		4.26637	0	1839	1793.24	1.06709		4.30716	0	5038	5014.88	0.325702
4.36018	2	977	976.736	0.00844056		4.27045	0	1819	1790.4	0.670609		4.31124	0	5053	5008.37	0.627856
4.36426	0	1019	973.825	1.41517		4.27453	0	1776	1787.56	-0.27441		4.31532	0	5145	5001.86	1.99551
4.36834	0	984	970.925	0.416801		4.27861	0	1721	1784.74	-1.53637		4.3194	2	5124	4995.37	1.79697
4.37242	0	1026	968.037	1.80959		4.28269	0	1789	1781.91	0.167526		4.32348	0	5030	4988.88	0.579757
4.3765	0	1013	965.159	1.50313		4.28677	0	1821	1779.1	0.981918		4.32755	1	5219	4982.4	3.27502
4.38058	0	1066	962.292	3.17639		4.29085	1	1855	1776.29	1.82753		4.33163	0	5045	4975.93	0.97238
4.38466	0	980	959.436	0.656898		4.29492	0	1811	1773.49	0.88154		4.33571	1	5033	4969.47	0.895469
4.38874	0	982	956.591	0.810847		4.299	0	1755	1770.69	-0.374478		4.33979	0	5069	4963.02	1.48856
4.39281	1	979	953.756	0.8068		4.30308	2	1773	1767.9	0.121201		4.34387	0	4960	4956.57	0.0486359
4.39689	1	997	950.94	1.45874		4.30716	0	1833	1765.11	1.58568		4.34795	0	4931	4950.14	-0.27255
4.40097	0	1047	948.165	3.05448		4.31124	0	1801	1762.33	0.911159		4.35203	0	4913	4943.71	-0.438151
4.40505	1	959	945.407	0.438936		4.31532	0	1758	1759.56	-0.037179		4.35611	1	4904	4937.29	-0.475409
4.40913	0	910	942.63	-1.08167		4.3194	2	1809	1756.79	1.2275		4.36018	2	5056	4930.88	1.75961
4.41321	0	1020	939.924	2.50726		4.32348	0	1765	1754.03	0.261107		4.36426	0	5003	4924.48	1.11011
4.41729	0	1005	937.242	2.13735		4.32755	1	1726	1751.28	-0.608376		4.36834	0	5110	4918.09	2.6847
4.42137	1	961	934.48	0.855484		4.33163	0	1765	1748.53	0.392134		4.37242	0	4933	4911.7	0.303257
4.42544	0	960	931.743	0.911979		4.33571	1	1843	1745.78	2.26456		4.3765	0	5014	4905.32	1.53477
4.42952	2	978	929.078	1.56434		4.33979	0	1817	1743.04	1.73497		4.38058	0	4948	4898.96	0.69723
4.4336	0	985	926.444	1.86575		4.34387	0	1838	1740.31	2.27858		4.38466	0	5015	4892.6	1.72847
4.43768	1	998	923.76	2.35002		4.34795	0	1786	1737.59	1.14557		4.38874	0	5062	4886.24	2.4703
4.44176	0	922	921.1	0.0296283		4.35203	0	1740	1734.87	0.123054		4.39281	1	5036	4879.9	2.19968
4.44584	0	976	918.436	1.84258		4.35611	1	1776	1732.15	1.04045		4.39689	1	4959	4873.57	1.21321
4.44992	0	901	915.788	-0.492672		4.36018	2	1784	1729.44	1.29164		4.40097	0	4955	4867.24	1.24675
4.454	1	904	913.105	-0.302839		4.36426	0	1818	1726.74	2.14031		4.40505	1	4749	4860.92	-1.62409
4.45807	0	966	910.432	1.78786		4.36834	0	1746	1724.04	0.525436		4.40913	0	4808	4854.61	-0.672209
4.46215	0	980	907.777	2.30709		4.37242	0	1704	1721.35	-0.420385		4.41321	0	4986	4848.31	1.94997
4.46623	0	964	905.177	1.89456		4.3765	0	1808	1718.67	2.10092		4.41729	0	4899	4842.02	0.814142
4.47031	0	981	902.655	2.50136		4.38058	0	1742	1715.99	0.623235		4.42137	1	4880	4835.73	0.633711
4.47439	0	961	900.11	1.96419		4.38466	0	1784	1713.31	1.67355		4.42544	0	4920	4829.45	1.29088
4.47847	1	925	897.485	0.904699		4.38874	0	1736	1710.65	0.608538		4.42952	2	5011	4823.19	2.65318
4.48255	0	928	894.869	1.08759		4.39281	1	1797	1707.98	2.09992		4.4336	0	4837	4816.93	0.28864
4.48663	0	874	892.263	-0.617739		4.39689	1	1730	1705.32	0.593251		4.43768	1	4785	4810.67	-0.371146
4.4907	0	898	889.666	0.278114		4.40097	0	1726	1702.67	0.561487		4.44176	0	4901	4804.43	1.37943
4.49478	0	945	887.079	1.88418		4.40505	1	1769	1700.03	1.6399		4.44584	0	4877	4798.19	1.12845
4.49886	0	900	884.509	0.516376		4.40913	0	1781	1697.39	1.98128		4.44992	0	4832	4791.97	0.575909
4.50294	0	871	881.986	-0.372263		4.41321	0	1780	1694.75	2.0206		4.454	1	4945	4785.75	2.26465
4.50702	1	899	879.511	0.650004		4.41729	0	1714	1692.12	0.528468		4.45807	0	4776	4779.54	-0.051182
4.5111	1	917	877.013	1.32048		4.42137	1	1771	1689.5	1.93671		4.46215	0	4913	4773.33	1.99258
4.51518	0	882	874.51	0.252192		4.42544	0	1782	1686.88	2.25334		4.46623	0	4755	4767.14	-0.176052
4.51926	0	956	872.023	2.71601		4.42952	2	1699	1684.26	0.357482		4.47031	0	4918	4760.95	2.23941
4.52333	2	917	869.5	1.56859		4.4336	0	1680	1681.66	-0.0404298		4.47439	0	4785	4754.78	0.436939
4.52741	0	886	866.994	0.638534		4.43768	1	1739	1679.05	1.43749		4.47847	1	4889	4748.61	2.00789
4.53149	0	876	864.527	0.387637		4.44176	0	1723	1676.46	1.12126		4.48255	0	4806	4742.44	0.916789
4.53557	0	838	862.091	-0.83222		4.44584	0	1735	1673.87	1.46769		4.48663	0	4872	4736.29	1.94428
4.53965	0	799	859.681	-2.14673		4.44992	0	1757	1671.28	2.04502		4.4907	0	4829	4730.14	1.42258
4.54373	0	906	857.3	1.61796		4.454	1	1699	1668.7	0.735134		4.49478	0	4814	4724.01	1.29706
4.54781	1	843	854.868	-0.408741		4.45807	0	1762	1666.12	2.28408		4.49886	0	4734	4717.88	0.234338
4.55189	1	793	852.451	-2.11117		4.46215	0	1738	1663.55	1.78577		4.50294	0	4775	4711.76	0.915248
4.55596	0	836	849.998	-0.48413		4.46623	0	1613	1660.99	-1.19484		4.50702	1	4808	4705.64	1.47619
4.56004	0	852	847.562	0.15206		4.47031	0	1720	1658.43	1.48465		4.5111	1	4783	4699.54	1.20683
4.56412	0	858	845.164	0.438197		4.47439	0	1692	1655.87	0.878282		4.51518	0	4794	4693.44	1.45238
4.5682	0	808	842.783	-1.22365		4.47847	1	1728	1653.32	1.79644		4.51926	0	4666	4687.35	-0.31255
4.57228	0	875	840.364	1.1709		4.48255	0	1705	1650.78	1.31312		4.52333	2	4685	4681.27	0.0545172
4.57636	1	834	837.955	-0.136938		4.48663	0	1732	1648.24	2.01262		4.52741	0	4797	4675.2	1.75865
4.58044	0	900	835.554	2.14821		4.4907	0	1691	1645.71	1.10145		4.53149	0	4734	4669.13	0.942823
4.58452	0	821	833.169	-0.424697		4.49478	0	1722	1643.18	1.89947		4.53557	0	4727	4663.07	0.929809
4.58859	0	871	830.823	1.36133		4.49886	0	1649	1640.65	0.205524		4.53965	0	4716	4657.02	0.858802
4.59267	1	855	828.493	0.906529		4.50294	0	1684	1638.14	1.11765		4.54373	0	4647	4650.98	-0.0584143
4.59675	0	868	826.125	1.42132		4.50702	1	1630	1635.62	-0.139259		4.54781	1	4764	4644.95	1.72484
4.60083	1	830	823.766	0.216369		4.5111	1	1710	1633.11	1.8593		4.55189	1	4696	4638.92	0.832905
4.60491	1	791	821.416	-1.08147		4.51518	0	1731	1630.61	2.41289		4.55596	0	4842	4632.91	3.0049
4.60899	0	856	819.074	1.26211		4.51926	0	1658	1628.11	0.733996		4.56004	0	4736	4626.9	1.58538
4.61307	0	834	816.748	0.597399		4.52333	2	1665	1625.62	0.965101		4.56412	0	4750	4620.89	1.87326
4.61715	0	776	814.468	-1.38092		4.52741	0	1676	1623.13	1.2914		4.5682	0	4746	4614.9	1.90299
4.62122	1	748	812.234	-2.34862		4.53149	0	1626	1620.65	0.132715		4.57228	0	4530	4608.91	-1.17249
4.6253	0	796	809.969	-0.49512		4.53557	0	1663	1618.17	1.09931		4.57636	1	4494	4602.94	-1.62502
4.62938	1	851	807.682	1.48491		4.53965	0	1709	1615.7	2.25696		4.58044	0	4690	4596.97	1.35847
4.63346	1	837	805.465	1.09		4.54373	0	1706	1613.23	2.24607		4.58452	0	4664	4591	1.06885
4.63754	1	813	803.269	0.341277		4.54781	1	1714	1610.77	2.49355		4.58859	0	4639	4585.05	0.792096
4.64162	1	885	800.99	2.82395		4.55189	1	1698	1608.31	2.17665		4.59267	1	4616	4579.1	0.543064
4.6457	1	808	798.72	0.326473		4.55596	0	1667	1605.85	1.49762		4.59675	0	4616	4573.16	0.630474
4.64978	0	788	796.457	-0.301278		4.56004	0	1667	1603.41	1.55759		4.60083	1	4549	4567.23	-0.270348
4.65385	1	761	794.21	-1.20387		4.56412	0	1599	1600.96	-0.0490571		4.60491	1	4630	4561.31	1.00948
4.65793	0	751	792.01	-1.49646		4.5682	0	1643	1598.52	1.09728		4.60899	0	4574	4555.4	0.275086
4.66201	0	781	789.854	-0.316813		4.57228	0	1613	1596.09	0.421072		4.61307	0	4568	4549.49	0.273898
4.66609	0	835	787.667	1.63803		4.57636	1	1630	1593.66	0.90011		4.61715	0	4608	4543.59	0.948874
4.67017	1	821	785.443	1.24095		4.58044	0	1572	1591.24	-0.485145		4.62122	1	4535	4537.7	-0.0400389
4.67425	0	737	783.226	-1.70277		4.58452	0	1664	1588.82	1.84311		4.6253	0	4592	4531.81	0.888195
4.67833	1	787	781.018	0.213244		4.58859	0	1608	1586.4	0.538634		4.62938	1	4556	4525.94	0.44541
4.68241	1	821	778.824	1.47194		4.59267	1	1639	1583.99	1.35877		4.63346	1	4611	4520.07	1.33914
4.68648	0	750	776.669	-0.973832		4.59675	0	1577	1581.59	-0.115469		4.63754	1	4532	4514.21	0.264321
4.69056	1	779	774.529	0.160204		4.60083	1	1586	1579.18	0.171129		4.64162	1	4434	4508.35	-1.1166
4.69464	0	756	772.35	-0.594646		4.60491	1	1603	1576.79	0.654663		4.6457	1	4591	4502.51	1.30604
4.69872	0	807	770.187	1.29589		4.60899	0	1636	1574.4	1.52302		4.64978	0	4558	4496.67	0.908431
4.7028	0	759	768.062	-0.328917		4.61307	0	1626	1572.01	1.33888		4.65385	1	4544	4490.84	0.788633
4.70688	0	755	765.958	-0.398807		4.61715	0	1618	1569.63	1.20252		4.65793	0	4598	4485.02	1.66622
4.71096	0	763	763.855	-0.0309581		4.62122	1	1600	1567.25	0.818694		4.66201	0	4632	4479.2	2.2451
4.71504	0	773	761.797	0.402956		4.6253	0	1577	1564.88	0.30521		4.66609	0	4497	4473.39	0.352011
4.71911	0	748	759.707	-0.428042		4.62938	1	1557	1562.51	-0.139683		4.67017	1	4548	4467.59	1.19227
4.72319	0	733	757.579	-0.907846		4.63346	1	1540	1560.15	-0.513429		4.67425	0	4487	4461.8	0.376162
4.72727	0	774	755.466	0.666182		4.63754	1	1585	1557.79	0.683469		4.67833	1	4539	4456.02	1.23169
4.73135	0	799	753.391	1.61352		4.64162	1	1545	1555.44	-0.265491		4.68241	1	4458	4450.24	0.116197
4.73543	0	788	751.338	1.30603		4.6457	1	1626	1553.09	1.80822		4.68648	0	4497	4444.47	0.783293
4.73951	0	767	749.285	0.639656		4.64978	0	1625	1550.74	1.84214		4.69056	1	4412	4438.71	-0.402137
4.74359	1	722	747.284	-0.940962		4.65385	1	1638	1548.4	2.21386		4.69464	0	4384	4432.96	-0.739403
4.74767	0	740	745.289	-0.194435		4.65793	0	1596	1546.06	1.24995		4.69872	0	4391	4427.21	-0.546458
4.75174	0	734	743.301	-0.343319		4.66201	0	1579	1543.73	0.887521		4.7028	0	4465	4421.47	0.651415
4.75582	0	737	741.312	-0.158851		4.66609	0	1593	1541.41	1.29268		4.70688	0	4516	4415.74	1.49193
4.7599	1	771	739.299	1.14167		4.67017	1	1488	1539.08	-1.32427		4.71096	0	4415	4410.02	0.0749925
4.76398	0	705	737.279	-1.2157		4.67425	0	1560	1536.77	0.588267		4.71504	0	4446	4404.3	0.625377
4.76806	0	766	735.272	1.11025		4.67833	1	1521	1534.45	-0.344915		4.71911	0	4484	4398.59	1.27545
4.77214	1	758	733.227	0.89981		4.68241	1	1610	1532.14	1.94038		4.72319	0	4395	4392.89	0.0318104
4.77622	0	757	731.196	0.937864		4.68648	0	1529	1529.84	-0.0214252		4.72727	0	4387	4387.2	-0.00298192
4.7803	0	727	729.203	-0.0817007		4.69056	1	1512	1527.54	-0.39958		4.73135	0	4368	4381.51	-0.204436
4.78437	0	713	727.231	-0.53295		4.69464	0	1483	1525.24	-1.0969		4.73543	0	4438	4375.83	0.933186
4.78845	0	689	725.259	-1.38135		4.69872	0	1595	1522.95	1.80407		4.73951	0	4502	4370.16	1.9649
4.79253	0	716	723.331	-0.273956		4.7028	0	1485	1520.66	-0.925446		4.74359	1	4395	4364.5	0.4601
4.79661	2	779	721.378	2.06452		4.70688	0	1534	1518.38	0.398816		4.74767	0	4428	4358.84	1.0393
4.80069	0	695	719.418	-0.926218		4.71096	0	1606	1516.1	2.24326		4.75174	0	4381	4353.19	0.420119
4.80477	0	736	717.471	0.683001		4.71504	0	1560	1513.83	1.16903		4.75582	0	4263	4347.55	-1.29498
4.80885	0	742	715.485	0.973395		4.71911	0	1475	1511.56	-0.95187		4.7599	1	4358	4341.92	0.243621
4.81293	0	708	713.506	-0.206933		4.72319	0	1565	1509.29	1.4082		4.76398	0	4397	4336.29	0.915538
4.817	0	680	711.534	-1.20927		4.72727	0	1524	1507.03	0.43469		4.76806	0	4318	4330.67	-0.192837
4.82108	0	705	709.568	-0.172055		4.73135	0	1621	1504.77	2.88678		4.77214	1	4381	4325.06	0.845157
4.82516	0	704	707.609	-0.136036		4.73543	0	1540	1502.52	0.955063		4.77622	0	4423	4319.46	1.55693
4.82924	0	710	705.657	0.162986		4.73951	0	1482	1500.27	-0.47464		4.7803	0	4237	4313.86	-1.18076
4.83332	0	710	703.711	0.236009		4.74359	1	1571	1498.03	1.84107		4.78437	0	4361	4308.27	0.7985
4.8374	0	657	701.772	-1.74673		4.74767	0	1478	1495.79	-0.462684		4.78845	0	4360	4302.69	0.867988
4.84148	1	727	699.839	1.00733		4.75174	0	1476	1493.55	-0.456858		4.79253	0	4350	4297.11	0.801893
4.84556	0	716	697.913	0.675937		4.75582	0	1511	1491.32	0.506276		4.79661	2	4225	4291.54	-1.02375
4.84963	0	700	696.001	0.151146		4.7599	1	1488	1489.09	-0.0283291		4.80069	0	4304	4285.98	0.274619
4.85371	0	662	694.126	-1.24861		4.76398	0	1524	1486.87	0.951127		4.80477	0	4388	4280.43	1.62388
4.85779	0	682	692.264	-0.39302		4.76806	0	1536	1484.65	1.31021		4.80885	0	4313	4274.88	0.580372
4.86187	0	725	690.363	1.2864		4.77214	1	1520	1482.44	0.963513		4.81293	0	4349	4269.35	1.20784
4.86595	3	711	688.476	0.844732		4.77622	0	1532	1480.22	1.3228		4.817	0	4289	4263.82	0.384552
4.87003	0	700	686.625	0.505511		4.7803	0	1527	1478.02	1.25349		4.82108	0	4406	4258.29	2.22527
4.87411	0	648	684.788	-1.44517		4.78437	0	1504	1475.82	0.726763		4.82516	0	4308	4252.78	0.841389
4.87819	0	688	682.919	0.193701		4.78845	0	1537	1473.62	1.61674		4.82924	0	4294	4247.27	0.713187
4.88226	1	679	681.087	-0.0801075		4.79253	0	1501	1471.42	0.763444		4.83332	0	4201	4241.76	-0.628924
4.88634	0	671	679.268	-0.31919		4.79661	2	1505	1469.23	0.921999		4.8374	0	4240	4236.27	0.0572991
4.89042	0	718	677.41	1.51481		4.80069	0	1451	1467.05	-0.421226		4.84148	1	4145	4230.78	-1.33239
4.8945	1	714	675.558	1.43866		4.80477	0	1480	1464.86	0.393466		4.84556	0	4279	4225.3	0.820909
4.89858	0	613	673.712	-2.45212		4.80885	0	1394	1462.68	-1.83962		4.84963	0	4275	4219.83	0.843824
4.90266	0	677	671.887	0.196501		4.81293	0	1508	1460.51	1.22291		4.85371	0	4276	4214.36	0.942607
4.90674	0	680	670.13	0.378498		4.817	0	1491	1458.34	0.84581		4.85779	0	4241	4208.9	0.492866
4.91082	0	641	668.392	-1.08191		4.82108	0	1423	1456.17	-0.879422		4.86187	0	4292	4203.45	1.35161
4.91489	0	623	666.569	-1.74555		4.82516	0	1471	1454.01	0.442933		4.86595	3	4216	4198.01	0.27711
4.91897	1	644	664.752	-0.817751		4.82924	0	1445	1451.85	-0.180297		4.87003	0	4209	4192.57	0.253252
4.92305	1	639	662.941	-0.947107		4.83332	0	1523	1449.7	1.87827		4.87411	0	4253	4187.14	1.00989
4.92713	0	674	661.137	0.49548		4.8374	0	1447	1447.55	-0.0144329		4.87819	0	4155	4181.72	-0.414474
4.93121	0	609	659.338	-2.03979		4.84148	1	1449	1445.4	0.0945044		4.88226	1	4185	4176.3	0.134471
4.93529	0	648	657.545	-0.374951		4.84556	0	1496	1443.26	1.36356		4.88634	0	4176	4170.89	0.0790424
4.93937	0	666	655.758	0.396885		4.84963	0	1523	1441.12	2.09807		4.89042	0	4189	4165.49	0.363235
4.94345	0	611	653.976	-1.73864		4.85371	0	1439	1438.99	0.000344025		4.8945	1	4089	4160.1	-1.11183
4.94752	2	652	652.209	-0.00816859		4.85779	0	1478	1436.86	1.07021		4.89858	0	4148	4154.71	-0.104163
4.9516	0	657	650.477	0.254476		4.86187	0	1446	1434.73	0.296391		4.90266	0	4166	4149.33	0.258298
4.95568	0	637	648.758	-0.465875		4.86595	3	1481	1432.61	1.25751		4.90674	0	4243	4143.95	1.52053
4.95976	1	641	647	-0.236968		4.87003	0	1453	1430.49	0.590604		4.91082	0	4191	4138.59	0.80959
4.96384	0	643	645.247	-0.0886004		4.87411	0	1466	1428.37	0.982755		4.91489	0	4138	4133.23	0.0741573
4.96792	0	658	643.5	0.565288		4.87819	0	1443	1426.26	0.440667		4.91897	1	4011	4127.88	-1.84546
4.972	0	640	641.781	-0.0704019		4.88226	1	1444	1424.15	0.522293		4.92305	1	4258	4122.53	2.07602
4.97608	0	650	640.16	0.385951		4.88634	0	1439	1422.05	0.446852		4.92713	0	3994	4117.19	-1.94934
4.98015	1	632	638.564	-0.261109		4.89042	0	1445	1419.95	0.659007		4.93121	0	4274	4111.86	2.48007
4.98423	2	627	636.838	-0.392895		4.8945	1	1436	1417.85	0.478885		4.93529	0	4209	4106.54	1.57931
4.98831	0	623	635.125	-0.485787		4.89858	0	1463	1415.76	1.23505		4.93937	0	4229	4101.22	1.96488
4.99239	1	623	633.449	-0.418614		4.90266	0	1423	1413.67	0.247284		4.94345	0	4006	4095.91	-1.42058
4.99647	0	601	631.784	-1.2557		4.90674	0	1381	1411.59	-0.823074		4.94752	2	4170	4090.61	1.22942
5.00055	0	606	630.087	-0.978477		4.91082	0	1412	1409.51	0.0663767		4.9516	0	4080	4085.31	-0.0831842
5.00463	0	667	628.427	1.49357		4.91489	0	1449	1407.43	1.0921		4.95568	0	4190	4080.02	1.69899
5.00871	0	596	626.778	-1.26072		4.91897	1	1352	1405.35	-1.45106		4.95976	1	4086	4074.74	0.176119
5.01278	0	605	625.09	-0.816758		4.92305	1	1490	1403.28	2.24648		4.96384	0	3995	4069.47	-1.17816
5.01686	2	641	623.407	0.694897		4.92713	0	1366	1401.22	-0.952898		4.96792	0	4051	4064.2	-0.207372
5.02094	1	620	621.729	-0.0694394		4.93121	0	1382	1399.16	-0.461491		4.972	0	3931	4058.94	-2.04054
5.02502	0	626	620.065	0.23723		4.93529	0	1409	1397.1	0.317097		4.97608	0	3894	4053.68	-2.55894
5.0291	0	582	618.444	-1.51064		4.93937	0	1383	1395.04	-0.32381		4.98015	1	3979	4048.44	-1.10076
5.03318	0	621	616.865	0.165921		4.94345	0	1435	1392.99	1.10897		4.98423	2	4006	4043.19	-0.58766
5.03726	1	661	615.253	1.77934		4.94752	2	1409	1390.94	0.481057		4.98831	0	4171	4037.96	2.05996
5.04134	0	603	613.602	-0.431728		4.9516	0	1455	1388.9	1.73292		4.99239	1	4039	4032.73	0.0985918
5.04541	0	627	611.955	0.600841		4.95568	0	1381	1386.86	-0.157635		4.99647	0	3948	4027.51	-1.26548
5.04949	0	579	610.314	-1.30135		4.95976	1	1401	1384.82	0.432245		5.00055	0	4006	4022.3	-0.25755
5.05357	0	572	608.693	-1.53421		4.96384	0	1399	1382.79	0.433444		5.00463	0	3990	4017.09	-0.428943
5.05765	0	604	607.139	-0.127715		4.96792	0	1379	1380.76	-0.0473437		5.00871	0	4104	4011.9	1.43773
5.06173	0	600	605.603	-0.228727		4.972	0	1472	1378.73	2.43097		5.01278	0	3993	4006.7	-0.21685
5.06581	0	626	603.989	0.879742		4.97608	0	1416	1376.71	1.04413		5.01686	2	3945	4001.52	-0.89982
5.06989	0	571	602.411	-1.3145		4.98015	1	1418	1374.69	1.15012		5.02094	1	4036	3996.34	0.624307
5.07397	0	608	600.844	0.290195		4.98423	2	1425	1372.68	1.38612		5.02502	0	3967	3991.17	-0.383683
5.07804	0	590	599.238	-0.380319		4.98831	0	1402	1370.66	0.836908		5.0291	0	3969	3986	-0.26985
5.08212	0	575	597.636	-0.944007		4.99239	1	1367	1368.66	-0.0447663		5.03318	0	3975	3980.84	-0.0926602
5.0862	1	597	596.048	0.0389701		4.99647	0	1414	1366.65	1.25919		5.03726	1	4029	3975.69	0.839863
5.09028	1	561	594.51	-1.4148		5.00055	0	1363	1364.65	-0.0446719		5.04134	0	4004	3970.55	0.528702
5.09436	0	567	593.045	-1.0938		5.00463	0	1456	1362.65	2.44639		5.04541	0	3927	3965.41	-0.612886
5.09844	0	581	591.561	-0.438132		5.00871	0	1391	1360.66	0.813559		5.04949	0	4034	3960.28	1.16076
5.10252	0	532	590.021	-2.51554		5.01278	0	1353	1358.67	-0.154058		5.05357	0	3999	3955.15	0.693405
5.1066	0	613	588.493	0.989818		5.01686	2	1354	1356.68	-0.0728209		5.05765	0	3887	3950.03	-1.01102
5.11067	2	600	586.925	0.533787		5.02094	1	1386	1354.7	0.840853		5.06173	0	4065	3944.92	1.88337
5.11475	0	582	585.362	-0.139343		5.02502	0	1393	1352.72	1.07935		5.06581	0	3954	3939.82	0.225557
5.11883	1	564	583.803	-0.833864		5.0291	0	1424	1350.74	1.94142		5.06989	0	4034	3934.72	1.56314
5.12291	0	626	582.265	1.748		5.03318	0	1361	1348.77	0.33163		5.07397	0	3963	3929.63	0.530119
5.12699	0	572	580.801	-0.367975		5.03726	1	1385	1346.8	1.02657		5.07804	0	3849	3924.54	-1.21765
5.13107	1	594	579.385	0.599672		5.04134	0	1377	1344.83	0.866948		5.08212	0	3966	3919.47	0.738923
5.13515	1	539	577.89	-1.67509		5.04541	0	1314	1342.87	-0.796331		5.0862	1	3894	3914.39	-0.326822
5.13923	0	556	576.354	-0.863201		5.04949	0	1307	1340.91	-0.937882		5.09028	1	3900	3909.33	-0.149397
5.1433	0	564	574.831	-0.456062		5.05357	0	1275	1338.95	-1.79097		5.09436	0	3862	3904.27	-0.680216
5.14738	0	571	573.343	-0.0980609		5.05765	0	1381	1337	1.18407		5.09844	0	3988	3899.22	1.40583
5.15146	0	550	571.867	-0.932403		5.06173	0	1373	1335.05	1.02422		5.10252	0	3721	3894.18	-2.83896
5.15554	0	578	570.35	0.318203		5.06581	0	1322	1333.1	-0.305352		5.1066	0	3788	3889.14	-1.64328
5.15962	0	532	568.838	-1.59712		5.06989	0	1357	1331.16	0.701466		5.11067	2	3958	3884.11	1.17453
5.1637	1	588	567.33	0.852406		5.07397	0	1338	1329.22	0.240018		5.11475	0	4045	3879.08	2.60875
5.16778	0	548	565.828	-0.761554		5.07804	0	1314	1327.28	-0.366479		5.11883	1	3796	3874.06	-1.26704
5.17186	0	553	564.329	-0.481778		5.08212	0	1353	1325.35	0.751649		5.12291	0	3862	3869.05	-0.11349
5.17593	0	512	562.836	-2.24666		5.0862	1	1313	1323.42	-0.28764		5.12699	0	3878	3864.05	0.224044
5.18001	0	557	561.347	-0.184205		5.09028	1	1320	1321.5	-0.0411983		5.13107	1	3838	3859.05	-0.339775
5.18409	0	498	559.863	-2.77216		5.09436	0	1339	1319.57	0.53087		5.13515	1	3789	3854.06	-1.05691
5.18817	0	586	558.384	1.14081		5.09844	0	1280	1317.65	-1.05249		5.13923	0	3853	3849.07	0.0632704
5.19225	0	546	556.917	-0.46719		5.10252	0	1286	1315.74	-0.829287		5.1433	0	3786	3844.09	-0.94415
5.19633	0	554	555.492	-0.0634035		5.1066	0	1322	1313.83	0.224805		5.14738	0	3933	3839.12	1.49693
5.20041	0	553	554.11	-0.0471877		5.11067	2	1322	1311.92	0.277321		5.15146	0	3759	3834.16	-1.22583
5.20449	0	545	552.693	-0.329519		5.11475	0	1281	1310.01	-0.810556		5.15554	0	3762	3829.2	-1.09557
5.20856	0	505	551.235	-2.05743		5.11883	1	1255	1308.11	-1.49912		5.15962	0	3713	3824.24	-1.82565
5.21264	1	546	549.782	-0.161849		5.12291	0	1292	1306.21	-0.395282		5.1637	1	3902	3819.3	1.32394
5.21672	0	570	548.349	0.90688		5.12699	0	1327	1304.31	0.622823		5.16778	0	3927	3814.36	1.79749
5.2208	0	523	546.981	-1.04861		5.13107	1	1368	1302.42	1.77312		5.17186	0	3901	3809.43	1.46617
5.22488	0	531	545.638	-0.635251		5.13515	1	1327	1300.53	0.726672		5.17593	0	3879	3804.5	1.19619
5.22896	0	510	544.24	-1.51619		5.13923	0	1262	1298.64	-1.03146		5.18001	0	3906	3799.58	1.70279
5.23304	1	571	542.853	1.17791		5.1433	0	1267	1296.76	-0.836036		5.18409	0	3804	3794.67	0.151344
5.23712	0	547	541.433	0.238033		5.14738	0	1392	1294.88	2.60313		5.18817	0	3879	3789.76	1.43287
5.24119	0	550	540.055	0.424045		5.15146	0	1353	1293	1.63114		5.19225	0	3752	3784.86	-0.53642
5.24527	0	529	538.719	-0.42257		5.15554	0	1316	1291.13	0.685632		5.19633	0	3796	3779.96	0.260286
5.24935	0	533	537.348	-0.188354		5.15962	0	1316	1289.26	0.737199		5.20041	0	3870	3775.08	1.52589
5.25343	0	526	535.937	-0.433272		5.1637	1	1286	1287.39	-0.0387424		5.20449	0	3802	3770.19	0.515826
5.25751	1	516	534.53	-0.815728		5.16778	0	1269	1285.53	-0.463885		5.20856	0	3769	3765.32	0.0599602
5.26159	0	517	533.127	-0.709261		5.17186	0	1316	1283.66	0.891375		5.21264	1	3781	3760.45	0.334197
5.26567	0	538	531.728	0.27039		5.17593	0	1291	1281.81	0.255888		5.21672	0	3840	3755.59	1.36219
5.26975	0	512	530.342	-0.810598		5.18001	0	1285	1279.95	0.140851		5.2208	0	3816	3750.73	1.05656
5.27382	0	519	528.99	-0.438514		5.18409	0	1311	1278.1	0.908668		5.22488	0	3863	3745.88	1.88434
5.2779	0	539	527.649	0.488921		5.18817	0	1296	1276.25	0.548596		5.22896	0	3732	3741.04	-0.147969
5.28198	0	535	526.267	0.377561		5.19225	0	1279	1274.41	0.128483		5.23304	1	3857	3736.2	1.94506
5.28606	0	525	524.889	0.00483634		5.19633	0	1235	1272.56	-1.06887		5.23712	0	3678	3731.37	-0.880054
5.29014	0	543	523.516	0.836157		5.20041	0	1235	1270.72	-1.01653		5.24119	0	3780	3726.55	0.869394
5.29422	0	467	522.146	-2.55186		5.20449	0	1282	1268.89	0.366228		5.24527	0	3771	3721.73	0.802326
5.2983	0	502	520.781	-0.838233		5.20856	0	1232	1267.05	-0.998696		5.24935	0	3738	3716.92	0.344804
5.30238	0	532	519.42	0.54542		5.21264	1	1240	1265.22	-0.716315		5.25343	0	3767	3712.11	0.894262
5.30645	0	537	518.063	0.817197		5.21672	0	1257	1263.4	-0.180433		5.25751	1	3800	3707.32	1.50355
5.31053	0	512	516.71	-0.208157		5.2208	0	1296	1261.57	0.956299		5.26159	0	3694	3702.52	-0.140224
5.31461	1	515	515.361	-0.0159223		5.22488	0	1266	1259.75	0.175589		5.26567	0	3544	3697.74	-2.58244
5.31869	1	524	514.024	0.435787		5.22896	0	1353	1257.93	2.58448		5.26975	0	3736	3692.96	0.704215
5.32277	0	495	512.722	-0.796551		5.23304	1	1293	1256.12	1.02564		5.27382	0	3796	3688.18	1.74995
5.32685	0	526	511.43	0.635265		5.23712	0	1284	1254.31	0.828618		5.2779	0	3795	3683.42	1.81133
5.33093	0	498	510.097	-0.542099		5.24119	0	1280	1252.5	0.768662		5.28198	0	3634	3678.65	-0.740748
5.33501	0	461	508.769	-2.2248		5.24527	0	1271	1250.69	0.56958		5.28606	0	3609	3673.9	-1.08031
5.33908	0	495	507.451	-0.559643		5.24935	0	1315	1248.89	1.82304		5.29014	0	3704	3669.15	0.572609
5.34316	0	470	506.169	-1.66834		5.25343	0	1262	1247.09	0.419665		5.29422	0	3739	3664.41	1.21987
5.34724	0	490	504.896	-0.672955		5.25751	1	1233	1245.29	-0.350142		5.2983	0	3631	3659.67	-0.475825
5.35132	0	516	503.583	0.546627		5.26159	0	1317	1243.5	2.02529		5.30238	0	3768	3654.94	1.84181
5.3554	0	500	502.274	-0.101675		5.26567	0	1223	1241.71	-0.535025		5.30645	0	3671	3650.22	0.342993
5.35948	0	507	500.968	0.267893		5.26975	0	1189	1239.92	-1.4768		5.31053	0	3644	3645.5	-0.0248635
5.36356	0	474	499.674	-1.17925		5.27382	0	1146	1238.14	-2.72174		5.31461	1	3565	3640.79	-1.26934
5.36764	0	491	498.415	-0.334615		5.2779	0	1272	1236.36	0.999397		5.31869	1	3625	3636.08	-0.184101
5.37171	0	528	497.165	1.3419		5.28198	0	1234	1234.58	-0.0164416		5.32277	0	3760	3631.39	2.09747
5.37579	0	496	495.875	0.00561104		5.28606	0	1256	1232.8	0.654578		5.32685	0	3565	3626.69	-1.03324
5.37987	0	481	494.588	-0.61958		5.29014	0	1218	1231.03	-0.373319		5.33093	0	3538	3622.01	-1.41231
5.38395	0	461	493.306	-1.50463		5.29422	0	1257	1229.26	0.782453		5.33501	0	3606	3617.33	-0.188599
5.38803	0	497	492.027	0.223076		5.2983	0	1233	1227.49	0.156869		5.33908	0	3551	3612.65	-1.03458
5.39211	0	504	490.752	0.590122		5.30238	0	1257	1225.73	0.882053		5.34316	0	3423	3607.98	-3.16175
5.39619	0	506	489.481	0.734379		5.30645	0	1278	1223.97	1.51147		5.34724	0	3559	3603.32	-0.74292
5.40027	0	463	488.213	-1.17175		5.31053	0	1199	1222.21	-0.670235		5.35132	0	3572	3598.66	-0.446149
5.40434	0	486	486.949	-0.0430682		5.31461	1	1255	1220.45	0.975202		5.3554	0	3655	3594.01	1.00874
5.40842	0	465	485.69	-0.959456		5.31869	1	1256	1218.7	1.05248		5.35948	0	3627	3589.37	0.624812
5.4125	0	465	484.433	-0.901204		5.32277	0	1168	1216.95	-1.4323		5.36356	0	3594	3584.73	0.154575
5.41658	0	457	483.181	-1.2247		5.32685	0	1212	1215.2	-0.0920177		5.36764	0	3664	3580.1	1.38604
5.42066	0	455	481.94	-1.26297		5.33093	0	1199	1213.46	-0.417586		5.37171	0	3545	3575.48	-0.511861
5.42474	1	457	480.741	-1.11056		5.33501	0	1248	1211.72	1.02702		5.37579	0	3636	3570.86	1.08033
5.42882	0	444	479.583	-1.68869		5.33908	0	1238	1209.98	0.796349		5.37987	0	3496	3566.24	-1.18801
5.4329	1	476	478.39	-0.109524		5.34316	0	1206	1208.24	-0.0646441		5.38395	0	3541	3561.64	-0.346786
5.43697	1	482	477.155	0.220701		5.34724	0	1168	1206.51	-1.12688		5.38803	0	3505	3557.03	-0.878918
5.44105	0	450	475.923	-1.22204		5.35132	0	1182	1204.78	-0.66267		5.39211	0	3635	3552.44	1.36937
5.44513	0	467	474.696	-0.356118		5.3554	0	1222	1203.06	0.541925		5.39619	0	3585	3547.85	0.620458
5.44921	0	455	473.472	-0.865971		5.35948	0	1263	1201.33	1.73524		5.40027	0	3568	3543.27	0.414062
5.45329	0	485	472.251	0.578881		5.36356	0	1227	1199.61	0.781915		5.40434	0	3489	3538.69	-0.841233
5.45737	0	447	471.035	-1.1368		5.36764	0	1172	1197.89	-0.75632		5.40842	0	3529	3534.12	-0.0861634
5.46145	0	471	469.822	0.0542981		5.37171	0	1171	1196.18	-0.735731		5.4125	0	3479	3529.55	-0.857083
5.46553	0	453	468.612	-0.733518		5.37579	0	1193	1194.46	-0.0423803		5.41658	0	3542	3524.99	0.285741
5.4696	0	457	467.406	-0.486775		5.37987	0	1193	1192.75	0.00712838		5.42066	0	3475	3520.44	-0.77085
5.47368	0	478	466.204	0.539553		5.38395	0	1233	1191.05	1.19478		5.42474	1	3482	3515.89	-0.574387
5.47776	0	431	465.005	-1.63795		5.38803	0	1176	1189.34	-0.389063		5.42882	0	3445	3511.35	-1.13048
5.48184	1	447	463.809	-0.795057		5.39211	0	1162	1187.64	-0.75218		5.4329	1	3520	3506.82	0.222197
5.48592	0	452	462.618	-0.499408		5.39619	0	1150	1185.94	-1.05986		5.43697	1	3402	3502.29	-1.71942
5.49	0	430	461.429	-1.51565		5.40027	0	1210	1184.25	0.740396		5.44105	0	3507	3497.76	0.155956
5.49408	0	472	460.244	0.541096		5.40434	0	1149	1182.55	-0.989821		5.44513	0	3536	3493.25	0.718972
5.49816	0	386	459.063	-3.71881		5.40842	0	1219	1180.86	1.09236		5.44921	0	3450	3488.74	-0.659473
5.50223	0	476	457.885	0.830294		5.4125	0	1284	1179.17	2.92543		5.45329	0	3522	3484.23	0.636439
5.50631	0	451	456.711	-0.268905		5.41658	0	1159	1177.49	-0.543062		5.45737	0	3452	3479.73	-0.471968
5.51039	0	447	455.54	-0.403913		5.42066	0	1188	1175.81	0.353797		5.46145	0	3479	3475.24	0.0638144
5.51447	0	421	454.372	-1.62646		5.42474	1	1180	1174.13	0.171005		5.46553	0	3395	3470.75	-1.30003
5.51855	1	419	453.208	-1.67117		5.42882	0	1186	1172.45	0.393493		5.4696	0	3472	3466.27	0.0973117
5.52263	0	428	452.047	-1.16236		5.4329	1	1178	1170.77	0.210524		5.47368	0	3427	3461.79	-0.594286
5.52671	0	418	450.89	-1.60869		5.43697	1	1187	1169.1	0.519471		5.47776	0	3412	3457.32	-0.775856
5.53079	0	445	449.743	-0.224862		5.44105	0	1172	1167.43	0.13338		5.48184	1	3319	3452.86	-2.32344
5.53486	0	422	448.631	-1.29638		5.44513	0	1171	1165.77	0.152907		5.48592	0	3354	3448.4	-1.62995
5.53894	0	443	447.536	-0.215524		5.44921	0	1202	1164.1	1.09305		5.49	0	3400	3443.94	-0.75363
5.54302	0	431	446.438	-0.743612		5.45329	0	1219	1162.44	1.61989		5.49408	0	3335	3439.5	-1.80949
5.5471	0	447	445.38	0.0766372		5.45737	0	1130	1160.78	-0.915793		5.49816	0	3320	3435.06	-1.99682
5.55118	0	430	444.286	-0.688939		5.46145	0	1161	1159.13	0.0549042		5.50223	0	3350	3430.62	-1.39291
5.55526	0	408	443.151	-1.74021		5.46553	0	1206	1157.48	1.39727		5.50631	0	3444	3426.19	0.303462
5.55934	0	435	442.018	-0.336506		5.4696	0	1128	1155.83	-0.828508		5.51039	0	3398	3421.77	-0.40773
5.56342	0	443	440.889	0.100274		5.47368	0	1209	1154.18	1.57666		5.51447	0	3438	3417.35	0.352186
5.56749	0	429	439.764	-0.519682		5.47776	0	1109	1152.53	-1.30725		5.51855	1	3349	3412.94	-1.10484
5.57157	0	426	438.641	-0.61248		5.48184	1	1098	1150.89	-1.59618		5.52263	0	3488	3408.53	1.34557
5.57565	0	427	437.522	-0.50921		5.48592	0	1152	1149.25	0.0809822		5.52671	0	3326	3404.13	-1.35476
5.57973	0	432	436.406	-0.212004		5.49	0	1195	1147.61	1.37077		5.53079	0	3383	3399.74	-0.287746
5.58381	0	386	435.294	-2.50899		5.49408	0	1138	1145.98	-0.236549		5.53486	0	3257	3395.35	-2.42417
5.58789	0	386	434.192	-2.45291		5.49816	0	1146	1144.35	0.0488021		5.53894	0	3404	3390.96	0.22343
5.59197	0	416	433.124	-0.839576		5.50223	0	1159	1142.72	0.478243		5.54302	0	3375	3386.59	-0.199447
5.59605	0	423	432.066	-0.440793		5.50631	0	1104	1141.09	-1.11634		5.5471	0	3273	3382.22	-1.90902
5.60012	0	437	430.965	0.288674		5.51039	0	1152	1139.47	0.36923		5.55118	0	3384	3377.85	0.105734
5.6042	0	415	429.868	-0.729852		5.51447	0	1090	1137.85	-1.44923		5.55526	0	3396	3373.49	0.386288
5.60828	0	381	428.774	-2.44755		5.51855	1	1131	1136.23	-0.15544		5.55934	0	3352	3369.13	-0.295951
5.61236	0	395	427.683	-1.64448		5.52263	0	1164	1134.61	0.861402		5.56342	0	3291	3364.79	-1.2862
5.61644	0	403	426.596	-1.17538		5.52671	0	1175	1133	1.22534		5.56749	0	3428	3360.44	1.15386
5.62052	0	380	425.511	-2.33466		5.53079	0	1077	1131.39	-1.65722		5.57157	0	3292	3356.11	-1.11728
5.6246	0	421	424.437	-0.167518		5.53486	0	1109	1129.78	-0.62392		5.57565	0	3403	3351.77	0.87814
5.62868	1	412	423.397	-0.561496		5.53894	0	1081	1128.17	-1.43472		5.57973	0	3240	3347.45	-1.88766
5.63275	1	381	422.367	-2.11927		5.54302	0	1125	1126.57	-0.0467468		5.58381	0	3391	3343.13	0.822102
5.63683	1	479	421.294	2.63666		5.5471	0	1178	1124.97	1.54516		5.58789	0	3348	3338.81	0.158785
5.64091	1	406	420.224	-0.705939		5.55118	0	1120	1123.37	-0.100652		5.59197	0	3238	3334.5	-1.69592
5.64499	0	386	419.158	-1.68768		5.55526	0	1127	1121.77	0.155714		5.59605	0	3404	3330.2	1.26492
5.64907	0	393	418.094	-1.26584		5.55934	0	1144	1120.18	0.704279		5.60012	0	3482	3325.9	2.64534
5.65315	0	404	417.034	-0.648454		5.56342	0	1104	1118.59	-0.439054		5.6042	0	3393	3321.61	1.22559
5.65723	0	430	415.976	0.67628		5.56749	0	1101	1117	-0.482195		5.60828	0	3194	3317.32	-2.18212
5.66131	0	401	414.922	-0.695229		5.57157	0	1096	1115.41	-0.586421		5.61236	0	3155	3313.04	-2.81368
5.66538	1	425	413.871	0.539856		5.57565	0	1127	1113.83	0.392286		5.61644	0	3252	3308.77	-0.995462
5.66946	0	409	412.822	-0.188996		5.57973	0	1087	1112.25	-0.765848		5.62052	0	3198	3304.5	-1.88322
5.67354	1	434	411.777	1.06675		5.58381	0	1125	1110.67	0.427197		5.6246	0	3235	3300.23	-1.14693
5.67762	0	407	410.734	-0.185108		5.58789	0	1115	1109.1	0.176826		5.62868	1	3332	3295.98	0.62409
5.6817	0	384	409.695	-1.31124		5.59197	0	1095	1107.52	-0.378416		5.63275	1	3384	3291.72	1.58628
5.68578	0	425	408.659	0.792678		5.59605	0	1085	1105.95	-0.636053		5.63683	1	3322	3287.48	0.599007
5.68986	1	393	407.625	-0.737734		5.60012	0	1069	1104.38	-1.08219		5.64091	1	3228	3283.23	-0.972154
5.69394	0	366	406.594	-2.1219		5.6042	0	1109	1102.82	0.185675		5.64499	0	3251	3279	-0.491029
5.69801	0	413	405.567	0.365765		5.60828	0	1113	1101.25	0.352106		5.64907	0	3240	3274.77	-0.610787
5.70209	1	402	404.542	-0.126786		5.61236	0	1118	1099.69	0.547542		5.65315	0	3204	3270.54	-1.17556
5.70617	1	412	403.52	0.417768		5.61644	0	1073	1098.13	-0.767278		5.65723	0	3249	3266.32	-0.303895
5.71025	0	378	402.501	-1.26021		5.62052	0	1114	1096.58	0.522004		5.66131	0	3356	3262.11	1.62076
5.71433	0	403	401.485	0.0754538		5.6246	0	1059	1095.02	-1.10698		5.66538	1	3148	3257.9	-1.95875
5.71841	1	404	400.472	0.175518		5.62868	1	1051	1093.47	-1.3101		5.66946	0	3171	3253.7	-1.46855
5.72249	1	384	399.462	-0.789034		5.63275	1	1107	1091.92	0.453139		5.67354	1	3268	3249.5	0.323633
5.72657	0	377	398.454	-1.10496		5.63683	1	1054	1090.38	-1.12048		5.67762	0	3223	3245.31	-0.392928
5.73064	0	406	397.45	0.424337		5.64091	1	1064	1088.83	-0.761299		5.6817	0	3298	3241.12	0.990443
5.73472	0	432	396.456	1.71012		5.64499	0	1056	1087.29	-0.96292		5.68578	0	3229	3236.94	-0.139722
5.7388	0	401	395.503	0.274515		5.64907	0	1116	1085.75	0.905451		5.68986	1	3241	3232.76	0.144667
5.74288	1	383	394.597	-0.592603		5.65315	0	1068	1084.22	-0.496176		5.69394	0	3266	3228.59	0.654534
5.74696	0	374	393.694	-1.01837		5.65723	0	1078	1082.68	-0.142563		5.69801	0	3124	3224.43	-1.79683
5.75104	0	405	392.786	0.606922		5.66131	0	1091	1081.15	0.29825		5.70209	1	3237	3220.27	0.294045
5.75512	0	350	391.841	-2.23652		5.66538	1	1052	1079.62	-0.851533		5.70617	1	3113	3216.12	-1.84816
5.7592	0	388	390.855	-0.144916		5.66946	0	1013	1078.09	-2.04513		5.71025	0	3153	3211.97	-1.05017
5.76327	1	364	389.87	-1.35598		5.67354	1	1040	1076.57	-1.13389		5.71433	0	3227	3207.83	0.337535
5.76735	0	387	388.889	-0.0960218		5.67762	0	1030	1075.04	-1.40353		5.71841	1	3289	3203.69	1.48757
5.77143	0	373	387.918	-0.772426		5.6817	0	1062	1073.52	-0.353633		5.72249	1	3157	3199.56	-0.757405
5.77551	0	386	386.98	-0.0499044		5.68578	0	1014	1072.01	-1.82162		5.72657	0	3178	3195.43	-0.309185
5.77959	0	378	386.06	-0.414549		5.68986	1	1076	1070.49	0.167941		5.73064	0	3134	3191.31	-1.0237
5.78367	0	375	385.127	-0.522965		5.69394	0	1102	1068.98	0.994745		5.73472	0	3141	3187.19	-0.82422
5.78775	0	367	384.204	-0.898028		5.69801	0	1062	1067.47	-0.16777		5.7388	0	3203	3183.08	0.351925
5.79183	1	400	383.238	0.83811		5.70209	1	1125	1065.96	1.76026		5.74288	1	3116	3178.98	-1.12821
5.7959	0	397	382.282	0.738664		5.70617	1	1060	1064.45	-0.136771		5.74696	0	3009	3174.88	-3.02398
5.79998	0	349	381.36	-1.73219		5.71025	0	1102	1062.95	1.17636		5.75104	0	3154	3170.78	-0.298859
5.80406	0	374	380.447	-0.333361		5.71433	0	1088	1061.45	0.80498		5.75512	0	3115	3166.7	-0.926236
5.80814	0	352	379.499	-1.4657		5.71841	1	1073	1059.95	0.398428		5.7592	0	3128	3162.61	-0.618858
5.81222	0	337	378.592	-2.26565		5.72249	1	1099	1058.45	1.22312		5.76327	1	3108	3158.53	-0.906443
5.8163	0	346	377.725	-1.70553		5.72657	0	1055	1056.96	-0.0602718		5.76735	0	3059	3154.46	-1.72598
5.82038	0	359	376.821	-0.940568		5.73064	0	1091	1055.47	1.07581		5.77143	0	3074	3150.39	-1.37786
5.82446	0	362	375.883	-0.729667		5.73472	0	1087	1053.98	1.00165		5.77551	0	3106	3146.33	-0.723673
5.82853	0	386	374.985	0.560625		5.7388	0	1024	1052.49	-0.890259		5.77959	0	3161	3142.27	0.333058
5.83261	0	327	374.128	-2.60617		5.74288	1	1003	1051	-1.51572		5.78367	0	3078	3138.22	-1.0855
5.83669	0	331	373.234	-2.32139		5.74696	0	1026	1049.52	-0.734288		5.78775	0	3058	3134.18	-1.37754
5.84077	1	351	372.297	-1.13677		5.75104	0	1007	1048.04	-1.29327		5.79183	1	3134	3130.14	0.0690209
5.84485	0	332	371.364	-2.16036		5.75512	0	1048	1046.56	0.0444448		5.7959	0	3134	3126.1	0.141108
5.84893	0	340	370.44	-1.65084		5.7592	0	1088	1045.09	1.30105		5.79998	0	3237	3122.07	2.02005
5.85301	2	332	369.55	-2.0608		5.76327	1	990	1043.61	-1.70388		5.80406	0	3059	3118.05	-1.06757
5.85709	0	366	368.668	-0.139476		5.76735	0	1000	1042.14	-1.33258		5.80814	0	3111	3114.03	-0.0542426
5.86116	0	364	367.744	-0.196257		5.77143	0	1025	1040.67	-0.489466		5.81222	0	3102	3110.01	-0.143835
5.86524	0	372	366.823	0.268418		5.77551	0	1010	1039.2	-0.918914		5.8163	0	3129	3106	0.411142
5.86932	0	346	365.912	-1.07046		5.77959	0	1033	1037.74	-0.147441		5.82038	0	3115	3102	0.232963
5.8734	0	361	365.034	-0.212307		5.78367	0	1014	1036.28	-0.699558		5.82446	0	3062	3098	-0.650562
5.87748	1	354	364.165	-0.540256		5.78775	0	989	1034.82	-1.45686		5.82853	0	3062	3094.01	-0.578394
5.88156	0	383	363.253	1.00902		5.79183	1	1030	1033.36	-0.104632		5.83261	0	2946	3090.02	-2.65337
5.88564	0	371	362.344	0.449395		5.7959	0	975	1031.9	-1.82233		5.83669	0	3010	3086.03	-1.38588
5.88972	0	331	361.437	-1.67299		5.79998	0	1034	1030.45	0.110441		5.84077	1	3017	3082.06	-1.18441
5.89379	0	341	360.533	-1.05779		5.80406	0	1022	1029	-0.218881		5.84485	0	3045	3078.08	-0.599547
5.89787	1	347	359.639	-0.678522		5.80814	0	999	1027.55	-0.903227		5.84893	0	3085	3074.12	0.195948
5.90195	0	373	358.779	0.736351		5.81222	0	1028	1026.1	0.0592167		5.85301	2	2994	3070.15	-1.39177
5.90603	0	349	357.927	-0.477845		5.8163	0	1016	1024.66	-0.271585		5.85709	0	3126	3066.2	1.06961
5.91011	2	361	357.032	0.208827		5.82038	0	1008	1023.21	-0.479203		5.86116	0	2959	3062.25	-1.89801
5.91419	1	345	356.14	-0.599768		5.82446	0	1063	1021.77	1.26446		5.86524	0	3089	3058.3	0.552391
5.91827	0	338	355.251	-0.938307		5.82853	0	991	1020.34	-0.931886		5.86932	0	3019	3054.36	-0.643499
5.92235	0	342	354.363	-0.668537		5.83261	0	914	1018.9	-3.46979		5.8734	0	2956	3050.42	-1.73667
5.92642	0	336	353.479	-0.953542		5.83669	0	1023	1017.47	0.17301		5.87748	1	3018	3046.49	-0.518597
5.9305	0	326	352.596	-1.47304		5.84077	1	980	1016.03	-1.15109		5.88156	0	2921	3042.56	-2.24925
5.93458	0	323	351.717	-1.59784		5.84485	0	1013	1014.61	-0.0504471		5.88564	0	2912	3038.64	-2.34685
5.93866	0	310	350.839	-2.31952		5.84893	0	1017	1013.18	0.119832		5.88972	0	3090	3034.73	0.994335
5.94274	2	308	349.964	-2.39114		5.85301	2	978	1011.75	-1.07932		5.89379	0	2999	3030.82	-0.580985
5.94682	1	304	349.1	-2.58663		5.85709	0	986	1010.33	-0.774849		5.89787	1	2921	3026.91	-1.95964
5.9509	0	326	348.268	-1.23329		5.86116	0	967	1008.91	-1.34774		5.90195	0	2951	3023.01	-1.3256
5.95498	0	310	347.445	-2.12672		5.86524	0	988	1007.49	-0.620114		5.90603	0	3060	3019.12	0.739094
5.95905	1	325	346.594	-1.19783		5.86932	0	994	1006.08	-0.383009		5.91011	2	2980	3015.23	-0.645275
5.96313	0	357	345.807	0.592373		5.8734	0	965	1004.66	-1.27674		5.91419	1	3069	3011.34	1.04082
5.96721	2	337	345.036	-0.437741		5.87748	1	944	1003.25	-1.9284		5.91827	0	2974	3007.46	-0.613559
5.97129	0	304	344.176	-2.30426		5.88156	0	968	1001.84	-1.08764		5.92235	0	2973	3003.59	-0.560936
5.97537	0	272	343.319	-4.32434		5.88564	0	986	1000.43	-0.4596		5.92642	0	3012	2999.72	0.22384
5.97945	2	332	342.464	-0.574279		5.88972	0	985	999.026	-0.44691		5.9305	0	3090	2995.85	1.69371
5.98353	1	350	341.619	0.447988		5.89379	0	1009	997.623	0.358173		5.93458	0	2975	2991.99	-0.311509
5.98761	0	330	340.807	-0.594904		5.89787	1	965	996.221	-1.00505		5.93866	0	2905	2988.14	-1.54247
5.99168	0	335	340.004	-0.273386		5.90195	0	1021	994.822	0.819257		5.94274	2	2953	2984.29	-0.575738
5.99576	0	344	339.158	0.26108		5.90603	0	955	993.425	-1.24341		5.94682	1	2902	2980.44	-1.45613
5.99984	0	308	338.314	-1.7273		5.91011	2	936	992.03	-1.8314		5.9509	0	2894	2976.6	-1.53548
6.00392	0	320	337.48	-0.97717		5.91419	1	919	990.637	-2.3631		5.95498	0	2920	2972.77	-0.976512
6.008	0	321	336.679	-0.875134		5.91827	0	958	989.247	-1.00953		5.95905	1	2834	2968.94	-2.53475
6.01208	0	349	335.887	0.701911		5.92235	0	1015	987.858	0.85194		5.96313	0	3061	2965.11	1.7331
6.01616	1	310	335.068	-1.42374		5.92642	0	979	986.471	-0.238788		5.96721	2	2885	2961.29	-1.42043
6.02024	0	293	334.319	-2.41389		5.9305	0	971	985.087	-0.452073		5.97129	0	2923	2957.48	-0.63775
6.02431	0	334	333.616	0.0209904		5.93458	0	934	983.705	-1.62639		5.97537	0	2925	2953.67	-0.530115
6.02839	0	319	332.832	-0.774439		5.93866	0	969	982.324	-0.428041		5.97945	2	2931	2949.87	-0.348472
6.03247	0	320	332.004	-0.671071		5.94274	2	981	980.946	0.00171717		5.98353	1	2957	2946.07	0.201068
6.03655	0	302	331.179	-1.67908		5.94682	1	962	979.57	-0.566483		5.98761	0	2922	2942.27	-0.375017
6.04063	1	368	330.356	1.96231		5.9509	0	956	978.196	-0.717873		5.99168	0	3029	2938.48	1.64469
6.04471	1	324	329.536	-0.307543		5.95498	0	964	976.824	-0.413038		5.99576	0	2945	2934.7	0.189845
6.04879	0	327	328.733	-0.0958198		5.95905	1	911	975.454	-2.13546		5.99984	0	2922	2930.92	-0.164975
6.05287	0	316	328.001	-0.675101		5.96313	0	918	974.086	-1.85113		6.00392	0	2863	2927.14	-1.19878
6.05694	0	311	327.315	-0.925124		5.96721	2	924	972.721	-1.60279		6.008	0	2856	2923.37	-1.26069
6.06102	0	299	326.547	-1.59307		5.97129	0	994	971.357	0.718194		6.01208	0	2872	2919.61	-0.888366
6.0651	0	332	325.743	0.343372		5.97537	0	955	969.995	-0.485236		6.01616	1	2856	2915.85	-1.11989
6.06918	0	316	324.973	-0.504771		5.97945	2	909	968.636	-1.97799		6.02024	0	2981	2912.09	1.26206
6.07326	1	323	324.227	-0.0682463		5.98353	1	991	967.278	0.753551		6.02431	0	2797	2908.34	-2.10532
6.07734	0	293	323.498	-1.78173		5.98761	0	963	965.923	-0.094179		6.02839	0	2789	2904.6	-2.1889
6.08142	0	346	322.785	1.24804		5.99168	0	885	964.569	-2.67469		6.03247	0	3000	2900.86	1.81008
6.0855	0	308	321.999	-0.797668		5.99576	0	886	963.218	-2.59418		6.03655	0	2882	2897.12	-0.281694
6.08957	0	324	321.284	0.150888		5.99984	0	919	961.868	-1.41409		6.04063	1	2917	2893.39	0.43711
6.09365	0	301	320.615	-1.13057		6.00392	0	891	960.521	-2.32903		6.04471	1	2881	2889.67	-0.16146
6.09773	0	316	319.864	-0.217342		6.008	0	907	959.175	-1.73246		6.04879	0	2874	2885.95	-0.222826
6.10181	0	315	319.069	-0.229279		6.01208	0	903	957.832	-1.8247		6.05287	0	2868	2882.23	-0.26571
6.10589	0	316	318.277	-0.128104		6.01616	1	929	956.491	-0.901939		6.05694	0	2891	2878.52	0.232132
6.10997	0	304	317.487	-0.773552		6.02024	0	969	955.151	0.444884		6.06102	0	2819	2874.81	-1.0512
6.11405	0	305	316.7	-0.669917		6.02431	0	945	953.814	-0.286718		6.0651	0	2834	2871.11	-0.697117
6.11813	0	280	315.914	-2.14627		6.02839	0	952	952.479	-0.0155123		6.06918	0	2764	2867.41	-1.96704
6.1222	0	298	315.138	-0.992794		6.03247	0	900	951.145	-1.70484		6.07326	1	2908	2863.72	0.821069
6.12628	1	299	314.395	-0.890334		6.03655	0	976	949.814	0.838196		6.07734	0	2773	2860.04	-1.65282
6.13036	0	315	313.661	0.0754491		6.04063	1	914	948.485	-1.14065		6.08142	0	2822	2856.35	-0.6467
6.13444	0	296	312.883	-0.981327		6.04471	1	951	947.157	0.124612		6.0855	0	2803	2852.68	-0.938308
6.13852	0	309	312.108	-0.176808		6.04879	0	916	945.832	-0.98567		6.08957	0	2795	2849	-1.02151
6.1426	0	304	311.335	-0.420675		6.05287	0	913	944.508	-1.04278		6.09365	0	2762	2845.34	-1.58572
6.14668	0	319	310.571	0.471921		6.05694	0	948	943.187	0.156321		6.09773	0	2842	2841.67	0.00610559
6.15076	0	300	309.848	-0.568583		6.06102	0	909	941.867	-1.09015		6.10181	0	2837	2838.02	-0.0190852
6.15483	0	294	309.164	-0.884396		6.0651	0	962	940.55	0.691577		6.10589	0	2783	2834.36	-0.973637
6.15891	0	307	308.444	-0.08239		6.06918	0	916	939.234	-0.767687		6.10997	0	2850	2830.71	0.361242
6.16299	0	277	307.68	-1.84337		6.07326	1	989	937.921	1.62422		6.11405	0	2683	2827.07	-2.78142
6.16707	0	290	306.918	-0.993463		6.07734	0	941	936.609	0.143135		6.11813	0	2826	2823.43	0.0482977
6.17115	0	257	306.158	-3.06642		6.08142	0	893	935.3	-1.4155		6.1222	0	2851	2819.8	0.584357
6.17523	0	293	305.401	-0.724466		6.0855	0	875	933.992	-1.99429		6.12628	1	2807	2816.17	-0.173062
6.17931	0	279	304.653	-1.53581		6.08957	0	925	932.686	-0.252717		6.13036	0	2739	2812.54	-1.40525
6.18339	0	280	303.938	-1.43056		6.09365	0	880	931.382	-1.7321		6.13444	0	2702	2808.92	-2.057
6.18746	1	276	303.231	-1.63913		6.09773	0	920	930.08	-0.332341		6.13852	0	2796	2805.31	-0.176058
6.19154	0	305	302.481	0.144216		6.10181	0	904	928.78	-0.824185		6.1426	0	2832	2801.7	0.569389
6.19562	0	283	301.734	-1.11359		6.10589	0	902	927.482	-0.848472		6.14668	0	2722	2798.09	-1.45849
6.1997	1	282	300.988	-1.1307		6.10997	0	930	926.186	0.125055		6.15076	0	2752	2794.49	-0.810005
6.20378	0	291	300.244	-0.541893		6.11405	0	912	924.892	-0.426902		6.15483	0	2715	2790.9	-1.45658
6.20786	0	312	299.502	0.707544		6.11813	0	938	923.6	0.470179		6.15891	0	2749	2787.3	-0.730574
6.21194	1	265	298.763	-2.07402		6.1222	0	902	922.31	-0.676236		6.16299	0	2774	2783.72	-0.184508
6.21602	0	296	298.025	-0.117692		6.12628	1	897	921.021	-0.802044		6.16707	0	2802	2780.14	0.41305
6.22009	0	248	297.289	-3.12986		6.13036	0	934	919.735	0.466775		6.17115	0	2820	2776.56	0.818057
6.22417	0	293	296.555	-0.20771		6.13444	0	912	918.45	-0.213584		6.17523	0	2772	2772.99	-0.0187159
6.22825	0	328	295.824	1.77664		6.13852	0	911	917.167	-0.204335		6.17931	0	2754	2769.42	-0.293782
6.23233	0	266	295.102	-1.78434		6.1426	0	853	915.887	-2.1532		6.18339	0	2796	2765.85	0.570117
6.23641	0	294	294.412	-0.0240381		6.14668	0	843	914.608	-2.4663		6.18746	1	2813	2762.3	0.956017
6.24049	0	284	293.731	-0.577436		6.15076	0	938	913.331	0.80548		6.19154	0	2768	2758.74	0.175989
6.24457	0	258	293.007	-2.17943		6.15483	0	934	912.056	0.718042		6.19562	0	2709	2755.19	-0.887476
6.24865	0	292	292.284	-0.0166428		6.15891	0	927	910.782	0.532656		6.1997	1	2675	2751.65	-1.48194
6.25272	0	285	291.564	-0.388816		6.16299	0	877	909.511	-1.09782		6.20378	0	2748	2748.11	-0.00202832
6.2568	0	283	290.845	-0.466366		6.16707	0	934	908.242	0.842841		6.20786	0	2752	2744.57	0.141619
6.26088	0	275	290.129	-0.91231		6.17115	0	876	906.974	-1.04652		6.21194	1	2755	2741.04	0.265969
6.26496	0	283	289.414	-0.381294		6.17523	0	882	905.708	-0.7983		6.21602	0	2632	2737.51	-2.05667
6.26904	0	284	288.702	-0.278994		6.17931	0	876	904.444	-0.96105		6.22009	0	2704	2733.99	-0.576763
6.27312	0	282	287.991	-0.356755		6.18339	0	950	903.183	1.51896		6.22417	0	2597	2730.47	-2.61916
6.2772	0	259	287.282	-1.75736		6.18746	1	897	901.922	-0.164354		6.22825	0	2711	2726.96	-0.306566
6.28128	1	249	286.575	-2.38123		6.19154	0	917	900.664	0.539457		6.23233	0	2638	2723.45	-1.66378
6.28535	1	279	285.87	-0.411307		6.19562	0	853	899.408	-1.58897		6.23641	0	2629	2719.95	-1.77383
6.28943	0	280	285.167	-0.308791		6.1997	1	953	898.153	1.77666		6.24049	0	2732	2716.45	0.297464
6.29351	0	280	284.474	-0.267344		6.20378	0	888	896.901	-0.298682		6.24457	0	2665	2712.96	-0.928989
6.29759	0	287	283.812	0.188153		6.20786	0	867	895.65	-0.972994		6.24865	0	2674	2709.47	-0.685895
6.30167	0	274	283.16	-0.553363		6.21194	1	896	894.401	0.0534294		6.25272	0	2639	2705.98	-1.3039
6.30575	0	267	282.471	-0.946832		6.21602	0	847	893.154	-1.58585		6.2568	0	2728	2702.5	0.488174
6.30983	1	289	281.815	0.422621		6.22009	0	854	891.908	-1.29719		6.26088	0	2647	2699.03	-1.01123
6.31391	0	247	281.168	-2.17405		6.22417	0	965	890.665	2.39294		6.26496	0	2633	2695.56	-1.2191
6.31798	0	270	280.485	-0.638067		6.22825	0	852	889.423	-1.28209		6.26904	0	2670	2692.09	-0.427471
6.32206	0	278	279.834	-0.109976		6.23233	0	887	888.183	-0.0397286		6.27312	0	2678	2688.63	-0.205335
6.32614	0	295	279.191	0.920428		6.23641	0	885	886.945	-0.0653874		6.2772	0	2656	2685.17	-0.565972
6.33022	2	277	278.505	-0.0904367		6.24049	0	894	885.709	0.277292		6.28128	1	2708	2681.71	0.50511
6.3343	0	274	277.821	-0.230838		6.24457	0	838	884.475	-1.60544		6.28535	1	2606	2678.27	-1.41562
6.33838	0	256	277.139	-1.32117		6.24865	0	898	883.242	0.492478		6.28943	0	2713	2674.82	0.732978
6.34246	0	250	276.458	-1.67337		6.25272	0	910	882.011	0.927815		6.29351	0	2530	2671.38	-2.81083
6.34654	1	289	275.78	0.777663		6.2568	0	872	880.782	-0.29741		6.29759	0	2628	2667.95	-0.779235
6.35061	0	264	275.103	-0.683338		6.26088	0	838	879.555	-1.4355		6.30167	0	2586	2664.52	-1.54399
6.35469	0	290	274.428	0.914422		6.26496	0	847	878.33	-1.07651		6.30575	0	2699	2661.09	0.729721
6.35877	0	248	273.755	-1.63543		6.26904	0	872	877.106	-0.172924		6.30983	1	2642	2657.67	-0.304819
6.36285	0	273	273.083	-0.00504818		6.27312	0	839	875.885	-1.2734		6.31391	0	2659	2654.25	0.0921073
6.36693	0	256	272.414	-1.02587		6.2772	0	872	874.665	-0.0902381		6.31798	0	2616	2650.84	-0.681128
6.37101	0	270	271.746	-0.106262		6.28128	1	865	873.447	-0.287191		6.32206	0	2628	2647.43	-0.379001
6.37509	0	279	271.08	0.474153		6.28535	1	821	872.23	-1.78794		6.32614	0	2590	2644.03	-1.06156
6.37917	0	258	270.416	-0.772978		6.28943	0	918	871.016	1.55072		6.33022	2	2720	2640.63	1.52193
6.38325	0	252	269.753	-1.11836		6.29351	0	868	869.803	-0.0611894		6.3343	0	2648	2637.23	0.209283
6.38732	0	257	269.1	-0.754805		6.29759	0	829	868.592	-1.37508		6.33838	0	2610	2633.84	-0.466642
6.3914	0	279	268.488	0.629366		6.30167	0	866	867.382	-0.0469774		6.34246	0	2626	2630.45	-0.0869105
6.39548	0	246	267.913	-1.39715		6.30575	0	857	866.175	-0.31341		6.34654	1	2642	2627.07	0.290428
6.39956	0	257	267.302	-0.642638		6.30983	1	819	864.969	-1.60629		6.35061	0	2604	2623.69	-0.385945
6.40364	0	286	266.648	1.14433		6.31391	0	843	863.765	-0.715193		6.35469	0	2614	2620.32	-0.123644
6.40772	0	240	265.995	-1.67795		6.31798	0	868	862.563	0.184542		6.35877	0	2772	2616.95	2.94487
6.4118	0	235	265.344	-1.97939		6.32206	0	836	861.363	-0.877184		6.36285	0	2597	2613.59	-0.325522
6.41588	0	241	264.702	-1.52677		6.32614	0	812	860.164	-1.69022		6.36693	0	2485	2610.23	-2.51213
6.41995	0	277	264.092	0.775544		6.33022	2	825	858.967	-1.18258		6.37101	0	2686	2606.87	1.52675
6.42403	0	256	263.491	-0.468197		6.3343	0	799	857.772	-2.0792		6.37509	0	2494	2603.52	-2.19309
6.42811	1	267	262.846	0.254196		6.33838	0	819	856.578	-1.31309		6.37917	0	2583	2600.18	-0.337959
6.43219	0	234	262.203	-1.84371		6.34246	0	824	855.387	-1.0934		6.38325	0	2594	2596.83	-0.0556429
6.43627	0	239	261.577	-1.46041		6.34654	1	783	854.197	-2.54436		6.38732	0	2569	2593.5	-0.483298
6.44035	0	259	261.014	-0.125167		6.35061	0	843	853.008	-0.344708		6.3914	0	2594	2590.16	0.0753444
6.44443	0	259	260.466	-0.091089		6.35469	0	811	851.822	-1.43345		6.39548	0	2600	2586.83	0.258217
6.44851	0	262	259.829	0.134143		6.35877	0	814	850.637	-1.28413		6.39956	0	2546	2583.51	-0.743366
6.45258	0	254	259.201	-0.326329		6.36285	0	807	849.454	-1.49446		6.40364	0	2579	2580.19	-0.0233978
6.45666	0	224	258.605	-2.31216		6.36693	0	824	848.273	-0.845583		6.40772	0	2565	2576.87	-0.234415
6.46074	1	274	258.018	0.965515		6.37101	0	860	847.093	0.440118		6.4118	0	2583	2573.56	0.185735
6.46482	0	263	257.387	0.346119		6.37509	0	804	845.915	-1.47824		6.41588	0	2611	2570.25	0.797431
6.4689	0	247	256.758	-0.620861		6.37917	0	800	844.739	-1.58177		6.41995	0	2543	2566.95	-0.474928
6.47298	0	293	256.13	2.15397		6.38325	0	838	843.565	-0.19223		6.42403	0	2550	2563.65	-0.270329
6.47706	2	253	255.504	-0.157427		6.38732	0	877	842.392	1.16863		6.42811	1	2515	2560.36	-0.90442
6.48114	0	233	254.88	-1.43339		6.3914	0	837	841.221	-0.145897		6.43219	0	2607	2557.07	0.977966
6.48521	0	257	254.257	0.171096		6.39548	0	841	840.052	0.032703		6.43627	0	2501	2553.78	-1.0554
6.48929	0	247	253.636	-0.422248		6.39956	0	822	838.884	-0.588897		6.44035	0	2494	2550.5	-1.13133
6.49337	0	227	253.017	-1.7268		6.40364	0	843	837.718	0.18192		6.44443	0	2522	2547.22	-0.502223
6.49745	0	251	252.399	-0.0883147		6.40772	0	796	836.554	-1.43739		6.44851	0	2513	2543.95	-0.617364
6.50153	1	258	251.783	0.387045		6.4118	0	779	835.391	-2.02043		6.45258	0	2411	2540.68	-2.64103
6.50561	0	234	251.169	-1.12236		6.41588	0	789	834.23	-1.61025		6.45666	0	2435	2537.42	-2.07546
6.50969	0	226	250.556	-1.63344		6.41995	0	857	833.071	0.81739		6.46074	1	2480	2534.15	-1.08746
6.51377	0	216	249.945	-2.30965		6.42403	0	806	831.914	-0.912774		6.46482	0	2566	2530.9	0.692935
6.51784	0	286	249.335	2.16803		6.42811	1	815	830.758	-0.551978		6.4689	0	2605	2527.65	1.51556
6.52192	0	258	248.727	0.577284		6.43219	0	766	829.604	-2.2981		6.47298	0	2466	2524.4	-1.17602
6.526	0	235	248.121	-0.85593		6.43627	0	819	828.451	-0.330258		6.47706	2	2488	2521.16	-0.664726
6.53008	0	241	247.516	-0.419763		6.44035	0	820	827.301	-0.254949		6.48114	0	2530	2517.92	0.240214
6.53416	1	227	246.921	-1.32221		6.44443	0	855	826.152	0.986598		6.48521	0	2443	2514.68	-1.45028
6.53824	0	228	246.358	-1.21578		6.44851	0	838	825.004	0.448937		6.48929	0	2508	2511.45	-0.0689327
6.54232	0	228	245.803	-1.17902		6.45258	0	800	823.858	-0.843518		6.49337	0	2447	2508.23	-1.23771
6.5464	1	227	245.204	-1.20824		6.45666	0	864	822.714	1.40457		6.49745	0	2400	2505	-2.14338
6.55047	0	232	244.607	-0.82767		6.46074	1	818	821.572	-0.124882		6.50153	1	2517	2501.79	0.303255
6.55455	1	227	244.011	-1.12906		6.46482	0	869	820.431	1.64759		6.50561	0	2463	2498.57	-0.716766
6.55863	0	233	243.417	-0.682438		6.4689	0	805	819.292	-0.503718		6.50969	0	2511	2495.36	0.312062
6.56271	0	229	242.824	-0.913546		6.47298	0	865	818.154	1.5928		6.51377	0	2509	2492.16	0.336249
6.56679	1	220	242.241	-1.4995		6.47706	2	793	817.018	-0.852918		6.51784	0	2537	2488.96	0.953844
6.57087	0	250	241.69	0.525564		6.48114	0	837	815.884	0.72987		6.52192	0	2421	2485.76	-1.31615
6.57495	0	227	241.147	-0.938971		6.48521	0	829	814.752	0.494867		6.526	0	2451	2482.57	-0.637608
6.57903	0	237	240.56	-0.231262		6.48929	0	775	813.621	-1.3873		6.53008	0	2465	2479.38	-0.289591
6.5831	0	246	239.99	0.383162		6.49337	0	760	812.491	-1.90406		6.53416	1	2495	2476.19	0.376509
6.58718	0	243	239.483	0.225599		6.49745	0	776	811.364	-1.26948		6.53824	0	2489	2473.01	0.320443
6.59126	0	245	238.991	0.383927		6.50153	1	808	810.238	-0.0787214		6.54232	0	2518	2469.84	0.959811
6.59534	0	230	238.409	-0.55447		6.50561	0	797	809.113	-0.429074		6.5464	1	2422	2466.67	-0.907571
6.59942	0	245	237.829	0.458148		6.50969	0	712	807.99	-3.5974		6.55047	0	2393	2463.5	-1.44112
6.6035	0	222	237.25	-1.02353		6.51377	0	778	806.869	-1.03502		6.55455	1	2525	2460.33	1.28691
6.60758	0	241	236.681	0.278217		6.51784	0	792	805.75	-0.488578		6.55863	0	2507	2457.17	0.99513
6.61166	0	240	236.144	0.248924		6.52192	0	768	804.632	-1.32184		6.56271	0	2417	2454.02	-0.752974
6.61573	0	218	235.614	-1.193		6.526	0	806	803.516	0.0875103		6.56679	1	2496	2450.87	0.90338
6.61981	0	219	235.041	-1.08398		6.53008	0	754	802.401	-1.76266		6.57087	0	2440	2447.72	-0.156285
6.62389	2	216	234.47	-1.25672		6.53416	1	766	801.288	-1.275		6.57495	0	2401	2444.58	-0.889323
6.62797	0	242	233.9	0.520689		6.53824	0	758	800.176	-1.53191		6.57903	0	2485	2441.44	0.873869
6.63205	0	228	233.332	-0.353088		6.54232	0	822	799.066	0.7999		6.5831	0	2374	2438.3	-1.31975
6.63613	0	210	232.765	-1.5709		6.5464	1	780	797.958	-0.643005		6.58718	0	2460	2435.17	0.500579
6.64021	0	221	232.207	-0.753846		6.55047	0	782	796.851	-0.531087		6.59126	0	2456	2432.05	0.483365
6.64429	0	233	231.681	0.0864079		6.55455	1	801	795.746	0.185627		6.59534	0	2392	2428.92	-0.754941
6.64836	0	215	231.163	-1.10233		6.55863	0	801	794.643	0.224617		6.59942	0	2433	2425.8	0.145885
6.65244	0	214	230.609	-1.1354		6.56271	0	783	793.541	-0.376704		6.6035	0	2428	2422.69	0.10777
6.65652	1	209	230.088	-1.45866		6.56679	1	768	792.441	-0.881927		6.60758	0	2460	2419.58	0.814961
6.6606	0	206	229.581	-1.643		6.57087	0	814	791.342	0.794164		6.61166	0	2463	2416.47	0.937506
6.66468	0	237	229.062	0.515617		6.57495	0	748	790.245	-1.54462		6.61573	0	2431	2413.37	0.357558
6.66876	0	225	228.551	-0.236718		6.57903	0	743	789.149	-1.69305		6.61981	0	2390	2410.27	-0.414671
6.67284	0	242	228.003	0.899746		6.5831	0	791	788.055	0.104703		6.62389	2	2474	2407.18	1.34344
6.67692	0	218	227.488	-0.642596		6.58718	0	786	786.963	-0.0343431		6.62797	0	2344	2404.09	-1.2411
6.68099	0	243	226.98	1.02767		6.59126	0	720	785.872	-2.4549		6.63205	0	2393	2401	-0.163574
6.68507	0	234	226.429	0.494935		6.59534	0	725	784.783	-2.22027		6.63613	0	2320	2397.92	-1.61772
6.68915	0	239	225.879	0.848722		6.59942	0	783	783.695	-0.0248375		6.64021	0	2375	2394.84	-0.40714
6.69323	1	218	225.331	-0.496494		6.6035	0	747	782.609	-1.30286		6.64429	0	2330	2391.77	-1.27962
6.69731	0	216	224.784	-0.597653		6.60758	0	748	781.524	-1.22577		6.64836	0	2318	2388.7	-1.46841
6.70139	0	221	224.238	-0.21782		6.61166	0	782	780.441	0.0557405		6.65244	0	2295	2385.63	-1.89185
6.70547	0	253	223.694	1.84245		6.61573	0	738	779.36	-1.52247		6.65652	1	2279	2382.57	-2.1695
6.70955	0	239	223.151	1.02516		6.61981	0	763	778.28	-0.553169		6.6606	0	2353	2379.51	-0.546536
6.71362	0	223	222.61	0.0261093		6.62389	2	744	777.202	-1.21723		6.66468	0	2346	2376.46	-0.628818
6.7177	0	225	222.07	0.195314		6.62797	0	787	776.125	0.387662		6.66876	0	2372	2373.41	-0.0288903
6.72178	0	199	221.532	-1.59724		6.63205	0	740	775.049	-1.28844		6.67284	0	2340	2370.36	-0.627635
6.72586	0	223	220.995	0.134271		6.63613	0	750	773.976	-0.875469		6.67692	0	2443	2367.32	1.53118
6.72994	1	209	220.475	-0.793719		6.64021	0	769	772.904	-0.140765		6.68099	0	2425	2364.28	1.23302
6.73402	0	216	220.017	-0.273329		6.64429	0	780	771.833	0.292429		6.68507	0	2313	2361.25	-1.00318
6.7381	0	210	219.574	-0.660657		6.64836	0	730	770.764	-1.50874		6.68915	0	2412	2358.22	1.09512
6.74218	0	216	219.041	-0.206943		6.65244	0	786	769.696	0.581537		6.69323	1	2330	2355.19	-0.521854
6.74625	0	196	218.51	-1.60789		6.65652	1	732	768.63	-1.35389		6.69731	0	2319	2352.17	-0.688753
6.75033	0	238	217.981	1.29765		6.6606	0	731	767.566	-1.35243		6.70139	0	2291	2349.15	-1.21487
6.75441	0	179	217.453	-2.87408		6.66468	0	715	766.503	-1.92609		6.70547	0	2343	2346.13	-0.0647617
6.75849	0	220	216.926	0.207261		6.66876	0	770	765.441	0.164287		6.70955	0	2366	2343.12	0.470293
6.76257	0	222	216.408	0.375307		6.67284	0	750	764.381	-0.52513		6.71362	0	2334	2340.12	-0.126629
6.76665	0	216	215.922	0.00528642		6.67692	0	709	763.323	-2.04014		6.7177	0	2369	2337.11	0.655095
6.77073	0	193	215.444	-1.61558		6.68099	0	748	762.266	-0.521615		6.72178	0	2313	2334.12	-0.439065
6.77481	0	206	214.923	-0.621663		6.68507	0	760	761.211	-0.0439113		6.72586	0	2389	2331.12	1.18416
6.77888	0	220	214.402	0.37741		6.68915	0	765	760.157	0.175111		6.72994	1	2310	2328.13	-0.377227
6.78296	0	202	213.883	-0.836086		6.69323	1	726	759.104	-1.22862		6.73402	0	2262	2325.14	-1.32764
6.78704	0	180	213.365	-2.4869		6.69731	0	745	758.053	-0.478241		6.7381	0	2271	2322.16	-1.07356
6.79112	1	193	212.849	-1.42876		6.70139	0	731	757.004	-0.961795		6.74218	0	2312	2319.18	-0.149347
6.7952	0	199	212.334	-0.945217		6.70547	0	774	755.956	0.648571		6.74625	0	2417	2316.21	2.05021
6.79928	0	201	211.828	-0.763744		6.70955	0	717	754.91	-1.41577		6.75033	0	2321	2313.23	0.161193
6.80336	0	170	211.354	-3.1717		6.71362	0	712	753.865	-1.56896		6.75441	0	2309	2310.27	-0.0263601
6.80744	0	232	210.888	1.38609		6.7177	0	704	752.822	-1.84003		6.75849	0	2288	2307.3	-0.403548
6.81151	1	197	210.378	-0.953111		6.72178	0	706	751.78	-1.72294		6.76257	0	2272	2304.34	-0.678543
6.81559	0	201	209.869	-0.625553		6.72586	0	680	750.739	-2.71273		6.76665	0	2347	2301.39	0.941524
6.81967	0	201	209.361	-0.589758		6.72994	1	732	749.7	-0.654228		6.77073	0	2282	2298.43	-0.344041
6.82375	0	195	208.855	-0.992186		6.73402	0	759	748.663	0.375208		6.77481	0	2375	2295.49	1.63158
6.82783	0	206	208.35	-0.163753		6.7381	0	692	747.627	-2.11463		6.77888	0	2174	2292.54	-2.5424
6.83191	0	200	207.847	-0.554852		6.74218	0	758	746.593	0.414333		6.78296	0	2319	2289.6	0.610482
6.83599	0	191	207.352	-1.18321		6.74625	0	725	745.56	-0.763568		6.78704	0	2336	2286.66	1.02075
6.84007	0	192	206.89	-1.07457		6.75033	0	647	744.528	-3.83423		6.79112	1	2170	2283.73	-2.44148
6.84414	0	202	206.435	-0.312038		6.75441	0	712	743.498	-1.18044		6.7952	0	2244	2280.8	-0.776908
6.84822	0	168	205.936	-2.92684		6.75849	0	693	742.47	-1.8792		6.79928	0	2240	2277.88	-0.800308
6.8523	0	174	205.439	-2.38336		6.76257	0	724	741.443	-0.648246		6.80336	0	2169	2274.96	-2.27508
6.85638	0	195	204.943	-0.711997		6.76665	0	716	740.417	-0.912503		6.80744	0	2223	2272.04	-1.04008
6.86046	0	196	204.448	-0.603403		6.77073	0	709	739.393	-1.14142		6.81151	1	2149	2269.12	-2.59127
6.86454	0	177	203.954	-2.02599		6.77481	0	705	738.37	-1.25679		6.81559	0	2150	2266.21	-2.50635
6.86862	0	216	203.462	0.853118		6.77888	0	724	737.349	-0.496105		6.81967	0	2249	2263.31	-0.30171
6.8727	0	177	202.971	-1.95208		6.78296	0	685	736.329	-1.96118		6.82375	0	2333	2260.41	1.50295
6.87677	0	189	202.481	-0.980604		6.78704	0	710	735.311	-0.949894		6.82783	0	2255	2257.51	-0.0527941
6.88085	0	204	201.993	0.140544		6.79112	1	706	734.294	-1.06485		6.83191	0	2214	2254.61	-0.863111
6.88493	0	222	201.505	1.3755		6.7952	0	733	733.278	-0.0102835		6.83599	0	2192	2251.72	-1.27558
6.88901	0	150	201.02	-4.16573		6.79928	0	718	732.264	-0.532344		6.84007	0	2237	2248.83	-0.250199
6.89309	0	197	200.535	-0.251855		6.80336	0	763	731.252	1.14936		6.84414	0	2270	2245.95	0.504779
6.89717	0	215	200.059	1.01895		6.80744	0	692	730.241	-1.4537		6.84822	0	2203	2243.07	-0.853717
6.90125	0	201	199.615	0.0976581		6.81151	1	677	729.231	-2.00741		6.8523	0	2237	2240.19	-0.0675331
6.90533	0	208	199.179	0.611602		6.81559	0	675	728.223	-2.04855		6.85638	0	2159	2237.32	-1.68561
6.9094	0	198	198.699	-0.0496927		6.81967	0	694	727.216	-1.26087		6.86046	0	2158	2234.45	-1.64577
6.91348	0	204	198.22	0.404654		6.82375	0	738	726.211	0.433965		6.86454	0	2139	2231.59	-2.00194
6.91756	0	217	197.75	1.30675		6.82783	0	711	725.207	-0.532802		6.86862	0	2181	2228.73	-1.02197
6.92164	0	197	197.312	-0.0222556		6.83191	0	649	724.204	-2.95203		6.8727	0	2196	2225.87	-0.637407
6.92572	0	201	196.882	0.290462		6.83599	0	643	723.203	-3.16291		6.87677	0	2193	2223.02	-0.640968
6.9298	1	190	196.408	-0.464855		6.84007	0	722	722.204	-0.00758392		6.88085	0	2166	2220.17	-1.16386
6.93388	1	180	195.934	-1.18768		6.84414	0	712	721.206	-0.344994		6.88493	0	2170	2217.32	-1.01582
6.93796	0	161	195.462	-2.71602		6.84822	0	714	720.209	-0.232358		6.88901	0	2214	2214.48	-0.0101492
6.94203	0	194	194.992	-0.0712048		6.8523	0	708	719.213	-0.421426		6.89309	0	2231	2211.64	0.409905
6.94611	0	182	194.522	-0.928214		6.85638	0	697	718.219	-0.803745		6.89717	0	2250	2208.8	0.868495
6.95019	1	180	194.054	-1.04753		6.86046	0	659	717.227	-2.2682		6.90125	0	2182	2205.97	-0.513194
6.95427	0	190	193.587	-0.260227		6.86454	0	725	716.236	0.325494		6.90533	0	2195	2203.14	-0.17384
6.95835	0	194	193.121	0.0630974		6.86862	0	707	715.246	-0.310126		6.9094	0	2112	2200.32	-1.92183
6.96243	0	187	192.657	-0.413647		6.8727	0	713	714.258	-0.0471041		6.91348	0	2174	2197.5	-0.504012
6.96651	0	186	192.193	-0.454102		6.87677	0	693	713.271	-0.770027		6.91756	0	2209	2194.68	0.304606
6.97059	0	215	191.731	1.58694		6.88085	0	680	712.285	-1.23809		6.92164	0	2172	2191.87	-0.426363
6.97466	0	188	191.27	-0.238483		6.88493	0	701	711.301	-0.389073		6.92572	0	2255	2189.06	1.38857
6.97874	0	188	190.81	-0.204948		6.88901	0	695	710.319	-0.581066		6.9298	1	2144	2186.26	-0.91258
6.98282	0	192	190.351	0.118971		6.89309	0	687	709.337	-0.852219		6.93388	1	2163	2183.45	-0.439784
6.9869	0	203	189.894	0.919857		6.89717	0	682	708.357	-1.00927		6.93796	0	2155	2180.66	-0.552651
6.99098	0	199	189.438	0.677845		6.90125	0	704	707.379	-0.127344		6.94203	0	2237	2177.86	1.25039
6.99506	0	194	188.983	0.360217		6.90533	0	688	706.402	-0.701557		6.94611	0	2166	2175.07	-0.194872
6.99914	0	172	188.529	-1.26032		6.9094	0	751	705.426	1.66302		6.95019	1	2131	2172.28	-0.89427
7.00322	0	172	188.076	-1.2258		6.91348	0	708	704.452	0.133359		6.95427	0	2147	2169.5	-0.485547
7.00729	0	184	187.625	-0.267212		6.91756	0	681	703.479	-0.861381		6.95835	0	2270	2166.72	2.16776
7.01137	0	203	187.174	1.11075		6.92164	0	694	702.507	-0.32292		6.96243	0	2160	2163.94	-0.0848066
7.01545	0	181	186.725	-0.425542		6.92572	0	725	701.537	0.871403		6.96651	0	2094	2161.17	-1.46784
7.01953	0	178	186.277	-0.620391		6.9298	1	696	700.568	-0.173146		6.97059	0	2192	2158.4	0.717677
7.02361	0	186	185.83	0.0124523		6.93388	1	685	699.6	-0.557854		6.97466	0	2128	2155.63	-0.599033
7.02769	0	190	185.384	0.334847		6.93796	0	706	698.634	0.27721		6.97874	0	2182	2152.87	0.623579
7.03177	0	174	184.94	-0.82935		6.94203	0	662	697.67	-1.38634		6.98282	0	2140	2150.11	-0.21861
7.03585	0	184	184.504	-0.037165		6.94611	0	694	696.706	-0.102728		6.9869	0	2069	2147.36	-1.72267
7.03992	1	174	184.108	-0.766273		6.95019	1	694	695.744	-0.0662107		6.99098	0	2074	2144.61	-1.55039
7.044	0	195	183.75	0.805648		6.95427	0	702	694.784	0.272365		6.99506	0	2150	2141.86	0.175573
7.04808	0	154	183.354	-2.36541		6.95835	0	705	693.824	0.4209		6.99914	0	2088	2139.11	-1.11862
7.05216	2	199	182.914	1.1403		6.96243	0	690	692.866	-0.109123		7.00322	0	2153	2136.37	0.358309
7.05624	0	206	182.483	1.63851		6.96651	0	694	691.91	0.0793401		7.00729	0	2121	2133.64	-0.2744
7.06032	0	166	182.084	-1.24834		6.97059	0	643	690.955	-1.89115		7.01137	0	2081	2130.9	-1.09395
7.0644	0	184	181.692	0.17015		6.97466	0	644	690.001	-1.81269		7.01545	0	2151	2128.17	0.492164
7.06848	0	160	181.256	-1.68044		6.97874	0	680	689.048	-0.346988		7.01953	0	2133	2125.45	0.163525
7.07255	0	186	180.821	0.379715		6.98282	0	681	688.097	-0.271965		7.02361	0	2089	2122.72	-0.737873
7.07663	0	182	180.388	0.119506		6.9869	0	652	687.147	-1.37648		7.02769	0	2191	2120.01	1.51671
7.08071	0	181	179.955	0.077653		6.99098	0	693	686.199	0.258352		7.03177	0	2152	2117.29	0.748226
7.08479	0	200	179.524	1.44788		6.99506	0	678	685.252	-0.278504		7.03585	0	2118	2114.58	0.0743578
7.08887	0	184	179.094	0.3617		6.99914	0	673	684.306	-0.435816		7.03992	1	2049	2111.87	-1.38889
7.09295	0	183	178.665	0.320487		7.00322	0	681	683.362	-0.0904967		7.044	0	2182	2109.16	1.55925
7.09703	0	180	178.236	0.131444		7.00729	0	674	682.418	-0.324268		7.04808	0	2033	2106.46	-1.62929
7.10111	0	190	177.81	0.884387		7.01137	0	627	681.477	-2.17559		7.05216	2	2072	2103.76	-0.69783
7.10518	0	184	177.384	0.487756		7.01545	0	686	680.536	0.208605		7.05624	0	2063	2101.07	-0.838177
7.10926	0	162	176.959	-1.17529		7.01953	0	667	679.597	-0.487765		7.06032	0	2028	2098.38	-1.56283
7.11334	0	166	176.535	-0.817706		7.02361	0	636	678.659	-1.69156		7.0644	0	2017	2095.69	-1.75217
7.11742	0	173	176.113	-0.236667		7.02769	0	647	677.723	-1.20784		7.06848	0	2091	2093.01	-0.0439063
7.1215	0	178	175.691	0.173035		7.03177	0	656	676.788	-0.811629		7.07255	0	2109	2090.33	0.406603
7.12558	0	172	175.271	-0.249417		7.03585	0	713	675.854	1.39113		7.07663	0	2081	2087.65	-0.145781
7.12966	0	178	174.852	0.235968		7.03992	1	642	674.922	-1.29931		7.08071	0	2049	2084.98	-0.794787
7.13374	0	182	174.434	0.560859		7.044	0	686	673.99	0.458529		7.08479	0	2140	2082.31	1.24715
7.13781	1	176	174.016	0.149513		7.04808	0	667	673.061	-0.234665		7.08887	0	2051	2079.64	-0.632401
7.14189	0	165	173.6	-0.669544		7.05216	2	618	672.132	-2.17751		7.09295	0	2106	2076.98	0.63243
7.14597	0	167	173.193	-0.47924		7.05624	0	665	671.205	-0.240611		7.09703	0	2125	2074.32	1.09946
7.15005	0	153	172.818	-1.60215		7.06032	0	661	670.279	-0.360906		7.10111	0	2145	2071.66	1.58351
7.15413	0	152	172.449	-1.65867		7.0644	0	690	669.354	0.78597		7.10518	0	2067	2069.01	-0.0441804
7.15821	0	155	172.053	-1.36969		7.06848	0	668	668.431	-0.0166746		7.10926	0	2110	2066.36	0.950057
7.16229	0	184	171.718	0.90545		7.07255	0	667	667.509	-0.0197074		7.11334	0	2133	2063.71	1.50021
7.16637	0	176	171.397	0.346949		7.07663	0	688	666.588	0.816314		7.11742	0	2090	2061.07	0.632785
7.17044	0	146	170.987	-2.06794		7.08071	0	668	665.669	0.0901938		7.1215	0	2057	2058.43	-0.0315826
7.17452	0	182	170.578	0.846656		7.08479	0	670	664.751	0.202795		7.12558	0	2103	2055.8	1.02932
7.1786	0	162	170.17	-0.641893		7.08887	0	647	663.834	-0.661812		7.12966	0	2096	2053.16	0.935629
7.18268	0	161	169.763	-0.690621		7.09295	0	675	662.918	0.465018		7.13374	0	2097	2050.54	1.01465
7.18676	0	144	169.357	-2.11309		7.09703	0	681	662.004	0.727919		7.13781	1	1950	2047.91	-2.21725
7.19084	0	167	168.952	-0.151066		7.10111	0	674	661.091	0.497223		7.14189	0	2008	2045.29	-0.832154
7.19492	0	189	168.548	1.48764		7.10518	0	667	660.18	0.264083		7.14597	0	2060	2042.67	0.381802
7.199	0	177	168.146	0.665538		7.10926	0	623	659.269	-1.4531		7.15005	0	2018	2040.06	-0.490986
7.20307	0	142	167.744	-2.16038		7.11334	0	701	658.36	1.61048		7.15413	0	2013	2037.44	-0.544831
7.20715	0	161	167.343	-0.499909		7.11742	0	658	657.452	0.0213445		7.15821	0	2044	2034.84	0.202684
7.21123	0	172	166.943	0.385558		7.1215	0	679	656.546	0.861706		7.16229	0	2020	2032.23	-0.272154
7.21531	0	179	166.545	0.930945		7.12558	0	648	655.641	-0.300157		7.16637	0	1989	2029.63	-0.911034
7.21939	0	178	166.147	0.888407		7.12966	0	636	654.737	-0.742962		7.17044	0	2034	2027.03	0.15449
7.22347	1	166	165.751	0.019359		7.13374	0	660	653.834	0.240007		7.17452	0	2012	2024.44	-0.277291
7.22755	0	178	165.355	0.947783		7.13781	1	642	652.933	-0.43148		7.1786	0	1937	2021.85	-1.92784
7.23163	0	147	164.96	-1.48135		7.14189	0	637	652.033	-0.595612		7.18268	0	2061	2019.26	0.919442
7.2357	0	139	164.567	-2.16855		7.14597	0	672	651.134	0.804935		7.18676	0	2041	2016.67	0.538443
7.23978	0	175	164.174	0.818342		7.15005	0	636	650.236	-0.564498		7.19084	0	2045	2014.09	0.683445
7.24386	0	152	163.79	-0.956335		7.15413	0	609	649.34	-1.63465		7.19492	0	1948	2011.52	-1.43909
7.24794	0	161	163.438	-0.192163		7.15821	0	638	648.445	-0.41351		7.199	0	1961	2008.94	-1.08261
7.25202	0	161	163.093	-0.16499		7.16229	0	597	647.551	-2.06891		7.20307	0	1963	2006.37	-0.978889
7.2561	0	169	162.704	0.484272		7.16637	0	637	646.658	-0.382677		7.20715	0	1946	2003.8	-1.31032
7.26018	0	169	162.316	0.514121		7.17044	0	660	645.767	0.554017		7.21123	0	1940	2001.24	-1.39035
7.26426	0	190	161.929	2.03646		7.17452	0	655	644.877	0.395539		7.21531	0	2006	1998.68	0.163492
7.26833	0	151	161.543	-0.858006		7.1786	0	620	643.988	-0.963389		7.21939	0	2015	1996.12	0.420599
7.27241	0	168	161.158	0.527848		7.18268	0	619	643.101	-0.968688		7.22347	1	2042	1993.57	1.07183
7.27649	0	176	160.774	1.14768		7.18676	0	614	642.214	-1.13864		7.22755	0	1966	1991.01	-0.564158
7.28057	0	151	160.391	-0.764243		7.19084	0	649	641.329	0.3011		7.23163	0	1890	1988.47	-2.26495
7.28465	0	147	160.009	-1.07297		7.19492	0	659	640.446	0.722779		7.2357	0	1940	1985.92	-1.04262
7.28873	0	163	159.628	0.264117		7.199	0	581	639.563	-2.4296		7.23978	0	2003	1983.38	0.438355
7.29281	0	169	159.248	0.750166		7.20307	0	607	638.682	-1.28592		7.24386	0	1916	1980.84	-1.48139
7.29689	0	162	158.869	0.246019		7.20715	0	643	637.802	0.205005		7.24794	0	1999	1978.31	0.462773
7.30096	0	152	158.491	-0.526449		7.21123	0	648	636.923	0.435154		7.25202	0	1980	1975.78	0.0948777
7.30504	0	163	158.113	0.382757		7.21531	0	651	636.045	0.586126		7.2561	0	1980	1973.25	0.151686
7.30912	0	156	157.737	-0.139075		7.21939	0	661	635.169	1.00472		7.26018	0	2017	1970.73	1.03035
7.3132	0	141	157.362	-1.37791		7.22347	1	636	634.294	0.0676596		7.26426	0	2018	1968.2	1.10848
7.31728	0	151	156.987	-0.48725		7.22755	0	612	633.42	-0.865844		7.26833	0	2007	1965.69	0.922183
7.32136	0	143	156.614	-1.13847		7.23163	0	654	632.547	0.838874		7.27241	0	1965	1963.17	0.0412393
7.32544	1	134	156.242	-1.92139		7.2357	0	573	631.676	-2.45121		7.27649	0	1945	1960.66	-0.355096
7.32952	0	152	155.878	-0.314537		7.23978	0	655	630.805	0.945359		7.28057	0	1873	1958.15	-1.96756
7.33359	0	162	155.546	0.5071		7.24386	0	643	629.936	0.515176		7.28465	0	1948	1955.65	-0.17327
7.33767	0	164	155.221	0.685536		7.24794	0	638	629.069	0.353594		7.28873	0	1959	1953.15	0.132265
7.34175	0	130	154.852	-2.17964		7.25202	0	647	628.202	0.73902		7.29281	0	1956	1950.65	0.121025
7.34583	1	140	154.484	-1.22408		7.2561	0	624	627.337	-0.133579		7.29689	0	1973	1948.15	0.559399
7.34991	0	140	154.116	-1.19305		7.26018	0	610	626.473	-0.666959		7.30096	0	1997	1945.66	1.14885
7.35399	1	156	153.75	0.180144		7.26426	0	651	625.61	0.995121		7.30504	0	2016	1943.17	1.62201
7.35807	0	150	153.385	-0.276355		7.26833	0	631	624.748	0.248885		7.30912	0	1938	1940.69	-0.061025
7.36215	0	144	153.02	-0.751685		7.27241	0	604	623.888	-0.809215		7.3132	0	1964	1938.2	0.582071
7.36622	0	161	152.657	0.657542		7.27649	0	604	623.028	-0.774251		7.31728	0	1930	1935.73	-0.130325
7.3703	1	148	152.294	-0.352977		7.28057	0	588	622.17	-1.40916		7.32136	0	1909	1933.25	-0.555014
7.37438	0	163	151.933	0.866872		7.28465	0	611	621.313	-0.417235		7.32544	1	2019	1930.78	1.96342
7.37846	1	138	151.572	-1.15531		7.28873	0	560	620.458	-2.55481		7.32952	0	1969	1928.31	0.917036
7.38254	0	158	151.212	0.540023		7.29281	0	588	619.603	-1.3033		7.33359	0	1805	1925.84	-2.84432
7.38662	0	173	150.853	1.68379		7.29689	0	559	618.75	-2.52716		7.33767	0	1978	1923.38	1.22813
7.3907	0	133	150.495	-1.51702		7.30096	0	610	617.898	-0.319779		7.34175	0	1934	1920.92	0.297438
7.39478	0	142	150.138	-0.682937		7.30504	0	614	617.047	-0.12297		7.34583	1	1904	1918.46	-0.331456
7.39885	0	161	149.782	0.884102		7.30912	0	613	616.197	-0.129142		7.34991	0	1893	1916.01	-0.528856
7.40293	0	136	149.427	-1.15134		7.3132	0	618	615.349	0.106642		7.35399	1	1881	1913.56	-0.750735
7.40701	0	161	149.072	0.940022		7.31728	0	616	614.502	0.0603705		7.35807	0	1873	1911.11	-0.88065
7.41109	0	141	148.719	-0.650061		7.32136	0	607	613.656	-0.27014		7.36215	0	1919	1908.67	0.235828
7.41517	0	149	148.367	0.0518959		7.32544	1	650	612.811	1.45869		7.36622	0	1876	1906.23	-0.697917
7.41925	0	150	148.015	0.162082		7.32952	0	589	611.967	-0.946335		7.3703	1	1913	1903.79	0.21054
7.42333	0	137	147.664	-0.911104		7.33359	0	571	611.124	-1.67915		7.37438	0	1910	1901.36	0.197757
7.42741	0	150	147.314	0.219281		7.33767	0	599	610.283	-0.461011		7.37846	1	1918	1898.93	0.435522
7.43148	0	149	146.973	0.16605		7.34175	0	603	609.443	-0.262372		7.38254	0	1951	1896.5	1.2339
7.43556	0	164	146.663	1.35376		7.34583	1	606	608.604	-0.105773		7.38662	0	1858	1894.07	-0.836893
7.43964	0	150	146.361	0.297128		7.34991	0	580	607.766	-1.15292		7.3907	0	1874	1891.65	-0.407772
7.44372	0	134	146.014	-1.03786		7.35399	1	588	606.929	-0.780632		7.39478	0	1915	1889.23	0.588793
7.4478	0	140	145.668	-0.479053		7.35807	0	619	606.094	0.518742		7.39885	0	1873	1886.82	-0.319302
7.45188	0	153	145.331	0.620012		7.36215	0	579	605.26	-1.09131		7.40293	0	1883	1884.41	-0.0324182
7.45596	0	128	145.025	-1.50481		7.36622	0	604	604.426	-0.01735		7.40701	0	1918	1882	0.822062
7.46004	0	141	144.734	-0.314474		7.3703	1	623	603.594	0.777468		7.41109	0	1928	1879.59	1.10246
7.46411	0	151	144.43	0.534694		7.37438	0	535	602.764	-2.92968		7.41517	0	1926	1877.19	1.11221
7.46819	0	162	144.132	1.40382		7.37846	1	626	601.934	0.961871		7.41925	0	1799	1874.79	-1.78688
7.47227	0	150	143.791	0.506995		7.38254	0	584	601.106	-0.707831		7.42333	0	1879	1872.39	0.15241
7.47635	0	138	143.457	-0.464571		7.38662	0	594	600.278	-0.257597		7.42741	0	1893	1870	0.528628
7.48043	1	133	143.156	-0.880624		7.3907	0	564	599.452	-1.4928		7.43148	0	1973	1867.61	2.37266
7.48451	0	150	142.869	0.582228		7.39478	0	575	598.627	-0.985315		7.43556	0	1785	1865.22	-1.8988
7.48859	1	136	142.569	-0.563269		7.39885	0	612	597.803	0.573872		7.43964	0	1827	1862.84	-0.838466
7.49267	0	139	142.276	-0.27784		7.40293	0	572	596.98	-1.04449		7.44372	0	1931	1860.46	1.6053
7.49674	0	132	141.938	-0.865009		7.40701	0	612	596.159	0.640337		7.4478	0	1862	1858.08	0.090838
7.50082	0	153	141.602	0.921508		7.41109	0	585	595.339	-0.427447		7.45188	0	1893	1855.71	0.857173
7.5049	0	124	141.266	-1.55052		7.41517	0	612	594.519	0.706615		7.45596	0	1885	1853.33	0.729353
7.50898	0	128	140.931	-1.14294		7.41925	0	598	593.701	0.17579		7.46004	0	1881	1850.97	0.69251
7.51306	0	153	140.597	1.00273		7.42333	0	638	592.884	1.78615		7.46411	0	1846	1848.6	-0.0605156
7.51714	0	138	140.264	-0.192696		7.42741	0	569	592.068	-0.967081		7.46819	0	1732	1846.24	-2.74496
7.52122	0	144	139.931	0.339056		7.43148	0	602	591.254	0.437982		7.47227	0	1776	1843.88	-1.61068
7.5253	0	138	139.6	-0.136188		7.43556	0	589	590.44	-0.0593462		7.47635	0	1786	1841.52	-1.31379
7.52937	0	144	139.269	0.394233		7.43964	0	545	589.628	-1.91165		7.48043	1	1863	1839.17	0.552121
7.53345	0	110	138.939	-2.75926		7.44372	0	580	588.817	-0.366092		7.48451	0	1847	1836.82	0.236896
7.53753	0	142	138.61	0.284443		7.4478	0	572	588.007	-0.669268		7.48859	1	1871	1834.47	0.84448
7.54161	0	158	138.282	1.56865		7.45188	0	534	587.198	-2.30208		7.49267	0	1797	1832.13	-0.828666
7.54569	0	122	137.955	-1.44451		7.45596	0	559	586.39	-1.15846		7.49674	0	1786	1829.79	-1.03611
7.54977	0	124	137.629	-1.22389		7.46004	0	575	585.583	-0.441342		7.50082	0	1810	1827.45	-0.410144
7.55385	0	134	137.303	-0.28534		7.46411	0	595	584.777	0.419085		7.5049	0	1812	1825.11	-0.308083
7.55793	0	128	136.978	-0.793576		7.46819	0	568	583.973	-0.670211		7.50898	0	1800	1822.78	-0.53699
7.562	0	130	136.654	-0.583625		7.47227	0	554	583.17	-1.2393		7.51306	0	1827	1820.45	0.153152
7.56608	0	118	136.331	-1.68753		7.47635	0	527	582.367	-2.41184		7.51714	0	1794	1818.13	-0.569653
7.57016	0	152	136.009	1.29705		7.48043	1	556	581.566	-1.08425		7.52122	0	1790	1815.81	-0.609933
7.57424	0	145	135.687	0.773363		7.48451	0	548	580.766	-1.39971		7.5253	0	1833	1813.49	0.4558
7.57832	0	108	135.367	-2.63337		7.48859	1	557	579.968	-0.973165		7.52937	0	1789	1811.17	-0.52413
7.5824	0	135	135.047	-0.00404544		7.49267	0	561	579.17	-0.767129		7.53345	0	1821	1808.86	0.2846
7.58648	1	155	134.736	1.62767		7.49674	0	564	578.373	-0.60522		7.53753	0	1843	1806.54	0.84918
7.59056	0	132	134.456	-0.213747		7.50082	0	564	577.578	-0.571723		7.54161	0	1793	1804.24	-0.265373
7.59463	0	134	134.191	-0.0164812		7.5049	0	536	576.783	-1.76157		7.54569	0	1816	1801.93	0.330116
7.59871	0	125	133.912	-0.797113		7.50898	0	588	575.99	0.495284		7.54977	0	1815	1799.63	0.360761
7.60279	0	112	133.64	-2.04483		7.51306	0	562	575.198	-0.556717		7.55385	0	1755	1797.33	-1.01048
7.60687	0	145	133.324	0.969601		7.51714	0	569	574.407	-0.226663		7.55793	0	1728	1795.04	-1.61264
7.61095	0	133	133.009	-0.000803954		7.52122	0	561	573.617	-0.532682		7.562	0	1689	1792.74	-2.52433
7.61503	0	109	132.695	-2.26956		7.5253	0	530	572.828	-1.86033		7.56608	0	1653	1790.45	-3.38081
7.61911	0	145	132.381	1.04792		7.52937	0	587	572.04	0.617457		7.57016	0	1776	1788.17	-0.288712
7.62319	1	145	132.069	1.0739		7.53345	0	548	571.254	-0.993342		7.57424	0	1792	1785.88	0.144494
7.62726	1	155	131.757	1.86696		7.53753	0	550	570.468	-0.872758		7.57832	0	1668	1783.6	-2.83054
7.63134	1	136	131.445	0.390555		7.54161	0	549	569.684	-0.882751		7.5824	0	1743	1781.32	-0.917972
7.63542	0	132	131.135	0.075288		7.54569	0	586	568.9	0.706388		7.58648	1	1793	1779.05	0.329451
7.6395	0	119	130.825	-1.08403		7.54977	0	572	568.118	0.162319		7.59056	0	1744	1776.78	-0.784888
7.64358	0	118	130.517	-1.15225		7.55385	0	560	567.337	-0.310033		7.59463	0	1829	1774.51	1.27414
7.64766	0	126	130.209	-0.374932		7.55793	0	568	566.557	0.0605617		7.59871	0	1772	1772.24	-0.00576996
7.65174	0	132	129.901	0.182662		7.562	0	562	565.778	-0.159351		7.60279	0	1734	1769.98	-0.864041
7.65582	0	118	129.595	-1.0674		7.56608	0	583	565	0.745494		7.60687	0	1753	1767.72	-0.351567
7.65989	0	130	129.289	0.062336		7.57016	0	551	564.223	-0.563316		7.61095	0	1801	1765.46	0.837394
7.66397	0	124	128.984	-0.44761		7.57424	0	542	563.447	-0.921236		7.61503	0	1723	1763.21	-0.968662
7.66805	0	121	128.68	-0.698206		7.57832	0	569	562.673	0.265261		7.61911	0	1829	1760.96	1.59103
7.67213	1	130	128.377	0.142353		7.5824	0	557	561.899	-0.207576		7.62319	1	1757	1758.71	-0.0407599
7.67621	0	120	128.074	-0.737086		7.58648	1	536	561.126	-1.0853		7.62726	1	1772	1756.46	0.369092
7.68029	0	143	127.773	1.27338		7.59056	0	552	560.355	-0.355616		7.63134	1	1798	1754.22	1.03247
7.68437	0	129	127.472	0.134572		7.59463	0	540	559.585	-0.842793		7.63542	0	1710	1751.98	-1.0152
7.68845	0	168	127.171	3.15		7.59871	0	573	558.815	0.592567		7.6395	0	1702	1749.74	-1.15728
7.69252	1	139	126.879	1.02805		7.60279	0	550	558.047	-0.343138		7.64358	0	1750	1747.51	0.0595159
7.6966	0	127	126.619	0.0338048		7.60687	0	552	557.28	-0.22474		7.64766	0	1784	1745.28	0.916738
7.70068	0	141	126.366	1.23242		7.61095	0	529	556.514	-1.19627		7.65174	0	1696	1743.05	-1.14251
7.70476	0	117	126.068	-0.838344		7.61503	0	520	555.749	-1.5677		7.65582	0	1829	1740.83	2.06173
7.70884	1	139	125.771	1.12206		7.61911	0	561	554.985	0.253942		7.65989	0	1718	1738.6	-0.497094
7.71292	0	138	125.475	1.06621		7.62319	1	529	554.222	-1.09663		7.66397	0	1797	1736.38	1.42991
7.717	0	130	125.179	0.422792		7.62726	1	560	553.461	0.276338		7.66805	0	1785	1734.17	1.20314
7.72108	0	120	124.885	-0.445912		7.63134	1	556	552.7	0.139954		7.67213	1	1780	1731.95	1.13879
7.72515	0	118	124.591	-0.606729		7.63542	0	577	551.94	1.04325		7.67621	0	1729	1729.74	-0.0178887
7.72923	0	148	124.305	1.9477		7.6395	0	529	551.182	-0.964421		7.68029	0	1743	1727.54	0.370402
7.73331	0	121	124.059	-0.278066		7.64358	0	544	550.424	-0.275433		7.68437	0	1777	1725.33	1.22571
7.73739	0	138	123.858	1.20387		7.64766	0	557	549.668	0.31068		7.68845	0	1744	1723.13	0.499772
7.74147	0	117	123.649	-0.614725		7.65174	0	618	548.912	2.77912		7.69252	1	1723	1720.93	0.0498763
7.74555	0	115	123.403	-0.78356		7.65582	0	522	548.158	-1.1449		7.6966	0	1767	1718.73	1.14823
7.74963	0	136	123.112	1.10516		7.65989	0	569	547.405	0.905328		7.70068	0	1791	1716.54	1.75945
7.75371	0	114	122.821	-0.826202		7.66397	0	521	546.652	-1.12385		7.70476	0	1680	1714.35	-0.838032
7.75778	0	117	122.532	-0.511423		7.66805	0	501	545.901	-2.00603		7.70884	1	1671	1712.16	-1.00693
7.76186	0	115	122.243	-0.675421		7.67213	1	551	545.151	0.24918		7.71292	0	1684	1709.98	-0.633003
7.76594	0	123	121.955	0.0942233		7.67621	0	575	544.402	1.27603		7.717	0	1764	1707.79	1.33824
7.77002	0	113	121.668	-0.815387		7.68029	0	579	543.654	1.46894		7.72108	0	1724	1705.61	0.442792
7.7741	0	122	121.381	0.0560334		7.68437	0	515	542.907	-1.22971		7.72515	0	1692	1703.44	-0.278075
7.77818	0	141	121.103	1.67564		7.68845	0	549	542.161	0.291896		7.72923	0	1758	1701.26	1.35315
7.78226	0	128	120.856	0.63144		7.69252	1	540	541.416	-0.0609224		7.73331	0	1689	1699.09	-0.245607
7.78634	0	136	120.616	1.31913		7.6966	0	541	540.672	0.0141109		7.73739	0	1733	1696.93	0.866558
7.79041	0	114	120.332	-0.593067		7.70068	0	519	539.929	-0.918677		7.74147	0	1802	1694.76	2.52625
7.79449	1	130	120.049	0.872781		7.70476	0	572	539.187	1.37198		7.74555	0	1690	1692.6	-0.0632017
7.79857	0	113	119.774	-0.637215		7.70884	1	548	538.446	0.408116		7.74963	0	1722	1690.44	0.76057
7.80265	0	120	119.53	0.0429063		7.71292	0	509	537.706	-1.27239		7.75371	0	1679	1688.28	-0.226521
7.80673	0	136	119.293	1.43258		7.717	0	555	536.968	0.765428		7.75778	0	1709	1686.13	0.553268
7.81081	0	120	119.012	0.0901597		7.72108	0	520	536.23	-0.711732		7.76186	0	1712	1683.98	0.677279
7.81489	1	121	118.74	0.205486		7.72515	0	518	535.493	-0.768611		7.76594	0	1679	1681.83	-0.0690245
7.81897	0	125	118.498	0.581528		7.72923	0	521	534.758	-0.602733		7.77002	0	1700	1679.68	0.492766
7.82304	0	130	118.264	1.0293		7.73331	0	534	534.023	-0.000994829		7.7741	0	1707	1677.54	0.713045
7.82712	1	132	117.985	1.21981		7.73739	0	548	533.289	0.628407		7.77818	0	1732	1675.4	1.36001
7.8312	0	117	117.707	-0.0653978		7.74147	0	583	532.557	2.08915		7.78226	0	1649	1673.26	-0.597487
7.83528	1	128	117.43	0.934257		7.74555	0	569	531.825	1.55845		7.78634	0	1736	1671.13	1.55697
7.83936	0	98	117.153	-1.9348		7.74963	0	491	531.095	-1.80945		7.79041	0	1600	1669	-1.72491
7.84344	0	113	116.878	-0.364776		7.75371	0	590	530.365	2.45513		7.79449	1	1674	1666.87	0.174324
7.84752	0	111	116.602	-0.531761		7.75778	0	497	529.637	-1.46395		7.79857	0	1648	1664.74	-0.412396
7.8516	0	130	116.328	1.19911		7.76186	0	510	528.909	-0.837307		7.80265	0	1716	1662.62	1.28865
7.85567	0	99	116.054	-1.71401		7.76594	0	525	528.183	-0.138898		7.80673	0	1700	1660.5	0.958079
7.85975	0	93	115.781	-2.3623		7.77002	0	554	527.457	1.1277		7.81081	0	1769	1658.38	2.6301
7.86383	0	130	115.509	1.27096		7.7741	0	540	526.733	0.570938		7.81489	1	1676	1656.26	0.482074
7.86791	0	122	115.237	0.61228		7.77818	0	523	526.009	-0.13158		7.81897	0	1698	1654.15	1.0641
7.87199	0	120	114.966	0.459523		7.78226	0	550	525.287	1.05378		7.82304	0	1686	1652.04	0.827006
7.87607	0	114	114.696	-0.0651778		7.78634	0	494	524.565	-1.37519		7.82712	1	1635	1649.94	-0.369368
7.88015	0	129	114.426	1.28314		7.79041	0	505	523.845	-0.838581		7.8312	0	1727	1647.83	1.90505
7.88423	0	114	114.157	-0.0147453		7.79449	1	528	523.125	0.212143		7.83528	1	1618	1645.73	-0.689379
7.8883	0	106	113.889	-0.76627		7.79857	0	555	522.407	1.3835		7.83936	0	1647	1643.63	0.0830113
7.89238	0	112	113.622	-0.153238		7.80265	0	522	521.689	0.0135936		7.84344	0	1651	1641.54	0.232938
7.89646	0	109	113.355	-0.417122		7.80673	0	516	520.973	-0.218923		7.84752	0	1664	1639.44	0.60203
7.90054	0	114	113.096	0.0846302		7.81081	0	524	520.258	0.163491		7.8516	0	1680	1637.35	1.04052
7.90462	0	143	112.869	2.51966		7.81489	1	512	519.543	-0.33336		7.85567	0	1669	1635.26	0.825794
7.9087	0	116	112.649	0.311116		7.81897	0	496	518.83	-1.02508		7.85975	0	1638	1633.18	0.119134
7.91278	0	95	112.385	-1.78362		7.82304	0	484	518.117	-1.55078		7.86383	0	1612	1631.1	-0.475619
7.91686	0	111	112.121	-0.106362		7.82712	1	521	517.406	0.157471		7.86791	0	1584	1629.02	-1.13108
7.92093	0	107	111.865	-0.470315		7.8312	0	538	516.695	0.918516		7.87199	0	1658	1626.94	0.762815
7.92501	0	110	111.641	-0.156433		7.83528	1	510	515.986	-0.26505		7.87607	0	1701	1624.86	1.846
7.92909	0	119	111.423	0.694538		7.83936	0	514	515.277	-0.056333		7.88015	0	1606	1622.79	-0.419049
7.93317	1	115	111.169	0.357207		7.84344	0	511	514.57	-0.157911		7.88423	0	1600	1620.72	-0.51811
7.93725	0	117	110.947	0.559639		7.84752	0	492	513.863	-0.985664		7.8883	0	1676	1618.66	1.40067
7.94133	0	120	110.739	0.84545		7.8516	0	568	513.158	2.30114		7.89238	0	1682	1616.59	1.59478
7.94541	0	97	110.517	-1.3724		7.85567	0	487	512.453	-1.15338		7.89646	0	1637	1614.53	0.555273
7.94949	0	112	110.302	0.160474		7.85975	0	548	511.749	1.54855		7.90054	0	1582	1612.48	-0.76621
7.95356	0	98	110.042	-1.21645		7.86383	0	493	511.047	-0.812784		7.90462	0	1570	1610.42	-1.02011
7.95764	0	113	109.783	0.302587		7.86791	0	529	510.345	0.811083		7.9087	0	1625	1608.37	0.412611
7.96172	0	113	109.525	0.32687		7.87199	0	516	509.644	0.279789		7.91278	0	1614	1606.32	0.191242
7.9658	0	95	109.268	-1.46385		7.87607	0	470	508.945	-1.79639		7.91686	0	1638	1604.27	0.833426
7.96988	0	112	109.011	0.282427		7.88015	0	522	508.246	0.601996		7.92093	0	1538	1602.22	-1.63766
7.97396	0	120	108.755	1.02653		7.88423	0	523	507.548	0.675658		7.92501	0	1618	1600.18	0.442958
7.97804	0	102	108.499	-0.643542		7.8883	0	501	506.851	-0.261424		7.92909	0	1591	1598.14	-0.179072
7.98212	0	120	108.245	1.07311		7.89238	0	462	506.156	-2.05431		7.93317	1	1617	1596.11	0.519602
7.98619	0	110	107.99	0.191602		7.89646	0	470	505.461	-1.63569		7.93725	0	1621	1594.07	0.668838
7.99027	0	110	107.737	0.215774		7.90054	0	505	504.767	0.0103711		7.94133	0	1702	1592.04	2.66536
7.99435	0	100	107.484	-0.748408		7.90462	0	481	504.074	-1.05209		7.94541	0	1601	1590.01	0.274643
7.99843	0	116	107.232	0.8141		7.9087	0	507	503.382	0.160678		7.94949	0	1706	1587.98	2.85726
8.00251	0	99	106.98	-0.802051		7.91278	0	457	502.691	-2.13734		7.95356	0	1608	1585.96	0.549609
8.00659	0	118	106.729	1.03754		7.91686	0	541	502.001	1.6767		7.95764	0	1669	1583.94	2.08209
8.01067	0	115	106.479	0.794578		7.92093	0	500	501.312	-0.058674		7.96172	0	1582	1581.92	0.00198326
8.01475	0	116	106.229	0.907171		7.92501	0	494	500.624	-0.298022		7.9658	0	1550	1579.91	-0.759594
8.01882	0	110	105.98	0.383247		7.92909	0	502	499.937	0.0920886		7.96988	0	1605	1577.89	0.676644
8.0229	0	122	105.732	1.47282		7.93317	1	443	499.251	-2.67254		7.97396	0	1544	1575.88	-0.811359
8.02698	0	106	105.484	0.0500799		7.93725	0	509	498.565	0.462511		7.97804	0	1594	1573.87	0.504114
8.03106	0	109	105.237	0.3604		7.94133	0	506	497.881	0.360934		7.98212	0	1496	1571.87	-1.96152
8.03514	1	101	104.991	-0.397105		7.94541	0	501	497.198	0.169877		7.98619	0	1594	1569.87	0.604508
8.03922	0	121	104.753	1.47703		7.94949	0	471	496.515	-1.17568		7.99027	0	1562	1567.86	-0.148393
8.0433	0	107	104.546	0.237255		7.95356	0	511	495.834	0.670913		7.99435	0	1601	1565.87	0.878046
8.04738	0	120	104.346	1.42901		7.95764	0	458	495.153	-1.73606		7.99843	0	1507	1563.87	-1.46502
8.05145	0	118	104.102	1.27946		7.96172	0	476	494.474	-0.846743		8.00251	0	1596	1561.88	0.854076
8.05553	0	116	103.858	1.12738		7.9658	0	495	493.795	0.0541549		8.00659	0	1574	1559.89	0.355656
8.05961	0	120	103.615	1.49578		7.96988	0	496	493.117	0.12943		8.01067	0	1610	1557.9	1.29839
8.06369	0	116	103.372	1.17249		7.97396	0	494	492.441	0.0701546		8.01475	0	1614	1555.92	1.44574
8.06777	1	112	103.13	0.838139		7.97804	0	488	491.765	-0.170431		8.01882	0	1603	1553.94	1.22546
8.07185	0	106	102.889	0.302202		7.98212	0	494	491.09	0.130923		8.0229	0	1567	1551.96	0.380036
8.07593	1	114	102.648	1.06322		7.98619	0	473	490.416	-0.800797		8.02698	0	1597	1549.98	1.17662
8.08001	0	104	102.408	0.156126		7.99027	0	489	489.743	-0.0336093		8.03106	0	1621	1548	1.81302
8.08408	1	99	102.168	-0.31843		7.99435	0	462	489.071	-1.25946		8.03514	1	1644	1546.03	2.41618
8.08816	0	105	101.929	0.299654		7.99843	0	489	488.4	0.02713		8.03922	0	1584	1544.06	1.00344
8.09224	1	83	101.691	-2.05163		8.00251	0	471	487.73	-0.770873		8.0433	0	1599	1542.1	1.42302
8.09632	0	109	101.454	0.722819		8.00659	0	493	487.061	0.267495		8.04738	0	1588	1540.13	1.2012
8.1004	0	123	101.216	1.96415		8.01067	0	484	486.392	-0.108742		8.05145	0	1502	1538.17	-0.933308
8.10448	0	115	100.98	1.30737		8.01475	0	483	485.725	-0.123989		8.05553	0	1579	1536.21	1.07679
8.10856	0	94	100.744	-0.695614		8.01882	0	502	485.058	0.756137		8.05961	0	1595	1534.26	1.521
8.11264	0	90	100.509	-1.10775		8.0229	0	484	484.393	-0.017861		8.06369	0	1524	1532.3	-0.212643
8.11671	0	109	100.274	0.835765		8.02698	0	488	483.728	0.193369		8.06777	1	1571	1530.35	1.02559
8.12079	0	106	100.04	0.578854		8.03106	0	507	483.065	1.06301		8.07185	0	1541	1528.4	0.320953
8.12487	0	122	99.8069	2.00927		8.03514	1	501	482.402	0.830903		8.07593	1	1563	1526.45	0.924392
8.12895	0	89	99.5741	-1.12085		8.03922	0	463	481.74	-0.870923		8.08001	0	1657	1524.51	3.25477
8.13303	0	112	99.3418	1.19609		8.0433	0	486	481.079	0.223217		8.08408	1	1576	1522.57	1.34591
8.13711	1	120	99.1102	1.90697		8.04738	0	458	480.419	-1.04757		8.08816	0	1602	1520.63	2.03297
8.14119	0	102	98.8868	0.308256		8.05145	0	492	479.76	0.551822		8.09224	1	1488	1518.69	-0.795701
8.14527	0	109	98.6946	0.987079		8.05553	0	455	479.102	-1.12991		8.09632	0	1571	1516.76	1.36846
8.14934	0	88	98.5095	-1.12031		8.05961	0	444	478.445	-1.63467		8.1004	0	1509	1514.83	-0.150046
8.15342	0	113	98.2796	1.38478		8.06369	0	481	477.788	0.146446		8.10448	0	1574	1512.9	1.54007
8.1575	0	117	98.0504	1.75189		8.06777	1	441	477.133	-1.72061		8.10856	0	1461	1510.97	-1.30742
8.16158	0	93	97.8218	-0.499995		8.07185	0	475	476.478	-0.0678244		8.11264	0	1539	1509.05	0.763452
8.16566	0	95	97.5937	-0.26611		8.07593	1	452	475.825	-1.12061		8.11671	0	1531	1507.13	0.610091
8.16974	0	110	97.3662	1.20458		8.08001	0	458	475.172	-0.802388		8.12079	0	1529	1505.21	0.608414
8.17382	0	106	97.147	0.859877		8.08408	1	503	474.52	1.26986		8.12487	0	1502	1503.29	-0.0333674
8.1779	0	114	96.959	1.59603		8.08816	0	487	473.869	0.595017		8.12895	0	1477	1501.38	-0.634353
8.18197	0	81	96.7857	-1.75397		8.09224	1	505	473.219	1.41423		8.13303	0	1494	1499.47	-0.141464
8.18605	0	97	96.5983	0.0407845		8.09632	0	485	472.57	0.564417		8.13711	1	1563	1497.56	1.65528
8.19013	0	87	96.4256	-1.01053		8.1004	0	481	471.922	0.41393		8.14119	0	1555	1495.65	1.505
8.19421	0	97	96.2389	0.0772774		8.10448	0	479	471.274	0.352987		8.14527	0	1516	1493.75	0.571488
8.19829	0	107	96.0669	1.05695		8.10856	0	509	470.628	1.7008		8.14934	0	1594	1491.85	2.55862
8.20237	0	113	95.8808	1.61044		8.11264	0	456	469.983	-0.654794		8.15342	0	1520	1489.95	0.770814
8.20645	0	88	95.7017	-0.821004		8.11671	0	436	469.338	-1.5966		8.1575	0	1478	1488.05	-0.261455
8.21053	0	95	95.4779	-0.0490363		8.12079	0	478	468.694	0.425636		8.16158	0	1521	1486.16	0.893398
8.2146	0	109	95.2548	1.31655		8.12487	0	465	468.051	-0.141506		8.16566	0	1519	1484.27	0.891206
8.21868	0	104	95.0322	0.879368		8.12895	0	464	467.409	-0.158281		8.16974	0	1538	1482.38	1.41834
8.22276	0	109	94.8101	1.35914		8.13303	0	471	466.768	0.194981		8.17382	0	1470	1480.49	-0.273597
8.22684	1	88	94.5887	-0.702357		8.13711	1	482	466.128	0.722938		8.1779	0	1560	1478.61	2.06078
8.23092	0	90	94.3678	-0.460408		8.14119	0	460	465.489	-0.255926		8.18197	0	1479	1476.72	0.0591888
8.235	0	97	94.1475	0.289627		8.14527	0	445	464.851	-0.941009		8.18605	0	1544	1474.84	1.75997
8.23908	0	105	93.9278	1.08054		8.14934	0	449	464.213	-0.717951		8.19013	0	1473	1472.97	0.000850933
8.24316	0	91	93.7162	-0.28474		8.15342	0	452	463.576	-0.544513		8.19421	0	1504	1471.09	0.84853
8.24723	1	90	93.5359	-0.372721		8.1575	0	492	462.941	1.31009		8.19829	0	1441	1469.22	-0.743422
8.25131	0	116	93.3626	2.10183		8.16158	0	521	462.306	2.57143		8.20237	0	1526	1467.35	1.50135
8.25539	0	86	93.1446	-0.770425		8.16566	0	456	461.672	-0.265613		8.20645	0	1457	1465.48	-0.222258
8.25947	0	97	92.9272	0.413532		8.16974	0	441	461.039	-0.954231		8.21053	0	1541	1463.62	1.97121
8.26355	0	91	92.7103	-0.179289		8.17382	0	464	460.407	0.166818		8.2146	0	1457	1461.76	-0.124611
8.26763	0	76	92.494	-1.89199		8.1779	0	465	459.775	0.242289		8.21868	0	1534	1459.9	1.89202
8.27171	0	85	92.2782	-0.789434		8.18197	0	495	459.145	1.61157		8.22276	0	1561	1458.04	2.60598
8.27579	0	106	92.063	1.35368		8.18605	0	456	458.515	-0.117788		8.22684	1	1520	1456.18	1.63685
8.27986	0	90	91.8484	-0.194835		8.19013	0	452	457.887	-0.276879		8.23092	0	1595	1454.33	3.52224
8.28394	0	93	91.6343	0.14162		8.19421	0	448	457.259	-0.437432		8.235	0	1424	1452.48	-0.754732
8.28802	0	91	91.4207	-0.0441034		8.19829	0	441	456.632	-0.744368		8.23908	0	1503	1450.63	1.35077
8.2921	0	91	91.2077	-0.0217752		8.20237	0	454	456.006	-0.0941282		8.24316	0	1475	1448.79	0.68253
8.29618	0	93	90.9953	0.20788		8.20645	0	470	455.38	0.674353		8.24723	1	1497	1446.94	1.29374
8.30026	0	94	90.7834	0.33177		8.21053	0	430	454.756	-1.19384		8.25131	0	1432	1445.1	-0.346256
8.30434	0	99	90.572	0.847044		8.2146	0	450	454.133	-0.194808		8.25539	0	1403	1443.26	-1.07496
8.30842	0	89	90.3612	-0.144287		8.21868	0	475	453.51	0.986035		8.25947	0	1469	1441.43	0.719366
8.31249	0	88	90.1509	-0.22929		8.22276	0	423	452.888	-1.45321		8.26355	0	1452	1439.59	0.325551
8.31657	0	100	89.9412	1.00588		8.22684	1	463	452.267	0.498797		8.26763	0	1402	1437.76	-0.955139
8.32065	0	89	89.732	-0.0775928		8.23092	0	422	451.647	-1.4432		8.27171	0	1510	1435.93	1.90602
8.32473	0	87	89.5234	-0.270532		8.235	0	444	451.028	-0.33353		8.27579	0	1409	1434.11	-0.668896
8.32881	0	95	89.3152	0.583244		8.23908	0	454	450.41	0.168507		8.27986	0	1450	1432.28	0.465247
8.33289	0	93	89.1153	0.402822		8.24316	0	468	449.792	0.841661		8.28394	0	1484	1430.46	1.38977
8.33697	0	91	88.9466	0.215257		8.24723	1	460	449.175	0.504696		8.28802	0	1359	1428.64	-1.88915
8.34105	0	87	88.7848	-0.19135		8.25131	0	415	448.56	-1.64738		8.2921	0	1432	1426.83	0.136738
8.34512	0	102	88.5783	1.32895		8.25539	0	427	447.945	-1.01359		8.29618	0	1458	1425.01	0.863957
8.3492	0	91	88.3723	0.275456		8.25947	0	433	447.331	-0.68869		8.30026	0	1433	1423.2	0.258922
8.35328	0	90	88.1745	0.19242		8.26355	0	403	446.718	-2.17772		8.30434	0	1475	1421.39	1.39593
8.35736	0	96	88.0079	0.815686		8.26763	0	423	446.105	-1.12341		8.30842	0	1424	1419.58	0.117109
8.36144	0	86	87.8483	-0.199306		8.27171	0	483	445.494	1.7066		8.31249	0	1519	1417.78	2.59721
8.36552	0	92	87.6439	0.454153		8.27579	0	426	444.883	-0.914882		8.31657	0	1450	1415.97	0.893608
8.3696	0	104	87.4401	1.62383		8.27986	0	425	444.273	-0.934884		8.32065	0	1365	1414.17	-1.33091
8.37368	0	89	87.2367	0.186904		8.28394	0	470	443.664	1.21478		8.32473	0	1357	1412.37	-1.50318
8.37775	0	100	87.0339	1.29661		8.28802	0	426	443.056	-0.826366		8.32881	0	1367	1410.58	-1.17863
8.38183	0	97	86.8317	1.03244		8.2921	0	423	442.449	-0.945629		8.33289	0	1400	1408.78	-0.234756
8.38591	0	90	86.6299	0.355238		8.29618	0	454	441.842	0.570591		8.33697	0	1442	1406.99	0.921891
8.38999	1	76	86.4287	-1.19625		8.30026	0	433	441.237	-0.395828		8.34105	0	1435	1405.2	0.786577
8.39407	0	99	86.228	1.28364		8.30434	0	456	440.632	0.719679		8.34512	0	1423	1403.42	0.51914
8.39815	0	71	86.0278	-1.78347		8.30842	0	462	440.028	1.02223		8.3492	0	1401	1401.63	-0.0168919
8.40223	0	101	85.8281	1.50966		8.31249	0	450	439.425	0.498518		8.35328	0	1356	1399.85	-1.19081
8.40631	0	85	85.6289	-0.0682154		8.31657	0	438	438.823	-0.0393039		8.35736	0	1421	1398.07	0.608274
8.41038	0	80	85.4303	-0.607121		8.32065	0	451	438.221	0.601733		8.36144	0	1415	1396.29	0.49731
8.41446	0	93	85.2321	0.805493		8.32473	0	432	437.621	-0.270418		8.36552	0	1361	1394.52	-0.908544
8.41854	0	92	85.0345	0.726207		8.32881	0	457	437.021	0.934589		8.3696	0	1399	1392.74	0.167234
8.42262	0	80	84.8373	-0.540831		8.33289	0	457	436.422	0.962606		8.37368	0	1369	1390.97	-0.593901
8.4267	0	105	84.6407	1.98686		8.33697	0	443	435.824	0.340955		8.37775	0	1375	1389.21	-0.383109
8.43078	1	90	84.4446	0.585591		8.34105	0	447	435.226	0.55687		8.38183	0	1450	1387.44	1.6429
8.43486	1	95	84.249	1.10303		8.34512	0	406	434.63	-1.42088		8.38591	0	1380	1385.68	-0.152803
8.43894	0	97	84.0539	1.31448		8.3492	0	383	434.034	-2.60773		8.38999	1	1375	1383.91	-0.240418
8.44301	0	92	83.8592	0.848732		8.35328	0	468	433.44	1.59756		8.39407	0	1374	1382.16	-0.220026
8.44709	0	74	83.6651	-1.12355		8.35736	0	439	432.846	0.293733		8.39815	0	1424	1380.4	1.15543
8.45117	0	81	83.4715	-0.274613		8.36144	0	439	432.252	0.322043		8.40223	0	1325	1378.64	-1.47372
8.45525	0	89	83.2784	0.606489		8.36552	0	432	431.66	0.0163527		8.40631	0	1454	1376.89	2.02217
8.45933	0	90	83.0858	0.728824		8.3696	0	386	431.069	-2.29393		8.41038	0	1408	1375.14	0.875667
8.46341	0	94	82.8936	1.14553		8.37368	0	421	430.478	-0.461925		8.41446	0	1427	1373.39	1.41905
8.46749	0	83	82.702	0.0327101		8.37775	0	402	429.888	-1.39093		8.41854	0	1338	1371.65	-0.919901
8.47157	0	94	82.5108	1.18502		8.38183	0	449	429.299	0.929749		8.42262	0	1343	1369.91	-0.734182
8.47564	0	87	82.3202	0.501729		8.38591	0	439	428.711	0.49108		8.4267	0	1385	1368.16	0.452376
8.47972	0	100	82.13	1.787		8.38999	1	423	428.123	-0.249103		8.43078	1	1359	1366.43	-0.201435
8.4838	0	98	81.9403	1.62227		8.39407	0	402	427.537	-1.27365		8.43486	1	1325	1364.69	-1.09035
8.48788	0	88	81.7511	0.666132		8.39815	0	421	426.951	-0.290028		8.43894	0	1327	1362.96	-0.987018
8.49196	0	90	81.5624	0.8894		8.40223	0	383	426.366	-2.21589		8.44301	0	1390	1361.22	0.771856
8.49604	1	100	81.3818	1.86182		8.40631	0	406	425.782	-0.981749		8.44709	0	1320	1359.49	-1.08702
8.50012	0	81	81.2324	-0.0258213		8.41038	0	425	425.198	-0.00961978		8.45117	0	1389	1357.77	0.838066
8.5042	0	79	81.0899	-0.235127		8.41446	0	396	424.616	-1.438		8.45525	0	1359	1356.04	0.0802768
8.50827	1	85	80.9025	0.444431		8.41854	0	431	424.034	0.335541		8.45933	0	1407	1354.32	1.40449
8.51235	0	84	80.7157	0.358345		8.42262	0	429	423.453	0.26781		8.46341	0	1354	1352.6	0.0381338
8.51643	0	85	80.5294	0.484908		8.4267	0	390	422.873	-1.66458		8.46749	0	1319	1350.88	-0.877752
8.52051	0	86	80.3435	0.609957		8.43078	1	447	422.294	1.16858		8.47157	0	1361	1349.16	0.320888
8.52459	0	85	80.1581	0.525178		8.43486	1	405	421.715	-0.830574		8.47564	0	1369	1347.45	0.582493
8.52867	0	91	79.9732	1.15593		8.43894	0	396	421.137	-1.26319		8.47972	0	1344	1345.74	-0.0473498
8.53275	0	93	79.7887	1.36995		8.44301	0	438	420.56	0.833302		8.4838	0	1365	1344.03	0.56769
8.53683	0	83	79.6124	0.371836		8.44709	0	435	419.984	0.719956		8.48788	0	1372	1342.32	0.801319
8.5409	0	93	79.4749	1.40249		8.45117	0	395	419.409	-1.22814		8.49196	0	1366	1340.61	0.686876
8.54498	0	94	79.3749	1.50846		8.45525	0	381	418.834	-1.93831		8.49604	1	1341	1338.91	0.0570619
8.54906	0	80	79.2366	0.0853562		8.45933	0	406	418.26	-0.608476		8.50012	0	1387	1337.21	1.33693
8.55314	1	90	79.0534	1.15387		8.46341	0	434	417.687	0.783026		8.5042	0	1370	1335.51	0.931797
8.55722	0	76	78.8708	-0.3293		8.46749	0	404	417.115	-0.652511		8.50827	1	1327	1333.81	-0.187067
8.5613	0	75	78.6886	-0.425921		8.47157	0	410	416.544	-0.323182		8.51235	0	1279	1332.12	-1.48534
8.56538	1	71	78.5069	-0.890902		8.47564	0	391	415.973	-1.26296		8.51643	0	1359	1330.43	0.775047
8.56946	0	69	78.3256	-1.12267		8.47972	0	392	415.404	-1.18206		8.52051	0	1316	1328.74	-0.351143
8.57353	0	77	78.1448	-0.130467		8.4838	0	435	414.835	0.966861		8.52459	0	1417	1327.05	2.38953
8.57761	0	67	77.9645	-1.33953		8.48788	0	434	414.266	0.947248		8.52867	0	1302	1325.37	-0.647535
8.58169	0	98	77.7847	2.04206		8.49196	0	382	413.699	-1.62185		8.53275	0	1334	1323.68	0.282504
8.58577	0	80	77.6053	0.267736		8.49604	1	428	413.132	0.718663		8.53683	0	1325	1322	0.0823966
8.58985	0	73	77.4264	-0.518067		8.50012	0	427	412.566	0.698495		8.5409	0	1396	1320.32	2.02548
8.59393	1	67	77.2479	-1.25198		8.5042	0	381	412.001	-1.58824		8.54498	0	1413	1318.64	2.51012
8.59801	0	81	77.0699	0.436679		8.50827	1	412	411.437	0.0277411		8.54906	0	1341	1316.97	0.656194
8.60209	0	82	76.9	0.5632		8.51235	0	411	410.873	0.0062453		8.55314	1	1310	1315.3	-0.146377
8.60616	0	77	76.7612	0.0272119		8.51643	0	424	410.311	0.664814		8.55722	0	1330	1313.63	0.448936
8.61024	0	83	76.6293	0.699273		8.52051	0	430	409.749	0.976606		8.5613	0	1344	1311.96	0.873975
8.61432	0	86	76.4603	1.02869		8.52459	0	415	409.187	0.285326		8.56538	1	1332	1310.29	0.594752
8.6184	0	67	76.3223	-1.13891		8.52867	0	415	408.627	0.312835		8.56946	0	1310	1308.63	0.037857
8.62248	0	81	76.1913	0.534301		8.53275	0	402	408.067	-0.302615		8.57353	0	1313	1306.97	0.166463
8.62656	0	87	76.0154	1.17767		8.53683	0	382	407.509	-1.30513		8.57761	0	1288	1305.31	-0.482287
8.63064	0	82	75.84	0.680253		8.5409	0	406	406.95	-0.0471703		8.58169	0	1289	1303.65	-0.408085
8.63472	0	71	75.6651	-0.553645		8.54498	0	423	406.393	0.807454		8.58577	0	1313	1302	0.303678
8.63879	0	89	75.4906	1.43199		8.54906	0	387	405.837	-0.957517		8.58985	0	1325	1300.34	0.677378
8.64287	0	89	75.3166	1.45044		8.55314	1	415	405.281	0.477097		8.59393	1	1317	1298.69	0.50448
8.64695	0	94	75.143	1.94495		8.55722	0	404	404.726	-0.036109		8.59801	0	1363	1297.04	1.78653
8.65103	0	60	74.9698	-1.9326		8.5613	0	384	404.172	-1.02937		8.60209	0	1313	1295.4	0.485804
8.65511	1	100	74.7971	2.52029		8.56538	1	395	403.618	-0.433621		8.60616	0	1298	1293.75	0.117903
8.65919	0	75	74.6325	0.0424295		8.56946	0	437	403.065	1.62331		8.61024	0	1352	1292.11	1.6288
8.66327	0	91	74.499	1.72977		8.57353	0	426	402.513	1.13793		8.61432	0	1301	1290.47	0.291949
8.66735	0	73	74.3724	-0.16063		8.57761	0	389	401.962	-0.65721		8.6184	0	1401	1288.83	2.99676
8.67142	0	74	74.2087	-0.0242558		8.58169	0	419	401.412	0.859241		8.62248	0	1275	1287.2	-0.34154
8.6755	0	81	74.076	0.769337		8.58577	0	361	400.862	-2.09801		8.62656	0	1335	1285.56	1.35308
8.67958	0	66	73.9502	-0.978597		8.58985	0	414	400.313	0.672669		8.63064	0	1282	1283.93	-0.0538955
8.68366	0	99	73.7795	2.53475		8.59393	1	397	399.765	-0.138775		8.63472	0	1243	1282.3	-1.1147
8.68774	0	79	73.6094	0.606494		8.59801	0	368	399.218	-1.62733		8.63879	0	1311	1280.67	0.837598
8.69182	0	76	73.4396	0.293695		8.60209	0	409	398.671	0.510734		8.64287	0	1234	1279.05	-1.28236
8.6959	0	68	73.2703	-0.639121		8.60616	0	400	398.125	0.0937413		8.64695	0	1326	1277.42	1.33399
8.69998	0	67	73.1091	-0.74635		8.61024	0	423	397.58	1.23596		8.65103	0	1299	1275.8	0.643633
8.70405	0	81	72.979	0.89122		8.61432	0	391	397.036	-0.305238		8.65511	1	1330	1274.18	1.53052
8.70813	0	77	72.8558	0.472278		8.6184	0	408	396.492	0.569727		8.65919	0	1323	1272.57	1.38657
8.71221	0	76	72.6877	0.379945		8.62248	0	402	395.949	0.301786		8.66327	0	1276	1270.95	0.141338
8.71629	0	76	72.5201	0.399172		8.62656	0	382	395.407	-0.685967		8.66735	0	1240	1269.34	-0.833153
8.72037	0	74	72.3529	0.19147		8.63064	0	412	394.866	0.844144		8.67142	0	1254	1267.73	-0.387654
8.72445	1	86	72.1862	1.48958		8.63472	0	387	394.325	-0.372357		8.6755	0	1308	1266.12	1.15802
8.72853	1	80	72.0198	0.892209		8.63879	0	396	393.785	0.111295		8.67958	0	1307	1264.51	1.17524
8.73261	0	85	71.854	1.42589		8.64287	0	446	393.246	2.49797		8.68366	0	1264	1262.91	0.030724
8.73668	0	80	71.6885	0.929254		8.64695	0	427	392.708	1.65952		8.68774	0	1361	1261.31	2.70236
8.74076	0	87	71.5235	1.65926		8.65103	0	438	392.17	2.18984		8.69182	0	1299	1259.7	1.09027
8.74484	0	72	71.3589	0.0755575		8.65511	1	395	391.633	0.1694		8.6959	0	1314	1258.11	1.54193
8.74892	0	63	71.1947	-1.03244		8.65919	0	394	391.097	0.146246		8.69998	0	1284	1256.51	0.767165
8.753	0	94	71.031	2.36908		8.66327	0	411	390.562	1.00815		8.70405	0	1281	1254.92	0.728785
8.75708	0	73	70.8676	0.249574		8.66735	0	389	390.027	-0.0520726		8.70813	0	1282	1253.32	0.800896
8.76116	0	83	70.7124	1.34874		8.67142	0	382	389.493	-0.383381		8.71221	0	1289	1251.73	1.03798
8.76524	0	88	70.5882	1.8561		8.6755	0	396	388.96	0.353777		8.71629	0	1227	1250.15	-0.660769
8.76931	0	54	70.4709	-2.24141		8.67958	0	389	388.427	0.0290285		8.72037	0	1205	1248.56	-1.25485
8.77339	0	73	70.3088	0.314983		8.68366	0	376	387.896	-0.613477		8.72445	1	1294	1246.98	1.30723
8.77747	0	73	70.1471	0.333911		8.68774	0	397	387.365	0.483578		8.72853	1	1238	1245.39	-0.210147
8.78155	1	60	69.9858	-1.28916		8.69182	0	369	386.835	-0.928428		8.73261	0	1311	1243.81	1.85556
8.78563	0	91	69.8249	2.21976		8.6959	0	369	386.305	-0.900863		8.73668	0	1260	1242.24	0.500431
8.78971	1	74	69.6644	0.504002		8.69998	0	390	385.776	0.213879		8.74076	0	1240	1240.66	-0.0187638
8.79379	0	73	69.5044	0.409134		8.70405	0	387	385.248	0.0890499		8.74484	0	1293	1239.09	1.49932
8.79787	0	65	69.3447	-0.538897		8.70813	0	398	384.721	0.665623		8.74892	0	1217	1237.52	-0.588077
8.80194	0	85	69.1855	1.71532		8.71221	0	389	384.194	0.24366		8.753	0	1257	1235.95	0.593843
8.80602	0	70	69.0267	0.116332		8.71629	0	379	383.668	-0.2398		8.75708	0	1272	1234.38	1.05486
8.8101	0	64	68.8683	-0.608538		8.72037	0	387	383.143	0.196049		8.76116	0	1280	1232.81	1.31893
8.81418	0	71	68.7103	0.271735		8.72445	1	360	382.619	-1.19212		8.76524	0	1258	1231.25	0.754221
8.81826	0	87	68.5527	1.97775		8.72853	1	368	382.095	-0.734761		8.76931	0	1228	1229.69	-0.0481566
8.82234	0	78	68.3956	1.08749		8.73261	0	377	381.572	-0.23548		8.77339	0	1188	1228.13	-1.16423
8.82642	0	79	68.2388	1.21073		8.73668	0	381	381.05	-0.00255959		8.77747	0	1237	1226.57	0.296535
8.8305	0	77	68.0901	1.01537		8.74076	0	374	380.528	-0.337578		8.78155	1	1302	1225.02	2.13354
8.83457	0	72	67.9802	0.473742		8.74484	0	363	380.008	-0.89267		8.78563	0	1177	1223.46	-1.35427
8.83865	0	65	67.9077	-0.360652		8.74892	0	404	379.488	1.21954		8.78971	1	1295	1221.91	2.03106
8.84273	0	73	67.7968	0.608993		8.753	0	380	378.968	0.0529301		8.79379	0	1211	1220.36	-0.268991
8.84681	0	68	67.641	0.0435359		8.75708	0	382	378.45	0.181656		8.79787	0	1248	1218.81	0.826186
8.85089	0	71	67.4856	0.417078		8.76116	0	342	377.932	-1.94296		8.80194	0	1229	1217.27	0.334658
8.85497	0	73	67.3307	0.663543		8.76524	0	345	377.414	-1.74513		8.80602	0	1224	1215.72	0.236541
8.85905	0	66	67.1761	-0.144773		8.76931	0	411	376.898	1.68213		8.8101	0	1255	1214.18	1.15218
8.86313	0	79	67.022	1.34763		8.77339	0	365	376.382	-0.595768		8.81418	0	1256	1212.64	1.22337
8.8672	0	95	66.8683	2.88626		8.77747	0	349	375.867	-1.43816		8.81826	0	1220	1211.11	0.254632
8.87128	0	69	66.7149	0.275092		8.78155	1	386	375.353	0.541933		8.82234	0	1296	1209.57	2.40082
8.87536	0	82	66.562	1.70484		8.78563	0	401	374.839	1.30641		8.82642	0	1322	1208.04	3.13435
8.87944	0	65	66.4094	-0.174818		8.78971	1	373	374.326	-0.068664		8.8305	0	1229	1206.51	0.64165
8.88352	0	80	66.2573	1.53648		8.79379	0	387	373.814	0.670288		8.83457	0	1196	1204.98	-0.259551
8.8876	0	76	66.1132	1.13409		8.79787	0	367	373.302	-0.328981		8.83865	0	1228	1203.45	0.700612
8.89168	0	60	66.0002	-0.774616		8.80194	0	356	372.792	-0.889951		8.84273	0	1252	1201.92	1.41526
8.89576	2	74	65.9016	0.94142		8.80602	0	338	372.281	-1.86466		8.84681	0	1230	1200.4	0.844011
8.89983	0	58	65.7888	-1.02272		8.8101	0	401	371.772	1.45957		8.85089	0	1177	1198.88	-0.637697
8.90391	0	84	65.6829	1.99856		8.81418	0	363	371.263	-0.433713		8.85497	0	1169	1197.36	-0.829411
8.90799	0	54	65.5321	-1.56932		8.81826	0	398	370.755	1.36565		8.85905	0	1224	1195.84	0.804888
8.91207	0	59	65.3817	-0.830821		8.82234	0	367	370.248	-0.169546		8.86313	0	1166	1194.32	-0.829499
8.91615	0	71	65.2316	0.684578		8.82642	0	382	369.741	0.627203		8.8672	0	1211	1192.81	0.522684
8.92023	0	74	65.082	1.03669		8.8305	0	407	369.236	1.87191		8.87128	0	1242	1191.3	1.43865
8.92431	0	59	64.9328	-0.772383		8.83457	0	392	368.73	1.1753		8.87536	0	1178	1189.79	-0.343489
8.92839	0	71	64.7839	0.73771		8.83865	0	343	368.226	-1.36207		8.87944	0	1142	1188.28	-1.36953
8.93246	0	78	64.6355	1.51323		8.84273	0	394	367.722	1.32386		8.88352	0	1193	1186.78	0.180217
8.93654	0	70	64.4874	0.658878		8.84681	0	344	367.219	-1.25188		8.8876	0	1210	1185.27	0.710899
8.94062	0	74	64.3398	1.12298		8.85089	0	377	366.717	0.529626		8.89168	0	1142	1183.77	-1.23602
8.9447	0	81	64.1925	1.8675		8.85497	0	423	366.215	2.76099		8.89576	2	1169	1182.27	-0.388093
8.94878	0	60	64.0456	-0.522279		8.85905	0	367	365.714	0.0671406		8.89983	0	1224	1180.77	1.23562
8.95286	0	63	63.899	-0.113268		8.86313	0	328	365.213	-2.05477		8.90391	0	1190	1179.27	0.310911
8.95694	0	66	63.7529	0.276599		8.8672	0	358	364.714	-0.354835		8.90799	0	1179	1177.78	0.0355195
8.96102	0	79	63.6071	1.73183		8.87128	0	366	364.215	0.0933119		8.91207	0	1190	1176.29	0.397491
8.96509	0	72	63.4618	1.00624		8.87536	0	344	363.717	-1.06305		8.91615	0	1209	1174.8	0.983658
8.96917	0	76	63.3168	1.45487		8.87944	0	338	363.219	-1.37173		8.92023	0	1170	1173.31	-0.0967397
8.97325	0	76	63.1722	1.47145		8.88352	0	333	362.722	-1.62876		8.92431	0	1157	1171.82	-0.435764
8.97733	0	66	63.0279	0.365838		8.8876	0	357	362.226	-0.276584		8.92839	0	1117	1170.34	-1.59591
8.98141	0	68	62.884	0.6204		8.89168	0	368	361.73	0.326826		8.93246	0	1130	1168.85	-1.15586
8.98549	0	65	62.7406	0.280249		8.89576	2	341	361.236	-1.09582		8.93654	0	1222	1167.37	1.56265
8.98957	1	58	62.5974	-0.603674		8.89983	0	353	360.741	-0.412033		8.94062	0	1186	1165.9	0.583792
8.99365	0	75	62.4547	1.44861		8.90391	0	343	360.248	-0.931301		8.9447	0	1171	1164.42	0.19234
8.99772	0	56	62.3123	-0.84352		8.90799	0	322	359.755	-2.10401		8.94878	0	1200	1162.94	1.06974
9.0018	0	66	62.1857	0.469512		8.91207	0	360	359.263	0.0388411		8.95286	0	1208	1161.47	1.33876
9.00588	0	68	62.1206	0.712977		8.91615	0	342	358.772	-0.906905		8.95694	0	1185	1160	0.726285
9.00996	0	57	62.0689	-0.671387		8.92023	0	403	358.281	2.22762		8.96102	0	1164	1158.53	0.160355
9.01404	0	58	61.9269	-0.515632		8.92431	0	332	357.791	-1.41545		8.96509	0	1210	1157.06	1.52187
9.01812	0	58	61.7854	-0.497046		8.92839	0	365	357.301	0.402963		8.96917	0	1182	1155.6	0.768
9.0222	0	69	61.6442	0.885533		8.93246	0	364	356.813	0.376718		8.97325	0	1106	1154.13	-1.4473
9.02628	0	58	61.5034	-0.460019		8.93654	0	377	356.325	1.06484		8.97733	0	1198	1152.67	1.30964
9.03035	0	54	61.363	-1.00197		8.94062	0	361	355.837	0.271723		8.98141	0	1199	1151.21	1.38014
9.03443	0	79	61.2229	2.00008		8.9447	0	363	355.351	0.401491		8.98549	0	1149	1149.75	-0.0221984
9.03851	0	66	61.0832	0.605218		8.94878	0	336	354.865	-1.02915		8.98957	1	1132	1148.3	-0.484357
9.04259	0	64	60.9439	0.382019		8.95286	0	345	354.379	-0.504959		8.99365	0	1132	1146.84	-0.441133
9.04667	0	70	60.8049	1.09903		8.95694	0	338	353.895	-0.864548		8.99772	0	1166	1145.39	0.603583
9.05075	0	68	60.6663	0.889345		8.96102	0	368	353.41	0.76053		9.0018	0	1154	1143.94	0.296166
9.05483	1	64	60.528	0.433997		8.96509	0	356	352.927	0.162861		9.00588	0	1155	1142.49	0.368088
9.05891	0	66	60.3901	0.690526		8.96917	0	328	352.444	-1.34972		9.00996	0	1170	1141.04	0.846547
9.06298	0	73	60.2526	1.49197		8.97325	0	339	351.962	-0.704024		9.01404	0	1171	1139.6	0.917632
9.06706	0	74	60.1155	1.61405		8.97733	0	346	351.481	-0.294667		9.01812	0	1152	1138.16	0.407892
9.07114	1	55	59.9786	-0.671321		8.98141	0	363	351	0.629814		9.0222	0	1138	1136.71	0.0381066
9.07522	0	56	59.8422	-0.513435		8.98549	0	360	350.52	0.499618		9.02628	0	1161	1135.28	0.754981
9.0793	0	55	59.7061	-0.634571		8.98957	1	325	350.041	-1.38903		9.03035	0	1113	1133.84	-0.624601
9.08338	0	63	59.5704	0.432093		8.99365	0	338	349.562	-0.62891		9.03443	0	1153	1132.4	0.606608
9.08746	0	61	59.435	0.200379		8.99772	0	305	349.084	-2.52426		9.03851	0	1144	1130.97	0.385288
9.09154	0	62	59.3	0.342906		9.0018	0	337	348.607	-0.632271		9.04259	0	1178	1129.54	1.41202
9.09561	0	66	59.173	0.840352		9.00588	0	371	348.13	1.18734		9.04667	0	1134	1128.11	0.175014
9.09969	0	63	59.0769	0.49426		9.00996	0	363	347.654	0.805447		9.05075	0	1167	1126.68	1.18033
9.10377	0	60	58.9877	0.130688		9.01404	0	349	347.179	0.0974875		9.05483	1	1066	1125.25	-1.81478
9.10785	0	50	58.8536	-1.25208		9.01812	0	327	346.704	-1.08964		9.05891	0	1086	1123.83	-1.14787
9.11193	0	68	58.7198	1.12539		9.0222	0	321	346.23	-1.4082		9.06298	0	1156	1122.4	0.988097
9.11601	0	60	58.5863	0.182504		9.02628	0	331	345.757	-0.811092		9.06706	0	1225	1120.98	2.97189
9.12009	0	57	58.4532	-0.192486		9.03035	0	358	345.284	0.672075		9.07114	1	1149	1119.56	0.868372
9.12417	0	53	58.3205	-0.730826		9.03443	0	357	344.812	0.645078		9.07522	0	1100	1118.15	-0.547174
9.12824	0	63	58.1881	0.606242		9.03851	0	328	344.34	-0.902233		9.0793	0	1118	1116.73	0.0379117
9.13232	1	60	58.0561	0.250962		9.04259	0	348	343.869	0.221428		9.08338	0	1125	1115.32	0.288636
9.1364	0	63	57.9244	0.639472		9.04667	0	321	343.399	-1.2502		9.08746	0	1212	1113.91	2.81764
9.14048	0	68	57.793	1.23778		9.05075	0	325	342.93	-0.994556		9.09154	0	1098	1112.5	-0.437509
9.14456	0	74	57.662	1.89926		9.05483	1	335	342.461	-0.407623		9.09561	0	1076	1111.09	-1.06972
9.14864	0	60	57.5313	0.318708		9.05891	0	358	341.992	0.846023		9.09969	0	1101	1109.68	-0.261685
9.15272	1	66	57.401	1.05847		9.06298	0	349	341.525	0.400132		9.10377	0	1113	1108.28	0.14152
9.1568	0	70	57.271	1.52141		9.06706	0	344	341.058	0.158624		9.10785	0	1087	1106.88	-0.602859
9.16087	0	58	57.149	0.111743		9.07114	1	323	340.592	-0.978827		9.11193	0	1152	1105.48	1.37075
9.16495	0	64	57.058	0.867753		9.07522	0	319	340.126	-1.18283		9.11601	0	1079	1104.08	-0.763402
9.16903	0	64	56.9737	0.878283		9.0793	0	340	339.661	0.018384		9.12009	0	1097	1102.68	-0.171467
9.17311	0	58	56.8446	0.151714		9.08338	0	358	339.197	0.993788		9.12417	0	1129	1101.28	0.824872
9.17719	0	57	56.7234	0.0366326		9.08746	0	352	338.733	0.707138		9.12824	0	1075	1099.89	-0.759146
9.18127	0	69	56.6333	1.48878		9.09154	0	334	338.27	-0.233635		9.13232	1	1071	1098.5	-0.840261
9.18535	1	57	56.5498	0.059624		9.09561	0	316	337.807	-1.22676		9.1364	0	1118	1097.11	0.62481
9.18943	0	52	56.4215	-0.613155		9.09969	0	345	337.346	0.4121		9.14048	0	1119	1095.72	0.695922
9.1935	0	64	56.2935	0.963308		9.10377	0	318	336.884	-1.05898		9.14456	0	1078	1094.33	-0.497489
9.19758	0	74	56.1659	2.07317		9.10785	0	367	336.424	1.59606		9.14864	0	1080	1092.95	-0.394039
9.20166	0	70	56.0386	1.66871		9.11193	0	335	335.964	-0.0526674		9.15272	1	1086	1091.57	-0.168919
9.20574	0	65	55.9116	1.12728		9.11601	0	320	335.505	-0.866739		9.1568	0	1112	1090.19	0.65417
9.20982	0	57	55.7849	0.160938		9.12009	0	307	335.046	-1.60067		9.16087	0	1121	1088.81	0.961538
9.2139	0	54	55.6586	-0.225712		9.12417	0	318	334.588	-0.930213		9.16495	0	1041	1087.43	-1.43901
9.21798	0	56	55.5327	0.062452		9.12824	0	317	334.131	-0.962157		9.16903	0	1136	1086.05	1.4819
9.22206	0	78	55.407	2.55815		9.13232	1	316	333.674	-0.994239		9.17311	0	1085	1084.68	0.00973278
9.22613	0	62	55.2817	0.853228		9.1364	0	352	333.218	1.00109		9.17719	0	1095	1083.31	0.353352
9.23021	0	55	55.1567	-0.0211271		9.14048	0	338	332.762	0.284888		9.18127	0	1118	1081.94	1.07855
9.23429	0	67	55.032	1.46212		9.14456	0	327	332.308	-0.293508		9.18535	1	1106	1080.57	0.76471
9.23837	0	67	54.9153	1.47638		9.14864	0	343	331.853	0.601864		9.18943	0	1092	1079.2	0.387298
9.24245	0	51	54.8296	-0.536256		9.15272	1	331	331.4	-0.0219714		9.1935	0	1075	1077.84	-0.0865133
9.24653	0	59	54.7507	0.553213		9.1568	0	306	330.947	-1.42611		9.19758	0	1112	1076.47	1.06538
9.25061	0	53	54.6268	-0.223459		9.16087	0	323	330.494	-0.417001		9.20166	0	1121	1075.11	1.37056
9.25469	0	59	54.5033	0.585427		9.16495	0	293	330.043	-2.16406		9.20574	0	1087	1073.75	0.401825
9.25876	0	61	54.3877	0.846619		9.16903	0	363	329.592	1.75349		9.20982	0	1119	1072.39	1.39324
9.26284	0	68	54.3031	1.66099		9.17311	0	346	329.141	0.906338		9.2139	0	1098	1071.04	0.813684
9.26692	0	51	54.2253	-0.451626		9.17719	0	346	328.691	0.930522		9.21798	0	1077	1069.68	0.222953
9.271	0	68	54.1025	1.68532		9.18127	0	298	328.242	-1.75188		9.22206	0	1029	1068.33	-1.22609
9.27508	1	58	53.98	0.527848		9.18535	1	361	327.793	1.74771		9.22613	0	1071	1066.98	0.122855
9.27916	0	52	53.8579	-0.257645		9.18943	0	328	327.345	0.0361411		9.23021	0	1073	1065.63	0.224987
9.28324	0	51	53.7361	-0.383131		9.1935	0	300	326.898	-1.55296		9.23429	0	1070	1064.28	0.174784
9.28732	0	62	53.6146	1.06494		9.19758	0	318	326.451	-0.473927		9.23837	0	1114	1062.94	1.52991
9.29139	0	69	53.5011	1.86585		9.20166	0	352	326.005	1.38553		9.24245	0	1086	1061.59	0.740632
9.29547	0	53	53.4186	-0.0574975		9.20574	0	327	325.56	0.0796507		9.24653	0	1092	1060.25	0.960783
9.29955	0	58	53.3428	0.611519		9.20982	0	329	325.115	0.2142		9.25061	0	1025	1058.91	-1.05917
9.30363	0	50	53.2221	-0.455672		9.2139	0	321	324.67	-0.204865		9.25469	0	1060	1057.57	0.0746037
9.30771	0	58	53.1017	0.64318		9.21798	0	312	324.227	-0.692205		9.25876	0	1034	1056.23	-0.691443
9.31179	0	64	52.9816	1.3773		9.22206	0	383	323.784	3.02581		9.26284	0	992	1054.9	-1.99703
9.31587	1	51	52.8618	-0.26071		9.22613	0	311	323.341	-0.699808		9.26692	0	1033	1053.56	-0.639847
9.31995	1	54	52.7424	0.171138		9.23021	0	320	322.899	-0.162081		9.271	0	1097	1052.23	1.35162
9.32402	0	60	52.6233	0.952332		9.23429	0	324	322.458	0.0856578		9.27508	1	1064	1050.9	0.401523
9.3281	0	57	52.5045	0.59545		9.23837	0	306	322.018	-0.915661		9.27916	0	985	1049.57	-2.0575
9.33218	0	45	52.386	-1.10103		9.24245	0	320	321.578	-0.0881853		9.28324	0	1082	1048.25	1.02611
9.33626	0	71	52.2678	2.22311		9.24653	0	335	321.138	0.757357		9.28732	0	1035	1046.92	-0.370587
9.34034	0	44	52.1499	-1.22864		9.25061	0	341	320.699	1.09935		9.29139	0	1055	1045.6	0.289435
9.34442	0	47	52.0323	-0.73404		9.25469	0	327	320.261	0.372663		9.29547	0	1080	1044.28	1.08701
9.3485	0	53	51.9151	0.149027		9.25876	0	329	319.823	0.505918		9.29955	0	1110	1042.96	2.01229
9.35258	0	58	51.7981	0.814346		9.26284	0	326	319.386	0.366289		9.30363	0	1043	1041.64	0.042141
9.35665	0	53	51.6815	0.181112		9.26692	0	318	318.95	-0.0532783		9.30771	0	1049	1040.32	0.267922
9.36073	0	63	51.5652	1.44065		9.271	0	269	318.514	-3.01894		9.31179	0	1053	1039.01	0.431199
9.36481	1	59	51.4491	0.983039		9.27508	1	315	318.079	-0.173488		9.31587	1	1006	1037.69	-0.999273
9.36889	0	48	51.3334	-0.481137		9.27916	0	317	317.645	-0.0361997		9.31995	1	1042	1036.38	0.174009
9.37297	0	74	51.218	2.64835		9.28324	0	315	317.211	-0.124549		9.32402	0	1077	1035.07	1.27757
9.37705	0	58	51.1029	0.905635		9.28732	0	342	316.777	1.3639		9.3281	0	999	1033.77	-1.09992
9.38113	0	48	50.9958	-0.4324		9.29139	0	340	316.344	1.28291		9.33218	0	992	1032.46	-1.28457
9.38521	0	52	50.9196	0.149831		9.29547	0	307	315.912	-0.508643		9.33626	0	1045	1031.15	0.428318
9.38928	0	55	50.8501	0.559573		9.29955	0	312	315.481	-0.197047		9.34034	0	1018	1029.85	-0.371432
9.39336	0	47	50.7357	-0.544904		9.30363	0	293	315.05	-1.28815		9.34442	0	1035	1028.55	0.200501
9.39744	0	52	50.6216	0.191155		9.30771	0	281	314.619	-2.00555		9.3485	0	1052	1027.25	0.763077
9.40152	0	62	50.5077	1.45952		9.31179	0	323	314.189	0.49024		9.35258	0	1037	1025.95	0.343081
9.4056	0	47	50.3942	-0.4951		9.31587	1	339	313.76	1.37084		9.35665	0	995	1024.66	-0.940147
9.40968	0	49	50.281	-0.183003		9.31995	1	308	313.331	-0.303788		9.36073	0	1043	1023.36	0.608104
9.41376	0	59	50.1681	1.14981		9.32402	0	302	312.903	-0.627421		9.36481	1	1072	1022.07	1.52504
9.41784	0	45	50.0555	-0.753628		9.3281	0	346	312.476	1.80226		9.36889	0	1013	1020.78	-0.244338
9.42191	0	38	49.9508	-1.93868		9.33218	0	325	312.049	0.718387		9.37297	0	1033	1019.49	0.420436
9.42599	0	44	49.8848	-0.887166		9.33626	0	319	311.623	0.413042		9.37705	0	1058	1018.2	1.22363
9.43007	0	45	49.8561	-0.723906		9.34034	0	311	311.197	-0.011179		9.38113	0	1008	1016.91	-0.280725
9.43415	0	39	49.7889	-1.72761		9.34442	0	322	310.772	0.625709		9.38521	0	965	1015.63	-1.62978
9.43823	0	56	49.6767	0.844981		9.3485	0	334	310.348	1.29421		9.38928	0	1003	1014.35	-0.358226
9.44231	0	48	49.5649	-0.22587		9.35258	0	298	309.924	-0.690716		9.39336	0	981	1013.06	-1.02372
9.44639	0	45	49.4533	-0.66386		9.35665	0	290	309.5	-1.1451		9.39744	0	1106	1011.78	2.833
9.45047	1	49	49.342	-0.0488624		9.36073	0	329	309.078	1.09836		9.40152	0	1074	1010.51	1.93745
9.45454	0	52	49.2311	0.383982		9.36481	1	312	308.655	0.189354		9.4056	0	1001	1009.23	-0.260113
9.45862	0	56	49.1204	0.919327		9.36889	0	307	308.234	-0.0704137		9.40968	0	976	1007.95	-1.02285
9.4627	0	47	49.01	-0.293189		9.37297	0	273	307.813	-2.10696		9.41376	0	980	1006.68	-0.852318
9.46678	0	49	48.8999	0.0142983		9.37705	0	306	307.392	-0.0795929		9.41784	0	1013	1005.41	0.238462
9.47086	0	50	48.7978	0.170019		9.38113	0	315	306.972	0.452301		9.42191	0	1023	1004.14	0.589648
9.47494	0	49	48.7266	0.0390596		9.38521	0	313	306.553	0.364395		9.42599	0	996	1002.87	-0.217757
9.47902	0	50	48.6621	0.189206		9.38928	0	272	306.134	-2.06971		9.43007	0	1027	1001.61	0.792411
9.4831	0	61	48.5527	1.59372		9.39336	0	299	305.716	-0.388418		9.43415	0	1016	1000.34	0.491272
9.48717	0	56	48.4435	1.00978		9.39744	0	320	305.299	0.82182		9.43823	0	1016	999.078	0.530905
9.49125	0	33	48.3347	-2.66942		9.40152	0	273	304.882	-1.92958		9.44231	0	954	997.816	-1.41859
9.49533	0	48	48.2261	-0.0326357		9.4056	0	296	304.465	-0.492047		9.44639	0	975	996.556	-0.69034
9.49941	0	58	48.1178	1.29759		9.40968	0	311	304.05	0.394117		9.45047	1	978	995.297	-0.553112
9.50349	0	47	48.0098	-0.147301		9.41376	0	300	303.634	-0.209834		9.45454	0	977	994.041	-0.54518
9.50757	0	56	47.9021	1.08212		9.41784	0	298	303.22	-0.302373		9.45862	0	1003	992.786	0.322527
9.51165	0	42	47.7947	-0.894147		9.42191	0	307	302.806	0.239383		9.4627	0	959	991.532	-1.05051
9.51573	0	50	47.6876	0.327021		9.42599	0	316	302.392	0.765501		9.46678	0	998	990.28	0.244371
9.5198	0	53	47.5808	0.744388		9.43007	0	335	301.979	1.80412		9.47086	0	978	989.03	-0.352692
9.52388	0	50	47.4742	0.3572		9.43415	0	278	301.567	-1.41344		9.47494	0	980	987.781	-0.248556
9.52796	1	63	47.3679	1.96945		9.43823	0	287	301.155	-0.835543		9.47902	0	971	986.534	-0.498508
9.53204	0	49	47.262	0.248292		9.44231	0	280	300.744	-1.23968		9.4831	0	946	985.288	-1.27738
9.53612	0	59	47.1562	1.54193		9.44639	0	301	300.333	0.0384415		9.48717	0	924	984.045	-1.97532
9.5402	0	45	47.0508	-0.305718		9.45047	1	323	299.923	1.28404		9.49125	0	1032	982.802	1.53146
9.54428	0	60	46.9457	1.68531		9.45454	0	293	299.513	-0.380517		9.49533	0	1016	981.562	1.08043
9.54836	0	53	46.8408	0.84603		9.45862	0	300	299.104	0.0517065		9.49941	0	979	980.323	-0.0422704
9.55243	0	43	46.7362	-0.569767		9.4627	0	260	298.696	-2.39982		9.50349	0	1000	979.085	0.661386
9.55651	0	47	46.6396	0.0525739		9.46678	0	294	298.288	-0.250089		9.50757	0	986	977.849	0.259573
9.56059	0	45	46.5738	-0.234614		9.47086	0	310	297.881	0.688322		9.51165	0	1011	976.615	1.08142
9.56467	0	50	46.5148	0.492879		9.47494	0	289	297.474	-0.498477		9.51573	0	979	975.382	0.115623
9.56875	0	60	46.4108	1.75436		9.47902	0	293	297.068	-0.237651		9.5198	0	957	974.151	-0.554419
9.57283	0	64	46.3071	2.21161		9.4831	0	270	296.662	-1.62262		9.52388	0	944	972.922	-0.94132
9.57691	0	50	46.2037	0.536884		9.48717	0	287	296.257	-0.54644		9.52796	1	933	971.694	-1.26678
9.58099	0	50	46.1005	0.551475		9.49125	0	275	295.853	-1.25747		9.53204	0	964	970.467	-0.208301
9.58506	0	57	45.9976	1.4573		9.49533	0	301	295.449	0.319963		9.53612	0	959	969.243	-0.330752
9.58914	0	52	45.895	0.846616		9.49941	0	298	295.045	0.171152		9.5402	0	1005	968.019	1.16652
9.59322	0	49	45.7926	0.458197		9.50349	0	292	294.643	-0.154649		9.54428	0	981	966.798	0.45344
9.5973	0	49	45.6905	0.47278		9.50757	0	300	294.24	0.332532		9.54836	0	932	965.578	-1.09988
9.60138	0	45	45.5887	-0.0877637		9.51165	0	294	293.839	0.00940984		9.55243	0	960	964.359	-0.140697
9.60546	0	36	45.4872	-1.5812		9.51573	0	298	293.437	0.264299		9.55651	0	935	963.142	-0.920356
9.60954	1	51	45.3859	0.786126		9.5198	0	294	293.037	0.0561698		9.56059	0	984	961.927	0.703658
9.61362	0	42	45.2849	-0.506877		9.52388	0	267	292.637	-1.56895		9.56467	0	912	960.713	-1.61306
9.61769	0	45	45.1842	-0.0274607		9.52796	1	288	292.237	-0.249687		9.56875	0	943	959.501	-0.537352
9.62177	0	42	45.0838	-0.475833		9.53204	0	298	291.838	0.356933		9.57283	0	949	958.291	-0.301584
9.62585	0	66	44.9836	2.58695		9.53612	0	296	291.44	0.265046		9.57691	0	962	957.081	0.15858
9.62993	0	54	44.8836	1.24058		9.5402	0	296	291.042	0.288171		9.58099	0	963	955.874	0.229633
9.63401	0	53	44.7916	1.12751		9.54428	0	281	290.645	-0.575362		9.58506	0	901	954.668	-1.78794
9.63809	1	54	44.7305	1.26141		9.54836	0	284	290.248	-0.370754		9.58914	0	944	953.464	-0.308014
9.64217	0	41	44.6761	-0.574116		9.55243	0	324	289.852	1.89712		9.59322	0	973	952.261	0.66487
9.64625	0	34	44.5767	-1.8139		9.55651	0	263	289.456	-1.63136		9.5973	0	973	951.059	0.703381
9.65032	0	34	44.4776	-1.7969		9.56059	0	290	289.061	0.0551356		9.60138	0	933	949.86	-0.551962
9.6544	1	44	44.3788	-0.0571008		9.56467	0	306	288.667	0.99089		9.60546	0	932	948.662	-0.545766
9.65848	0	42	44.2802	-0.351837		9.56875	0	253	288.272	-2.21756		9.60954	1	905	947.465	-1.41158
9.66256	0	49	44.1818	0.68831		9.57283	0	286	287.879	-0.111107		9.61362	0	924	946.27	-0.73262
9.66664	0	47	44.0838	0.425378		9.57691	0	284	287.486	-0.206859		9.61769	0	1015	945.076	2.19479
9.67072	0	58	43.9859	1.84014		9.58099	0	256	287.094	-1.94335		9.62177	0	948	943.884	0.133678
9.6748	0	47	43.8884	0.453875		9.58506	0	282	286.702	-0.279987		9.62585	0	958	942.694	0.494527
9.67888	0	52	43.7911	1.13837		9.58914	0	278	286.31	-0.498428		9.62993	0	1003	941.505	1.94174
9.68295	0	53	43.6941	1.27827		9.59322	0	277	285.92	-0.535932		9.63401	0	960	940.317	0.635259
9.68703	0	57	43.5973	1.77523		9.5973	0	259	285.529	-1.64846		9.63809	1	930	939.131	-0.299427
9.69111	0	35	43.5008	-1.43689		9.60138	0	260	285.14	-1.5591		9.64217	0	948	937.947	0.326509
9.69519	0	43	43.4045	-0.0616853		9.60546	0	269	284.751	-0.960329		9.64625	0	887	936.764	-1.67091
9.69927	0	43	43.3085	-0.0470439		9.60954	1	277	284.362	-0.442336		9.65032	0	964	935.583	0.915258
9.70335	0	41	43.2127	-0.345571		9.61362	0	267	283.974	-1.03878		9.6544	1	906	934.403	-0.943625
9.70743	0	44	43.1172	0.133083		9.61769	0	262	283.586	-1.33361		9.65848	0	862	933.225	-2.42592
9.71151	0	56	43.022	1.73426		9.62177	0	269	283.199	-0.865744		9.66256	0	931	932.048	-0.0343433
9.71558	0	47	42.9346	0.592992		9.62585	0	289	282.813	0.363955		9.66664	0	955	930.873	0.780743
9.71966	0	36	42.8782	-1.14637		9.62993	0	260	282.427	-1.39085		9.67072	0	915	929.699	-0.485931
9.72374	0	44	42.8285	0.176617		9.63401	0	290	282.041	0.467346		9.6748	0	899	928.527	-0.98477
9.72782	0	53	42.7337	1.41019		9.63809	1	278	281.656	-0.219301		9.67888	0	906	927.356	-0.709504
9.7319	0	46	42.6392	0.495525		9.64217	0	282	281.272	0.0433446		9.68295	0	892	926.187	-1.14466
9.73598	0	42	42.5449	-0.0840846		9.64625	0	264	280.888	-1.0394		9.68703	0	887	925.019	-1.27656
9.74006	0	42	42.4509	-0.0695792		9.65032	0	299	280.505	1.06959		9.69111	0	907	923.853	-0.55959
9.74414	1	46	42.3648	0.535975		9.6544	1	284	280.122	0.230105		9.69519	0	926	922.688	0.108833
9.74821	0	45	42.3096	0.401056		9.65848	0	284	279.74	0.252787		9.69927	0	935	921.525	0.44068
9.75229	0	40	42.2611	-0.357515		9.66256	0	277	279.358	-0.141692		9.70335	0	908	920.363	-0.41029
9.75637	0	45	42.1676	0.42223		9.66664	0	272	278.977	-0.423045		9.70743	0	965	919.203	1.47425
9.76045	0	47	42.082	0.717365		9.67072	0	289	278.596	0.611979		9.71151	0	904	918.044	-0.467109
9.76453	1	36	42.0273	-1.00455		9.6748	0	265	278.216	-0.811866		9.71558	0	897	916.887	-0.664013
9.76861	0	38	41.9792	-0.645518		9.67888	0	301	277.837	1.33512		9.71966	0	892	915.731	-0.794588
9.77269	0	45	41.8862	0.464178		9.68295	0	300	277.457	1.30149		9.72374	0	919	914.577	0.145894
9.77677	0	50	41.7934	1.16059		9.68703	0	278	277.079	0.0552429		9.72782	0	908	913.424	-0.180018
9.78084	0	46	41.7009	0.633873		9.69111	0	293	276.701	0.952206		9.7319	0	874	912.273	-1.29461
9.78492	0	40	41.6086	-0.254338		9.69519	0	279	276.323	0.160248		9.73598	0	876	911.123	-1.18671
9.789	0	38	41.5165	-0.570456		9.69927	0	256	275.946	-1.24664		9.74006	0	887	909.975	-0.77143
9.79308	0	31	41.4247	-1.87234		9.70335	0	262	275.57	-0.838346		9.74414	1	830	908.828	-2.73617
9.79716	0	47	41.3332	0.826591		9.70743	0	272	275.194	-0.193655		9.74821	0	894	907.683	-0.457628
9.80124	0	49	41.2419	1.1083		9.71151	0	267	274.818	-0.478478		9.75229	0	857	906.539	-1.69222
9.80532	0	55	41.1508	1.86742		9.71558	0	268	274.443	-0.393596		9.75637	0	936	905.397	1.0003
9.8094	0	47	41.06	0.866438		9.71966	0	268	274.069	-0.370725		9.76045	0	920	904.256	0.51907
9.81347	0	58	40.9694	2.23622		9.72374	0	261	273.695	-0.785808		9.76453	1	922	903.116	0.621899
9.81755	0	39	40.8791	-0.300896		9.72782	0	276	273.322	0.161213		9.76861	0	877	901.978	-0.84346
9.82163	0	30	40.789	-1.96979		9.7319	0	281	272.949	0.480291		9.77269	0	863	900.842	-1.28815
9.82571	0	53	40.6992	1.68965		9.73598	0	258	272.576	-0.907493		9.77677	0	853	899.707	-1.59921
9.82979	0	43	40.6096	0.36454		9.74006	0	220	272.205	-3.51964		9.78084	0	879	898.573	-0.660188
9.83387	0	44	40.5202	0.524602		9.74414	1	237	271.833	-2.26267		9.78492	0	932	897.441	1.13201
9.83795	0	48	40.4311	1.09248		9.74821	0	296	271.462	1.42621		9.789	0	893	896.31	-0.110779
9.84203	0	51	40.3422	1.4924		9.75229	0	240	271.092	-2.00699		9.79308	0	862	895.181	-1.13016
9.8461	0	30	40.2535	-1.87203		9.75637	0	283	270.722	0.729829		9.79716	0	919	894.053	0.822911
9.85018	0	38	40.1728	-0.352468		9.76045	0	303	270.353	1.87552		9.80124	0	863	892.927	-1.01873
9.85426	0	39	40.1229	-0.179805		9.76453	1	299	269.984	1.67802		9.80532	0	890	891.802	-0.0604119
9.85834	0	40	40.0797	-0.0125984		9.76861	0	274	269.616	0.264846		9.8094	0	873	890.679	-0.598338
9.86242	0	39	39.9915	-0.15876		9.77269	0	256	269.248	-0.828015		9.81347	0	941	889.557	1.677
9.8665	0	41	39.9035	0.17125		9.77677	0	251	268.881	-1.12864		9.81755	0	916	888.436	0.910728
[truncated: 1,103 more rows]
