# Supplementary material for: Quantification of FRET-induced angular displacement by monitoring sensitized acceptor anisotropy using a dim fluorescent donor
Source: Nat Commun. 2021 May 5;12:2541. doi: 10.1038/s41467-021-22816-7 (PMC8099864; doi:10.1038/s41467-021-22816-7)
Supplement: Supplementary file 7 — Source Data [file 41467_2021_22816_MOESM7_ESM.zip › Fig3.xlsx]

## Sheet: panel_B
GeuSap			GeuSV11.5
Wavelength (nm)	Anisotropy		Wavelength (nm)	Anisotropy
450	0.379881		450	0.366307
452	0.374067		452	0.391323
454	0.372405		454	0.357874
456	0.365397		456	0.392238
458	0.371491		458	0.412773
460	0.371361		460	0.356333
462	0.374061		462	0.394939
464	0.370562		464	0.365146
466	0.367806		466	0.384023
468	0.368715		468	0.407154
470	0.372977		470	0.357044
472	0.365566		472	0.345669
474	0.36042		474	0.369753
476	0.363348		476	0.375776
478	0.367159		478	0.382643
480	0.365063		480	0.366907
482	0.359631		482	0.387706
484	0.358162		484	0.369319
486	0.350562		486	0.373556
488	0.352426		488	0.356153
490	0.357345		490	0.347871
492	0.351735		492	0.375402
494	0.350658		494	0.343954
496	0.347611		496	0.353342
498	0.346205		498	0.345092
500	0.34496		500	0.335207
502	0.34119		502	0.309284
504	0.338203		504	0.30925
506	0.339627		506	0.27129
508	0.33936		508	0.267971
510	0.335908		510	0.238324
512	0.338324		512	0.212335
514	0.338545		514	0.19654
516	0.341656		516	0.172816
518	0.339071		518	0.163165
520	0.340113		520	0.15818
522	0.338695		522	0.150103
524	0.342374		524	0.147011
526	0.343664		526	0.144578
528	0.340002		528	0.139307
530	0.341946		530	0.142944
532	0.346744		532	0.141642
534	0.341779		534	0.141683
536	0.338072		536	0.142307
538	0.350176		538	0.142237
540	0.342343		540	0.14307
542	0.346981		542	0.145506
544	0.347481		544	0.14616
546	0.348022		546	0.14791
548	0.348776		548	0.148275
550	0.352676		550	0.145338
552	0.342742		552	0.152833
554	0.344161		554	0.144786
556	0.352681		556	0.143834
558	0.345972		558	0.140206
560	0.347348		560	0.14534
562	0.350253		562	0.144698
564	0.349976		564	0.148429
566	0.353682		566	0.146733
568	0.346714		568	0.148016
570	0.352188		570	0.144163
572	0.339214		572	0.139459
574	0.354645		574	0.144316
576	0.348731		576	0.141758
578	0.348497		578	0.147815
580	0.35486		580	0.148549
582	0.371925		582	0.138644
584	0.359884		584	0.143949
586	0.334564		586	0.145315
588	0.348335		588	0.14278
590	0.329416		590	0.151951
592	0.333991		592	0.141755
594	0.353764		594	0.152525
596	0.370386		596	0.150563
598	0.35015		598	0.150042
600	0.340483		600	0.149297

## Sheet: panel_D
405 nm excitation							485 nm excitation
Time (ns)	Anisotropy	Fit		Time (ns)	W. Res		Time (ns)	Anisotropy	Fit		Time (ns)	W. Res
0	0.0413563	0.165389		4.992	-1.21281		0	0.225138	0.372615		4.992	-0.975007
0.016	0.00169525	0.165289		5.008	0.290365		0.016	0.116635	0.372437		5.008	-0.255882
0.032	-0.107483	0.16519		5.024	0.191919		0.032	0.0905512	0.372259		5.024	0.453063
0.048	0.0849592	0.165091		5.04	0.190732		0.048	0.235474	0.372081		5.04	-0.631127
0.064	-0.184589	0.164991		5.056	-0.553267		0.064	0.131268	0.371903		5.056	0.214101
0.08	-0.0541498	0.164892		5.072	0.214685		0.08	0.125	0.371725		5.072	-0.805209
0.096	-0.230878	0.164793		5.088	-0.501644		0.096	0.190691	0.371547		5.088	-0.209323
0.112	0.0880157	0.164694		5.104	-0.121369		0.112	0.0984389	0.37137		5.104	0.182618
0.128	0.102764	0.164595		5.12	-0.543864		0.128	0.06899	0.371192		5.12	-1.09992
0.144	-0.295597	0.164496		5.136	-0.0678145		0.144	0.221848	0.371015		5.136	-0.51926
0.16	-0.202088	0.164398		5.152	0.647277		0.16	0.204446	0.370837		5.152	-0.566865
0.176	0.0403334	0.164299		5.168	-0.820578		0.176	0.155431	0.37066		5.168	-0.322825
0.192	-0.169269	0.1642		5.184	-1.43937		0.192	0.176384	0.370483		5.184	-0.312454
0.208	0.0613658	0.164101		5.2	-0.0495549		0.208	0.0363528	0.370306		5.2	-0.0962774
0.224	-0.0250385	0.164003		5.216	-0.152822		0.224	0.0204318	0.370129		5.216	-0.483639
0.24	0.0613658	0.163904		5.232	0.730549		0.24	0.18601	0.369952		5.232	0.801973
0.256	-0.0992437	0.163806		5.248	-1.14542		0.256	0.0905512	0.369775		5.248	0.765516
0.272	-0.165733	0.163707		5.264	-1.99267		0.272	0.149171	0.369598		5.264	0.0506312
0.288	-0.0660771	0.163609		5.28	-0.195436		0.288	0.183594	0.369422		5.28	-0.731023
0.304	-0.0541498	0.163511		5.296	1.2788		0.304	0.15874	0.369245		5.296	0.000624454
0.32	-0.279015	0.163412		5.312	-1.21224		0.32	-0.0179949	0.369068		5.312	0.14973
0.336	-0.0374956	0.163314		5.328	0.262589		0.336	0.0905512	0.368892		5.328	-0.230219
0.352	-0.214716	0.163216		5.344	-0.747473		0.352	0.17696	0.368716		5.344	0.755316
0.368	0.0613658	0.163118		5.36	0.176613		0.368	0.0454545	0.368539		5.36	-0.123921
0.384	-0.182564	0.16302		5.376	0.589472		0.384	0.127679	0.368363		5.376	0.0430091
0.4	-0.128963	0.162922		5.392	-0.206301		0.4	0.145328	0.368187		5.392	0.885499
0.416	-0.181364	0.162824		5.408	-0.770572		0.416	0.118684	0.368011		5.408	0.359223
0.432	0.0286131	0.162726		5.424	-1.10678		0.432	0.0196605	0.367835		5.424	0.0233208
0.448	-0.0424865	0.162629		5.44	0.418438		0.448	0.0325929	0.367659		5.44	0.419938
0.464	0.00310357	0.162531		5.456	0.516491		0.464	0.178015	0.367484		5.456	-0.710543
0.48	0.209807	0.162433		5.472	0.622986		0.48	0.0905512	0.367308		5.472	-1.11431
0.496	0.0613658	0.162336		5.488	0.354727		0.496	0.0727433	0.367132		5.488	0.446322
0.512	0.112128	0.162238		5.504	0.588858		0.512	0.0654652	0.366957		5.504	0.253804
0.528	-0.158724	0.162141		5.52	-0.462199		0.528	0.340558	0.366781		5.52	0.741455
0.544	0.0613658	0.162043		5.536	-0.647266		0.544	0.111136	0.366606		5.536	-0.600324
0.56	0.0224109	0.161946		5.552	-0.683636		0.56	0.137702	0.366431		5.552	0.0928416
0.576	0.000965242	0.161849		5.568	0.186509		0.576	0.173941	0.366256		5.568	0.310063
0.592	0.0298669	0.161751		5.584	-0.174404		0.592	0.212663	0.366081		5.584	1.23767
0.608	-0.13389	0.161654		5.6	0.0497201		0.608	0.0144721	0.365906		5.6	0.925697
0.624	-0.1703	0.161557		5.616	-0.470576		0.624	0.0489478	0.365731		5.616	0.525006
0.64	-0.155746	0.16146		5.632	-0.908789		0.64	0.257576	0.365556		5.632	-0.337174
0.656	-0.141989	0.161363		5.648	0.498696		0.656	0.0979499	0.365381		5.648	-0.194089
0.672	-0.188742	0.161266		5.664	0.517953		0.672	0.114864	0.365206		5.664	-0.586704
0.688	-0.214716	0.161169		5.68	-0.255366		0.688	0.04692	0.365032		5.68	0.24003
0.704	-0.0160917	0.161072		5.696	-1.61157		0.704	0.181214	0.364857		5.696	0.0769293
0.72	-0.0864232	0.160975		5.712	-0.954402		0.72	0.124191	0.364683		5.712	-1.03238
0.736	0.137019	0.160879		5.728	-0.50222		0.736	0.209541	0.364509		5.728	-0.899203
0.752	-0.0541498	0.160782		5.744	0.795309		0.752	0.172043	0.364334		5.744	0.133811
0.768	0.0224109	0.160685		5.76	-0.608754		0.768	0.120239	0.36416		5.76	-0.287848
0.784	-0.069951	0.160589		5.776	-0.0664096		0.784	0.0516593	0.363986		5.776	0.0614169
0.8	-0.0917712	0.160492		5.792	-0.520385		0.8	0.0312209	0.363812		5.792	0.500444
0.816	0.165834	0.160396		5.808	1.00521		0.816	0.118321	0.363638		5.808	0.609168
0.832	0.119273	0.1603		5.824	-0.445826		0.832	0.156934	0.363464		5.824	0.489994
0.848	0.0613658	0.160203		5.84	-0.807704		0.848	0.236325	0.363291		5.84	-0.308637
0.864	-0.0628702	0.160107		5.856	-0.31518		0.864	0.220712	0.363117		5.856	0.677341
0.88	0.0159626	0.160011		5.872	1.00491		0.88	-0.060461	0.362943		5.872	0.0836425
0.896	-0.00942774	0.159915		5.888	-0.432471		0.896	0.0266854	0.36277		5.888	-0.864097
0.912	0.0204751	0.159819		5.904	-0.465774		0.912	0.0905512	0.362597		5.904	-0.00579696
0.928	-0.0100421	0.159723		5.92	1.30855		0.928	0.168805	0.362423		5.92	0.138867
0.944	-0.0442641	0.159627		5.936	0.255553		0.944	0.205275	0.36225		5.936	-1.24129
0.96	-0.0754981	0.159531		5.952	-0.275348		0.96	0.201066	0.362077		5.952	1.14816
0.976	-0.0160917	0.159435		5.968	-0.111988		0.976	0.0266854	0.361904		5.968	-0.0157849
0.992	-0.0183426	0.159339		5.984	0.152211		0.992	0.0489478	0.361731		5.984	0.505842
1.008	0.00925326	0.159243		6	0.000326647		1.008	0.118684	0.361558		6	1.83163
1.024	-0.00469175	0.159148		6.016	0.572192		1.024	0.125849	0.361385		6.016	0.677412
1.04	-0.116613	0.159052		6.032	-0.734142		1.04	0.190184	0.361212		6.032	1.42643
1.056	0.161592	0.158956		6.048	-0.605934		1.056	0.262864	0.36104		6.048	0.227567
1.072	-0.048986	0.158861		6.064	0.909617		1.072	-0.081212	0.360867		6.064	0.681662
1.088	-0.252302	0.158765		6.08	0.463369		1.088	0.185845	0.360694		6.08	-0.44932
1.104	-0.048986	0.15867		6.096	-0.85947		1.104	0.212663	0.360522		6.096	-0.0236527
1.12	0.146401	0.158575		6.112	-0.361022		1.12	0.132216	0.36035		6.112	1.01498
1.136	0.0431301	0.158479		6.128	0.0243222		1.136	0.0458301	0.360177		6.128	-1.49368
1.152	-0.00133602	0.158384		6.144	-0.79767		1.152	0.0905512	0.360005		6.144	-0.246164
1.168	0.00444694	0.158289		6.16	0.527522		1.168	0.206756	0.359833		6.16	0.0158253
1.184	-0.202088	0.158194		6.176	0.832945		1.184	0.10654	0.359661		6.176	-0.741953
1.2	0.000965242	0.158099		6.192	0.445723		1.2	0.170391	0.359489		6.192	0.87264
1.216	-0.0730146	0.158004		6.208	1.27234		1.216	0.225987	0.359317		6.208	1.39713
1.232	0.122123	0.157909		6.224	1.30111		1.232	0.0905512	0.359146		6.224	0.1169
1.248	-0.0288268	0.157814		6.24	0.366669		1.248	0.125	0.358974		6.24	0.553236
1.264	-0.00650802	0.157719		6.256	1.22771		1.264	0.229861	0.358802		6.256	-0.478641
1.28	0.0310282	0.157625		6.272	-0.963638		1.28	0.0128205	0.358631		6.272	1.0859
1.296	-0.188742	0.15753		6.288	0.11575		1.296	0.10654	0.358459		6.288	-0.732145
1.312	0.0814961	0.157435		6.304	-0.419162		1.312	0.247863	0.358288		6.304	-0.515169
1.328	-0.00650802	0.157341		6.32	1.01421		1.328	0.180205	0.358117		6.32	0.0967647
1.344	-0.0374956	0.157246		6.336	0.439753		1.344	0.299707	0.357946		6.336	-0.833097
1.36	-0.0250385	0.157152		6.352	-0.0616788		1.36	0.155221	0.357774		6.352	0.66804
1.376	-0.0199174	0.157057		6.368	1.28054		1.376	0.00036062	0.357603		6.368	0.0943565
1.392	-0.0424865	0.156963		6.384	-0.299221		1.392	0.138978	0.357432		6.384	-1.03819
1.408	-0.132959	0.156868		6.4	2.00724		1.408	0.149632	0.357262		6.4	-0.0516647
1.424	-0.0589767	0.156774		6.416	0.51977		1.424	0.114864	0.357091		6.416	0.358294
1.44	0.000518602	0.15668		6.432	-0.32259		1.44	0.181446	0.35692		6.432	-0.608103
1.456	-0.235652	0.156586		6.448	-0.0411575		1.456	0.115427	0.35675		6.448	0.299209
1.472	0.0272554	0.156492		6.464	-1.44967		1.472	0.188817	0.356579		6.464	0.0126025
1.488	-0.0442641	0.156398		6.48	1.68554		1.488	0.165635	0.356409		6.48	-0.999314
1.504	0.0613658	0.156304		6.496	0.350861		1.504	0.227841	0.356238		6.496	-1.28031
1.52	-0.345316	0.15621		6.512	-0.247718		1.52	0.178015	0.356068		6.512	-0.0368876
1.536	0.285172	0.156116		6.528	-0.0866439		1.536	0.107287	0.355898		6.528	-0.550798
1.552	-0.0399296	0.156022		6.544	-0.158675		1.552	0.152048	0.355728		6.544	-0.526111
1.568	-0.0642246	0.155928		6.56	0.400999		1.568	0.0406676	0.355557		6.56	-0.419931
1.584	0.043904	0.155835		6.576	-0.245541		1.584	0.131974	0.355388		6.576	-1.26692
1.6	-0.0992437	0.155741		6.592	1.10526		1.6	0.0285292	0.355218		6.592	-0.744623
1.616	-0.138195	0.155648		6.608	0.0440477		1.616	0.0489478	0.355048		6.608	0.266352
1.632	-0.0126099	0.155554		6.624	-0.298138		1.632	0.17023	0.354878		6.624	1.19163
1.648	-0.069951	0.155461		6.64	0.102367		1.648	0.293744	0.354708		6.64	-0.427458
1.664	0.00695604	0.155367		6.656	0.919018		1.664	0.0280783	0.354539		6.656	0.825719
1.68	0.0257802	0.155274		6.672	0.233047		1.68	-0.00629235	0.354369		6.672	0.0702602
1.696	-0.112845	0.155181		6.688	-0.196968		1.696	0.0621487	0.3542		6.688	0.577435
1.712	-0.16817	0.155087		6.704	0.894876		1.712	0.221848	0.354031		6.704	-0.0140777
1.728	-0.155746	0.154994		6.72	0.146238		1.728	0.229861	0.353861		6.72	0.563927
1.744	0.100781	0.154901		6.736	0.87643		1.744	0.13791	0.353692		6.736	0.254716
1.76	-0.165733	0.154808		6.752	0.125838		1.76	0.0642361	0.353523		6.752	-1.83744
1.776	0.102764	0.154715		6.768	0.165469		1.776	0.0444876	0.353354		6.768	0.199307
1.792	-0.0907601	0.154622		6.784	1.30874		1.792	0.236325	0.353185		6.784	0.536145
1.808	-0.00942774	0.154529		6.8	-0.841623		1.808	0.0986165	0.353017		6.8	-0.934593
1.824	-0.138195	0.154436		6.816	0.285821		1.824	0.131579	0.352848		6.816	-0.241502
1.84	0.0805571	0.154343		6.832	0.32328		1.84	0.156934	0.352679		6.832	-0.478659
1.856	-0.0399296	0.154251		6.848	0.137957		1.856	0.149171	0.35251		6.848	-1.01464
1.872	-0.0541498	0.154158		6.864	0.203938		1.872	0.107287	0.352342		6.864	0.513972
1.888	0.120664	0.154065		6.88	-0.195958		1.888	0.0217786	0.352174		6.88	0.381654
1.904	-0.131513	0.153973		6.896	-0.497092		1.904	0.134249	0.352005		6.896	-1.00957
1.92	0.165834	0.15388		6.912	-0.144177		1.92	0.269147	0.351837		6.912	0.135241
1.936	-0.00650802	0.153788		6.928	-0.871849		1.936	-0.0391705	0.351669		6.928	0.144605
1.952	0.0236027	0.153695		6.944	0.723633		1.952	0.228597	0.351501		6.944	0.152887
1.968	0.116678	0.153603		6.96	0.155375		1.968	0.0498927	0.351333		6.96	-0.178051
1.984	0.0159626	0.153511		6.976	1.06754		1.984	0.220712	0.351165		6.976	0.527868
2	0.0372516	0.153418		6.992	-0.861648		2	0.211305	0.350997		6.992	0.285283
2.016	0.0700388	0.153326		7.008	-0.920399		2.016	0.0294118	0.350829		7.008	0.183532
2.032	-0.0336326	0.153234		7.024	-0.019211		2.032	-0.0391705	0.350661		7.024	0.0937602
2.048	0.166367	0.153142		7.04	-0.708204		2.048	0.111136	0.350494		7.04	-0.90062
2.064	0.274734	0.15305		7.056	-0.613118		2.064	0.185845	0.350326		7.056	-0.118946
2.08	0.293481	0.152958		7.072	-0.413088		2.08	0.107287	0.350159		7.072	1.58106
2.096	0.265514	0.152866		7.088	0.363451		2.096	0.19198	0.349991		7.088	-0.425517
2.112	0.263225	0.152774		7.104	0.487831		2.112	0.226979	0.349824		7.104	-0.419061
2.128	0.250487	0.152683		7.12	-0.718605		2.128	0.275663	0.349657		7.12	0.0637729
2.144	0.238732	0.152591		7.136	-0.335788		2.144	0.307971	0.34949		7.136	-0.73895
2.16	0.232857	0.152499		7.152	-1.24129		2.16	0.315283	0.349323		7.152	-0.547496
2.176	0.227441	0.152408		7.168	0.822073		2.176	0.30687	0.349156		7.168	-0.837624
2.192	0.222051	0.152316		7.184	-0.731048		2.192	0.309548	0.348989		7.184	0.187692
2.208	0.208505	0.152224		7.2	-0.120032		2.208	0.323359	0.348822		7.2	-0.221022
2.224	0.208628	0.152133		7.216	-1.13911		2.224	0.312605	0.348655		7.216	-0.52778
2.24	0.198027	0.152042		7.232	0.788059		2.24	0.32198	0.348488		7.232	0.659416
2.256	0.20069	0.15195		7.248	-1.03456		2.256	0.330361	0.348322		7.248	-0.282088
2.272	0.197539	0.151859		7.264	0.261906		2.272	0.323818	0.348155		7.264	-1.14634
2.288	0.192489	0.151768		7.28	-0.474416		2.288	0.327675	0.347989		7.28	0.884634
2.304	0.191757	0.151676		7.296	-2.01061		2.304	0.327284	0.347823		7.296	0.826625
2.32	0.189512	0.151585		7.312	0.649916		2.32	0.332213	0.347656		7.312	-1.82754
2.336	0.18895	0.151494		7.328	-0.0320962		2.336	0.334305	0.34749		7.328	-0.19058
2.352	0.186326	0.151403		7.344	-0.6071		2.352	0.333023	0.347324		7.344	-0.47223
2.368	0.188668	0.151312		7.36	0.495025		2.368	0.332781	0.347158		7.36	-0.292474
2.384	0.185771	0.151221		7.376	1.31204		2.384	0.332822	0.346992		7.376	1.01354
2.4	0.179868	0.151131		7.392	-0.65483		2.4	0.336936	0.346826		7.392	-0.845616
2.416	0.17565	0.15104		7.408	-0.10695		2.416	0.337022	0.34666		7.408	-0.275513
2.432	0.177987	0.150949		7.424	-1.06023		2.432	0.33644	0.346495		7.424	1.04725
2.448	0.173619	0.150858		7.44	0.243624		2.448	0.338337	0.346329		7.44	-0.128972
2.464	0.173539	0.150768		7.456	0.759034		2.464	0.3366	0.346163		7.456	-0.240596
2.48	0.174612	0.150677		7.472	0.810699		2.48	0.338715	0.345998		7.472	0.542206
2.496	0.169417	0.150586		7.488	-0.297653		2.496	0.33708	0.345833		7.488	1.16306
2.512	0.171901	0.150496		7.504	-0.582357		2.512	0.337532	0.345667		7.504	0.380261
2.528	0.170985	0.150406		7.52	0.182535		2.528	0.341849	0.345502		7.52	0.72603
2.544	0.170636	0.150315		7.536	-0.114459		2.544	0.338526	0.345337		7.536	-0.903913
2.56	0.170534	0.150225		7.552	-0.662367		2.56	0.339197	0.345172		7.552	1.14765
2.576	0.169632	0.150135		7.568	0.504365		2.576	0.342044	0.345007		7.568	-0.860808
2.592	0.163689	0.150044		7.584	-0.28083		2.592	0.340062	0.344842		7.584	-0.584934
2.608	0.168294	0.149954		7.6	1.61176		2.608	0.342254	0.344677		7.6	0.574482
2.624	0.167551	0.149864		7.616	1.56226		2.624	0.337858	0.344512		7.616	0.646781
2.64	0.16482	0.149774		7.632	-0.124066		2.64	0.342753	0.344348		7.632	-0.263108
2.656	0.164947	0.149684		7.648	-0.249413		2.656	0.340116	0.344183		7.648	0.572705
2.672	0.164657	0.149594		7.664	0.325289		2.672	0.3395	0.344018		7.664	-1.19889
2.688	0.164706	0.149504		7.68	1.59738		2.688	0.340146	0.343854		7.68	-1.06401
2.704	0.161686	0.149414		7.696	0.873398		2.704	0.342029	0.34369		7.696	1.38006
2.72	0.163879	0.149325		7.712	-0.195689		2.72	0.34057	0.343525		7.712	-0.287462
2.736	0.163866	0.149235		7.728	-0.43031		2.736	0.340333	0.343361		7.728	0.756646
2.752	0.163167	0.149145		7.744	1.31828		2.752	0.342869	0.343197		7.744	0.311065
2.768	0.160416	0.149056		7.76	-0.442884		2.768	0.342264	0.343033		7.76	-0.271904
2.784	0.155887	0.148966		7.776	0.73861		2.784	0.342338	0.342869		7.776	0.669603
2.8	0.159152	0.148877		7.792	0.569418		2.8	0.342355	0.342705		7.792	-0.476154
2.816	0.161314	0.148787		7.808	0.761084		2.816	0.342431	0.342541		7.808	0.182923
2.832	0.160874	0.148698		7.824	-0.260259		2.832	0.343971	0.342377		7.824	-0.209883
2.848	0.162128	0.148608		7.84	-0.375845		2.848	0.344205	0.342214		7.84	0.216362
2.864	0.15881	0.148519		7.856	0.208978		2.864	0.341153	0.34205		7.856	-0.18001
2.88	0.155932	0.14843		7.872	-0.0271954		2.88	0.343246	0.341887		7.872	-0.96044
2.896	0.160351	0.148341		7.888	0.740808		2.896	0.342976	0.341723		7.888	0.0124426
2.912	0.158349	0.148252		7.904	-0.331775		2.912	0.341672	0.34156		7.904	0.342944
2.928	0.157511	0.148163		7.92	-0.211255		2.928	0.341632	0.341397		7.92	-0.0846575
2.944	0.16047	0.148074		7.936	-0.438838		2.944	0.342263	0.341233		7.936	1.05299
2.96	0.159518	0.147985		7.952	2.03121		2.96	0.343754	0.34107		7.952	0.49109
2.976	0.159516	0.147896		7.968	0.298287		2.976	0.342305	0.340907		7.968	1.155
2.992	0.154084	0.147807		7.984	0.278469		2.992	0.344288	0.340744		7.984	-1.05873
3.008	0.154347	0.147718		8	1.66819		3.008	0.340293	0.340581		8	-0.0629212
3.024	0.156622	0.147629		8.016	-0.158841		3.024	0.341822	0.340419		8.016	-1.10817
3.04	0.155833	0.14754		8.032	0.398092		3.04	0.344081	0.340256		8.032	-0.132299
3.056	0.156333	0.147452		8.048	0.349174		3.056	0.340589	0.340093		8.048	-0.123657
3.072	0.153613	0.147363		8.064	0.666525		3.072	0.344142	0.339931		8.064	-0.130852
3.088	0.154639	0.147275		8.08	0.325485		3.088	0.342815	0.339768		8.08	-1.58321
3.104	0.154446	0.147186		8.096	1.7784		3.104	0.343889	0.339606		8.096	0.06186
3.12	0.155697	0.147098		8.112	0.10839		3.12	0.342097	0.339443		8.112	-0.579868
3.136	0.157456	0.147009		8.128	0.261427		3.136	0.343815	0.339281		8.128	-0.0444961
3.152	0.153949	0.146921		8.144	0.519173		3.152	0.34109	0.339119		8.144	0.544607
3.168	0.153428	0.146833		8.16	1.05941		3.168	0.342488	0.338957		8.16	1.237
3.184	0.156739	0.146745		8.176	0.973863		3.184	0.342851	0.338795		8.176	-0.13438
3.2	0.1533	0.146656		8.192	-1.64275		3.2	0.342993	0.338633		8.192	-0.010768
3.216	0.152052	0.146568		8.208	-0.35541		3.216	0.341582	0.338471		8.208	-0.189298
3.232	0.150054	0.14648		8.224	0.6276		3.232	0.341416	0.338309		8.224	0.177869
3.248	0.150815	0.146392		8.24	0.495815		3.248	0.341235	0.338147		8.24	-0.0668836
3.264	0.152447	0.146304		8.256	-0.424185		3.264	0.341089	0.337986		8.256	-0.375887
3.28	0.152545	0.146216		8.272	-0.740517		3.28	0.34035	0.337824		8.272	1.33042
3.296	0.154791	0.146128		8.288	0.880006		3.296	0.341212	0.337663		8.288	-1.45944
3.312	0.152302	0.146041		8.304	-0.228663		3.312	0.342153	0.337501		8.304	0.197423
3.328	0.152776	0.145953		8.32	-0.529098		3.328	0.341065	0.33734		8.32	-0.00597243
3.344	0.151803	0.145865		8.336	0.0522096		3.344	0.340912	0.337179		8.336	0.356317
3.36	0.153443	0.145778		8.352	0.758602		3.36	0.340098	0.337018		8.352	-0.315703
3.376	0.151436	0.14569		8.368	0.0116214		3.376	0.342395	0.336856		8.368	0.840001
3.392	0.15107	0.145602		8.384	-0.0393419		3.392	0.341176	0.336695		8.384	-0.168158
3.408	0.152537	0.145515		8.4	-0.332119		3.408	0.33924	0.336534		8.4	-1.0998
3.424	0.154079	0.145428		8.416	0.348684		3.424	0.339169	0.336374		8.416	-0.30962
3.44	0.148822	0.14534		8.432	-0.758159		3.44	0.341314	0.336213		8.432	-0.849991
3.456	0.150155	0.145253		8.448	1.25874		3.456	0.338937	0.336052		8.448	0.430334
3.472	0.151502	0.145166		8.464	0.376651		3.472	0.338341	0.335891		8.464	0.237144
3.488	0.149716	0.145078		8.48	-1.14608		3.488	0.341106	0.335731		8.48	-0.235744
3.504	0.150206	0.144991		8.496	-0.0149295		3.504	0.339854	0.33557		8.496	0.96518
3.52	0.151809	0.144904		8.512	0.427231		3.52	0.340269	0.33541		8.512	-0.260731
3.536	0.148137	0.144817		8.528	-0.544954		3.536	0.339767	0.33525		8.528	-0.578366
3.552	0.146728	0.14473		8.544	0.860189		3.552	0.340661	0.335089		8.544	0.128911
3.568	0.146293	0.144643		8.56	1.13806		3.568	0.338461	0.334929		8.56	0.247181
3.584	0.151066	0.144556		8.576	0.169054		3.584	0.339168	0.334769		8.576	0.835349
3.6	0.147465	0.144469		8.592	-0.116661		3.6	0.339893	0.334609		8.592	-0.299226
3.616	0.148195	0.144382		8.608	-0.360649		3.616	0.338803	0.334449		8.608	0.995714
3.632	0.143208	0.144296		8.624	0.964668		3.632	0.339714	0.334289		8.624	0.407712
3.648	0.143593	0.144209		8.64	0.619833		3.648	0.33652	0.334129		8.64	0.114365
3.664	0.152036	0.144122		8.656	0.484515		3.664	0.33938	0.33397		8.656	0.572422
3.68	0.14755	0.144036		8.672	-0.185364		3.68	0.338324	0.33381		8.672	-0.209925
3.696	0.145784	0.143949		8.688	0.954356		3.696	0.338145	0.333651		8.688	0.83865
3.712	0.145492	0.143863		8.704	-0.638161		3.712	0.338538	0.333491		8.704	-1.01216
3.728	0.143874	0.143776		8.72	-0.210527		3.728	0.335986	0.333332		8.72	0.107106
3.744	0.142089	0.14369		8.736	0.510401		3.744	0.336674	0.333172		8.736	-0.087442
3.76	0.146711	0.143604		8.752	0.177015		3.76	0.33572	0.333013		8.752	-0.762513
3.776	0.147938	0.143517		8.768	0.747442		3.776	0.333996	0.332854		8.768	-0.448794
3.792	0.147455	0.143431		8.784	-0.66775		3.792	0.334706	0.332695		8.784	0.127357
3.808	0.144974	0.143345		8.8	-0.260994		3.808	0.337244	0.332536		8.8	0.150759
3.824	0.146521	0.143259		8.816	-0.438659		3.824	0.336358	0.332377		8.816	0.388138
3.84	0.144032	0.143173		8.832	-0.319825		3.84	0.332416	0.332218		8.832	0.841981
3.856	0.141749	0.143087		8.848	-2.39314		3.856	0.333583	0.332059		8.848	-0.528012
3.872	0.14629	0.143001		8.864	-0.71483		3.872	0.336747	0.3319		8.864	-0.163373
3.888	0.145866	0.142915		8.88	0.183794		3.888	0.332857	0.331742		8.88	0.839754
3.904	0.145037	0.142829		8.896	0.162987		3.904	0.334896	0.331583		8.896	-0.00336748
3.92	0.144562	0.142743		8.912	-0.789368		3.92	0.333056	0.331425		8.912	0.198644
3.936	0.147303	0.142657		8.928	0.0849428		3.936	0.33462	0.331266		8.928	0.0494051
3.952	0.145556	0.142572		8.944	0.903121		3.952	0.336366	0.331108		8.944	-1.00376
3.968	0.145448	0.142486		8.96	0.284752		3.968	0.332547	0.330949		8.96	-0.509739
3.984	0.142282	0.1424		8.976	0.0166076		3.984	0.335366	0.330791		8.976	-0.0954077
4	0.143458	0.142315		8.992	-0.867291		4	0.332508	0.330633		8.992	0.581699
4.016	0.141159	0.142229		9.008	0.494798		4.016	0.332825	0.330475		9.008	-0.679126
4.032	0.145699	0.142144		9.024	0.286958		4.032	0.332939	0.330317		9.024	-0.774944
4.048	0.142366	0.142058		9.04	-0.0895953		4.048	0.333098	0.330159		9.04	0.272379
4.064	0.14356	0.141973		9.056	0.185044		4.064	0.331194	0.330001		9.056	0.98058
4.08	0.146354	0.141888		9.072	1.23484		4.08	0.331502	0.329844		9.072	-0.668706
4.096	0.141297	0.141802		9.088	-0.448796		4.096	0.331777	0.329686		9.088	-0.694934
4.112	0.14532	0.141717		9.104	0.0226244		4.112	0.330512	0.329528		9.104	-0.538068
4.128	0.146095	0.141632		9.12	-1.16874		4.128	0.329092	0.329371		9.12	-0.358533
4.144	0.143831	0.141547		9.136	1.48241		4.144	0.333022	0.329213		9.136	0.603857
4.16	0.146272	0.141462		9.152	0.976368		4.16	0.331604	0.329056		9.152	-0.315915
4.176	0.141468	0.141377		9.168	-1.30234		4.176	0.328335	0.328899		9.168	0.28621
4.192	0.142072	0.141292		9.184	0.132405		4.192	0.331973	0.328741		9.184	0.31316
4.208	0.139604	0.141207		9.2	-0.240817		4.208	0.329433	0.328584		9.2	-0.901543
4.224	0.147402	0.141122		9.216	-0.802176		4.224	0.32949	0.328427		9.216	0.867838
4.24	0.143641	0.141037		9.232	0.760599		4.24	0.329927	0.32827		9.232	0.506916
4.256	0.13846	0.140953		9.248	-0.583203		4.256	0.327276	0.328113		9.248	-0.364582
4.272	0.143495	0.140868		9.264	1.38852		4.272	0.329469	0.327957		9.264	0.314967
4.288	0.139578	0.140783		9.28	0.244641		4.288	0.330181	0.3278		9.28	-0.1059
4.304	0.144227	0.140699		9.296	0.918295		4.304	0.330148	0.327643		9.296	0.209751
4.32	0.139508	0.140614		9.312	0.447194		4.32	0.328969	0.327486		9.312	0.855913
4.336	0.145227	0.14053		9.328	-1.07191		4.336	0.329235	0.32733		9.328	0.914117
4.352	0.141746	0.140445		9.344	0.0946108		4.352	0.328893	0.327173		9.344	0.389857
4.368	0.140586	0.140361		9.36	0.885057		4.368	0.32861	0.327017		9.36	-0.00509498
4.384	0.140468	0.140277		9.376	0.438914		4.384	0.329539	0.326861		9.376	0.288145
4.4	0.141497	0.140192		9.392	-0.825025		4.4	0.327573	0.326704		9.392	-0.465665
4.416	0.142521	0.140108		9.408	0.26813		4.416	0.330876	0.326548		9.408	-0.396747
4.432	0.139827	0.140024		9.424	-0.400269		4.432	0.326119	0.326392		9.424	1.12004
4.448	0.141258	0.13994		9.44	0.398314		4.448	0.327883	0.326236		9.44	1.10545
4.464	0.139999	0.139856		9.456	-0.490583		4.464	0.327928	0.32608		9.456	-0.170126
4.48	0.138623	0.139772		9.472	1.32443		4.48	0.326727	0.325924		9.472	0.114206
4.496	0.143965	0.139688		9.488	-0.598526		4.496	0.329799	0.325768		9.488	-0.325844
4.512	0.142496	0.139604		9.504	0.642831		4.512	0.325764	0.325613		9.504	0.847466
4.528	0.139427	0.13952		9.52	-0.326179		4.528	0.324768	0.325457		9.52	-0.481563
4.544	0.138796	0.139436		9.536	-1.02334		4.544	0.327646	0.325302		9.536	-0.150449
4.56	0.147422	0.139352		9.552	-0.756708		4.56	0.326405	0.325146		9.552	-0.1192
4.576	0.136483	0.139269		9.568	0.228995		4.576	0.326247	0.324991		9.568	-0.17179
4.592	0.139923	0.139185		9.584	-0.710578		4.592	0.325203	0.324835		9.584	-0.639065
4.608	0.137838	0.139101		9.6	-1.11368		4.608	0.326101	0.32468		9.6	-0.852045
4.624	0.137609	0.139018		9.616	-0.0628093		4.624	0.323543	0.324525		9.616	0.108332
4.64	0.13929	0.138934		9.632	0.163853		4.64	0.324124	0.32437		9.632	0.0124055
4.656	0.137222	0.138851		9.648	0.713687		4.656	0.326199	0.324215		9.648	1.12541
4.672	0.136484	0.138767		9.664	-0.0257836		4.672	0.32356	0.32406		9.664	-0.218365
4.688	0.142643	0.138684		9.68	-0.269006		4.688	0.322874	0.323905		9.68	0.48863
4.704	0.139115	0.138601		9.696	1.00695		4.704	0.322402	0.32375		9.696	0.807688
4.72	0.139663	0.138517		9.712	0.412591		4.72	0.321636	0.323595		9.712	-0.10121
4.736	0.136203	0.138434		9.728	-1.66027		4.736	0.322972	0.32344		9.728	-0.25864
4.752	0.135721	0.138351		9.744	1.29397		4.752	0.321837	0.323286		9.744	1.11559
4.768	0.139567	0.138268		9.76	-0.421755		4.768	0.320633	0.323131		9.76	-1.13661
4.784	0.138711	0.138185		9.776	-0.393953		4.784	0.326057	0.322977		9.776	0.750419
4.8	0.139096	0.138102		9.792	-0.00624068		4.8	0.324389	0.322822		9.792	-0.214729
4.816	0.138805	0.138019		9.808	0.488067		4.816	0.323444	0.322668		9.808	-0.194826
4.832	0.13927	0.137936		9.824	-0.933227		4.832	0.321415	0.322514		9.824	-0.378615
4.848	0.132397	0.137853		9.84	-1.26991		4.848	0.325018	0.32236		9.84	0.362445
4.864	0.140829	0.13777		9.856	-0.103763		4.864	0.322706	0.322206		9.856	2.05966
4.88	0.141383	0.137687		9.872	-0.36012		4.88	0.322588	0.322052		9.872	-0.637485
4.896	0.137015	0.137604		9.888	-0.109766		4.896	0.322102	0.321898		9.888	-0.204649
4.912	0.139716	0.137522		9.904	0.127666		4.912	0.322668	0.321744		9.904	-0.211588
4.928	0.138323	0.137439		9.92	-0.0959125		4.928	0.322484	0.32159		9.92	0.191609
4.944	0.137768	0.137357		9.936	-0.41897		4.944	0.320833	0.321436		9.936	-0.804885
4.96	0.137269	0.137274		9.952	0.866088		4.96	0.324208	0.321283		9.952	-0.624916
4.976	0.133806	0.137192		9.968	0.277474		4.976	0.320791	0.321129		9.968	0.938177
4.992	0.132576	0.137109		9.984	0.61536		4.992	0.318697	0.320975		9.984	0.461197
5.008	0.138115	0.137027		10	0.036204		5.008	0.320223	0.320822		10	-0.622293
5.024	0.137666	0.136944		10.016	-0.40452		5.024	0.321735	0.320669		10.016	0.210242
5.04	0.137582	0.136862		10.032	-0.0836056		5.04	0.319031	0.320515		10.032	0.430081
5.056	0.134689	0.13678		10.048	-0.0792341		5.056	0.320868	0.320362		10.048	-0.241231
5.072	0.137512	0.136698		10.064	0.640712		5.072	0.318306	0.320209		10.064	0.779357
5.088	0.134707	0.136616		10.08	-1.18761		5.088	0.319559	0.320056		10.08	-0.448825
5.104	0.136071	0.136533		10.096	-0.183911		5.104	0.320338	0.319903		10.096	-0.176734
5.12	0.134376	0.136451		10.112	0.0467301		5.12	0.317133	0.31975		10.112	0.954176
5.136	0.13611	0.136369		10.128	0.141013		5.136	0.318356	0.319597		10.128	-0.717332
5.152	0.138773	0.136288		10.144	-0.288628		5.152	0.318087	0.319444		10.144	-1.58773
5.168	0.133041	0.136206		10.16	0.475831		5.168	0.318518	0.319292		10.16	0.722316
5.184	0.13057	0.136124		10.176	-1.58133		5.184	0.318386	0.319139		10.176	0.393924
5.2	0.135851	0.136042		10.192	-1.00092		5.2	0.318754	0.318986		10.192	-0.417115
5.216	0.135368	0.13596		10.208	0.162526		5.216	0.317667	0.318834		10.208	0.951969
5.232	0.138723	0.135879		10.224	0.459948		5.232	0.320628	0.318682		10.224	0.771438
5.248	0.131338	0.135797		10.24	0.729462		5.248	0.320394	0.318529		10.24	0.163594
5.264	0.127957	0.135715		10.256	-0.895596		5.264	0.318501	0.318377		10.256	0.699547
5.28	0.134871	0.135634		10.272	0.378386		5.28	0.316442	0.318225		10.272	0.67342
5.296	0.140586	0.135552		10.288	0.46141		5.296	0.318074	0.318073		10.288	-1.09375
5.312	0.130704	0.135471		10.304	-1.2491		5.312	0.318288	0.317921		10.304	0.41156
5.328	0.136426	0.135389		10.32	-0.882249		5.328	0.317202	0.317769		10.32	-0.271602
5.344	0.132352	0.135308		10.336	-0.338078		5.344	0.319483	0.317617		10.336	-0.037311
5.36	0.135925	0.135227		10.352	0.272735		5.36	0.317158	0.317465		10.352	0.137883
5.376	0.137495	0.135146		10.368	0.512458		5.376	0.31742	0.317313		10.368	0.0594513
5.392	0.134244	0.135064		10.384	0.485358		5.392	0.319362	0.317161		10.384	0.808142
5.408	0.131912	0.134983		10.4	-0.732521		5.408	0.317904	0.31701		10.4	-0.210914
5.424	0.130488	0.134902		10.416	0.255501		5.424	0.316917	0.316858		10.416	-0.632787
5.44	0.136502	0.134821		10.432	0.439601		5.44	0.31776	0.316707		10.432	-0.461998
5.456	0.136816	0.13474		10.448	-1.7632		5.456	0.314773	0.316555		10.448	0.509567
5.472	0.137167	0.134659		10.464	-0.291454		5.472	0.313605	0.316404		10.464	-0.952243
5.488	0.136012	0.134578		10.48	-0.822846		5.488	0.31738	0.316253		10.48	-0.192958
5.504	0.13689	0.134497		10.496	-1.06763		5.504	0.316744	0.316102		10.496	-0.340163
5.52	0.132539	0.134417		10.512	-0.242206		5.52	0.317833	0.315951		10.512	1.38833
5.536	0.131704	0.134336		10.528	-1.8554		5.536	0.314276	0.3158		10.528	0.363786
5.552	0.131455	0.134255		10.544	0.561463		5.552	0.315885	0.315649		10.544	0.373819
5.568	0.13494	0.134174		10.56	0.626062		5.568	0.316289	0.315498		10.56	0.325235
5.584	0.133377	0.134094		10.576	-0.150536		5.584	0.318518	0.315347		10.576	1.0416
5.6	0.134218	0.134013		10.592	-0.431557		5.6	0.317576	0.315196		10.592	-0.0918538
5.616	0.131998	0.133933		10.608	-0.178747		5.616	0.316399	0.315045		10.608	0.198135
5.632	0.130089	0.133852		10.624	0.409941		5.632	0.314026	0.314895		10.624	-0.0114737
5.648	0.135837	0.133772		10.64	-0.605051		5.648	0.314244	0.314744		10.64	1.23267
5.664	0.135852	0.133691		10.656	0.577148		5.664	0.313077	0.314594		10.656	-1.23041
5.68	0.132544	0.133611		10.672	-0.426326		5.68	0.315067	0.314444		10.672	0.179126
5.696	0.126798	0.133531		10.688	1.76809		5.696	0.314494	0.314293		10.688	0.770356
5.712	0.129451	0.133451		10.704	-0.213452		5.712	0.311456	0.314143		10.704	-0.334473
5.728	0.131265	0.13337		10.72	-1.11206		5.728	0.311645	0.313993		10.72	0.284264
5.744	0.136647	0.13329		10.736	-0.00705341		5.744	0.314194	0.313843		10.736	0.504257
5.76	0.130644	0.13321		10.752	-0.807958		5.76	0.312937	0.313693		10.752	-0.725792
5.776	0.132849	0.13313		10.768	0.434499		5.776	0.313705	0.313543		10.768	-0.123941
5.792	0.130845	0.13305		10.784	0.798667		5.792	0.314717	0.313393		10.784	1.59789
5.808	0.137255	0.13297		10.8	-1.02941		5.808	0.314861	0.313243		10.8	1.2456
5.824	0.130992	0.13289		10.816	-0.595683		5.824	0.314398	0.313093		10.816	0.525548
5.84	0.129363	0.13281		10.832	-1.23536		5.84	0.312123	0.312944		10.832	0.398831
5.856	0.131379	0.132731		10.848	-1.74417		5.856	0.314601	0.312794		10.848	1.21485
5.872	0.136968	0.132651		10.864	0.554219		5.872	0.312868	0.312645		10.864	-0.0503989
5.888	0.13071	0.132571		10.88	0.733095		5.888	0.310186	0.312495		10.88	0.0989543
5.904	0.130481	0.132492		10.896	-0.763845		5.904	0.31233	0.312346		10.896	-0.0190033
5.92	0.138103	0.132412		10.912	-0.510716		5.92	0.31257	0.312196		10.912	0.621573
5.936	0.133442	0.132332		10.928	1.11099		5.936	0.308698	0.312047		10.928	-1.50901
5.952	0.131055	0.132253		10.944	-0.962452		5.952	0.315017	0.311898		10.944	0.235828
5.968	0.131684	0.132173		10.96	0.825881		5.968	0.311706	0.311749		10.96	-0.532889
5.984	0.13276	0.132094		10.976	-0.340772		5.984	0.312976	0.3116		10.976	0.0386917
6	0.132016	0.132015		10.992	-0.23879		6	0.316457	0.311451		10.992	-0.164952
6.016	0.134452	0.131935		11.008	-1.48265		6.016	0.313156	0.311302		11.008	0.0411431
6.032	0.128626	0.131856		11.024	0.0355995		6.032	0.315074	0.311153		11.024	0.218069
6.048	0.129114	0.131777		11.04	-1.39721		6.048	0.311629	0.311004		11.04	-0.295962
6.064	0.135718	0.131698		11.056	-1.08785		6.064	0.31273	0.310856		11.056	-0.40867
6.08	0.133672	0.131618		11.072	0.0788377		6.08	0.309465	0.310707		11.072	-1.06125
6.096	0.127732	0.131539		11.088	-0.338656		6.096	0.310493	0.310559		11.088	0.673101
6.112	0.129848	0.13146		11.104	-0.0225891		6.112	0.313231	0.31041		11.104	0.575876
6.128	0.13149	0.131381		11.12	-0.0607993		6.128	0.306125	0.310262		11.12	0.133178
6.144	0.127727	0.131302		11.136	-0.0431733		6.144	0.309428	0.310114		11.136	0.781819
6.16	0.133599	0.131224		11.152	0.353084		6.16	0.31001	0.309965		11.152	0.0329717
6.176	0.13492	0.131145		11.168	0.297994		6.176	0.307744	0.309817		11.168	0.175874
6.192	0.133078	0.131066		11.184	-1.22058		6.192	0.312128	0.309669		11.184	-1.41531
6.208	0.136769	0.130987		11.2	-1.68598		6.208	0.313462	0.309521		11.2	-0.0475015
6.224	0.136851	0.130908		11.216	-0.0650646		6.224	0.309703	0.309373		11.216	-1.15268
6.24	0.132501	0.13083		11.232	-0.0521995		6.24	0.310794	0.309225		11.232	-0.234344
6.256	0.136386	0.130751		11.248	0.3322		6.256	0.307719	0.309077		11.248	0.519568
6.272	0.126261	0.130673		11.264	-1.54223		6.272	0.312031	0.30893		11.264	-0.347923
6.288	0.131125	0.130594		11.28	-0.387799		6.288	0.3067	0.308782		11.28	0.311481
6.304	0.128589	0.130516		11.296	1.02016		6.304	0.307166	0.308634		11.296	0.345816
6.32	0.13511	0.130437		11.312	0.61255		6.32	0.308764	0.308487		11.312	1.3768
6.336	0.132399	0.130359		11.328	-0.0603977		6.336	0.305951	0.308339		11.328	-0.513539
6.352	0.129994	0.13028		11.344	-0.446863		6.352	0.310114	0.308192		11.344	0.701655
6.368	0.13615	0.130202		11.36	0.206762		6.368	0.308317	0.308045		11.36	-0.209695
6.384	0.128727	0.130124		11.376	-0.132629		6.384	0.3049	0.307897		11.376	-1.0345
6.4	0.139459	0.130046		11.392	0.846996		6.4	0.307601	0.30775		11.392	-1.87696
6.416	0.132409	0.129968		11.408	0.630424		6.416	0.308644	0.307603		11.408	1.16736
6.432	0.128368	0.12989		11.424	0.404503		6.432	0.305687	0.307456		11.424	-0.565695
6.448	0.129618	0.129812		11.44	0.707303		6.448	0.308183	0.307309		11.44	0.575463
6.464	0.1229	0.129734		11.456	0.260688		6.464	0.307199	0.307162		11.456	-0.463239
6.48	0.137649	0.129656		11.472	0.500928		6.48	0.30409	0.307015		11.472	-0.060938
6.496	0.131243	0.129578		11.488	0.168775		6.496	0.30311	0.306868		11.488	2.38444
6.512	0.128319	0.1295		11.504	0.409374		6.512	0.306613	0.306722		11.504	-1.03434
6.528	0.129008	0.129422		11.52	0.994901		6.528	0.304947	0.306575		11.52	1.2418
6.544	0.128586	0.129344		11.536	-0.892179		6.544	0.304875	0.306429		11.536	0.0932105
6.56	0.131189	0.129267		11.552	-0.870923		6.56	0.305038	0.306282		11.552	1.02895
6.576	0.128011	0.129189		11.568	0.175966		6.576	0.302368	0.306136		11.568	0.28423
6.592	0.134447	0.129111		11.584	0.793861		6.592	0.303776	0.305989		11.584	-0.530856
6.608	0.129247	0.129034		11.6	0.425611		6.608	0.30664	0.305843		11.6	0.0530545
6.624	0.127513	0.128956		11.616	-0.119909		6.624	0.309277	0.305697		11.616	-0.279227
6.64	0.129376	0.128879		11.632	0.578852		6.64	0.304267	0.305551		11.632	0.473472
6.656	0.133281	0.128801		11.648	0.400154		6.656	0.307897	0.305405		11.648	-0.45062
6.672	0.129859	0.128724		11.664	1.02744		6.672	0.305471	0.305259		11.664	0.397063
6.688	0.127683	0.128646		11.68	-0.212807		6.688	0.306866	0.305113		11.68	-0.393927
6.704	0.132954	0.128569		11.696	-0.799159		6.704	0.304924	0.304967		11.696	-1.08142
6.72	0.129214	0.128492		11.712	0.181968		6.72	0.30654	0.304821		11.712	-0.42207
6.736	0.132749	0.128415		11.728	0.104332		6.736	0.305453	0.304675		11.728	0.727655
6.752	0.128958	0.128338		11.744	0.218221		6.752	0.298937	0.30453		11.744	-0.665576
6.768	0.129081	0.12826		11.76	-1.1118		6.768	0.304995	0.304384		11.76	-0.73373
6.784	0.134685	0.128183		11.776	0.263682		6.784	0.305888	0.304239		11.776	1.59923
6.8	0.123918	0.128106		11.792	0.0879393		6.8	0.301222	0.304093		11.792	0.461054
6.816	0.129456	0.128029		11.808	-1.02246		6.816	0.303203	0.303948		11.808	-0.630402
6.832	0.129573	0.127952		11.824	1.36903		6.832	0.302325	0.303803		11.824	0.562838
6.848	0.128567	0.127876		11.84	-0.509437		6.848	0.300517	0.303657		11.84	0.547364
6.864	0.128824	0.127799		11.856	-0.496595		6.864	0.305113	0.303512		11.856	-0.382338
6.88	0.126736	0.127722		11.872	0.299295		6.88	0.304558	0.303367		11.872	-0.0205684
6.896	0.125136	0.127645		11.888	-0.4617		6.896	0.300079	0.303222		11.888	-0.229063
6.912	0.126836	0.127569		11.904	-0.348466		6.912	0.303501	0.303077		11.904	-0.157081
6.928	0.123069	0.127492		11.92	0.219817		6.928	0.303387	0.302932		11.92	0.255328
6.944	0.131112	0.127415		11.936	0.448194		6.944	0.303268	0.302788		11.936	0.407796
6.96	0.128133	0.127339		11.952	0.105166		6.96	0.30208	0.302643		11.952	0.737756
6.976	0.132739	0.127262		11.968	-0.163651		6.976	0.304173	0.302498		11.968	-0.799544
6.992	0.12276	0.127186		11.984	-0.0027271		6.992	0.303261	0.302354		11.984	-0.477371
7.008	0.122387	0.127109		12	0.446496		7.008	0.302792	0.302209		12	0.49227
7.024	0.126934	0.127033		12.016	-0.482043		7.024	0.302363	0.302065		12.016	0.53888
7.04	0.123302	0.126957		12.032	-0.358151		7.04	0.299048	0.30192		12.032	-0.593242
7.056	0.123703	0.12688		12.048	-0.358229		7.056	0.301396	0.301776		12.048	-0.979302
7.072	0.124657	0.126804		12.064	0.0319866		7.072	0.306725	0.301632		12.064	0.213542
7.088	0.128624	0.126728		12.08	1.5018		7.088	0.300121	0.301487		12.08	-1.01349
7.104	0.129192	0.126652		12.096	-1.02266		7.104	0.299993	0.301343		12.096	1.21788
7.12	0.122816	0.126576		12.112	-1.08143		7.12	0.301406	0.301199		12.112	-1.33843
7.136	0.124739	0.1265		12.128	0.497788		7.136	0.298665	0.301055		12.128	-0.00508135
7.152	0.119895	0.126424		12.144	-1.56502		7.152	0.299136	0.300911		12.144	-0.0544313
7.168	0.130681	0.126348		12.16	0.00277355		7.168	0.298048	0.300767		12.16	-0.224432
7.184	0.122419	0.126272		12.176	0.19581		7.184	0.301236	0.300624		12.176	-0.772717
7.2	0.125561	0.126196		12.192	-0.346476		7.2	0.299756	0.30048		12.192	-0.0449531
7.216	0.120072	0.12612		12.208	-0.337696		7.216	0.298606	0.300336		12.208	-0.0270944
7.232	0.130263	0.126044		12.224	0.203205		7.232	0.30236	0.300193		12.224	-0.850191
7.248	0.120472	0.125969		12.24	0.740721		7.248	0.299118	0.300049		12.24	-1.09257
7.264	0.127297	0.125893		12.256	-0.150764		7.264	0.296132	0.299906		12.256	-0.673112
7.28	0.123263	0.125817		12.272	-0.246702		7.28	0.302693	0.299762		12.272	0.202806
7.296	0.114945	0.125742		12.288	0.832129		7.296	0.302367	0.299619		12.288	-0.822332
7.312	0.129171	0.125666		12.304	-0.166196		7.312	0.293419	0.299476		12.304	0.110266
7.328	0.125418	0.125591		12.32	-0.385169		7.328	0.298696	0.299333		12.32	-0.290022
7.344	0.122231	0.125515		12.336	-0.0067805		7.344	0.29761	0.29919		12.336	0.138676
7.36	0.128139	0.12544		12.352	0.185352		7.36	0.298065	0.299047		12.352	-0.0351172
7.376	0.132505	0.125364		12.368	-1.26865		7.376	0.302317	0.298904		12.368	0.208523
7.392	0.121712	0.125289		12.384	-0.295783		7.392	0.295915	0.298761		12.384	-0.825238
7.408	0.124628	0.125214		12.4	-0.0274645		7.408	0.297685	0.298618		12.4	-0.503721
7.424	0.119307	0.125138		12.416	-0.656794		7.424	0.302031	0.298475		12.416	-0.581084
7.44	0.126411	0.125063		12.432	0.579411		7.44	0.297894	0.298333		12.432	-0.583929
7.456	0.129189	0.124988		12.448	0.157001		7.456	0.297373	0.29819		12.448	0.155534
7.472	0.129395	0.124913		12.464	0.141434		7.472	0.2999	0.298047		12.464	-1.37147
7.488	0.123188	0.124838		12.48	-0.57594		7.488	0.30189	0.297905		12.48	0.874855
7.504	0.121528	0.124763		12.496	-0.96467		7.504	0.299067	0.297763		12.496	0.56033
7.52	0.125707	0.124688		12.512	0.00547184		7.52	0.300117	0.29762		12.512	-0.682732
7.536	0.123974	0.124613		12.528	0.990742		7.536	0.294369	0.297478		12.528	0.0758269
7.552	0.120834	0.124538		12.544	0.0545605		7.552	0.301309	0.297336		12.544	0.668153
7.568	0.127294	0.124463		12.56	0.0429405		7.568	0.294223	0.297194		12.56	-0.0158882
7.584	0.122809	0.124389		12.576	-0.636337		7.584	0.295026	0.297052		12.576	-1.23836
7.6	0.133428	0.124314		12.592	-0.841138		7.6	0.298907	0.29691		12.592	-0.593274
7.616	0.133121	0.124239		12.608	-0.167109		7.616	0.299029	0.296768		12.608	-1.1404
7.632	0.12346	0.124165		12.624	1.60891		7.632	0.295707	0.296626		12.624	-0.249565
7.648	0.122678	0.12409		12.64	-0.265467		7.648	0.298495	0.296484		12.64	0.872192
7.664	0.125874	0.124015		12.656	-0.620274		7.664	0.292146	0.296342		12.656	0.145197
7.68	0.133108	0.123941		12.672	-0.354153		7.68	0.292465	0.296201		12.672	-0.5594
7.696	0.128878	0.123866		12.688	0.649167		7.696	0.300956	0.296059		12.688	0.524843
7.712	0.122666	0.123792		12.704	-1.08826		7.712	0.2949	0.295917		12.704	0.404751
7.728	0.121245	0.123718		12.72	0.0452636		7.728	0.298466	0.295776		12.72	-0.228367
7.744	0.131262	0.123643		12.736	0.0396764		7.744	0.296741	0.295635		12.736	-0.451023
7.76	0.121014	0.123569		12.752	-1.12607		7.76	0.294526	0.295493		12.752	0.29977
7.776	0.127766	0.123495		12.768	-0.693583		7.776	0.297748	0.295352		12.768	-0.0732455
7.792	0.126727	0.123421		12.784	-0.717154		7.792	0.293507	0.295211		12.784	0.478911
7.808	0.127794	0.123346		12.8	0.0429216		7.808	0.295727	0.29507		12.8	0.869872
7.824	0.121751	0.123272		12.816	0.14674		7.824	0.294174	0.294929		12.816	0.670315
7.84	0.120998	0.123198		12.832	0.160663		7.84	0.295569	0.294788		12.832	1.79805
7.856	0.124358	0.123124		12.848	0.154914		7.856	0.293996	0.294647		12.848	0.901615
7.872	0.12289	0.12305		12.864	-0.285899		7.872	0.291038	0.294506		12.864	0.0256443
7.888	0.127373	0.122976		12.88	0.275531		7.888	0.29441	0.294365		12.88	0.351928
7.904	0.12094	0.122902		12.896	0.922326		7.904	0.295473	0.294224		12.896	1.24562
7.92	0.121575	0.122828		12.912	-0.66886		7.92	0.293775	0.294084		12.912	-0.111788
7.936	0.120138	0.122755		12.928	-0.136699		7.936	0.297802	0.293943		12.928	-0.842715
7.952	0.134851	0.122681		12.944	-1.59336		7.952	0.295603	0.293803		12.944	-0.187205
7.968	0.124394	0.122607		12.96	-0.866196		7.968	0.297925	0.293662		12.96	0.375168
7.984	0.124207	0.122534		12.976	-0.639342		7.984	0.289634	0.293522		12.976	-0.501726
8	0.13249	0.12246		12.992	2.73234		8	0.29315	0.293382		12.992	0.0124312
8.016	0.121429	0.122386		13.008	0.655996		8.016	0.289141	0.293241		13.008	0.568087
8.032	0.124714	0.122313		13.024	0.521738		8.032	0.292611	0.293101		13.024	0.719393
8.048	0.124361	0.122239		13.04	0.744013		8.048	0.292501	0.292961		13.04	-0.427633
8.064	0.126216	0.122166		13.056	-0.236764		8.064	0.292333	0.292821		13.056	0.884124
8.08	0.124077	0.122092		13.072	0.395273		8.08	0.286797	0.292681		13.072	-0.892671
8.096	0.132906	0.122019		13.088	0.337382		8.096	0.292773	0.292541		13.088	0.0877651
8.112	0.122611	0.121946		13.104	-0.675931		8.112	0.290234	0.292401		13.104	1.03428
8.128	0.123476	0.121873		13.12	-1.32783		8.128	0.292094	0.292261		13.12	-0.246006
8.144	0.125004	0.121799		13.136	0.217602		8.144	0.294184	0.292122		13.136	-1.37178
8.16	0.128271	0.121726		13.152	-0.00376554		8.16	0.296673	0.291982		13.152	0.577447
8.176	0.12769	0.121653		13.168	0.854011		8.176	0.291333	0.291843		13.168	-0.376833
8.192	0.111448	0.12158		13.184	-0.101172		8.192	0.291662	0.291703		13.184	0.993655
8.208	0.119313	0.121507		13.2	-0.693515		8.208	0.290844	0.291564		13.2	-0.83388
8.224	0.125336	0.121434		13.216	0.433565		8.224	0.292104	0.291424		13.216	0.581953
8.24	0.124469	0.121361		13.232	0.485471		8.24	0.291029	0.291285		13.232	-0.100202
8.256	0.118645	0.121288		13.248	0.832101		8.256	0.289705	0.291146		13.248	0.0627847
8.272	0.116581	0.121215		13.264	1.05879		8.272	0.296148	0.291006		13.264	1.39229
8.288	0.126683	0.121142		13.28	0.0685706		8.288	0.285242	0.290867		13.28	-0.958721
8.304	0.119619	0.121069		13.296	-0.215346		8.304	0.291493	0.290728		13.296	1.48479
8.32	0.11766	0.120997		13.312	-0.183317		8.32	0.290566	0.290589		13.312	-0.518449
8.336	0.121255	0.120924		13.328	0.0521285		8.336	0.291836	0.29045		13.328	0.00146462
8.352	0.125666	0.120851		13.344	-0.0989159		8.352	0.289085	0.290312		13.344	0.521037
8.368	0.120853	0.120779		13.36	-0.0905872		8.368	0.293459	0.290173		13.36	-0.173585
8.384	0.120453	0.120706		13.376	0.135278		8.384	0.289375	0.290034		13.376	0.489966
8.4	0.118505	0.120634		13.392	2.03764		8.4	0.285583	0.289895		13.392	-0.62021
8.416	0.122799	0.120561		13.408	0.174957		8.416	0.288541	0.289757		13.408	-0.329456
8.432	0.115625	0.120489		13.424	-0.229919		8.432	0.286279	0.289618		13.424	-1.13985
8.448	0.128584	0.120416		13.44	-0.386878		8.448	0.291184	0.28948		13.44	0.426051
8.464	0.122786	0.120344		13.456	0.147523		8.464	0.29028	0.289342		13.456	0.134703
8.48	0.112864	0.120272		13.472	1.42257		8.48	0.288263	0.289203		13.472	0.750351
8.496	0.120103	0.120199		13.488	0.98155		8.496	0.292916	0.289065		13.488	0.0501399
8.512	0.122919	0.120127		13.504	-0.439087		8.512	0.287884	0.288927		13.504	0.662804
8.528	0.116499	0.120055		13.52	0.190477		8.528	0.286476	0.288789		13.52	0.0256903
8.544	0.125627	0.119983		13.536	0.127796		8.544	0.289169	0.288651		13.536	0.0334348
8.56	0.127422	0.119911		13.552	0.519026		8.56	0.289508	0.288513		13.552	0.0405674
8.576	0.120954	0.119839		13.568	0.00193552		8.576	0.29175	0.288375		13.568	-2.1456
8.592	0.118997	0.119767		13.584	0.746493		8.592	0.287031	0.288237		13.584	-0.453309
8.608	0.117319	0.119695		13.6	0.122134		8.608	0.292149	0.288099		13.6	-0.434277
8.624	0.12604	0.119623		13.616	0.14835		8.624	0.289623	0.287961		13.616	0.326614
8.64	0.1237	0.119551		13.632	0.374682		8.64	0.288291	0.287824		13.632	0.873924
8.656	0.122722	0.119479		13.648	-0.515146		8.656	0.290027	0.287686		13.648	0.482279
8.672	0.118178	0.119407		13.664	-0.345477		8.672	0.28669	0.287549		13.664	-0.0572496
8.688	0.125752	0.119336		13.68	1.14437		8.688	0.290859	0.287411		13.68	0.643857
8.704	0.114961	0.119264		13.696	0.300308		8.704	0.283139	0.287274		13.696	0.899909
8.72	0.117779	0.119192		13.712	-0.830117		8.72	0.287578	0.287136		13.712	-0.709792
8.736	0.122582	0.119121		13.728	-0.620039		8.736	0.286638	0.286999		13.728	0.659145
8.752	0.120245	0.119049		13.744	1.23906		8.752	0.283712	0.286862		13.744	0.103941
8.768	0.124052	0.118978		13.76	0.0838586		8.768	0.284866	0.286725		13.76	0.123259
8.784	0.114391	0.118906		13.776	0.120518		8.784	0.287118	0.286588		13.776	0.799412
8.8	0.117044	0.118835		13.792	0.0275704		8.8	0.287078	0.286451		13.792	0.234157
8.816	0.115764	0.118763		13.808	0.227046		8.816	0.287937	0.286314		13.808	-0.163126
8.832	0.116494	0.118692		13.824	0.547869		8.832	0.289712	0.286177		13.824	-0.680066
8.848	0.102272	0.118621		13.84	0.197569		8.848	0.283829	0.28604		13.84	-0.407221
8.864	0.113646	0.118549		13.856	0.367638		8.864	0.285213	0.285903		13.856	-0.0996843
8.88	0.119755	0.118478		13.872	-0.172058		8.88	0.289314	0.285767		13.872	1.04546
8.896	0.119533	0.118407		13.888	-0.674853		8.896	0.285616	0.28563		13.888	1.00161
8.912	0.112881	0.118336		13.904	-0.106752		8.912	0.286339	0.285494		13.904	0.190575
8.928	0.118857	0.118265		13.92	0.549696		8.928	0.285568	0.285357		13.92	-0.6319
8.944	0.124531	0.118194		13.936	-0.399113		8.944	0.280962	0.285221		13.936	0.22433
8.96	0.120108	0.118123		13.952	1.38648		8.96	0.282916	0.285084		13.952	-0.0800779
8.976	0.118168	0.118052		13.968	-0.559086		8.976	0.284542	0.284948		13.968	0.334176
8.992	0.111889	0.117981		13.984	-0.069196		8.992	0.287313	0.284812		13.984	-0.252384
9.008	0.121391	0.11791		14	0.0305694		9.008	0.281764	0.284676		14	-0.810466
9.024	0.119864	0.117839		14.016	-0.126262		9.024	0.281208	0.28454		14.016	-0.373947
9.04	0.117136	0.117768		14.032	-0.211511		9.04	0.285582	0.284404		14.032	1.44606
9.056	0.119006	0.117697		14.048	0.248028		9.056	0.288528	0.284268		14.048	-0.379328
9.072	0.126415	0.117627		14.064	-0.883661		9.072	0.281229	0.284132		14.064	-0.269282
9.088	0.114362	0.117556		14.08	1.25602		9.088	0.280978	0.283996		14.08	0.562643
9.104	0.117647	0.117485		14.096	-0.243294		9.104	0.281509	0.28386		14.096	0.0514593
9.12	0.10905	0.117415		14.112	0.341271		9.12	0.282159	0.283725		14.112	1.01832
9.136	0.128041	0.117344		14.128	0.311276		9.136	0.286255	0.283589		14.128	0.393579
9.152	0.124329	0.117274		14.144	-0.896527		9.152	0.282065	0.283453		14.144	-1.69782
9.168	0.107839	0.117203		14.16	-0.812652		9.168	0.284581	0.283318		14.16	-0.00113022
9.184	0.118089	0.117133		14.176	-0.41552		9.184	0.284564	0.283182		14.176	0.456941
9.2	0.115317	0.117062		14.192	1.52318		9.2	0.279058	0.283047		14.192	0.821341
9.216	0.111153	0.116992		14.208	-0.314666		9.216	0.286775	0.282912		14.208	0.122447
9.232	0.122451	0.116922		14.224	-0.94733		9.232	0.285034	0.282777		14.224	-0.776121
9.248	0.112591	0.116851		14.24	-0.356428		9.248	0.28101	0.282641		14.24	0.336688
9.264	0.127042	0.116781		14.256	0.518695		9.264	0.283918	0.282506		14.256	0.494212
9.28	0.118515	0.116711		14.272	1.13179		9.28	0.281896	0.282371		14.272	1.05073
9.296	0.123463	0.116641		14.288	1.10486		9.296	0.28318	0.282236		14.288	-0.0572004
9.312	0.119893	0.116571		14.304	0.864429		9.312	0.285974	0.282101		14.304	-0.185644
9.328	0.108547	0.116501		14.32	0.274056		9.328	0.286112	0.281966		14.32	-0.99833
9.344	0.117134	0.116431		14.336	0.558546		9.344	0.283595	0.281832		14.336	-0.937702
9.36	0.122955	0.116361		14.352	-0.200223		9.36	0.281674	0.281697		14.352	-0.123292
9.376	0.119567	0.116291		14.368	1.20652		9.376	0.282874	0.281562		14.368	0.125655
9.392	0.110092	0.116221		14.384	-0.825856		9.392	0.279302	0.281428		14.384	-0.0776988
9.408	0.118167	0.116151		14.4	-0.390986		9.408	0.279486	0.281293		14.4	0.13036
9.424	0.113083	0.116081		14.416	0.355002		9.424	0.286306	0.281159		14.416	0.574321
9.44	0.119009	0.116012		14.432	-0.349975		9.44	0.286135	0.281024		14.432	-0.459255
9.456	0.112241	0.115942		14.448	-0.0277814		9.456	0.280108	0.28089		14.448	0.637283
9.472	0.125957	0.115872		14.464	-0.021834		9.472	0.281283	0.280756		14.464	0.0962984
9.488	0.111268	0.115803		14.48	-0.675116		9.488	0.279114	0.280621		14.48	-0.0399987
9.504	0.120656	0.115733		14.496	-0.387592		9.504	0.284447	0.280487		14.496	0.207528
9.52	0.11319	0.115664		14.512	-0.592444		9.52	0.278122	0.280353		14.512	-0.603449
9.536	0.10774	0.115594		14.528	1.2165		9.536	0.279519	0.280219		14.528	-0.802254
9.552	0.109736	0.115525		14.544	-0.888523		9.552	0.279528	0.280085		14.544	-0.274955
9.568	0.11722	0.115455		14.56	0.25519		9.568	0.279145	0.279951		14.56	0.179154
9.584	0.109915	0.115386		14.576	-1.27888		9.584	0.276814	0.279818		14.576	-0.29958
9.6	0.106746	0.115317		14.592	-0.200956		9.6	0.275696	0.279684		14.592	0.107793
9.616	0.11476	0.115247		14.608	1.0739		9.616	0.280061	0.27955		14.608	-0.318245
9.632	0.116452	0.115178		14.624	0.156742		9.632	0.279475	0.279416		14.624	0.123022
9.648	0.120656	0.115109		14.64	0.486133		9.648	0.284645	0.279283		14.64	-0.0394434
9.664	0.114838	0.11504		14.656	-1.13906		9.664	0.278115	0.279149		14.656	-0.312878
9.68	0.112865	0.114971		14.672	1.28922		9.68	0.28135	0.279016		14.672	0.830001
9.696	0.122838	0.114901		14.688	-1.28522		9.696	0.282755	0.278883		14.688	0.107488
9.712	0.118073	0.114832		14.704	0.667924		9.712	0.278266	0.278749		14.704	0.522866
9.728	0.101827	0.114763		14.72	0.666616		9.728	0.277376	0.278616		14.72	1.51311
9.744	0.124975	0.114694		14.736	-0.284765		9.744	0.283865	0.278483		14.736	0.588933
9.76	0.111296	0.114626		14.752	0.531788		9.76	0.272885	0.27835		14.752	-0.0434281
9.776	0.111441	0.114557		14.768	0.787233		9.776	0.28185	0.278217		14.768	-0.433094
9.792	0.114439	0.114488		14.784	0.174084		9.792	0.277046	0.278084		14.784	-0.707918
9.808	0.118321	0.114419		14.8	-0.683877		9.808	0.277005	0.277951		14.8	-0.313056
9.824	0.10688	0.11435		14.816	0.524967		9.824	0.275984	0.277818		14.816	-0.326667
9.84	0.104146	0.114282		14.832	-0.125441		9.84	0.279455	0.277685		14.832	-0.323924
9.856	0.113378	0.114213		14.848	-0.157727		9.856	0.287709	0.277552		14.848	1.29054
9.872	0.111233	0.114144		14.864	-0.449428		9.872	0.274307	0.27742		14.864	0.662084
9.888	0.113189	0.114076		14.88	0.0480732		9.888	0.27628	0.277287		14.88	-0.344178
9.904	0.115046	0.114007		14.896	1.13584		9.904	0.276112	0.277154		14.896	-0.0975191
9.92	0.11316	0.113939		14.912	0.179261		9.92	0.277967	0.277022		14.912	0.106873
9.936	0.110443	0.11387		14.928	-0.802875		9.936	0.272907	0.27689		14.928	0.224644
9.952	0.120882	0.113802		14.944	-0.165788		9.952	0.273665	0.276757		14.944	-0.883426
9.968	0.115996	0.113733		14.96	-0.660954		9.968	0.281322	0.276625		14.96	0.512263
9.984	0.118706	0.113665		14.976	-1.00967		9.984	0.278795	0.276493		14.976	1.44095
10	0.113894	0.113597		14.992	0.35101		10	0.27325	0.276361		14.992	0.0765082
10.016	0.11019	0.113529		15.008	-0.35013		10.016	0.277281	0.276228		15.008	0.506332
10.032	0.112773	0.11346		15.024	0.194524		10.032	0.278258	0.276096		15.024	0.177077
10.048	0.112735	0.113392		15.04	-0.768611		10.048	0.274753	0.275964		15.04	0.529983
10.064	0.118698	0.113324		15.056	0.0768219		10.064	0.279796	0.275832		15.056	-0.878704
10.08	0.103385	0.113256		15.072	0.107857		10.08	0.273435	0.275701		15.072	-0.913749
10.096	0.111653	0.113188		15.088	0.572606		10.096	0.274671	0.275569		15.088	0.57261
10.112	0.113513	0.11312		15.104	-0.0859457		10.112	0.280311	0.275437		15.104	0.318974
10.128	0.114228	0.113052		15.12	-0.458358		10.128	0.271659	0.275305		15.12	0.0453446
10.144	0.110577	0.112984		15.136	0.338065		10.144	0.26711	0.275174		15.136	0.426709
10.16	0.116959	0.112916		15.152	0.371133		10.16	0.278756	0.275042		15.152	1.75352
10.176	0.0995782	0.112848		15.168	-0.136253		10.176	0.276942	0.274911		15.168	-0.356325
10.192	0.10437	0.11278		15.184	0.788141		10.192	0.272641	0.274779		15.184	-1.36929
10.208	0.114097	0.112713		15.2	-0.482354		10.208	0.27957	0.274648		15.2	0.415761
10.224	0.116536	0.112645		15.216	-0.817387		10.224	0.278508	0.274517		15.216	-0.595056
10.24	0.118807	0.112577		15.232	0.490056		10.24	0.275233	0.274386		15.232	0.429147
10.256	0.104823	0.11251		15.248	0.814938		10.256	0.277895	0.274254		15.248	-0.254033
10.272	0.1157	0.112442		15.264	-0.348807		10.272	0.277638	0.274123		15.264	-0.826459
10.288	0.116333	0.112374		15.28	0.836651		10.288	0.268291	0.273992		15.28	0.458289
10.304	0.101536	0.112307		15.296	0.693877		10.304	0.27603	0.273861		15.296	0.580837
10.32	0.104598	0.112239		15.312	0.495563		10.32	0.272308	0.27373		15.312	0.670021
10.336	0.10924	0.112172		15.328	-1.03296		10.336	0.273403	0.273599		15.328	0.144603
10.352	0.114483	0.112105		15.344	0.467867		10.352	0.274197	0.273469		15.344	-0.880272
10.368	0.116503	0.112037		15.36	0.0771629		10.368	0.273652	0.273338		15.36	-0.190681
10.384	0.116216	0.11197		15.376	-0.514946		10.384	0.277502	0.273207		15.376	0.117933
10.4	0.105463	0.111903		15.392	-0.149365		10.4	0.271956	0.273077		15.392	-0.484414
10.416	0.114079	0.111835		15.408	-0.337906		10.416	0.269586	0.272946		15.408	0.399494
10.432	0.115662	0.111768		15.424	0.264099		10.432	0.27035	0.272816		15.424	-0.308206
10.448	0.0962294	0.111701		15.44	0.136211		10.448	0.275409	0.272685		15.44	0.401324
10.464	0.109055	0.111634		15.456	0.527065		10.464	0.267457	0.272555		15.456	-0.887042
10.48	0.104262	0.111567		15.472	0.022804		10.48	0.271386	0.272425		15.472	-0.226846
10.496	0.102026	0.1115		15.488	-0.305432		10.496	0.270466	0.272294		15.488	0.484698
10.512	0.109274	0.111433		15.504	0.841825		10.512	0.279705	0.272164		15.504	0.52471
10.528	0.0948508	0.111366		15.52	-0.956211		10.528	0.274002	0.272034		15.52	1.06001
10.544	0.1163	0.111299		15.536	0.902556		10.544	0.273945	0.271904		15.536	-0.695886
10.56	0.116864	0.111232		15.552	-1.8643		10.56	0.273543	0.271774		15.552	-0.0893141
10.576	0.109809	0.111165		15.568	0.745779		10.576	0.277343	0.271644		15.568	-0.000478804
10.592	0.1072	0.111099		15.584	0.854604		10.592	0.271011	0.271514		15.584	0.287206
10.608	0.10942	0.111032		15.6	-0.599955		10.608	0.272475	0.271385		15.6	0.662331
10.624	0.114699	0.110965		15.616	0.135984		10.624	0.271192	0.271255		15.616	-0.831927
10.64	0.105417	0.110898		15.632	1.58539		10.64	0.27796	0.271125		15.632	0.80233
10.656	0.116102	0.110832		15.648	0.148384		10.656	0.264235	0.270996		15.648	0.680467
10.672	0.106829	0.110765		15.664	0.370802		10.672	0.271856	0.270866		15.664	0.309172
10.688	0.1269	0.110699		15.68	-0.59471		10.688	0.275019	0.270737		15.68	-0.49543
10.704	0.108676	0.110632		15.696	0.738356		10.704	0.268748	0.270607		15.696	-0.369729
10.72	0.100379	0.110566		15.712	0.514551		10.72	0.272069	0.270478		15.712	0.409608
10.736	0.110434	0.110499		15.728	1.15546		10.736	0.273166	0.270348		15.728	0.180908
10.752	0.102985	0.110433		15.744	0.963113		10.752	0.26614	0.270219		15.744	0.521367
10.768	0.114411	0.110366		15.76	0.160666		10.768	0.269395	0.27009		15.76	-1.14904
10.784	0.117767	0.1103		15.776	0.000475925		10.784	0.278995	0.269961		15.776	-0.093084
10.8	0.100703	0.110234		15.792	0.113428		10.8	0.276894	0.269832		15.792	-0.0854841
10.816	0.104618	0.110168		15.808	0.443979		10.816	0.272683	0.269703		15.808	-0.287606
10.832	0.098586	0.110101		15.824	-0.154567		10.832	0.271838	0.269574		15.824	-0.32291
10.848	0.0936544	0.110035		15.84	0.245753		10.848	0.276403	0.269445		15.84	0.660585
10.864	0.11519	0.109969		15.856	-0.00968781		10.864	0.269029	0.269316		15.856	-0.540586
10.88	0.116805	0.109903		15.872	-0.214122		10.88	0.269755	0.269188		15.872	0.575293
10.896	0.102653	0.109837		15.888	0.829253		10.896	0.268949	0.269059		15.888	0.73593
10.912	0.104923	0.109771		15.904	1.06897		10.912	0.2725	0.26893		15.904	0.698007
10.928	0.120404	0.109705		15.92	-1.78693		10.928	0.26018	0.268802		15.92	-0.05659
10.944	0.100442	0.109639		15.936	0.704571		10.944	0.270033	0.268673		15.936	0.322345
10.96	0.117496	0.109573		15.952	0.45369		10.96	0.265486	0.268545		15.952	1.27422
10.976	0.106231	0.109507		15.968	0.675985		10.976	0.268641	0.268416		15.968	-1.21007
10.992	0.107143	0.109442		15.984	-1.3214		10.992	0.267331	0.268288		15.984	0.854257
11.008	0.0952069	0.109376		16	1.81715		11.008	0.2684	0.26816		16	-0.202515
11.024	0.109653	0.10931		16.016	0.247703		11.024	0.269306	0.268032		16.016	2.61141
11.04	0.0958586	0.109245		16.032	0.705591		11.04	0.26617	0.267904		16.032	0.358226
11.056	0.0986141	0.109179		16.048	-0.545703		11.056	0.265378	0.267775		16.048	0.0887537
11.072	0.109878	0.109113		16.064	-0.254013		11.072	0.261435	0.267647		16.064	-0.707951
11.088	0.105767	0.109048		16.08	-0.0213465		11.088	0.2715	0.26752		16.08	-0.104015
11.104	0.108762	0.108982		16.096	-0.642255		11.104	0.2708	0.267392		16.096	-0.427272
11.12	0.108324	0.108917		16.112	0.903959		11.12	0.268053	0.267264		16.112	-0.625804
11.136	0.108428	0.108851		16.128	-1.10615		11.136	0.271789	0.267136		16.128	-0.540338
11.152	0.112276	0.108786		16.144	-0.443319		11.152	0.267204	0.267008		16.144	-0.238401
11.168	0.111661	0.10872		16.16	0.609455		11.168	0.267929	0.266881		16.16	0.463513
11.184	0.0965846	0.108655		16.176	0.0301393		11.184	0.258352	0.266753		16.176	-0.32541
11.2	0.0919689	0.10859		16.192	-1.02789		11.2	0.26634	0.266626		16.192	1.6767
11.216	0.107878	0.108525		16.208	0.334427		11.216	0.259621	0.266498		16.208	0.513051
11.232	0.107942	0.108459		16.224	-0.39163		11.232	0.264964	0.266371		16.224	0.882856
11.248	0.111722	0.108394		16.24	-1.20765		11.248	0.269399	0.266243		16.24	0.00747602
11.264	0.0929983	0.108329		16.256	0.993077		11.264	0.264009	0.266116		16.256	-0.395576
11.28	0.1044	0.108264		16.272	-0.376804		11.28	0.267883	0.265989		16.272	-1.03263
11.296	0.118522	0.108199		16.288	-0.373155		11.296	0.26797	0.265862		16.288	0.259857
11.312	0.114342	0.108134		16.304	-0.307073		11.312	0.274198	0.265735		16.304	0.235885
11.328	0.10746	0.108069		16.32	-0.878696		11.328	0.262474	0.265608		16.32	0.912238
11.344	0.103509	0.108004		16.336	0.799457		11.344	0.269793	0.265481		16.336	-0.977099
11.36	0.110043	0.107939		16.352	-0.0693779		11.36	0.264074	0.265354		16.352	-0.485387
11.376	0.106524	0.107874		16.368	1.02619		11.376	0.258892	0.265227		16.368	0.881328
11.392	0.116377	0.10781		16.384	-0.339736		11.392	0.253629	0.2651		16.384	-1.12811
11.408	0.114191	0.107745		16.4	1.29229		11.408	0.272267	0.264973		16.4	0.241438
11.424	0.111828	0.10768		16.416	-0.30542		11.424	0.261357	0.264847		16.416	1.56902
11.44	0.114916	0.107615		16.432	0.168303		11.44	0.268301	0.26472		16.432	-0.703487
11.456	0.110243	0.107551		16.448	0.730228		11.456	0.261709	0.264594		16.448	0.70933
11.472	0.112684	0.107486		16.464	-0.225243		11.472	0.264085	0.264467		16.464	-1.09267
11.488	0.10916	0.107421		16.48	0.831348		11.488	0.279405	0.264341		16.48	-0.38631
11.504	0.111629	0.107357		16.496	1.51141		11.504	0.257751	0.264214		16.496	-0.258315
11.52	0.117661	0.107292		16.512	0.280967		11.52	0.271951	0.264088		16.512	-0.356112
11.536	0.0978998	0.107228		16.528	-0.108017		11.536	0.264552	0.263962		16.528	-1.32679
11.552	0.0980543	0.107163		16.544	-1.09098		11.552	0.270377	0.263836		16.544	-0.717486
11.568	0.108936	0.107099		16.56	-0.27689		11.568	0.265512	0.26371		16.56	0.695823
11.584	0.115352	0.107035		16.576	-0.745255		11.584	0.260219	0.263583		16.576	0.521117
11.6	0.111438	0.10697		16.592	-1.14268		11.6	0.263794	0.263457		16.592	-0.245028
11.616	0.105649	0.106906		16.608	0.03572		11.616	0.261557	0.263332		16.608	-1.00381
11.632	0.112957	0.106842		16.624	0.527072		11.632	0.266241	0.263206		16.624	-0.515391
11.648	0.111067	0.106778		16.64	-0.780521		11.648	0.260196	0.26308		16.64	0.246912
11.664	0.117704	0.106714		16.656	0.931479		11.664	0.2655	0.262954		16.656	0.186377
11.68	0.104373	0.106649		16.672	-0.0735842		11.68	0.260291	0.262828		16.672	-0.0369442
11.696	0.0980998	0.106585		16.688	-1.56681		11.696	0.255746	0.262703		16.688	0.592366
11.712	0.108479	0.106521		16.704	0.0812805		11.712	0.259834	0.262577		16.704	-0.155945
11.728	0.10758	0.106457		16.72	-0.156474		11.728	0.267187	0.262452		16.72	-0.166403
11.744	0.108748	0.106393		16.736	0.75975		11.744	0.258009	0.262326		16.736	-0.426326
11.76	0.0944323	0.106329		16.752	-0.608481		11.76	0.257429	0.262201		16.752	0.00973667
11.776	0.109129	0.106266		16.768	-0.984477		11.776	0.272615	0.262075		16.768	-1.08045
11.792	0.107151	0.106202		16.784	0.191167		11.792	0.264973	0.26195		16.784	-1.20692
11.808	0.0950277	0.106138		16.8	0.54806		11.808	0.257703	0.261825		16.8	-0.622887
11.824	0.121045	0.106074		16.816	0.672476		11.824	0.265436	0.2617		16.816	-0.601072
11.84	0.100424	0.10601		16.832	0.646068		11.84	0.265197	0.261575		16.832	0.38596
11.856	0.100515	0.105947		16.848	-0.483916		11.856	0.258931	0.26145		16.848	0.986045
11.872	0.109188	0.105883		16.864	-1.708		11.872	0.261188	0.261325		16.864	0.00823472
11.888	0.100718	0.105819		16.88	0.0623118		11.888	0.259681	0.2612		16.88	0.393469
11.904	0.101904	0.105756		16.896	1.09402		11.904	0.260029	0.261075		16.896	0.852112
11.92	0.108131	0.105692		16.912	0.741059		11.92	0.262662	0.26095		16.912	0.744157
11.936	0.110609	0.105629		16.928	-0.0944686		11.936	0.263559	0.260825		16.928	-0.816818
11.952	0.10674	0.105565		16.944	-0.658466		11.952	0.265664	0.260701		16.944	-2.28313
11.968	0.103671	0.105502		16.96	-0.196965		11.968	0.255224	0.260576		16.96	0.156967
11.984	0.105408	0.105439		16.976	-0.130072		11.984	0.257237	0.260451		16.976	2.05953
12	0.110409	0.105375		16.992	0.845368		12	0.263681	0.260327		16.992	-0.557208
12.016	0.0999253	0.105312		17.008	-0.569753		12.016	0.263865	0.260203		17.008	-0.304223
12.032	0.101239	0.105249		17.024	-0.648243		12.032	0.256071	0.260078		17.024	0.343696
12.048	0.101138	0.105185		17.04	0.444649		12.048	0.253341	0.259954		17.04	0.402691
12.064	0.105486	0.105122		17.056	1.93361		12.064	0.261287	0.25983		17.056	-0.559621
12.08	0.122394	0.105059		17.072	0.546153		12.08	0.252803	0.259705		17.072	-0.814541
12.096	0.0934056	0.104996		17.088	0.240924		12.096	0.267989	0.259581		17.088	0.738468
12.112	0.0926845	0.104933		17.104	-1.20219		12.112	0.25031	0.259457		17.104	-0.760539
12.128	0.110575	0.10487		17.12	-0.154152		12.128	0.259298	0.259333		17.12	0.471409
12.144	0.0867353	0.104807		17.136	0.676513		12.144	0.258834	0.259209		17.136	0.44307
12.16	0.104775	0.104744		17.152	0.0038024		12.16	0.257544	0.259085		17.152	-0.557259
12.176	0.106937	0.104681		17.168	-0.270869		12.176	0.253602	0.258961		17.168	-0.0271437
12.192	0.100613	0.104618		17.184	0.502557		12.192	0.258524	0.258838		17.184	0.273734
12.208	0.100684	0.104555		17.2	-0.816657		12.208	0.258525	0.258714		17.2	-1.32454
12.224	0.106856	0.104492		17.216	-0.262989		12.224	0.252668	0.25859		17.216	0.74686
12.24	0.113077	0.104429		17.232	0.265078		12.24	0.250876	0.258467		17.232	0.527076
12.256	0.102609	0.104367		17.248	-0.516804		12.256	0.253611	0.258343		17.248	-0.714091
12.272	0.101431	0.104304		17.264	-0.327044		12.272	0.259646	0.25822		17.264	0.125133
12.288	0.11395	0.104241		17.28	0.491004		12.288	0.252287	0.258096		17.28	0.0864214
12.304	0.102208	0.104179		17.296	-0.291947		12.304	0.258754	0.257973		17.296	-0.285818
12.32	0.0995562	0.104116		17.312	0.458918		12.32	0.255801	0.257849		17.312	-0.270005
12.336	0.103973	0.104054		17.328	-1.17065		12.336	0.258719	0.257726		17.328	-0.899545
12.352	0.106201	0.103991		17.344	1.0607		12.352	0.257354	0.257603		17.344	-0.459418
12.368	0.0889133	0.103929		17.36	0.255193		12.368	0.258962	0.25748		17.36	-0.00331228
12.384	0.100376	0.103866		17.376	-0.756029		12.384	0.251469	0.257357		17.376	0.110147
12.4	0.103476	0.103804		17.392	0.551145		12.4	0.253615	0.257234		17.392	1.35005
12.416	0.0959209	0.103741		17.408	1.06756		12.416	0.252928	0.257111		17.408	-1.50745
12.432	0.11064	0.103679		17.424	-1.05383		12.432	0.252779	0.256988		17.424	0.913175
12.448	0.105502	0.103617		17.44	1.43924		12.448	0.257994	0.256865		17.44	0.270851
12.464	0.105273	0.103554		17.456	0.944824		12.464	0.246919	0.256742		17.456	-0.000338693
12.48	0.0964748	0.103492		17.472	-0.533865		12.48	0.26302	0.256619		17.472	0.0610793
12.496	0.091733	0.10343		17.488	-0.422631		12.496	0.260585	0.256497		17.488	0.130269
12.512	0.103434	0.103368		17.504	-0.964023		12.512	0.251432	0.256374		17.504	-0.963469
12.528	0.115438	0.103306		17.52	-0.393763		12.528	0.256803	0.256252		17.52	-0.785723
12.544	0.103913	0.103244		17.536	-0.893206		12.544	0.26104	0.256129		17.536	-1.74976
12.56	0.103708	0.103182		17.552	0.0274195		12.56	0.25589	0.256007		17.552	0.604718
12.576	0.0952995	0.10312		17.568	-0.339255		12.576	0.246828	0.255884		17.568	-0.54343
12.592	0.0927969	0.103058		17.584	0.263152		12.592	0.251418	0.255762		17.584	-0.533063
12.608	0.100922	0.102996		17.6	-0.625429		12.608	0.24722	0.25564		17.6	-1.09467
12.624	0.123077	0.102934		17.616	-0.85896		12.624	0.253656	0.255518		17.616	-0.767996
12.64	0.0996033	0.102872		17.632	-0.0770018		12.64	0.261933	0.255395		17.632	-0.164378
12.656	0.095078	0.10281		17.648	0.440719		12.656	0.256358	0.255273		17.648	-1.00891
12.672	0.0983711	0.102748		17.664	-0.330806		12.672	0.250967	0.255151		17.664	-0.592877
12.688	0.110817	0.102687		17.68	0.201152		12.688	0.25897	0.255029		17.68	0.667852
12.704	0.0889802	0.102625		17.696	1.41929		12.704	0.257952	0.254907		17.696	-0.687488
12.72	0.10313	0.102563		17.712	-1.19107		12.72	0.253071	0.254786		17.712	-0.688129
12.736	0.103003	0.102502		17.728	0.897474		12.736	0.251269	0.254664		17.728	-0.963998
12.752	0.0883034	0.10244		17.744	0.814737		12.752	0.256822	0.254542		17.744	1.27736
12.768	0.0935951	0.102379		17.76	-0.16944		12.768	0.253864	0.25442		17.76	0.536221
12.784	0.0932209	0.102317		17.776	0.242015		12.784	0.257955	0.254299		17.776	1.70577
12.8	0.102803	0.102256		17.792	0.485617		12.8	0.260818	0.254177		17.792	0.765923
12.816	0.104071	0.102194		17.808	-0.25873		12.816	0.259198	0.254056		17.808	-1.53336
12.832	0.104186	0.102133		17.824	0.0704262		12.832	0.267951	0.253934		17.824	-0.689693
12.848	0.104041	0.102071		17.84	0.704178		12.848	0.260742	0.253813		17.84	0.697345
12.864	0.0983349	0.10201		17.856	0.341889		12.864	0.253889	0.253691		17.856	-0.0297015
12.88	0.105517	0.101949		17.872	0.118211		12.88	0.256287	0.25357		17.872	1.03099
12.896	0.113881	0.101888		17.888	0.390668		12.896	0.263197	0.253449		17.888	-0.620392
12.912	0.093271	0.101826		17.904	-0.947441		12.912	0.252461	0.253328		17.904	0.657151
12.928	0.100003	0.101765		17.92	-0.119202		12.928	0.246661	0.253207		17.92	-0.13149
12.944	0.0810971	0.101704		17.936	0.0826545		12.944	0.251629	0.253086		17.936	-0.116282
12.96	0.0902892	0.101643		17.952	-0.0418222		12.96	0.255913	0.252965		17.952	-0.308962
12.976	0.0932282	0.101582		17.968	-1.22312		12.976	0.248916	0.252844		17.968	-0.858246
12.992	0.138302	0.101521		17.984	-0.905135		12.992	0.252821	0.252723		17.984	-1.05134
13.008	0.110099	0.10146		18	-0.959166		13.008	0.257099	0.252602		18	0.298313
13.024	0.108342	0.101399		18.016	-1.49618		13.024	0.258185	0.252481		18.016	-1.00334
13.04	0.111243	0.101338		18.032	-0.471785		13.04	0.249011	0.252361		18.032	-0.763519
13.056	0.0981223	0.101277		18.048	0.124495		13.056	0.259315	0.25224		18.048	-0.565183
13.072	0.106495	0.101216		18.064	0.45263		13.072	0.245072	0.252119		18.064	0.941571
13.088	0.105666	0.101155		18.08	0.0378935		13.088	0.252696	0.251999		18.08	-0.137326
13.104	0.0921002	0.101095		18.096	0.565823		13.104	0.260185	0.251878		18.096	-0.696767
13.12	0.0832834	0.101034		18.112	0.79781		13.12	0.249792	0.251758		18.112	0.713323
13.136	0.103905	0.100973		18.128	-0.289241		13.136	0.240728	0.251638		18.128	0.561967
13.152	0.100862	0.100912		18.144	-0.61013		13.152	0.256152	0.251517		18.144	-1.26896
13.168	0.112476	0.100852		18.16	-0.826028		13.168	0.248377	0.251397		18.16	0.00794056
13.184	0.099423	0.100791		18.176	0.428354		13.184	0.259407	0.251277		18.176	-0.609284
13.2	0.091456	0.100731		18.192	-0.305578		13.2	0.244421	0.251157		18.192	1.02272
13.216	0.106585	0.10067		18.208	0.567543		13.216	0.255773	0.251037		18.208	-0.986895
13.232	0.107149	0.10061		18.224	-0.519835		13.232	0.250105	0.250917		18.224	0.266384
13.248	0.11188	0.100549		18.24	0.996951		13.248	0.251311	0.250797		18.24	0.273422
13.264	0.115017	0.100489		18.256	-0.125603		13.264	0.2621	0.250677		18.256	-1.15306
13.28	0.101358	0.100428		18.272	0.24324		13.28	0.242775	0.250557		18.272	0.204689
13.296	0.097423	0.100368		18.288	-0.364766		13.296	0.262724	0.250437		18.288	0.0078277
13.312	0.0978028	0.100308		18.304	0.84393		13.312	0.246054	0.250318		18.304	-0.214683
13.328	0.100965	0.100247		18.32	-0.212974		13.328	0.25021	0.250198		18.32	-0.165325
13.344	0.0988103	0.100187		18.336	-1.14821		13.344	0.254363	0.250078		18.336	-0.45082
13.36	0.0988875	0.100127		18.352	1.0904		13.36	0.248513	0.249959		18.352	0.53463
13.376	0.101938	0.100067		18.368	0.45707		13.376	0.253928	0.249839		18.368	-0.83351
13.392	0.128446	0.100007		18.384	0.555888		13.392	0.244554	0.24972		18.384	-1.17913
13.408	0.102413	0.0999466		18.4	0.708503		13.408	0.246864	0.249601		18.4	-0.16469
13.424	0.0966542	0.0998866		18.416	0.745663		13.424	0.239994	0.249481		18.416	0.0212637
13.44	0.0943469	0.0998266		18.432	0.908491		13.44	0.252959	0.249362		18.432	0.0621539
13.456	0.101819	0.0997666		18.448	-0.72017		13.456	0.250381	0.249243		18.448	0.0512817
13.472	0.120121	0.0997066		18.464	0.57966		13.472	0.255486	0.249124		18.464	-0.24797
13.488	0.113506	0.0996467		18.48	0.0245722		13.488	0.24943	0.249005		18.48	-0.515957
13.504	0.0933603	0.0995869		18.496	0.522294		13.504	0.254493	0.248886		18.496	1.24685
13.52	0.102254	0.099527		18.512	0.321603		13.52	0.248985	0.248767		18.512	-0.166275
13.536	0.101294	0.0994672		18.528	-0.852707		13.536	0.248932	0.248648		18.528	1.40446
13.552	0.106791	0.0994075		18.544	-0.586012		13.552	0.248877	0.248529		18.544	-0.148229
13.568	0.0993752	0.0993477		18.56	-0.856666		13.568	0.23035	0.24841		18.56	-0.586813
13.584	0.110021	0.099288		18.576	-1.3209		13.584	0.244421	0.248291		18.576	-0.750313
13.6	0.100981	0.0992284		18.592	0.209071		13.6	0.244457	0.248173		18.592	-0.788101
13.616	0.101276	0.0991688		18.608	0.724157		13.616	0.250881	0.248054		18.608	0.658831
13.632	0.104512	0.0991092		18.624	-1.27942		13.632	0.255557	0.247935		18.624	-0.35443
13.648	0.0916206	0.0990496		18.64	-0.642581		13.648	0.252033	0.247817		18.64	0.0870415
13.664	0.0940385	0.0989901		18.656	-1.17824		13.664	0.247198	0.247698		18.656	1.27467
13.68	0.115751	0.0989306		18.672	0.572221		13.68	0.253213	0.24758		18.672	-1.21309
13.696	0.103223	0.0988712		18.688	0.696887		13.696	0.255365	0.247462		18.688	-0.340265
13.712	0.0867418	0.0988118		18.704	-0.696958		13.712	0.241123	0.247343		18.704	-0.0537847
13.728	0.0897205	0.0987524		18.72	0.0483466		13.728	0.253025	0.247225		18.72	-0.603404
13.744	0.116989	0.0986931		18.736	0.538785		13.744	0.248023	0.247107		18.736	1.16623
13.76	0.0998621	0.0986338		18.752	-0.483193		13.76	0.248069	0.246989		18.752	-0.38671
13.776	0.100348	0.0985745		18.768	-1.20417		13.776	0.253953	0.246871		18.768	-0.696895
13.792	0.0989251	0.0985153		18.784	-1.12711		13.792	0.248834	0.246753		18.784	-0.518916
13.808	0.101789	0.0984561		18.8	-1.49207		13.808	0.245194	0.246635		18.8	0.693789
13.824	0.106637	0.0983969		18.816	0.630971		13.824	0.240518	0.246517		18.816	0.362817
13.84	0.101291	0.0983378		18.832	0.863947		13.84	0.242769	0.246399		18.832	-1.04503
13.856	0.103784	0.0982787		18.848	0.0888533		13.856	0.245391	0.246281		18.848	-0.948293
13.872	0.095663	0.0982197		18.864	-0.167334		13.872	0.255617	0.246163		18.864	-0.234395
13.888	0.0879803	0.0981607		18.88	1.13276		13.888	0.255118	0.246046		18.88	-0.589769
13.904	0.0964837	0.0981017		18.896	0.541432		13.904	0.247643	0.245928		18.896	-0.868691
13.92	0.106331	0.0980427		18.912	-0.182066		13.92	0.240152	0.245811		18.912	0.632036
13.936	0.0919307	0.0979838		18.928	-0.345338		13.936	0.247713	0.245693		18.928	0.904134
13.952	0.118936	0.097925		18.944	-0.268453		13.952	0.244849	0.245576		18.944	-0.693232
13.968	0.0894887	0.0978661		18.96	-0.583479		13.968	0.248517	0.245458		18.96	-0.432507
13.984	0.0967483	0.0978073		18.976	-0.867679		13.984	0.24305	0.245341		18.976	-0.307284
14	0.0982126	0.0977486		18.992	0.849836		14	0.237829	0.245224		18.992	-0.578862
14.016	0.095777	0.0976898		19.008	-0.177775		14.016	0.241676	0.245106		19.008	1.23243
14.032	0.094375	0.0976311		19.024	1.4447		14.032	0.258358	0.244989		19.024	0.0935601
14.048	0.101409	0.0975725		19.04	-0.773888		14.048	0.241388	0.244872		19.04	-0.181855
14.064	0.0839337	0.0975138		19.056	0.746727		14.064	0.242268	0.244755		19.056	-1.67493
14.08	0.117065	0.0974552		19.072	0.80225		14.08	0.249853	0.244638		19.072	1.11583
14.096	0.0936214	0.0973967		19.088	0.195606		14.096	0.245	0.244521		19.088	-0.851064
14.112	0.102683	0.0973382		19.104	0.150473		14.112	0.253937	0.244404		19.104	-0.156861
14.128	0.102149	0.0972797		19.12	0.309728		14.128	0.247956	0.244287		19.12	1.21563
14.144	0.0832183	0.0972212		19.136	-2.00356		14.144	0.228425	0.244171		19.136	-0.429289
14.16	0.0845438	0.0971628		19.152	-0.253376		14.16	0.244043	0.244054		19.152	-0.790284
14.176	0.0906836	0.0971044		19.168	0.345281		14.176	0.248238	0.243937		19.168	-1.06624
14.192	0.121011	0.0970461		19.184	-1.41126		14.192	0.25161	0.243821		19.184	-0.430714
14.208	0.0920478	0.0969878		19.2	0.161874		14.208	0.24485	0.243704		19.2	0.518537
14.224	0.0822648	0.0969295		19.216	-0.339611		14.224	0.236273	0.243588		19.216	-0.716398
14.24	0.0911893	0.0968713		19.232	-1.18118		14.24	0.246669	0.243471		19.232	-0.493358
14.256	0.105152	0.0968131		19.248	-0.534839		14.256	0.248074	0.243355		19.248	-0.929502
14.272	0.115004	0.0967549		19.264	0.744893		14.272	0.253335	0.243238		19.264	-0.521446
14.288	0.11441	0.0966968		19.28	-0.763195		14.288	0.242578	0.243122		19.28	0.309047
14.304	0.110639	0.0966387		19.296	-0.061353		14.304	0.241236	0.243006		19.296	0.16732
14.32	0.100971	0.0965806		19.312	-0.132184		14.32	0.233328	0.24289		19.312	0.606893
14.336	0.105456	0.0965226		19.328	-0.401022		14.336	0.23385	0.242774		19.328	-1.28659
14.352	0.0932138	0.0964646		19.344	-0.901117		14.352	0.241476	0.242658		19.344	0.763012
14.368	0.116126	0.0964066		19.36	0.306928		14.368	0.243751	0.242542		19.36	0.0684437
14.384	0.083119	0.0963487		19.376	-0.189951		14.384	0.241677	0.242426		19.376	0.00129507
14.4	0.0899594	0.0962908		19.392	-0.282289		14.4	0.243579	0.24231		19.392	0.17396
14.416	0.102081	0.0962329		19.408	-0.509049		14.416	0.247814	0.242194		19.408	0.247954
14.432	0.0904862	0.0961751		19.424	0.704636		14.432	0.237633	0.242078		19.424	-0.148098
14.448	0.0956569	0.0961173		19.44	-0.517404		14.448	0.248176	0.241963		19.44	0.149833
14.464	0.0956992	0.0960596		19.456	-0.740746		14.464	0.242795	0.241847		19.456	0.825995
14.48	0.0849034	0.0960019		19.472	0.784609		14.48	0.241337	0.241731		19.472	0.832396
14.496	0.0895696	0.0959442		19.488	0.181657		14.496	0.24366	0.241616		19.488	0.483827
14.512	0.0861269	0.0958865		19.504	-0.276234		14.512	0.235613	0.2415		19.504	1.12387
14.528	0.116125	0.0958289		19.52	0.339128		14.528	0.233463	0.241385		19.52	0.0858055
14.544	0.081043	0.0957713		19.536	0.807068		14.544	0.238558	0.241269		19.536	-0.323555
14.56	0.100018	0.0957138		19.552	-0.705389		14.56	0.24293	0.241154		19.552	-0.207371
14.576	0.0744632	0.0956563		19.568	-0.652294		14.576	0.238053	0.241039		19.568	0.416293
14.592	0.0922427	0.0955988		19.584	0.21952		14.592	0.242006	0.240924		19.584	-0.543291
14.608	0.113751	0.0955414		19.6	-0.422344		14.608	0.237646	0.240808		19.6	-0.145977
14.624	0.0981126	0.095484		19.616	-0.912922		14.624	0.241927	0.240693		19.616	0.427151
14.64	0.103888	0.0954266		19.632	-0.238824		14.64	0.240182	0.240578		19.632	-0.0860698
14.656	0.0762113	0.0953693		19.648	-0.82584		14.656	0.237328	0.240463		19.648	-0.554236
14.672	0.117204	0.095312		19.664	-0.396678		14.672	0.248778	0.240348		19.664	0.840631
14.688	0.0737307	0.0952547		19.68	-1.1748		14.688	0.241317	0.240233		19.68	-0.596954
14.704	0.106534	0.0951974		19.696	0.792489		14.704	0.245482	0.240118		19.696	-0.988577
14.72	0.106697	0.0951403		19.712	-1.5245		14.72	0.255477	0.240004		19.712	-1.43609
14.736	0.0902447	0.0950831		19.728	0.319366		14.736	0.245884	0.239889		19.728	0.955538
14.752	0.104222	0.095026		19.744	0.556865		14.752	0.239332	0.239774		19.744	0.65553
14.768	0.108587	0.0949689		19.76	-0.146733		14.768	0.235263	0.23966		19.76	0.379631
14.784	0.0979062	0.0949118		19.776	0.992378		14.784	0.232299	0.239545		19.776	0.997163
14.8	0.0830479	0.0948548		19.792	0.276885		14.8	0.236202	0.239431		19.792	-0.835679
14.816	0.104007	0.0947978		19.808	-0.670767		14.816	0.235973	0.239316		19.808	-0.409564
14.832	0.0925691	0.0947408		19.824	-1.05292		14.832	0.235865	0.239202		19.824	0.741629
14.848	0.0919415	0.0946839		19.84	-0.288742		14.848	0.252629	0.239087		19.84	0.221693
14.864	0.0867324	0.094627		19.856	0.408577		14.864	0.245884	0.238973		19.856	-0.711268
14.88	0.0954093	0.0945701		19.872	-0.93582		14.88	0.235319	0.238859		19.872	-1.4628
14.896	0.11451	0.0945133		19.888	-0.819647		14.896	0.237723	0.238745		19.888	-0.382832
14.912	0.0976293	0.0944565		19.904	-0.22872		14.912	0.23975	0.238631		19.904	-2.12143
14.928	0.0803508	0.0943998		19.92	-0.118544		14.928	0.240863	0.238517		19.92	0.223234
14.944	0.0914329	0.0943431		19.936	-0.88454		14.944	0.229139	0.238402		19.936	0.105604
14.96	0.0825609	0.0942864		19.952	0.530357		14.96	0.243635	0.238289		19.952	0.242539
14.976	0.0762631	0.0942297		19.968	-0.675855		14.976	0.253562	0.238175		19.968	-0.426248
14.992	0.100452	0.0941731		19.984	0.608244		14.992	0.238865	0.238061		19.984	0.141981
15.008	0.0878929	0.0941165					15.008	0.243381	0.237947
15.024	0.0975734	0.09406					15.024	0.239712	0.237833
15.04	0.0802515	0.0940035					15.04	0.243394	0.23772
15.056	0.0953276	0.093947					15.056	0.228255	0.237606
15.072	0.0958051	0.0938905					15.072	0.227845	0.237492
15.088	0.104304	0.0938341					15.088	0.243536	0.237379
15.104	0.0922054	0.0937777					15.104	0.240711	0.237265
15.12	0.0855018	0.0937214					15.12	0.237638	0.237152
15.136	0.0997464	0.0936651					15.136	0.241615	0.237039
15.152	0.100451	0.0936088					15.152	0.256203	0.236925
15.168	0.0910503	0.0935526					15.168	0.232962	0.236812
15.184	0.108003	0.0934963					15.184	0.221891	0.236699
15.2	0.0845625	0.0934402					15.2	0.241147	0.236586
15.216	0.078392	0.093384					15.216	0.229952	0.236473
15.232	0.102405	0.0933279					15.232	0.241101	0.236359
15.248	0.108482	0.0932718					15.248	0.233441	0.236246
15.264	0.0867002	0.0932158					15.264	0.227083	0.236134
15.28	0.108592	0.0931598					15.28	0.241111	0.236021
15.296	0.10616	0.0931038					15.296	0.242372	0.235908
15.312	0.102472	0.0930479					15.312	0.243293	0.235795
15.328	0.0738315	0.092992					15.328	0.237298	0.235682
15.344	0.10178	0.0929361					15.344	0.225781	0.23557
15.36	0.0943555	0.0928802					15.36	0.233335	0.235457
15.376	0.0830848	0.0928244					15.376	0.236664	0.235345
15.392	0.0899501	0.0927687					15.392	0.229816	0.235232
15.408	0.086316	0.0927129					15.408	0.239706	0.23512
15.424	0.0976524	0.0926572					15.424	0.231545	0.235007
15.44	0.0951881	0.0926015					15.44	0.239457	0.234895
15.456	0.102643	0.0925459					15.456	0.224843	0.234783
15.472	0.0929315	0.0924903					15.472	0.232092	0.23467
15.488	0.0865947	0.0924347					15.488	0.240099	0.234558
15.504	0.108857	0.0923792					15.504	0.240458	0.234446
15.52	0.0740014	0.0923237					15.52	0.246591	0.234334
15.536	0.109729	0.0922682					15.536	0.226242	0.234222
15.552	0.0564341	0.0922128					15.552	0.233073	0.23411
15.568	0.106521	0.0921574					15.568	0.233992	0.233998
15.584	0.108973	0.092102					15.584	0.237228	0.233886
15.6	0.0802419	0.0920467					15.6	0.241472	0.233774
15.616	0.0946665	0.0919914					15.616	0.224087	0.233663
15.632	0.123144	0.0919361					15.632	0.242954	0.233551
15.648	0.0947955	0.0918808					15.648	0.241483	0.233439
15.664	0.0990624	0.0918256					15.664	0.236974	0.233328
15.68	0.079884	0.0917705					15.68	0.22748	0.233216
15.696	0.106527	0.0917153					15.696	0.228793	0.233105
15.712	0.102002	0.0916602					15.712	0.237852	0.232993
15.728	0.114495	0.0916051					15.728	0.23501	0.232882
15.744	0.110736	0.0915501					15.744	0.238996	0.232771
15.76	0.0946904	0.0914951					15.76	0.21904	0.232659
15.776	0.0914498	0.0914401					15.776	0.231447	0.232548
15.792	0.0936895	0.0913852					15.792	0.23142	0.232437
15.808	0.100272	0.0913303					15.808	0.228872	0.232326
15.824	0.0881863	0.0912754					15.824	0.228312	0.232215
15.84	0.0962598	0.0912205					15.84	0.240059	0.232104
15.856	0.0909707	0.0911657					15.856	0.225489	0.231993
15.872	0.0867696	0.091111					15.872	0.23888	0.231882
15.888	0.108127	0.0910562					15.888	0.240805	0.231771
15.904	0.113005	0.0910015					15.904	0.240283	0.23166
15.92	0.055312	0.0909468					15.92	0.230855	0.23155
15.936	0.10544	0.0908922					15.936	0.235393	0.231439
15.952	0.100308	0.0908376					15.952	0.246915	0.231328
15.968	0.104848	0.090783					15.968	0.216553	0.231218
15.984	0.0640794	0.0907284					15.984	0.241747	0.231107
16	0.129248	0.0906739					16	0.228506	0.230997
16.016	0.0958177	0.0906194					16.016	0.26406	0.230886
16.032	0.105173	0.090565					16.032	0.235169	0.230776
16.048	0.0790774	0.0905106					16.048	0.23177	0.230665
16.064	0.0851819	0.0904562					16.064	0.221802	0.230555
16.08	0.0899531	0.0904019					16.08	0.229159	0.230445
16.096	0.0771491	0.0903475					16.096	0.225062	0.230335
16.112	0.109765	0.0902932					16.112	0.222425	0.230225
16.128	0.0669864	0.090239					16.128	0.223266	0.230115
16.144	0.0807963	0.0901848					16.144	0.227023	0.230005
16.16	0.102949	0.0901306					16.16	0.235797	0.229895
16.176	0.0907247	0.0900764					16.176	0.225666	0.229785
16.192	0.0680218	0.0900223					16.192	0.251341	0.229675
16.208	0.0971204	0.0899682					16.208	0.236203	0.229565
16.224	0.0815231	0.0899142					16.224	0.240786	0.229455
16.24	0.0641208	0.0898601					16.24	0.229441	0.229346
16.256	0.111534	0.0898061					16.256	0.224207	0.229236
16.272	0.0815102	0.0897522					16.272	0.215942	0.229127
16.288	0.0815797	0.0896983					16.288	0.232354	0.229017
16.304	0.0828496	0.0896444					16.304	0.231976	0.228908
16.32	0.0706432	0.0895905					16.32	0.240773	0.228798
16.336	0.107076	0.0895367					16.336	0.216203	0.228689
16.352	0.0879595	0.0894829					16.352	0.222285	0.228579
16.368	0.112409	0.0894291					16.368	0.240046	0.22847
16.384	0.081921	0.0893754					16.384	0.213828	0.228361
16.4	0.118093	0.0893217					16.4	0.231417	0.228252
16.416	0.0825166	0.089268					16.416	0.248937	0.228143
16.432	0.0928992	0.0892144					16.432	0.218768	0.228034
16.448	0.105459	0.0891608					16.448	0.23744	0.227925
16.464	0.0841122	0.0891072					16.464	0.213584	0.227816
16.48	0.107494	0.0890537					16.48	0.22262	0.227707
16.496	0.123594	0.0890001					16.496	0.224187	0.227598
16.512	0.0953037	0.0889467					16.512	0.2228	0.227489
16.528	0.0864681	0.0888932					16.528	0.209828	0.22738
16.544	0.0646458	0.0888398					16.544	0.217703	0.227272
16.56	0.0825317	0.0887864					16.56	0.236547	0.227163
16.576	0.0718764	0.0887331					16.576	0.234064	0.227054
16.592	0.0631788	0.0886798					16.592	0.223648	0.226946
16.608	0.0894463	0.0886265					16.608	0.213301	0.226837
16.624	0.100517	0.0885732					16.624	0.219802	0.226729
16.64	0.0707581	0.08852					16.64	0.229987	0.226621
16.656	0.110238	0.0884668					16.656	0.229057	0.226512
16.672	0.0867223	0.0884137					16.672	0.225902	0.226404
16.688	0.0523498	0.0883606					16.688	0.234447	0.226296
16.704	0.090198	0.0883075					16.704	0.22404	0.226188
16.72	0.0846483	0.0882544					16.72	0.223798	0.226079
16.736	0.105915	0.0882014					16.736	0.220125	0.225971
16.752	0.0741478	0.0881484					16.752	0.225997	0.225863
16.768	0.0652741	0.0880954					16.768	0.210983	0.225755
16.784	0.0925188	0.0880425					16.784	0.20908	0.225648
16.8	0.101142	0.0879896					16.8	0.217099	0.22554
16.816	0.103449	0.0879367					16.816	0.21714	0.225432
16.832	0.103365	0.0878839					16.832	0.230716	0.225324
16.848	0.0763357	0.0878311					16.848	0.239096	0.225216
16.864	0.0472973	0.0877783					16.864	0.225223	0.225109
16.88	0.0892184	0.0877256					16.88	0.230502	0.225001
16.896	0.113855	0.0876729					16.896	0.237007	0.224894
16.912	0.105468	0.0876202					16.912	0.235296	0.224786
16.928	0.0853123	0.0875675					16.928	0.213195	0.224679
16.944	0.0716012	0.0875149					16.944	0.193142	0.224571
16.96	0.0827446	0.0874623					16.96	0.226685	0.224464
16.976	0.0842822	0.0874098					16.976	0.254607	0.224357
16.992	0.107885	0.0873573					16.992	0.216362	0.224249
17.008	0.0735968	0.0873048					17.008	0.219782	0.224142
17.024	0.0715924	0.0872523					17.024	0.22896	0.224035
17.04	0.0981959	0.0871999					17.04	0.229754	0.223928
17.056	0.134801	0.0871475					17.056	0.215821	0.223821
17.072	0.100506	0.0870951					17.072	0.212106	0.223714
17.088	0.0929825	0.0870428					17.088	0.234433	0.223607
17.104	0.0577745	0.0869905					17.104	0.21264	0.2235
17.12	0.0831197	0.0869382					17.12	0.230302	0.223393
17.136	0.103544	0.086886					17.136	0.229787	0.223286
17.152	0.0869276	0.0868338					17.152	0.215089	0.22318
17.168	0.0800346	0.0867816					17.168	0.222672	0.223073
17.184	0.0994318	0.0867295					17.184	0.227034	0.222966
17.2	0.066018	0.0866774					17.2	0.203448	0.22286
17.216	0.0800686	0.0866253					17.216	0.233867	0.222753
17.232	0.0932531	0.0865732					17.232	0.230526	0.222647
17.248	0.0735447	0.0865212					17.248	0.212108	0.22254
17.264	0.0783676	0.0864692					17.264	0.224288	0.222434
17.28	0.0987063	0.0864173					17.28	0.223618	0.222328
17.296	0.0790641	0.0863654					17.296	0.217955	0.222221
17.312	0.0981301	0.0863135					17.312	0.21808	0.222115
17.328	0.0572597	0.0862616					17.328	0.208721	0.222009
17.344	0.113958	0.0862098					17.344	0.215003	0.221903
17.36	0.0926428	0.086158					17.36	0.221747	0.221797
17.376	0.0671036	0.0861062					17.376	0.223354	0.221691
17.392	0.100469	0.0860545					17.392	0.242287	0.221585
17.408	0.113774	0.0860028					17.408	0.198871	0.221479
17.424	0.058977	0.0859511					17.424	0.235374	0.221373
17.44	0.123296	0.0858994					17.44	0.225379	0.221267
17.456	0.110757	0.0858478					17.456	0.221156	0.221161
17.472	0.0719424	0.0857962					17.472	0.221986	0.221056
17.488	0.0747758	0.0857447					17.488	0.222948	0.22095
17.504	0.0605389	0.0856932					17.504	0.206189	0.220844
17.52	0.0754649	0.0856417					17.52	0.209002	0.220739
17.536	0.0625744	0.0855902					17.536	0.194148	0.220633
17.552	0.0862661	0.0855388					17.552	0.230063	0.220528
17.568	0.0766159	0.0854874					17.568	0.211915	0.220422
17.584	0.0925706	0.085436					17.584	0.21213	0.220317
17.6	0.0689158	0.0853847					17.6	0.203163	0.220212
17.616	0.0626366	0.0853334					17.616	0.208076	0.220106
17.632	0.0832058	0.0852821					17.632	0.217402	0.220001
17.648	0.0968966	0.0852309					17.648	0.204069	0.219896
17.664	0.0763605	0.0851797					17.664	0.210468	0.219791
17.68	0.0905555	0.0851285					17.68	0.230296	0.219686
17.696	0.122589	0.0850774					17.696	0.208708	0.219581
17.712	0.0529933	0.0850262					17.712	0.208461	0.219476
17.728	0.108877	0.0849751					17.728	0.204227	0.219371
17.744	0.107396	0.0849241					17.744	0.23981	0.219266
17.76	0.0802902	0.0848731					17.76	0.227841	0.219161
17.776	0.091567	0.0848221					17.776	0.246639	0.219056
17.792	0.0980789	0.0847711					17.792	0.231446	0.218952
17.808	0.0777131	0.0847202					17.808	0.194519	0.218847
17.824	0.0866179	0.0846693					17.824	0.207769	0.218742
17.84	0.10396	0.0846184					17.84	0.229876	0.218638
17.856	0.0939058	0.0845675					17.856	0.218054	0.218533
17.872	0.0878054	0.0845167					17.872	0.235439	0.218429
17.888	0.0952051	0.084466					17.888	0.208333	0.218324
17.904	0.0580779	0.0844152					17.904	0.228984	0.21822
17.92	0.0810378	0.0843645					17.92	0.215961	0.218116
17.936	0.0866221	0.0843138					17.936	0.216115	0.218012
17.952	0.0830905	0.0842631					17.952	0.21288	0.217907
17.968	0.051068	0.0842125					17.968	0.203684	0.217803
17.984	0.0590223	0.0841619					17.984	0.200583	0.217699
18	0.0576696	0.0841113					18	0.222542	0.217595
18.016	0.0422622	0.0840608					18.016	0.200821	0.217491
18.032	0.0710065	0.0840103					18.032	0.20482	0.217387
18.048	0.0874625	0.0839598					18.048	0.207984	0.217283
18.064	0.0968256	0.0839094					18.064	0.233145	0.217179
18.08	0.0849316	0.083859					18.08	0.214765	0.217075
18.096	0.100162	0.0838086					18.096	0.205193	0.216972
18.112	0.107111	0.0837582					18.112	0.229074	0.216868
18.128	0.0753758	0.0837079					18.128	0.226247	0.216764
18.144	0.0659546	0.0836576					18.144	0.195703	0.216661
18.16	0.05986	0.0836073					18.16	0.216694	0.216557
18.176	0.0959758	0.0835571					18.176	0.206053	0.216453
18.192	0.0748668	0.0835069					18.192	0.234011	0.21635
18.208	0.10005	0.0834567					18.208	0.199573	0.216247
18.224	0.0678599	0.0834066					18.224	0.220639	0.216143
18.24	0.112741	0.0833564					18.24	0.220716	0.21604
18.256	0.0796565	0.0833064					18.256	0.196374	0.215937
18.272	0.0902757	0.0832563					18.272	0.219364	0.215833
18.288	0.0722536	0.0832063					18.288	0.215867	0.21573
18.304	0.108535	0.0831563					18.304	0.211847	0.215627
18.32	0.076869	0.0831063					18.32	0.212658	0.215524
18.336	0.0490751	0.0830564					18.336	0.207647	0.215421
18.352	0.116023	0.0830065					18.352	0.224755	0.215318
18.368	0.0965097	0.0829566					18.368	0.200918	0.215215
18.384	0.0997821	0.0829068					18.384	0.194535	0.215112
18.4	0.103752	0.082857					18.4	0.212106	0.215009
18.416	0.10536	0.0828072					18.416	0.215284	0.214907
18.432	0.110721	0.0827574					18.432	0.215901	0.214804
18.448	0.0613658	0.0827077					18.448	0.215607	0.214701
18.464	0.0999209	0.082658					18.464	0.210242	0.214599
18.48	0.0833517	0.0826083					18.48	0.205332	0.214496
18.496	0.0983332	0.0825587					18.496	0.23676	0.214393
18.512	0.0924967	0.0825091					18.512	0.211342	0.214291
18.528	0.0561583	0.0824595					18.528	0.239642	0.214189
18.544	0.0646899	0.08241					18.544	0.211411	0.214086
18.56	0.0563007	0.0823605					18.56	0.203441	0.213984
18.576	0.041694	0.082311					18.576	0.200391	0.213882
18.592	0.0888676	0.0822615					18.592	0.199734	0.213779
18.608	0.105476	0.0822121					18.608	0.225812	0.213677
18.624	0.0434526	0.0821627					18.624	0.207174	0.213575
18.64	0.0624963	0.0821133					18.64	0.215075	0.213473
18.656	0.0453399	0.082064					18.656	0.237037	0.213371
18.672	0.0995961	0.0820147					18.672	0.191524	0.213269
18.688	0.103954	0.0819654					18.688	0.206909	0.213167
18.704	0.0601855	0.0819161					18.704	0.21206	0.213065
18.72	0.0833891	0.0818669					18.72	0.202108	0.212963
18.736	0.0988434	0.0818177					18.736	0.234697	0.212861
18.752	0.0666788	0.0817686					18.752	0.205609	0.21276
18.768	0.0435654	0.0817194					18.768	0.199806	0.212658
18.784	0.046503	0.0816703					18.784	0.20303	0.212556
18.8	0.0349272	0.0816213					18.8	0.225463	0.212455
18.816	0.10204	0.0815722					18.816	0.219196	0.212353
18.832	0.10912	0.0815232					18.832	0.192869	0.212252
18.848	0.0842525	0.0814742					18.848	0.194599	0.21215
18.864	0.0759897	0.0814253					18.864	0.207642	0.212049
18.88	0.118275	0.0813764					18.88	0.200994	0.211947
18.896	0.0988651	0.0813275					18.896	0.195535	0.211846
18.912	0.0753634	0.0812786					18.912	0.223906	0.211745
18.928	0.0703546	0.0812298					18.928	0.229081	0.211643
18.944	0.0721927	0.081181					18.944	0.198523	0.211542
18.96	0.0625905	0.0811322					18.96	0.203237	0.211441
18.976	0.0531788	0.0810834					18.976	0.205497	0.21134
18.992	0.109344	0.0810347					18.992	0.200311	0.211239
19.008	0.0753418	0.080986					19.008	0.234919	0.211138
19.024	0.128758	0.0809374					19.024	0.21285	0.211037
19.04	0.0554512	0.0808887					19.04	0.207394	0.210936
19.056	0.105294	0.0808401					19.056	0.179091	0.210835
19.072	0.107287	0.0807916					19.072	0.232848	0.210735
19.088	0.0873513	0.080743					19.088	0.194101	0.210634
19.104	0.085675	0.0806945					19.104	0.207443	0.210533
19.12	0.0909072	0.080646					19.12	0.234598	0.210433
19.136	0.0150126	0.0805976					19.136	0.202054	0.210332
19.152	0.0719049	0.0805491					19.152	0.194868	0.210231
19.168	0.0920315	0.0805007					19.168	0.18912	0.210131
19.184	0.033439	0.0804524					19.184	0.201603	0.210031
19.2	0.0858565	0.080404					19.2	0.220277	0.20993
19.216	0.0686044	0.0803557					19.216	0.195771	0.20983
19.232	0.0402975	0.0803074					19.232	0.200108	0.209729
19.248	0.0620674	0.0802592					19.248	0.191433	0.209629
19.264	0.105931	0.080211					19.264	0.198988	0.209529
19.28	0.0544698	0.0801628					19.28	0.215664	0.209429
19.296	0.0780307	0.0801146					19.296	0.212695	0.209329
19.312	0.0755343	0.0800665					19.312	0.221484	0.209229
19.328	0.0663137	0.0800184					19.328	0.18354	0.209129
19.344	0.0495621	0.0799703					19.344	0.224542	0.209029
19.36	0.0905013	0.0799222					19.36	0.210302	0.208929
19.376	0.0733742	0.0798742					19.376	0.208855	0.208829
19.392	0.070054	0.0798262					19.392	0.212308	0.208729
19.408	0.0620973	0.0797782					19.408	0.213782	0.208629
19.424	0.103586	0.0797303					19.424	0.205461	0.20853
19.44	0.0620686	0.0796824					19.44	0.211491	0.20843
19.456	0.0541808	0.0796345					19.456	0.225377	0.20833
19.472	0.108004	0.0795867					19.472	0.225685	0.208231
19.488	0.0859414	0.0795389					19.488	0.218069	0.208131
19.504	0.0694112	0.0794911					19.504	0.231429	0.208032
19.52	0.0914777	0.0794433					19.52	0.20971	0.207932
19.536	0.107557	0.0793956					19.536	0.201148	0.207833
19.552	0.0546584	0.0793479					19.552	0.20342	0.207733
19.568	0.0558794	0.0793002					19.568	0.216303	0.207634
19.584	0.0873324	0.0792525					19.584	0.196137	0.207535
19.6	0.0643594	0.0792049					19.6	0.204381	0.207436
19.616	0.0467727	0.0791573					19.616	0.216277	0.207336
19.632	0.0705897	0.0791098					19.632	0.205427	0.207237
19.648	0.0501943	0.0790622					19.648	0.195297	0.207138
19.664	0.0645754	0.0790147					19.664	0.225089	0.207039
19.68	0.0362793	0.0789673					19.68	0.194432	0.20694
19.696	0.107102	0.0789198					19.696	0.186426	0.206841
19.712	0.0243497	0.0788724					19.712	0.176842	0.206743
19.728	0.0905924	0.078825					19.728	0.227084	0.206644
19.744	0.0989794	0.0787776					19.744	0.220794	0.206545
19.76	0.0733824	0.0787303					19.76	0.214685	0.206446
19.776	0.116224	0.078683					19.776	0.228005	0.206347
19.792	0.0889917	0.0786357					19.792	0.188484	0.206249
19.808	0.0540197	0.0785885					19.808	0.1972	0.20615
19.824	0.0396061	0.0785413					19.824	0.222163	0.206052
19.84	0.0678899	0.0784941					19.84	0.21075	0.205953
19.856	0.0934128	0.0784469					19.856	0.190557	0.205855
19.872	0.0429748	0.0783998					19.872	0.174566	0.205756
19.888	0.0478483	0.0783527					19.888	0.19722	0.205658
19.904	0.0697729	0.0783056					19.904	0.159852	0.20556
19.92	0.0737227	0.0782585					19.92	0.210372	0.205461
19.936	0.045499	0.0782115					19.936	0.207676	0.205363
19.952	0.0979901	0.0781645					19.952	0.210613	0.205265
19.968	0.052876	0.0781176					19.968	0.19559	0.205167
19.984	0.100624	0.0780706					19.984	0.208203	0.205069
20	0.0826158	0.0780237					20	0.224597	0.204971
20.016	0.0605202	0.0779768					20.016	0.215416	0.204873
20.032	0.108541	0.07793					20.032	0.230607	0.204775
20.048	0.118007	0.0778832					20.048	0.180174	0.204677
20.064	0.0470548	0.0778364					20.064	0.219886	0.204579
20.08	0.0923775	0.0777896					20.08	0.211943	0.204481
20.096	0.0706243	0.0777429					20.096	0.214724	0.204384
20.112	0.0604587	0.0776961					20.112	0.21805	0.204286
20.128	0.0596303	0.0776495					20.128	0.1982	0.204188
20.144	0.0622692	0.0776028					20.144	0.179716	0.204091
20.16	0.0728942	0.0775562					20.16	0.176292	0.203993
20.176	0.127571	0.0775096					20.176	0.186112	0.203896
20.192	0.0566563	0.077463					20.192	0.213027	0.203798
20.208	0.0641068	0.0774165					20.208	0.20709	0.203701
20.224	0.0613658	0.07737					20.224	0.206542	0.203603
20.24	0.0422843	0.0773235					20.24	0.183335	0.203506
20.256	0.101986	0.077277					20.256	0.215156	0.203409
20.272	0.0427168	0.0772306					20.272	0.189225	0.203311
20.288	0.081231	0.0771842					20.288	0.182976	0.203214
20.304	0.0741904	0.0771378					20.304	0.204156	0.203117
20.32	0.0874131	0.0770914					20.32	0.186736	0.20302
20.336	0.0283124	0.0770451					20.336	0.194075	0.202923
20.352	0.0439908	0.0769988					20.352	0.195233	0.202826
20.368	0.0907815	0.0769526					20.368	0.183043	0.202729
20.384	0.068338	0.0769063					20.384	0.182508	0.202632
20.4	0.0593884	0.0768601					20.4	0.150583	0.202535
20.416	0.0835749	0.0768139					20.416	0.214591	0.202438
20.432	-0.0172056	0.0767678					20.432	0.20467	0.202342
20.448	0.0515375	0.0767217					20.448	0.193161	0.202245
20.464	0.0870557	0.0766756					20.464	0.183223	0.202148
20.48	0.0153275	0.0766295					20.48	0.191707	0.202052
20.496	0.110241	0.0765834					20.496	0.194831	0.201955
20.512	0.0530854	0.0765374					20.512	0.207318	0.201859
20.528	0.0554934	0.0764914					20.528	0.186492	0.201762
20.544	0.0572438	0.0764455					20.544	0.181615	0.201666
20.56	0.0993448	0.0763996					20.56	0.203628	0.201569
20.576	0.0736394	0.0763537					20.576	0.198748	0.201473
20.592	0.106999	0.0763078					20.592	0.198665	0.201377
20.608	0.067193	0.0762619					20.608	0.166579	0.20128
20.624	0.0580891	0.0762161					20.624	0.199409	0.201184
20.64	0.103141	0.0761703					20.64	0.170602	0.201088
20.656	0.0464382	0.0761245					20.656	0.205996	0.200992
20.672	0.0934753	0.0760788					20.672	0.19319	0.200896
20.688	0.0244104	0.0760331					20.688	0.228997	0.2008
20.704	0.119997	0.0759874					20.704	0.202709	0.200704
20.72	0.042527	0.0759417					20.72	0.204195	0.200608
20.736	0.0453538	0.0758961					20.736	0.19768	0.200512
20.752	0.0801197	0.0758505					20.752	0.208717	0.200416
20.768	0.0624559	0.0758049					20.768	0.219925	0.20032
20.784	0.112576	0.0757594					20.784	0.179507	0.200224
20.8	0.0314841	0.0757139					20.8	0.207677	0.200129
20.816	0.0557728	0.0756684					20.816	0.194356	0.200033
20.832	0.0122117	0.0756229					20.832	0.189002	0.199937
20.848	0.0970598	0.0755775					20.848	0.190609	0.199842
20.864	0.0535806	0.0755321					20.864	0.238965	0.199746
20.88	0.0613658	0.0754867					20.88	0.177986	0.199651
20.896	0.0350741	0.0754413					20.896	0.185995	0.199555
20.912	0.106207	0.075396					20.912	0.204415	0.19946
20.928	0.078625	0.0753507					20.928	0.201375	0.199365
20.944	0.0846414	0.0753054					20.944	0.197377	0.199269
20.96	0.0363173	0.0752602					20.96	0.182991	0.199174
20.976	0.0122177	0.075215					20.976	0.221592	0.199079
20.992	0.0579626	0.0751698					20.992	0.201565	0.198984
21.008	0.0406858	0.0751246					21.008	0.215641	0.198889
21.024	0.085897	0.0750795					21.024	0.221187	0.198793
21.04	0.126512	0.0750344					21.04	0.19567	0.198698
21.056	0.0625137	0.0749893					21.056	0.196296	0.198603
21.072	0.0613658	0.0749442					21.072	0.206888	0.198509
21.088	0.058925	0.0748992					21.088	0.199272	0.198414
21.104	0.0740493	0.0748542					21.104	0.210881	0.198319
21.12	0.0343485	0.0748092					21.12	0.203205	0.198224
21.136	0.0671903	0.0747643					21.136	0.203186	0.198129
21.152	0.0733475	0.0747193					21.152	0.221026	0.198035
21.168	0.0600943	0.0746744					21.168	0.197324	0.19794
21.184	0.109428	0.0746296					21.184	0.177537	0.197845
21.2	0.0801483	0.0745847					21.2	0.177261	0.197751
21.216	0.11701	0.0745399					21.216	0.20384	0.197656
21.232	0.0901942	0.0744951					21.232	0.195306	0.197562
21.248	0.0264058	0.0744504					21.248	0.198789	0.197467
21.264	0.021826	0.0744056					21.264	0.196456	0.197373
21.28	0.0677706	0.0743609					21.28	0.208475	0.197278
21.296	0.0576889	0.0743162					21.296	0.19972	0.197184
21.312	0.0964586	0.0742716					21.312	0.222527	0.19709
21.328	0.0818498	0.074227					21.328	0.18032	0.196996
21.344	0.0381469	0.0741824					21.344	0.19801	0.196902
21.36	0.0487305	0.0741378					21.36	0.199065	0.196807
21.376	0.0759185	0.0740933					21.376	0.189163	0.196713
21.392	0.0131454	0.0740487					21.392	0.175127	0.196619
21.408	0.0531747	0.0740042					21.408	0.189176	0.196525
21.424	0.123824	0.0739598					21.424	0.217703	0.196431
21.44	0.0741676	0.0739153					21.44	0.18107	0.196337
21.456	0.0532819	0.0738709					21.456	0.206832	0.196244
21.472	0.0839089	0.0738265					21.472	0.207294	0.19615
21.488	0.106143	0.0737822					21.488	0.199043	0.196056
21.504	0.0774341	0.0737378					21.504	0.163814	0.195962
21.52	0.083751	0.0736935					21.52	0.178733	0.195869
21.536	0.0503758	0.0736493					21.536	0.223826	0.195775
21.552	0.0450036	0.073605					21.552	0.185216	0.195681
21.568	0.0654486	0.0735608					21.568	0.210615	0.195588
21.584	0.136254	0.0735166					21.584	0.203448	0.195494
21.6	0.0721395	0.0734724					21.6	0.171067	0.195401
21.616	0.0841429	0.0734283					21.616	0.227361	0.195307
21.632	0.0419847	0.0733842					21.632	0.160349	0.195214
21.648	0.0642342	0.0733401					21.648	0.205615	0.195121
21.664	0.0763061	0.073296					21.664	0.205199	0.195028
21.68	0.0853024	0.073252					21.68	0.208582	0.194934
21.696	0.0117779	0.0732079					21.696	0.210494	0.194841
21.712	0.0673556	0.073164					21.712	0.20601	0.194748
21.728	0.0544115	0.07312					21.728	0.160283	0.194655
21.744	0.0899605	0.0730761					21.744	0.205202	0.194562
21.76	0.0367855	0.0730322					21.76	0.207154	0.194469
21.776	0.0674441	0.0729883					21.776	0.212071	0.194376
21.792	-0.0194818	0.0729444					21.792	0.175508	0.194283
21.808	0.00190059	0.0729006					21.808	0.211794	0.19419
21.824	0.0234739	0.0728568					21.824	0.181063	0.194097
21.84	0.0659319	0.072813					21.84	0.172623	0.194004
21.856	0.074982	0.0727693					21.856	0.240998	0.193912
21.872	0.0598728	0.0727255					21.872	0.212677	0.193819
21.888	0.029025	0.0726818					21.888	0.184207	0.193726
21.904	0.0835992	0.0726382					21.904	0.183885	0.193634
21.92	0.0925341	0.0725945					21.92	0.186296	0.193541
21.936	0.0256567	0.0725509					21.936	0.20573	0.193449
21.952	0.0283743	0.0725073					21.952	0.155195	0.193356
21.968	0.0830905	0.0724637					21.968	0.200531	0.193264
21.984	0.0536844	0.0724202					21.984	0.161271	0.193171
22	0.0613658	0.0723767					22	0.184961	0.193079
22.016	0.0252117	0.0723332					22.016	0.192656	0.192987
22.032	0.0401667	0.0722897					22.032	0.163214	0.192895
22.048	0.107568	0.0722463					22.048	0.202158	0.192802
22.064	0.0945705	0.0722029					22.064	0.213982	0.19271
22.08	0.0467908	0.0721595					22.08	0.202346	0.192618
22.096	0.0185029	0.0721162					22.096	0.204025	0.192526
22.112	0.0103306	0.0720728					22.112	0.216204	0.192434
22.128	0.0568227	0.0720295					22.128	0.189927	0.192342
22.144	0.0916264	0.0719862					22.144	0.19213	0.19225
22.16	0.0815721	0.071943					22.16	0.204025	0.192158
22.176	0.120786	0.0718998					22.176	0.235013	0.192066
22.192	0.0101187	0.0718566					22.192	0.182895	0.191974
22.208	0.0630152	0.0718134					22.208	0.201778	0.191883
22.224	0.0144449	0.0717702					22.224	0.171341	0.191791
22.24	0.0921023	0.0717271					22.24	0.147002	0.191699
22.256	0.0797764	0.071684					22.256	0.209434	0.191608
22.272	0.0356502	0.071641					22.272	0.229399	0.191516
22.288	0.0217587	0.0715979					22.288	0.166822	0.191424
22.304	0.157038	0.0715549					22.304	0.185377	0.191333
22.32	0.00762235	0.0715119					22.32	0.158144	0.191241
22.336	0.0432759	0.0714689					22.336	0.219702	0.19115
22.352	0.127101	0.071426					22.352	0.136025	0.191059
22.368	0.0804761	0.0713831					22.368	0.173149	0.190967
22.384	0.119118	0.0713402					22.384	0.193318	0.190876
22.4	0.0683762	0.0712973					22.4	0.170749	0.190785
22.416	0.0716674	0.0712545					22.416	0.18747	0.190694
22.432	0.151284	0.0712117					22.432	0.201976	0.190602
22.448	0.0951583	0.0711689					22.448	0.196973	0.190511
22.464	0.0968915	0.0711261					22.464	0.163351	0.19042
22.48	0.0429069	0.0710834					22.48	0.200635	0.190329
22.496	0.0704605	0.0710407					22.496	0.169339	0.190238
22.512	0.125269	0.070998					22.512	0.179727	0.190147
22.528	0.103146	0.0709553					22.528	0.179198	0.190056
22.544	0.0456794	0.0709127					22.544	0.193142	0.189966
22.56	0.0831865	0.0708701					22.56	0.161265	0.189875
22.576	0.024505	0.0708275					22.576	0.186965	0.189784
22.592	0.143919	0.0707849					22.592	0.181358	0.189693
22.608	0.0284753	0.0707424					22.608	0.216789	0.189603
22.624	0.0346823	0.0706999					22.624	0.18406	0.189512
22.64	0.0743935	0.0706574					22.64	0.130585	0.189421
22.656	0.107396	0.070615					22.656	0.18024	0.189331
22.672	0.102494	0.0705725					22.672	0.161911	0.18924
22.688	0.0731417	0.0705301					22.688	0.172484	0.18915
22.704	0.0670455	0.0704878					22.704	0.190184	0.189059
22.72	0.0270975	0.0704454					22.72	0.200841	0.188969
22.736	0.0848368	0.0704031					22.736	0.199673	0.188879
22.752	0.00231968	0.0703608					22.752	0.170697	0.188788
22.768	0.106686	0.0703185					22.768	0.198921	0.188698
22.784	0.0655034	0.0702763					22.784	0.165653	0.188608
22.8	0.00188078	0.070234					22.8	0.201609	0.188518
22.816	0.0229308	0.0701918					22.816	0.163082	0.188428
22.832	0.00793074	0.0701497					22.832	0.178615	0.188338
22.848	0.0827315	0.0701075					22.848	0.212735	0.188248
22.864	0.0137559	0.0700654					22.864	0.171589	0.188158
22.88	0.0691746	0.0700233					22.88	0.170762	0.188068
22.896	0.0924151	0.0699812					22.896	0.196653	0.187978
22.912	0.103676	0.0699392					22.912	0.171362	0.187888
22.928	-0.00336712	0.0698971					22.928	0.181009	0.187798
22.944	0.0517444	0.0698551					22.944	0.207316	0.187708
22.96	0.0789195	0.0698132					22.96	0.195839	0.187619
22.976	0.0407549	0.0697712					22.976	0.133609	0.187529
22.992	0.0193823	0.0697293					22.992	0.185605	0.187439
23.008	0.0783557	0.0696874					23.008	0.215851	0.18735
23.024	0.0165008	0.0696455					23.024	0.161034	0.18726
23.04	0.0869125	0.0696037					23.04	0.210947	0.187171
23.056	0.103185	0.0695619					23.056	0.171216	0.187081
23.072	0.0257802	0.0695201					23.072	0.139785	0.186992
23.088	0.143264	0.0694783					23.088	0.206726	0.186902
23.104	0.0727088	0.0694366					23.104	0.197578	0.186813
23.12	0.154511	0.0693948					23.12	0.194891	0.186724
23.136	0.0387574	0.0693531					23.136	0.188441	0.186634
23.152	0.0254144	0.0693115					23.152	0.208536	0.186545
23.168	0.0995613	0.0692698					23.168	0.199886	0.186456
23.184	0.132278	0.0692282					23.184	0.173906	0.186367
23.2	0.0656101	0.0691866					23.2	0.169551	0.186278
23.216	0.0274312	0.069145					23.216	0.180993	0.186189
23.232	0.086781	0.0691035					23.232	0.186346	0.1861
23.248	0.048191	0.069062					23.248	0.169938	0.186011
23.264	0.130051	0.0690205					23.264	0.186257	0.185922
23.28	0.0840487	0.068979					23.28	0.188109	0.185833
23.296	0.10872	0.0689376					23.296	0.183862	0.185744
23.312	0.0801197	0.0688961					23.312	0.204029	0.185655
23.328	-0.0337045	0.0688547					23.328	0.190814	0.185567
23.344	0.0886966	0.0688134					23.344	0.136575	0.185478
23.36	0.0786043	0.068772					23.36	0.173765	0.185389
23.376	-0.0369705	0.0687307					23.376	0.213832	0.185301
23.392	-0.00297016	0.0686894					23.392	0.198503	0.185212
23.408	0.0786431	0.0686481					23.408	0.160605	0.185124
23.424	0.0543	0.0686069					23.424	0.164219	0.185035
23.44	0.0659151	0.0685657					23.44	0.151371	0.184947
23.456	-0.0113836	0.0685245					23.456	0.16413	0.184858
23.472	0.0701311	0.0684833					23.472	0.183724	0.18477
23.488	0.0964586	0.0684421					23.488	0.167793	0.184681
23.504	0.0415703	0.068401					23.504	0.183043	0.184593
23.52	0.072474	0.0683599					23.52	0.174355	0.184505
23.536	0.0282617	0.0683188					23.536	0.157393	0.184417
23.552	0.0286131	0.0682778					23.552	0.18905	0.184329
23.568	0.0591486	0.0682368					23.568	0.259724	0.18424
23.584	0.0197864	0.0681958					23.584	0.202003	0.184152
23.6	0.0568724	0.0681548					23.6	0.192549	0.184064
23.616	0.0193142	0.0681138					23.616	0.199419	0.183976
23.632	0.101259	0.0680729					23.632	0.160844	0.183888
23.648	0.0141813	0.068032					23.648	0.200543	0.183801
23.664	0.0246459	0.0679911					23.664	0.162896	0.183713
23.68	-0.00167917	0.0679503					23.68	0.162915	0.183625
23.696	0.0799084	0.0679095					23.696	0.167449	0.183537
23.712	0.0281727	0.0678687					23.712	0.172448	0.183449
23.728	0.022179	0.0678279					23.728	0.166667	0.183362
23.744	0.0753418	0.0677871					23.744	0.195278	0.183274
23.76	0.0506965	0.0677464					23.76	0.178309	0.183186
23.776	0.0394625	0.0677057					23.776	0.198758	0.183099
23.792	0.0731417	0.067665					23.792	0.236481	0.183011
23.808	-0.0681892	0.0676244					23.808	0.19978	0.182924
23.824	-0.0116719	0.0675837					23.824	0.163535	0.182836
23.84	0.0373299	0.0675431					23.84	0.217928	0.182749
23.856	0.104957	0.0675025					23.856	0.181055	0.182662
23.872	-0.00205194	0.067462					23.872	0.188514	0.182574
23.888	0.0541345	0.0674214					23.888	0.175018	0.182487
23.904	0.0613658	0.0673809					23.904	0.167459	0.1824
23.92	0.0501892	0.0673404					23.92	0.192208	0.182313
23.936	0.10726	0.0673					23.936	0.163622	0.182225
23.952	0.0664491	0.0672595					23.952	0.172457	0.182138
23.968	0.0363727	0.0672191					23.968	0.193161	0.182051
23.984	0.0883654	0.0671787					23.984	0.214286	0.181964
24	0.0533865	0.0671384					24	0.148271	0.181877
24.016	0.0559209	0.067098					24.016	0.174934	0.18179
24.032	0.0585586	0.0670577					24.032	0.19688	0.181703
24.048	0.021749	0.0670174					24.048	0.183546	0.181617
24.064	0.00398676	0.0669772					24.064	0.135593	0.18153
24.08	0.0839863	0.0669369					24.08	0.121452	0.181443
24.096	0.0641754	0.0668967					24.096	0.152073	0.181356
24.112	0.0805571	0.0668565					24.112	0.211305	0.18127
24.128	0.0750626	0.0668163					24.128	0.179709	0.181183
24.144	0.0561288	0.0667762					24.144	0.140607	0.181096
24.16	0.0993264	0.0667361					24.16	0.162016	0.18101
24.176	0.0334944	0.066696					24.176	0.198687	0.180923
24.192	0.103832	0.0666559					24.192	0.154945	0.180837
24.208	0.138486	0.0666158					24.208	0.164219	0.18075
24.224	0.0702255	0.0665758					24.224	0.171593	0.180664
24.24	0.0931651	0.0665358					24.24	0.181492	0.180577
24.256	0.0504124	0.0664958					24.256	0.229266	0.180491
24.272	0.0380855	0.0664559					24.272	0.200736	0.180405
24.288	0.0692118	0.066416					24.288	0.180045	0.180319
24.304	0.123514	0.0663761					24.304	0.140707	0.180232
24.32	-0.000479188	0.0663362					24.32	0.174816	0.180146
24.336	0.0747725	0.0662963					24.336	0.210706	0.18006
24.352	0.115584	0.0662565					24.352	0.184656	0.179974
24.368	0.0189286	0.0662167					24.368	0.152204	0.179888
24.384	0.0329162	0.0661769					24.384	0.16891	0.179802
24.4	0.118421	0.0661371					24.4	0.14226	0.179716
24.416	0.0985867	0.0660974					24.416	0.137815	0.17963
24.432	0.0457587	0.0660577					24.432	0.167544	0.179544
24.448	0.0727349	0.066018					24.448	0.140018	0.179459
24.464	0.0759357	0.0659783					24.464	0.183775	0.179373
24.48	0.0935038	0.0659387					24.48	0.148051	0.179287
24.496	0.0791728	0.065899					24.496	0.193068	0.179201
24.512	0.00618793	0.0658595					24.512	0.165751	0.179116
24.528	0.115764	0.0658199					24.528	0.215649	0.17903
24.544	0.0973352	0.0657803					24.544	0.20807	0.178944
24.56	0.118887	0.0657408					24.56	0.123621	0.178859
24.576	0.0347131	0.0657013					24.576	0.108108	0.178773
24.592	0.0409304	0.0656618					24.592	0.161453	0.178688
24.608	0.0513052	0.0656224					24.608	0.163023	0.178603
24.624	0.0288718	0.0655829					24.624	0.163717	0.178517
24.64	0.0643813	0.0655435					24.64	0.174396	0.178432
24.656	0.0129577	0.0655042					24.656	0.178641	0.178346
24.672	0.044051	0.0654648					24.672	0.17341	0.178261
24.688	0.125796	0.0654255					24.688	0.191745	0.178176
24.704	0.125769	0.0653862					24.704	0.151596	0.178091
24.72	0.00735287	0.0653469					24.72	0.190532	0.178006
24.736	0.0678006	0.0653076					24.736	0.181312	0.177921
24.752	0.144993	0.0652684					24.752	0.183806	0.177836
24.768	0.0647261	0.0652292					24.768	0.153336	0.177751
24.784	0.00520861	0.06519					24.784	0.158032	0.177666
24.8	0.0305228	0.0651508					24.8	0.146552	0.177581
24.816	0.0833391	0.0651116					24.816	0.180892	0.177496
24.832	0.0333255	0.0650725					24.832	0.193639	0.177411
24.848	0.0462184	0.0650334					24.848	0.149824	0.177326
24.864	0.0847675	0.0649943					24.864	0.174319	0.177241
24.88	-0.0296246	0.0649553					24.88	0.136523	0.177157
24.896	-0.0492952	0.0649163					24.896	0.168757	0.177072
24.912	0.0273834	0.0648773					24.912	0.18796	0.176987
24.928	0.0386764	0.0648383					24.928	0.153002	0.176903
24.944	-0.00221693	0.0647993					24.944	0.193556	0.176818
24.96	0.0166673	0.0647604					24.96	0.180144	0.176734
24.976	0.0251538	0.0647215					24.976	0.164557	0.176649
24.992	-0.00469175	0.0646826					24.992	0.180762	0.176565
25.008	0.0129068	0.0646437					25.008	0.189689	0.17648
25.024	-0.0157617	0.0646049					25.024	0.17808	0.176396
25.04	0.0371502	0.0645661					25.04	0.16281	0.176312
25.056	0.0436025	0.0645273					25.056	0.162406	0.176227
25.072	0.128943	0.0644885					25.072	0.174252	0.176143
25.088	0.0495753	0.0644498					25.088	0.182665	0.176059
25.104	0.0155412	0.064411					25.104	0.134597	0.175975
25.12	0.0889077	0.0643723					25.12	0.183168	0.175891
25.136	-0.00029195	0.0643337					25.136	0.149561	0.175807
25.152	0.00835805	0.064295					25.152	0.193404	0.175722
25.168	0.0613658	0.0642564					25.168	0.212697	0.175638
25.184	0.0964159	0.0642178					25.184	0.144671	0.175555
25.2	0.0546826	0.0641792					25.2	0.146982	0.175471
25.216	0.0967724	0.0641406					25.216	0.154282	0.175387
25.232	-0.111382	0.0641021					25.232	0.186375	0.175303
25.248	0.0413563	0.0640636					25.248	0.153595	0.175219
25.264	-0.0399296	0.0640251					25.264	0.181253	0.175135
25.28	-0.0354108	0.0639866					25.28	0.164219	0.175052
25.296	0.00111267	0.0639481					25.296	0.204555	0.174968
25.312	0.0916998	0.0639097					25.312	0.189816	0.174884
25.328	0.0537555	0.0638713					25.328	0.232906	0.174801
25.344	0.0129068	0.0638329					25.344	0.211955	0.174717
25.36	0.032618	0.0637946					25.36	0.180205	0.174634
25.376	0.0993264	0.0637563					25.376	0.176059	0.17455
25.392	0.0802056	0.063718					25.392	0.112872	0.174467
25.408	0.0613658	0.0636797					25.408	0.179731	0.174383
25.424	0.0726569	0.0636414					25.424	0.186754	0.1743
25.44	0.0195301	0.0636032					25.44	0.182321	0.174217
25.456	0.0457291	0.063565					25.456	0.150068	0.174133
25.472	-0.000705379	0.0635268					25.472	0.170168	0.17405
25.488	0.077289	0.0634886					25.488	0.141394	0.173967
25.504	-0.0173263	0.0634504					25.504	0.107688	0.173884
25.52	-0.146904	0.0634123					25.52	0.186494	0.173801
25.536	0.0725546	0.0633742					25.536	0.180134	0.173718
25.552	0.0384599	0.0633361					25.552	0.191735	0.173634
25.568	0.0776999	0.0632981					25.568	0.17627	0.173551
25.584	0.125269	0.0632601					25.584	0.16781	0.173469
25.6	0.0431301	0.063222					25.6	0.20738	0.173386
25.616	0.105901	0.0631841					25.616	0.195222	0.173303
25.632	0.0434478	0.0631461					25.632	0.200999	0.17322
25.648	0.0234869	0.0631082					25.648	0.156425	0.173137
25.664	-0.0680421	0.0630702					25.664	0.173765	0.173054
25.68	-0.00469175	0.0630323					25.68	0.172388	0.172972
25.696	-0.0566998	0.0629945					25.696	0.107826	0.172889
25.712	-0.00740367	0.0629566					25.712	0.184226	0.172806
25.728	0.0362711	0.0629188					25.728	0.159433	0.172724
25.744	0.0331116	0.062881					25.744	0.178608	0.172641
25.76	0.0152689	0.0628432					25.76	0.234659	0.172559
25.776	0.0922694	0.0628054					25.776	0.21005	0.172476
25.792	-0.108188	0.0627677					25.792	0.165243	0.172394
25.808	-0.0428914	0.06273					25.808	0.193752	0.172311
25.824	0.0652679	0.0626923					25.824	0.188049	0.172229
25.84	0.0966497	0.0626546					25.84	0.153249	0.172146
25.856	0.0313444	0.062617					25.856	0.159491	0.172064
25.872	0.0613658	0.0625794					25.872	0.159551	0.171982
25.888	-0.0173263	0.0625418					25.888	0.188613	0.1719
25.904	0.0220386	0.0625042					25.904	0.151881	0.171818
25.92	-0.105942	0.0624666					25.92	0.245707	0.171735
25.936	-0.0317426	0.0624291					25.936	0.160308	0.171653
25.952	-0.0220867	0.0623916					25.952	0.157243	0.171571
25.968	-0.0541498	0.0623541					25.968	0.194258	0.171489
25.984	0.0791088	0.0623166					25.984	0.162127	0.171407
26	-0.131807	0.0622792					26	0.122647	0.171325
26.016	0.0570605	0.0622418					26.016	0.194618	0.171243
26.032	0.0653053	0.0622044					26.032	0.140094	0.171162
26.048	0.0568227	0.062167					26.048	0.139205	0.17108
26.064	0.056772	0.0621296					26.064	0.210035	0.170998
26.08	0.106886	0.0620923					26.08	0.193527	0.170916
26.096	0.0958287	0.062055					26.096	0.130436	0.170835
26.112	0.0362711	0.0620177					26.112	0.139197	0.170753
26.128	0.0100412	0.0619805					26.128	0.189724	0.170671
26.144	0.0509661	0.0619432					26.144	0.207547	0.17059
26.16	-0.0642246	0.061906					26.16	0.141339	0.170508
26.176	0.0613658	0.0618688					26.176	0.230395	0.170427
26.192	0.0948277	0.0618316					26.192	0.198206	0.170345
26.208	0.107631	0.0617945					26.208	0.125438	0.170264
26.224	0.0747362	0.0617573					26.224	0.181844	0.170182
26.24	0.0860936	0.0617202					26.24	0.165942	0.170101
26.256	0.0340495	0.0616832					26.256	0.206	0.17002
26.272	0.0398944	0.0616461					26.272	0.177169	0.169938
26.288	0.163028	0.0616091					26.288	0.201021	0.169857
26.304	-0.0737263	0.061572					26.304	0.136357	0.169776
26.32	0.0270522	0.061535					26.32	0.156325	0.169695
26.336	-0.0220867	0.0614981					26.336	0.156339	0.169614
26.352	0.0206996	0.0614611					26.352	0.179161	0.169533
26.368	0.0880157	0.0614242					26.368	0.216093	0.169452
26.384	0.0396679	0.0613873					26.384	0.182723	0.169371
26.4	-0.0409795	0.0613504					26.4	0.185449	0.16929
26.416	0.00240781	0.0613135					26.416	0.173688	0.169209
26.432	-0.019497	0.0612767					26.432	0.132084	0.169128
26.448	0.149645	0.0612399					26.448	0.183555	0.169047
26.464	0.152852	0.0612031					26.464	0.213985	0.168966
26.48	0.0522355	0.0611663					26.48	0.239382	0.168885
26.496	0.066018	0.0611296					26.496	0.181055	0.168805
26.512	0.0233117	0.0610928					26.512	0.194472	0.168724
26.528	0.0447838	0.0610561					26.528	0.187249	0.168643
26.544	0.0011661	0.0610194					26.544	0.10122	0.168563
26.56	0.0476034	0.0609828					26.56	0.136544	0.168482
26.576	0.014408	0.0609461					26.576	0.221391	0.168402
26.592	0.065769	0.0609095					26.592	0.102852	0.168321
26.608	0.102764	0.0608729					26.608	0.194976	0.168241
26.624	0.0880157	0.0608363					26.624	0.240132	0.16816
26.64	0.066018	0.0607998					26.64	0.193149	0.16808
26.656	-0.0145602	0.0607633					26.656	0.185127	0.167999
26.672	0.176252	0.0607267					26.672	0.144071	0.167919
26.688	0.0844302	0.0606903					26.688	0.150961	0.167839
26.704	0.0379382	0.0606538					26.704	0.165325	0.167759
26.72	-0.0818885	0.0606173					26.72	0.196056	0.167678
26.736	0.0400611	0.0605809					26.736	0.264023	0.167598
26.752	0.104957	0.0605445					26.752	0.131974	0.167518
26.768	0.0373921	0.0605081					26.768	0.0518123	0.167438
26.784	0.00444694	0.0604718					26.784	0.167757	0.167358
26.8	0.140665	0.0604355					26.8	0.198758	0.167278
26.816	0.0188921	0.0603991					26.816	0.181018	0.167198
26.832	-0.0213595	0.0603629					26.832	0.13981	0.167118
26.848	0.0224109	0.0603266					26.848	0.218177	0.167038
26.864	0.0194332	0.0602903					26.864	0.189751	0.166958
26.88	-0.0176225	0.0602541					26.88	0.100126	0.166879
26.896	-0.0392776	0.0602179					26.896	0.136492	0.166799
26.912	-0.123999	0.0601817					26.912	0.201505	0.166719
26.928	0.0188921	0.0601456					26.928	0.161582	0.166639
26.944	0.12288	0.0601094					26.944	0.207547	0.16656
26.96	0.0471271	0.0600733					26.96	0.143676	0.16648
26.976	-0.00345282	0.0600372					26.976	0.192521	0.166401
26.992	0.0613658	0.0600011					26.992	0.231819	0.166321
27.008	0.0476034	0.0599651					27.008	0.179445	0.166241
27.024	0.0726569	0.0599291					27.024	0.16027	0.166162
27.04	0.0515843	0.0598931					27.04	0.151137	0.166083
27.056	-0.0469915	0.0598571					27.056	0.213936	0.166003
27.072	0.0428566	0.0598211					27.072	0.168679	0.165924
27.088	-0.0465734	0.0597852					27.088	0.148831	0.165845
27.104	0.102764	0.0597492					27.104	0.178219	0.165765
27.12	0.00195635	0.0597133					27.12	0.196657	0.165686
27.136	0.130204	0.0596775					27.136	0.190184	0.165607
27.152	-0.00381959	0.0596416					27.152	0.183047	0.165528
27.168	0.0667483	0.0596058					27.168	0.163082	0.165449
27.184	0.0506965	0.0595699					27.184	0.219362	0.165369
27.2	0.189495	0.0595342					27.2	0.116794	0.16529
27.216	0.0262859	0.0594984					27.216	0.0972992	0.165211
27.232	0.0496314	0.0594626					27.232	0.153595	0.165132
27.248	0.0213278	0.0594269					27.248	0.210624	0.165053
27.264	0.00903231	0.0593912					27.264	0.185408	0.164975
27.28	-0.043735	0.0593555					27.28	0.215382	0.164896
27.296	0.0352627	0.0593199					27.296	0.0861636	0.164817
27.312	0.104957	0.0592842					27.312	0.15846	0.164738
27.328	0.0422843	0.0592486					27.328	0.238316	0.164659
27.344	-0.00745412	0.059213					27.344	0.124237	0.164581
27.36	-0.0419376	0.0591774					27.36	0.206802	0.164502
27.376	0.0310282	0.0591419					27.376	0.12744	0.164423
27.392	-0.033732	0.0591063					27.392	0.204611	0.164345
27.408	0.104307	0.0590708					27.408	0.208259	0.164266
27.424	-0.080751	0.0590353					27.424	0.151303	0.164188
27.44	0.0924445	0.0589998					27.44	0.171517	0.164109
27.456	-0.0250385	0.0589644					27.456	0.174782	0.164031
27.472	0.0431301	0.058929					27.472	0.112938	0.163952
27.488	0.0613658	0.0588936					27.488	0.166632	0.163874
27.504	0.00272611	0.0588582					27.504	0.237971	0.163796
27.52	0.0556165	0.0588228					27.52	0.164607	0.163717
27.536	0.0448393	0.0587875					27.536	0.170997	0.163639
27.552	0.148304	0.0587521					27.552	0.18077	0.163561
27.568	0.1874	0.0587168					27.568	0.0858466	0.163483
27.584	-0.0559802	0.0586816					27.584	0.0601051	0.163404
27.6	0.114023	0.0586463					27.6	0.132956	0.163326
27.616	0.115764	0.0586111					27.616	0.18601	0.163248
27.632	-0.00600284	0.0585758					27.632	0.161017	0.16317
27.648	-0.115339	0.0585407					27.648	0.217175	0.163092
27.664	0.0125991	0.0585055					27.664	0.139554	0.163014
27.68	0.0613658	0.0584703					27.68	0.201276	0.162936
27.696	-0.0169422	0.0584352					27.696	0.163717	0.162858
27.712	-0.02478	0.0584001					27.712	0.113539	0.162781
27.728	0.043904	0.058365					27.728	0.167782	0.162703
27.744	-0.0668559	0.0583299					27.744	0.116406	0.162625
27.76	0.0140997	0.0582949					27.76	0.20961	0.162547
27.776	0.174122	0.0582599					27.776	0.140324	0.16247
27.792	0.144679	0.0582248					27.792	0.219115	0.162392
27.808	0.0296239	0.0581899					27.808	0.0978993	0.162314
27.824	-0.00501472	0.0581549					27.824	0.242244	0.162237
27.84	0.133407	0.05812					27.84	0.0762898	0.162159
27.856	0.118381	0.058085					27.856	0.113811	0.162082
27.872	0.078434	0.0580501					27.872	0.160647	0.162004
27.888	0.00264157	0.0580153					27.888	0.118223	0.161927
27.904	-0.0379983	0.0579804					27.904	0.158109	0.161849
27.92	0.0175735	0.0579456					27.92	0.173878	0.161772
27.936	0.125269	0.0579107					27.936	0.149047	0.161695
27.952	0.0419847	0.0578759					27.952	0.132582	0.161617
27.968	0.00784085	0.0578412					27.968	0.199711	0.16154
27.984	-0.00241606	0.0578064					27.984	0.157859	0.161463
28	0.120664	0.0577717					28	0.145767	0.161386
28.016	-0.0273311	0.057737					28.016	0.108232	0.161308
28.032	0.177067	0.0577023					28.032	0.23231	0.161231
28.048	-0.111514	0.0576676					28.048	0.250939	0.161154
28.064	0.0485334	0.057633					28.064	0.121977	0.161077
28.08	-0.0226849	0.0575983					28.08	0.118142	0.161
28.096	-0.0164245	0.0575637					28.096	0.137224	0.160923
28.112	0.0410266	0.0575291					28.112	0.117689	0.160846
28.128	0.104957	0.0574946					28.128	0.162252	0.160769
28.144	-0.0411921	0.05746					28.144	0.202175	0.160693
28.16	-0.026088	0.0574255					28.16	0.189338	0.160616
28.176	0.195935	0.057391					28.176	0.216906	0.160539
28.192	-0.0473658	0.0573565					28.192	0.168495	0.160462
28.208	-0.0560897	0.0573221					28.208	0.152555	0.160386
28.224	-0.00842698	0.0572876					28.224	0.176802	0.160309
28.24	-0.011161	0.0572532					28.24	0.0458957	0.160232
28.256	-0.0866801	0.0572188					28.256	0.170864	0.160156
28.272	-0.0258842	0.0571844					28.272	0.165355	0.160079
28.288	-0.00600284	0.0571501					28.288	0.148718	0.160003
28.304	-0.0164245	0.0571157					28.304	0.174285	0.159926
28.32	-0.00353397	0.0570814					28.32	0.0688265	0.15985
28.336	0.0419847	0.0570471					28.336	0.163717	0.159773
28.352	-0.0113033	0.0570128					28.352	0.166297	0.159697
28.368	-0.0578696	0.0569786					28.368	0.131974	0.159621
28.384	0.0613658	0.0569443					28.384	0.125518	0.159544
28.4	0.111105	0.0569101					28.4	0.275059	0.159468
28.416	-0.0317426	0.0568759					28.416	0.141264	0.159392
28.432	-0.0273311	0.0568417					28.432	0.148718	0.159316
28.448	0.0613658	0.0568076					28.448	0.174593	0.159239
28.464	-0.0407678	0.0567735					28.464	0.148831	0.159163
28.48	-0.00842698	0.0567393					28.48	0.134972	0.159087
28.496	0.0760922	0.0567053					28.496	0.179647	0.159011
28.512	0.150417	0.0566712					28.512	0.15743	0.158935
28.528	-0.130683	0.0566371					28.528	0.213171	0.158859
28.544	-0.0148953	0.0566031					28.544	0.150456	0.158783
28.56	0.115466	0.0565691					28.56	0.187641	0.158707
28.576	0.038795	0.0565351					28.576	0.165708	0.158631
28.592	-0.13654	0.0565011					28.592	0.13981	0.158556
28.608	-0.104887	0.0564672					28.608	0.0875576	0.15848
28.624	0.0973352	0.0564333					28.624	0.0846434	0.158404
28.64	-0.040898	0.0563994					28.64	0.103865	0.158328
28.656	0.0383746	0.0563655					28.656	0.237463	0.158253
28.672	-0.0389794	0.0563316					28.672	0.17678	0.158177
28.688	0.0403334	0.0562978					28.688	0.123013	0.158101
28.704	-0.0208194	0.0562639					28.704	0.233634	0.158026
28.72	0.00310357	0.0562301					28.72	0.171386	0.15795
28.736	0.134049	0.0561963					28.736	0.180753	0.157875
28.752	0.0103306	0.0561626					28.752	0.175149	0.157799
28.768	0.0613658	0.0561288					28.768	0.270812	0.157724
28.784	-0.00469175	0.0560951					28.784	0.145689	0.157648
28.8	-0.0623209	0.0560614					28.8	0.125561	0.157573
28.816	-0.0958345	0.0560277					28.816	0.114795	0.157498
28.832	-0.0992437	0.055994					28.832	0.125304	0.157422
28.848	-0.0428914	0.0559604					28.848	0.197863	0.157347
28.864	0.00812942	0.0559268					28.864	0.104651	0.157272
28.88	0.0133111	0.0558932					28.88	0.178237	0.157197
28.896	0.0949839	0.0558596					28.896	0.202111	0.157122
28.912	0.0304584	0.055826					28.912	0.114195	0.157047
28.928	-0.00976773	0.0557925					28.928	0.213678	0.156972
28.944	0.0365236	0.055759					28.944	0.146069	0.156896
28.96	0.0224109	0.0557255					28.96	0.173554	0.156821
28.976	-0.0563533	0.055692					28.976	0.193527	0.156747
28.992	0.0449492	0.0556585					28.992	0.203547	0.156672
29.008	-0.0703263	0.0556251					29.008	0.0580197	0.156597
29.024	0.0832834	0.0555917					29.024	0.103161	0.156522
29.04	0.0449492	0.0555582					29.04	0.0434783	0.156447
29.056	0.0331116	0.0555249					29.056	0.130985	0.156372
29.072	-0.125814	0.0554915					29.072	0.084922	0.156297
29.088	-0.0615447	0.0554582					29.088	0.125304	0.156223
29.104	0.0379382	0.0554248					29.104	0.0713077	0.156148
29.12	-0.0306607	0.0553915					29.12	0.105599	0.156073
29.136	-0.102613	0.0553583					29.136	0.146552	0.155999
29.152	-0.0835316	0.055325					29.152	0.164075	0.155924
29.168	0.0310282	0.0552918					29.168	0.199053	0.15585
29.184	-0.0932095	0.0552585					29.184	0.197763	0.155775
29.2	-0.0139644	0.0552253					29.2	0.147668	0.155701
29.216	-0.102613	0.0551921					29.216	0.16151	0.155626
29.232	-0.130835	0.055159					29.232	0.196926	0.155552
29.248	-0.0371315	0.0551258					29.248	0.0979499	0.155478
29.264	0.0164582	0.0550927					29.264	0.087343	0.155403
29.28	0.00250822	0.0550596					29.28	0.158072	0.155329
29.296	-0.109233	0.0550265					29.296	0.187216	0.155255
29.312	-0.119406	0.0549935					29.312	0.137176	0.155181
29.328	0.0408576	0.0549604					29.328	0.124034	0.155106
29.344	0.100781	0.0549274					29.344	0.148051	0.155032
29.36	0.0613658	0.0548944					29.36	0.20009	0.154958
29.376	0.107396	0.0548614					29.376	0.122602	0.154884
29.392	-0.111759	0.0548285					29.392	0.125676	0.15481
29.408	0.014408	0.0547955					29.408	0.150178	0.154736
29.424	0.137019	0.0547626					29.424	0.194023	0.154662
29.44	-0.0215556	0.0547297					29.44	0.10399	0.154588
29.456	0.0435254	0.0546968					29.456	0.186928	0.154514
29.472	0.164823	0.0546639					29.472	0.149976	0.15444
29.488	-0.044964	0.0546311					29.488	0.250781	0.154366
29.504	-0.110942	0.0545983					29.504	0.119702	0.154293
29.52	0.140243	0.0545655					29.52	0.164403	0.154219
29.536	-0.067024	0.0545327					29.536	0.0352364	0.154145
29.552	-0.0399296	0.0544999					29.552	0.20824	0.154072
29.568	-0.0642246	0.0544672					29.568	0.125335	0.153998
29.584	-0.155746	0.0544344					29.584	0.143942	0.153924
29.6	-0.048986	0.0544017					29.6	0.118321	0.153851
29.616	-0.026892	0.054369					29.616	0.097257	0.153777
29.632	0.0354817	0.0543364					29.632	0.143942	0.153704
29.648	-0.0992437	0.0543037					29.648	0.191935	0.15363
29.664	0.0702255	0.0542711					29.664	0.164917	0.153557
29.68	-0.0126099	0.0542385					29.68	0.135343	0.153483
29.696	-0.0471207	0.0542059					29.696	0.0650397	0.15341
29.712	0.177943	0.0541733					29.712	0.263214	0.153337
29.728	-0.0143108	0.0541408					29.728	0.0847861	0.153263
29.744	0.0951218	0.0541083					29.744	0.165243	0.15319
29.76	0.154065	0.0540757					29.76	0.156934	0.153117
29.776	0.0613658	0.0540433					29.776	0.120342	0.153044
29.792	0.0613658	0.0540108					29.792	0.126141	0.15297
29.808	0.0613658	0.0539783					29.808	0.163393	0.152897
29.824	-0.032247	0.0539459					29.824	0.244732	0.152824
29.84	-0.109233	0.0539135					29.84	0.186965	0.152751
29.856	0.014408	0.0538811					29.856	0.166834	0.152678
29.872	0.0706243	0.0538487					29.872	0.151607	0.152605
29.888	-0.0340563	0.0538164					29.888	0.111538	0.152532
29.904	0.00695604	0.053784					29.904	0.191643	0.152459
29.92	0.0516992	0.0537517					29.92	0.275382	0.152386
29.936	-0.151075	0.0537194					29.936	0.0943046	0.152314
29.952	-0.0515089	0.0536871					29.952	0.167854	0.152241
29.968	0.0613658	0.0536549					29.968	0.192587	0.152168
29.984	0.149645	0.0536226					29.984	0.167656	0.152095
30	-0.069454	0.0535904					30	0.119702	0.152023
30.016	0.0514666	0.0535582					30.016	0.157713	0.15195
30.032	-0.0104576	0.053526					30.032	0.200692	0.151877
30.048	-0.0215556	0.0534939					30.048	0.0764304	0.151805
30.064	0.0431301	0.0534617					30.064	0.129709	0.151732
30.08	0.0886038	0.0534296					30.08	0.0567929	0.15166
30.096	-0.0308482	0.0533975					30.096	0.18041	0.151587
30.112	-0.0956384	0.0533654					30.112	0.110941	0.151515
30.128	0.015456	0.0533334					30.128	0.25162	0.151442
30.144	0.00250822	0.0533013					30.144	0.145974	0.15137
30.16	-0.0442641	0.0532693					30.16	0.126741	0.151297
30.176	-0.0677435	0.0532373					30.176	0.181534	0.151225
30.192	-0.00133602	0.0532053					30.192	0.185148	0.151153
30.208	0.031756	0.0531733					30.208	0.180581	0.151081
30.224	0.043904	0.0531414					30.224	0.225237	0.151008
30.24	-0.0566998	0.0531095					30.24	0.142835	0.150936
30.256	-0.0241406	0.0530775					30.256	0.217833	0.150864
30.272	0.0512225	0.0530456					30.272	0.102596	0.150792
30.288	-0.0795917	0.0530138					30.288	0.202393	0.15072
30.304	0.0194332	0.0529819					30.304	0.164557	0.150648
30.32	-0.0160917	0.0529501					30.32	0.127488	0.150576
30.336	-0.0199174	0.0529183					30.336	0.159051	0.150504
30.352	-0.080751	0.0528865					30.352	0.170136	0.150432
30.368	-0.127301	0.0528547					30.368	0.102872	0.15036
30.384	-0.115488	0.0528229					30.384	0.182508	0.150288
30.4	-0.138195	0.0527912					30.4	0.194661	0.150216
30.416	-0.103018	0.0527595					30.416	0.148649	0.150144
30.432	-0.0410761	0.0527278					30.432	0.16506	0.150073
30.448	-0.0515089	0.0526961					30.448	0.174782	0.150001
30.464	-0.169896	0.0526644					30.464	0.144156	0.149929
30.48	0.0272554	0.0526328					30.48	0.161017	0.149857
30.496	0.0171816	0.0526012					30.496	0.0905512	0.149786
30.512	0.0159626	0.0525696					30.512	0.13791	0.149714
30.528	-0.0399296	0.052538					30.528	0.103622	0.149643
30.544	-0.0956384	0.0525064					30.544	0.252968	0.149571
30.56	0.0501128	0.0524749					30.56	0.279626	0.1495
30.576	0.128758	0.0524433					30.576	0.214937	0.149428
30.592	-0.00650802	0.0524118					30.592	0.193802	0.149357
30.608	-0.0109839	0.0523803					30.608	0.117284	0.149285
30.624	-0.0241406	0.0523489					30.624	0.126539	0.149214
30.64	-0.107483	0.0523174					30.64	0.165417	0.149143
30.656	-0.0351758	0.052286					30.656	0.0861092	0.149071
30.672	-0.0767746	0.0522546					30.672	0.160161	0.149
30.688	0.0247238	0.0522232					30.688	0.132751	0.148929
30.704	-0.155746	0.0521918					30.704	0.0152719	0.148858
30.72	-0.0351758	0.0521604					30.72	0.223656	0.148787
30.736	-0.138195	0.0521291					30.736	0.0663143	0.148715
30.752	-0.202088	0.0520978					30.752	0.102462	0.148644
30.768	0.197526	0.0520665					30.768	0.137565	0.148573
30.784	0.0204751	0.0520352					30.784	0.199923	0.148502
30.8	-0.0849631	0.0520039					30.8	0.219309	0.148431
30.816	-0.0598207	0.0519727					30.816	0.257051	0.14836
30.832	0.0613658	0.0519414					30.832	0.125419	0.148289
30.848	-0.120076	0.0519102					30.848	0.0713077	0.148218
30.864	0.0613658	0.051879					30.864	0.173149	0.148148
30.88	-0.016616	0.0518479					30.88	0.231707	0.148077
30.896	-0.216313	0.0518167					30.896	0.202956	0.148006
30.912	0.00547785	0.0517856					30.912	0.0274889	0.147935
30.928	-0.0329624	0.0517545					30.928	0.164112	0.147865
30.944	0.0613658	0.0517234					30.944	0.11879	0.147794
30.96	-0.0917712	0.0516923					30.96	0.0648654	0.147723
30.976	0.0397817	0.0516612					30.976	0.119835	0.147653
30.992	-0.069951	0.0516302					30.992	0.0445772	0.147582
31.008	-0.119406	0.0515992					31.008	0.134249	0.147511
31.024	0.113194	0.0515682					31.024	0.126289	0.147441
31.04	-0.104216	0.0515372					31.04	0.125419	0.14737
31.056	-0.026088	0.0515062					31.056	0.194957	0.1473
31.072	-0.148368	0.0514753					31.072	0.0618231	0.14723
31.088	-0.067024	0.0514443					31.088	0.0947441	0.147159
31.104	-0.0782773	0.0514134					31.104	0.204446	0.147089
31.12	-0.195242	0.0513825					31.12	0.0415454	0.147019
31.136	-0.116613	0.0513517					31.136	0.217955	0.146948
31.152	-0.00513664	0.0513208					31.152	0.14249	0.146878
31.168	-0.153854	0.05129					31.168	0.136173	0.146808
31.184	-0.0264212	0.0512592					31.184	0.125419	0.146738
31.2	-0.0187863	0.0512284					31.2	0.24379	0.146668
31.216	-0.104644	0.0511976					31.216	0.0763838	0.146597
31.232	0.0494616	0.0511668					31.232	0.184411	0.146527
31.248	-0.0485393	0.0511361					31.248	0.122785	0.146457
31.264	0.0257802	0.0511053					31.264	0.172043	0.146387
31.28	0.0726569	0.0510746					31.28	0.242244	0.146317
31.296	0.133243	0.0510439					31.296	0.277384	0.146247
31.312	0.0310282	0.0510133					31.312	0.143777	0.146177
31.328	-0.121827	0.0509826					31.328	0.184226	0.146108
31.344	0.0197864	0.050952					31.344	0.0551227	0.146038
31.36	0.0613658	0.0509214					31.36	0.143538	0.145968
31.376	0.0183368	0.0508908					31.376	0.145831	0.145898
31.392	0.0257802	0.0508602					31.392	0.119058	0.145828
31.408	-0.0509951	0.0508296					31.408	0.103783	0.145759
31.424	-0.182564	0.0507991					31.424	0.100962	0.145689
31.44	-0.0730146	0.0507686					31.44	0.17696	0.145619
31.456	-0.0424865	0.0507381					31.456	0.0993068	0.14555
31.472	-0.0334455	0.0507076					31.472	0.0953003	0.14548
31.488	-0.00133602	0.0506771					31.488	0.109254	0.145411
31.504	-0.155746	0.0506467					31.504	0.120837	0.145341
31.52	-0.128963	0.0506162					31.52	0.0905512	0.145272
31.536	0.0963166	0.0505858					31.536	0.0710456	0.145202
31.552	-0.0473658	0.0505554					31.552	0.185845	0.145133
31.568	-0.0126099	0.0505251					31.568	0.104468	0.145063
31.584	-0.104216	0.0504947					31.584	-0.00605481	0.144994
31.6	-0.0907601	0.0504644					31.6	0.265074	0.144925
31.616	0.00695604	0.050434					31.616	0.171078	0.144855
31.632	0.0267774	0.0504037					31.632	0.0955663	0.144786
31.648	-0.0541498	0.0503735					31.648	0.156124	0.144717
31.664	-0.115488	0.0503432					31.664	0.049995	0.144648
31.68	-0.0126099	0.0503129					31.68	0.124591	0.144579
31.696	0.199254	0.0502827					31.696	0.172043	0.14451
31.712	-0.109506	0.0502525					31.712	0.085752	0.144441
31.728	0.0224109	0.0502223					31.728	0.0905512	0.144371
31.744	-0.00133602	0.0501921					31.744	0.115427	0.144302
31.76	0.0863945	0.050162					31.76	0.256438	0.144233
31.776	0.0194332	0.0501318					31.776	0.128167	0.144165
31.792	-0.0104576	0.0501017					31.792	0.0642361	0.144096
31.808	0.00835805	0.0500716					31.808	0.0495435	0.144027
31.824	0.0204751	0.0500415					31.824	0.183133	0.143958
31.84	-0.0637287	0.0500115					31.84	0.148649	0.143889
31.856	-0.0126099	0.0499814					31.856	0.122443	0.14382
31.872	0.0267774	0.0499514					31.872	0.154945	0.143752
31.888	-0.0399296	0.0499214					31.888	0.119441	0.143683
31.904	0.0720694	0.0498914					31.904	0.0188107	0.143614
31.92	-0.153523	0.0498614					31.92	0.112392	0.143545
31.936	-0.146141	0.0498314					31.936	0.128222	0.143477
31.952	-0.0541498	0.0498015					31.952	0.133781	0.143408
[truncated: 1,128 more rows]

## Sheet: panel_E
Time (ns)	IRF	Decay	Fit		Time (ns)	W. Res
1.792	1	0	0.774589		1.792	-0.774589
1.808	1	0	0.762234		1.808	-0.762234
1.824	2	1	0.780579		1.824	0.155154
1.84	2	0	0.798829		1.84	-0.798829
1.856	2	0	0.816984		1.856	-0.816984
1.872	3	0	0.86568		1.872	-0.86568
1.888	1	0	0.852852		1.888	-0.852852
1.904	1	1	0.840091		1.904	0.113073
1.92	4	1	0.919304		1.92	0.0570608
1.936	2	3	0.936833		1.936	1.03158
1.952	2	0	0.954272		1.952	-0.954272
1.968	1	1	0.940984		1.968	0.0417306
1.984	1	4	0.927765		1.984	1.37395
2	4	2	1.00652		2	0.573584
2.016	1	7	0.992963		2.016	2.12381
2.032	11	29	1.28583		2.032	5.05989
2.048	20	57	1.85291		2.048	7.24117
2.064	85	130	4.40837		2.064	10.973
2.08	263	235	12.4038		2.08	14.4898
2.096	710	356	34.0519		2.096	17.0393
2.112	1555	545	81.475		2.112	19.837
2.128	2816	716	167.284		2.128	20.4922
2.144	3919	938	286.439		2.144	21.2629
2.16	4880	1147	434.416		2.16	21.0313
2.176	5582	1368	603.131		2.176	20.6721
2.192	6065	1573	785.768		2.192	19.8427
2.208	6429	1896	978.607		2.208	21.0631
2.224	6797	2155	1181.72		2.224	20.9611
2.24	7414	2362	1402.68		2.24	19.7347
2.256	7813	2637	1634.72		2.256	19.5143
2.272	8360	3053	1882.31		2.272	21.184
2.288	8759	3145	2140.84		2.288	17.903
2.304	9304	3533	2414.72		2.304	18.8113
2.32	9706	3918	2699.49		2.32	19.4643
2.336	9922	4158	2989.41		2.336	18.1204
2.352	10144	4473	3284.62		2.352	17.7667
2.368	10269	4698	3582.13		2.368	16.2784
2.384	10118	5068	3873.47		2.384	16.7779
2.4	10148	5352	4164.21		2.4	16.2346
2.416	10396	5652	4461.04		2.416	15.8401
2.432	10209	5827	4750.6		2.432	14.0998
2.448	10149	6163	5036.82		2.448	14.3442
2.464	9880	6363	5313.32		2.464	13.1581
2.48	9958	6664	5590.76		2.48	13.1461
2.496	9586	6925	5855.37		2.496	12.8526
2.512	9450	7044	6114.44		2.512	11.0748
2.528	9169	7329	6363.56		2.528	11.2765
2.544	8828	7568	6600.93		2.544	11.1157
2.56	8686	7554	6832.73		2.56	8.29817
2.576	8485	7748	7057.16		2.576	7.84794
2.592	8227	8202	7272.52		2.592	10.2625
2.608	7874	8291	7475.95		2.608	8.95064
2.624	7691	8371	7672.72		2.624	7.63162
2.64	7610	8691	7865.98		2.64	8.8492
2.656	7201	8615	8045.71		2.656	6.13309
2.672	7154	8842	8223.07		2.672	6.58176
2.688	6939	8996	8392.92		2.688	6.35809
2.704	6752	9173	8556.16		2.704	6.44013
2.72	6616	9290	8714.38		2.72	5.97176
2.736	6445	9361	8866.55		2.736	5.11022
2.752	6443	9570	9017.86		2.752	5.64377
2.768	6316	9714	9164.5		2.768	5.57503
2.784	6159	9898	9305.56		2.784	5.9545
2.8	5982	9805	9440.48		2.8	3.68113
2.816	5826	10007	9569.91		2.816	4.36919
2.832	5528	10121	9689.54		2.832	4.28856
2.848	5685	10297	9813.35		2.848	4.76596
2.864	5488	10167	9930.5		2.864	2.34543
2.88	5349	10463	10042.8		2.88	4.10808
2.896	5247	10546	10151.3		2.896	3.84295
2.912	5074	10360	10254		2.912	1.04101
2.928	4795	10686	10347.7		2.928	3.27286
2.944	4597	10574	10434.7		2.944	1.35432
2.96	4311	10495	10512.6		2.96	-0.171635
2.976	4004	10685	10580.6		2.976	1.00964
2.992	3796	10589	10642		2.992	-0.514547
3.008	3396	10775	10690.7		3.008	0.812092
3.024	3182	10981	10732.6		3.024	2.36998
3.04	2847	10726	10764.1		3.04	-0.367818
3.056	2640	10712	10789		3.056	-0.744402
3.072	2347	10897	10804.9		3.072	0.882283
3.088	2050	10832	10811.6		3.088	0.196371
3.104	1843	10712	10811.9		3.104	-0.96471
3.12	1585	10649	10804.2		3.12	-1.50423
3.136	1464	10749	10793		3.136	-0.423909
3.152	1240	10685	10774.9		3.152	-0.869323
3.168	1059	10563	10751.3		3.168	-1.8323
3.184	873	10342	10722.2		3.184	-3.73854
3.2	754	10542	10689.6		3.2	-1.43752
3.216	680	10628	10654.9		3.216	-0.260882
3.232	540	10629	10616.1		3.232	0.125307
3.248	463	10301	10575.1		3.248	-2.7006
3.264	396	10368	10532.3		3.264	-1.61345
3.28	347	10276	10488.2		3.28	-2.09324
3.296	313	10023	10443.3		3.296	-4.19795
3.312	247	10063	10396.6		3.312	-3.32543
3.328	205	10130	10348.9		3.328	-2.17448
3.344	186	10129	10300.8		3.344	-1.7069
3.36	162	9962	10252.2		3.36	-2.90777
3.376	137	9716	10203.2		3.376	-4.9421
3.392	147	9911	10154.7		3.392	-2.44736
3.408	106	10059	10105.1		3.408	-0.46005
3.424	104	9769	10055.8		3.424	-2.90181
3.44	97	9833	10006.5		3.44	-1.75006
3.456	79	9675	9956.97		3.456	-2.86657
3.472	99	9724	9908.27		3.472	-1.8686
3.488	94	9648	9859.67		3.488	-2.15485
3.504	100	9574	9811.5		3.504	-2.42717
3.52	97	9443	9763.49		3.52	-3.29794
3.536	88	9340	9715.46		3.536	-3.88478
3.552	75	9415	9667.28		3.552	-2.59982
3.568	77	9262	9619.4		3.568	-3.7135
3.584	110	9279	9572.79		3.584	-3.04975
3.6	73	9261	9525.29		3.6	-2.74614
3.616	88	9214	9478.49		3.616	-2.75524
3.632	79	9044	9431.66		3.632	-4.0761
3.648	81	9132	9385.13		3.648	-2.64874
3.664	83	9029	9338.91		3.664	-3.26129
3.68	79	9092	9292.8		3.68	-2.10578
3.696	87	8972	9247.18		3.696	-2.90501
3.712	95	8768	9202.04		3.712	-4.63506
3.728	90	9042	9156.98		3.728	-1.20913
3.744	83	8923	9111.94		3.744	-2.0001
3.76	85	8734	9067.2		3.76	-3.5651
3.776	90	8861	9022.84		3.776	-1.71918
3.792	69	8731	8978.07		3.792	-2.644
3.808	62	8881	8933.32		3.808	-0.555105
3.824	70	8402	8889.04		3.824	-5.31309
3.84	72	8543	8845.05		3.84	-3.2678
3.856	74	8426	8801.36		3.856	-4.08894
3.872	60	8654	8757.46		3.872	-1.11211
3.888	49	8610	8713.46		3.888	-1.11488
3.904	53	8590	8669.8		3.904	-0.86096
3.92	45	8450	8626.13		3.92	-1.91589
3.936	70	8460	8583.45		3.936	-1.34204
3.952	51	8469	8540.4		3.952	-0.775855
3.968	48	8219	8497.49		3.968	-3.07171
3.984	65	8207	8455.33		3.984	-2.74098
4	55	8178	8413.07		4	-2.59928
4.016	51	8186	8370.92		4.016	-2.04368
4.032	48	8151	8328.89		4.032	-1.9702
4.048	55	8124	8287.29		4.048	-1.81153
4.064	54	8085	8245.88		4.064	-1.78907
4.08	54	7921	8204.68		4.08	-3.18721
4.096	39	7973	8163.24		4.096	-2.13038
4.112	41	7878	8122.07		4.112	-2.74967
4.128	54	7968	8081.52		4.128	-1.27162
4.144	40	8002	8040.74		4.144	-0.433092
4.16	34	7763	8000		4.16	-2.68971
4.176	37	7835	7959.56		4.176	-1.4071
4.192	45	7677	7919.57		4.192	-2.76832
4.208	35	7689	7879.49		4.208	-2.17221
4.224	43	7776	7839.86		4.224	-0.724088
4.24	42	7641	7800.4		4.24	-1.8234
4.256	34	7580	7760.9		4.256	-2.07769
4.272	19	7462	7721.15		4.272	-2.99982
4.288	22	7629	7681.7		4.288	-0.603292
4.304	17	7305	7642.3		4.304	-3.94613
4.32	23	7370	7603.28		4.32	-2.71719
4.336	16	7302	7564.26		4.336	-3.06887
4.352	17	7331	7525.47		4.352	-2.27109
4.368	17	7451	7486.88		4.368	-0.415598
4.384	14	7249	7448.39		4.384	-2.34177
4.4	15	7203	7410.14		4.4	-2.44053
4.416	7	7148	7371.85		4.416	-2.64744
4.432	8	7136	7333.78		4.432	-2.34109
4.448	11	7090	7296		4.448	-2.4463
4.464	5	6997	7258.23		4.464	-3.12277
4.48	4	7168	7220.63		4.48	-0.621601
4.496	9	6998	7183.38		4.496	-2.21585
4.512	3	6983	7146.14		4.512	-1.95207
4.528	3	7062	7109.09		4.528	-0.560266
4.544	2	6963	7072.2		4.544	-1.30853
4.56	3	6821	7035.53		4.56	-2.59738
4.576	1	6779	6999		4.576	-2.67177
4.592	2	6890	6962.68		4.592	-0.875524
4.608	0	6744	6926.49		4.608	-2.22202
4.624	6	6706	6890.67		4.624	-2.25496
4.64	3	6748	6854.95		4.64	-1.30184
4.656	3	6639	6819.41		4.656	-2.21401
4.672	5	6621	6784.12		4.672	-2.00452
4.688	1	6538	6748.89		4.688	-2.60793
4.704	6	6632	6713.99		4.704	-1.00675
4.72	1	6574	6679.13		4.72	-1.29647
4.736	1	6464	6644.44		4.736	-2.24413
4.752	4	6438	6610.03		4.752	-2.14379
4.768	2	6516	6575.73		4.768	-0.739874
4.784	0	6492	6541.55		4.784	-0.614904
4.8	5	6448	6507.7		4.8	-0.743398
4.816	2	6392	6473.93		4.816	-1.02473
4.832	5	6218	6440.44		4.832	-2.82061
4.848	1	6272	6406.99		4.848	-1.70435
4.864	3	6162	6373.78		4.864	-2.69762
4.88	6	6026	6340.83		4.88	-4.05531
4.896	3	6120	6307.96		4.896	-2.40245
4.912	4	6074	6275.29		4.912	-2.58259
4.928	1	6167	6242.7		4.928	-0.963925
4.944	1	6006	6210.28		4.944	-2.63575
4.96	2	5963	6178.06		4.96	-2.7848
4.976	2	6055	6146.01		4.976	-1.16946
4.992	5	5921	6114.21		4.992	-2.51073
5.008	3	5938	6082.52		5.008	-1.8753
5.024	3	5950	6050.99		5.024	-1.30917
5.04	3	6026	6019.63		5.04	0.0820649
5.056	2	5735	5988.4		5.056	-3.34578
5.072	1	5916	5957.3		5.072	-0.536875
5.088	4	5697	5926.45		5.088	-3.03969
5.104	2	5780	5895.7		5.104	-1.52175
5.12	6	5686	5865.24		5.12	-2.37677
5.136	4	5634	5834.87		5.136	-2.67588
5.152	4	5622	5804.66		5.152	-2.43588
5.168	2	5583	5774.54		5.168	-2.56326
5.184	5	5558	5744.68		5.184	-2.50374
5.2	3	5695	5714.9		5.2	-0.263707
5.216	3	5388	5685.28		5.216	-4.04965
5.232	3	5564	5655.82		5.232	-1.23083
5.248	3	5524	5626.51		5.248	-1.37907
5.264	3	5504	5597.35		5.264	-1.25812
5.28	4	5386	5568.37		5.28	-2.48473
5.296	6	5420	5539.6		5.296	-1.62444
5.312	2	5389	5510.86		5.312	-1.6599
5.328	3	5329	5482.3		5.328	-2.09987
5.344	2	5278	5453.86		5.344	-2.42047
5.36	4	5282	5425.63		5.36	-1.97609
5.376	3	5184	5397.51		5.376	-2.96518
5.392	3	5393	5369.54		5.392	0.319391
5.408	1	5349	5341.66		5.408	0.100408
5.424	3	5216	5313.97		5.424	-1.35645
5.44	2	5116	5286.41		5.44	-2.38221
5.456	3	4907	5259.01		5.456	-5.02466
5.472	2	5242	5231.73		5.472	0.141822
5.488	2	5061	5204.59		5.488	-2.0182
5.504	6	5060	5177.71		5.504	-1.65465
5.52	3	5025	5150.88		5.52	-1.77565
5.536	3	5035	5124.19		5.536	-1.25686
5.552	2	5004	5097.61		5.552	-1.32319
5.568	0	4885	5071.1		5.568	-2.66245
5.584	2	5085	5044.8		5.584	0.563713
5.6	0	4871	5018.57		5.6	-2.11414
5.616	2	4901	4992.53		5.616	-1.30734
5.632	3	4848	4966.66		5.632	-1.7041
5.648	2	4874	4940.9		5.648	-0.958161
5.664	3	4722	4915.3		5.664	-2.81269
5.68	1	4609	4889.77		5.68	-4.13526
5.696	4	4805	4864.47		5.696	-0.857802
5.712	4	4790	4839.29		5.712	-0.712177
5.728	1	4699	4814.16		5.728	-1.67979
5.744	0	4607	4789.13		5.744	-2.68298
5.76	4	4658	4764.35		5.76	-1.55802
5.776	1	4709	4739.6		5.776	-0.445884
5.792	1	4662	4714.98		5.792	-0.775919
5.808	2	4594	4690.53		5.808	-1.42398
5.824	2	4714	4666.2		5.824	0.696184
5.84	3	4515	4642.02		5.84	-1.89018
5.856	0	4527	4617.88		5.856	-1.35059
5.872	1	4513	4593.9		5.872	-1.20408
5.888	1	4431	4570.04		5.888	-2.08849
5.904	2	4440	4546.33		5.904	-1.59561
5.92	1	4457	4522.72		5.92	-0.984296
5.936	1	4549	4499.23		5.936	0.737846
5.952	0	4362	4475.83		5.952	-1.72332
5.968	1	4381	4452.58		5.968	-1.08138
5.984	2	4404	4429.49		5.984	-0.384036
6	0	4336	4406.45		6	-1.06979
6.016	3	4325	4383.63		6.016	-0.891355
6.032	2	4309	4360.89		6.032	-0.790383
6.048	2	4255	4338.27		6.048	-1.2764
6.064	2	4195	4315.77		6.064	-1.86438
6.08	1	4118	4293.35		6.08	-2.73222
6.096	0	4177	4271.02		6.096	-1.45461
6.112	3	4174	4248.9		6.112	-1.15919
6.128	3	4219	4226.89		6.128	-0.1215
6.144	0	4135	4204.91		6.144	-1.08702
6.16	2	4207	4183.1		6.16	0.368459
6.176	0	4218	4161.34		6.176	0.872298
6.192	1	3987	4139.73		6.192	-2.41846
6.208	1	4117	4118.23		6.208	-0.0190936
6.224	3	3993	4096.9		6.224	-1.64398
6.24	2	3987	4075.65		6.24	-1.40375
6.256	2	4017	4054.51		6.256	-0.591746
6.272	3	4003	4033.51		6.272	-0.482187
6.288	0	3979	4012.53		6.288	-0.531495
6.304	2	4081	3991.72		6.304	1.39739
6.32	1	3891	3970.99		6.32	-1.28213
6.336	1	3850	3950.36		6.336	-1.61725
6.352	1	3891	3929.84		6.352	-0.622616
6.368	2	3804	3909.46		6.368	-1.70968
6.384	0	3917	3889.12		6.384	0.445341
6.4	3	3692	3868.99		6.4	-2.91237
6.416	2	3727	3848.92		6.416	-1.99681
6.432	2	3794	3828.96		6.432	-0.567474
6.448	2	3857	3809.1		6.448	0.771164
6.464	1	3658	3789.32		6.464	-2.17088
6.48	0	3588	3769.6		6.48	-3.03135
6.496	3	3750	3750.08		6.496	-0.00137133
6.512	0	3671	3730.57		6.512	-0.983128
6.528	2	3501	3711.23		6.528	-3.55249
6.544	1	3696	3691.95		6.544	0.0665929
6.56	0	3716	3672.74		6.56	0.709505
6.576	3	3540	3653.73		6.576	-1.91119
6.592	2	3480	3634.78		6.592	-2.62339
6.608	3	3519	3615.96		6.608	-1.63428
6.624	1	3461	3597.18		6.624	-2.31444
6.64	3	3613	3578.56		6.64	0.572967
6.656	1	3388	3559.97		6.656	-2.95399
6.672	3	3465	3541.54		6.672	-1.30004
6.688	2	3387	3523.17		6.688	-2.33945
6.704	3	3590	3504.93		6.704	1.41957
6.72	1	3451	3486.73		6.72	-0.608069
6.736	0	3351	3468.58		6.736	-2.03094
6.752	4	3410	3450.66		6.752	-0.696173
6.768	3	3391	3432.8		6.768	-0.717645
6.784	2	3480	3415		6.784	1.10177
6.8	1	3436	3397.26		6.8	0.660856
6.816	3	3285	3379.67		6.816	-1.65152
6.832	0	3361	3362.08		6.832	-0.0187122
6.848	7	3332	3344.8		6.848	-0.221793
6.864	3	3381	3327.49		6.864	0.920104
6.88	1	3245	3310.21		6.88	-1.14451
6.896	0	3300	3292.98		6.896	0.122162
6.912	4	3243	3275.97		6.912	-0.578828
6.928	2	3235	3258.98		6.928	-0.421569
6.944	2	3281	3242.08		6.944	0.679312
6.96	2	3294	3225.27		6.96	1.1973
6.976	3	3173	3208.58		6.976	-0.631541
6.992	5	3181	3192.04		6.992	-0.195629
7.008	3	3087	3175.52		7.008	-1.59287
7.024	3	3070	3159.08		7.024	-1.60748
7.04	0	3238	3142.64		7.04	1.67556
7.056	3	3110	3126.38		7.056	-0.293611
7.072	3	3026	3110.2		7.072	-1.53036
7.088	3	3023	3094.1		7.088	-1.29298
7.104	1	2980	3078.03		7.104	-1.79546
7.12	3	3060	3062.1		7.12	-0.0379799
7.136	5	3035	3046.32		7.136	-0.205393
7.152	0	2996	3030.46		7.152	-0.629498
7.168	1	2952	3014.72		7.168	-1.15417
7.184	2	2981	2999.09		7.184	-0.331259
7.2	2	2935	2983.54		7.2	-0.895829
7.216	3	3010	2968.1		7.216	0.763536
7.232	1	2869	2952.68		7.232	-1.56208
7.248	2	2925	2937.38		7.248	-0.228797
7.264	2	2855	2922.15		7.264	-1.25647
7.28	1	2840	2906.97		7.28	-1.2564
7.296	4	2897	2891.96		7.296	0.093654
7.312	0	2798	2876.9		7.312	-1.49142
7.328	2	2799	2861.99		7.328	-1.1904
7.344	4	2776	2847.21		7.344	-1.35138
7.36	0	2733	2832.39		7.36	-1.90088
7.376	2	2744	2817.71		7.376	-1.40685
7.392	5	2699	2803.19		7.392	-2.00521
7.408	1	2779	2788.63		7.408	-0.182667
7.424	1	2720	2774.14		7.424	-1.03798
7.44	2	2833	2759.76		7.44	1.37571
7.456	2	2771	2745.46		7.456	0.485148
7.472	2	2767	2731.23		7.472	0.67998
7.488	3	2571	2717.1		7.488	-2.88076
7.504	3	2616	2703.04		7.504	-1.70151
7.52	2	2704	2689.03		7.52	0.287803
7.536	4	2734	2675.15		7.536	1.12523
7.552	2	2679	2661.29		7.552	0.342164
7.568	1	2609	2647.46		7.568	-0.752835
7.584	2	2612	2633.74		7.584	-0.425249
7.6	0	2589	2620.02		7.6	-0.609612
7.616	1	2657	2606.41		7.616	0.981209
7.632	0	2518	2592.84		7.632	-1.49118
7.648	2	2500	2579.4		7.648	-1.58772
7.664	0	2534	2565.97		7.664	-0.634985
7.68	1	2556	2552.64		7.68	0.0664483
7.696	3	2579	2539.44		7.696	0.778844
7.712	1	2582	2526.25		7.712	1.09701
7.728	2	2501	2513.15		7.728	-0.242956
7.744	1	2427	2500.1		7.744	-1.48344
7.76	0	2520	2487.08		7.76	0.655718
7.776	1	2437	2474.16		7.776	-0.752499
7.792	2	2398	2461.33		7.792	-1.29303
7.808	1	2502	2448.54		7.808	1.06847
7.824	1	2383	2435.82		7.824	-1.08187
7.84	0	2400	2423.14		7.84	-0.472197
7.856	1	2485	2410.55		7.856	1.49322
7.872	1	2277	2398.02		7.872	-2.53569
7.888	4	2366	2385.66		7.888	-0.404049
7.904	4	2349	2373.35		7.904	-0.502405
7.92	3	2396	2361.09		7.92	0.713135
7.936	0	2217	2348.79		7.936	-2.7983
7.952	3	2285	2336.65		7.952	-1.08018
7.968	2	2302	2324.54		7.968	-0.469611
7.984	1	2315	2312.46		7.984	0.0527973
8	5	2316	2300.57		8	0.320615
8.016	1	2241	2288.61		8.016	-1.00559
8.032	3	2261	2276.78		8.032	-0.331889
8.048	2	2304	2264.99		8.048	0.812614
8.064	2	2265	2253.25		8.064	0.246865
8.08	1	2207	2241.54		8.08	-0.735091
8.096	1	2134	2229.9		8.096	-2.07538
8.112	0	2165	2218.28		8.112	-1.14478
8.128	3	2162	2206.81		8.128	-0.96358
8.144	0	2178	2195.32		8.144	-0.370986
8.16	1	2144	2183.91		8.16	-0.861749
8.176	3	2156	2172.63		8.176	-0.357968
8.192	1	2136	2161.34		8.192	-0.548086
8.208	0	2164	2150.08		8.208	0.299247
8.224	0	2103	2138.87		8.224	-0.782091
8.24	4	2167	2127.85		8.24	0.840762
8.256	4	2056	2116.89		8.256	-1.34251
8.272	0	2111	2105.86		8.272	0.111875
8.288	2	2136	2094.95		8.288	0.888053
8.304	3	2072	2084.12		8.304	-0.266271
8.32	0	2095	2073.26		8.32	0.474778
8.336	0	2041	2062.46		8.336	-0.474908
8.352	3	2008	2051.81		8.352	-0.977314
8.368	0	2052	2041.11		8.368	0.240274
8.384	3	2114	2030.57		8.384	1.81415
8.4	1	1992	2020.02		8.4	-0.627594
8.416	1	1953	2009.52		8.416	-1.27865
8.432	0	1973	1999.05		8.432	-0.586299
8.448	2	1985	1988.69		8.448	-0.0828547
8.464	2	1974	1978.39		8.464	-0.0987701
8.48	1	1979	1968.11		8.48	0.244749
8.496	0	1893	1957.85		8.496	-1.49016
8.512	2	1911	1947.71		8.512	-0.839519
8.528	2	1885	1937.62		8.528	-1.21164
8.544	5	1897	1927.67		8.544	-0.704061
8.56	1	1883	1917.66		8.56	-0.798441
8.576	5	1880	1907.81		8.576	-0.641315
8.592	2	1930	1897.93		8.592	0.729781
8.608	2	1912	1888.1		8.608	0.546451
8.624	1	1818	1878.29		8.624	-1.41356
8.64	3	1845	1868.59		8.64	-0.549027
8.656	2	1867	1858.91		8.656	0.187188
8.672	1	1905	1849.25		8.672	1.27698
8.688	3	1840	1839.7		8.688	0.00695526
8.704	0	1757	1830.11		8.704	-1.7437
8.72	1	1741	1820.6		8.72	-1.90718
8.736	3	1803	1811.2		8.736	-0.193087
8.752	1	1797	1801.79		8.752	-0.112942
8.768	1	1731	1792.43		8.768	-1.47597
8.784	0	1721	1783.08		8.784	-1.49603
8.8	4	1850	1773.91		8.8	1.76866
8.816	4	1761	1764.78		8.816	-0.0900513
8.832	1	1761	1755.61		8.832	0.12843
8.848	3	1716	1746.55		8.848	-0.737193
8.864	3	1727	1737.53		8.864	-0.253354
8.88	0	1714	1728.47		8.88	-0.349448
8.896	1	1675	1719.49		8.896	-1.08672
8.912	1	1657	1710.55		8.912	-1.3152
8.928	0	1655	1701.63		8.928	-1.14594
8.944	1	1634	1692.79		8.944	-1.45393
8.96	3	1732	1684.05		8.96	1.15174
8.976	2	1662	1675.33		8.976	-0.32694
8.992	1	1637	1666.63		8.992	-0.732007
9.008	1	1675	1657.96		9.008	0.416118
9.024	1	1581	1649.35		9.024	-1.7184
9.04	2	1684	1640.81		9.04	1.05224
9.056	0	1652	1632.25		9.056	0.485794
9.072	4	1635	1623.86		9.072	0.275469
9.088	1	1621	1615.42		9.088	0.138585
9.104	2	1587	1607.05		9.104	-0.503233
9.12	0	1589	1598.67		9.12	-0.242533
9.136	0	1594	1590.33		9.136	0.0918509
9.152	1	1548	1582.07		9.152	-0.865567
9.168	4	1595	1573.94		9.168	0.527261
9.184	4	1553	1565.85		9.184	-0.325911
9.2	0	1526	1557.68		9.2	-0.810681
9.216	3	1540	1549.64		9.216	-0.245681
9.232	2	1530	1541.62		9.232	-0.296998
9.248	2	1560	1533.64		9.248	0.667202
9.264	1	1514	1525.67		9.264	-0.299777
9.28	2	1583	1517.77		9.28	1.63898
9.296	1	1558	1509.88		9.296	1.2187
9.312	1	1455	1502.03		9.312	-1.2326
9.328	2	1456	1494.26		9.328	-1.00226
9.344	3	1486	1486.55		9.344	-0.0143067
9.36	2	1490	1478.86		9.36	0.288608
9.376	3	1450	1471.23		9.376	-0.557351
9.392	3	1415	1463.64		9.392	-1.29272
9.408	0	1475	1456.01		9.408	0.494374
9.424	1	1476	1448.44		9.424	0.717145
9.44	2	1439	1440.94		9.44	-0.0511475
9.456	0	1420	1433.42		9.456	-0.356021
9.472	1	1495	1425.97		9.472	1.78473
9.488	3	1353	1418.62		9.488	-1.78329
9.504	1	1401	1411.25		9.504	-0.273628
9.52	3	1404	1403.97		9.52	0.000764973
9.536	1	1430	1396.67		9.536	0.880985
9.552	0	1394	1389.38		9.552	0.123612
9.568	2	1340	1382.19		9.568	-1.15216
9.584	3	1423	1375.07		9.584	1.27018
9.6	2	1397	1367.95		9.6	0.776912
9.616	2	1331	1360.87		9.616	-0.818469
9.632	0	1311	1353.77		9.632	-1.1807
9.648	2	1301	1346.76		9.648	-1.26819
9.664	1	1309	1339.76		9.664	-0.849856
9.68	1	1374	1332.8		9.68	1.11121
9.696	3	1373	1325.93		9.696	1.26989
9.712	0	1350	1319.01		9.712	0.843258
9.728	1	1301	1312.15		9.728	-0.30897
9.744	0	1364	1305.3		9.744	1.58889
9.76	0	1313	1298.48		9.76	0.400534
9.776	1	1300	1291.73		9.776	0.229253
9.792	3	1336	1285.08		9.792	1.39266
9.808	3	1273	1278.46		9.808	-0.152918
9.824	3	1279	1271.87		9.824	0.199196
9.84	2	1323	1265.29		9.84	1.58596
9.856	1	1276	1258.71		9.856	0.483715
9.872	2	1243	1252.2		9.872	-0.260884
9.888	2	1262	1245.72		9.888	0.458025
9.904	0	1210	1239.22		9.904	-0.839544
9.92	5	1170	1232.9		9.92	-1.83799
9.936	1	1245	1226.49		9.936	0.524484
9.952	1	1288	1220.11		9.952	1.89094
9.968	2	1240	1213.8		9.968	0.743796
9.984	3	1269	1207.55		9.984	1.72437
10	2	1175	1201.3		10	-0.766962
10.016	3	1154	1195.12		10.016	-1.20985
10.032	4	1225	1189		10.032	1.02828
10.048	0	1154	1182.78		10.048	-0.846939
10.064	1	1198	1176.63		10.064	0.617036
10.08	2	1210	1170.55		10.08	1.13371
10.096	0	1120	1164.43		10.096	-1.32704
10.112	1	1171	1158.38		10.112	0.368723
10.128	1	1213	1152.35		10.128	1.74057
10.144	5	1059	1146.49		10.144	-2.6871
10.16	1	1148	1140.52		10.16	0.220531
10.176	1	1109	1134.59		10.176	-0.768228
10.192	3	1154	1128.76		10.192	0.742765
10.208	0	1119	1122.86		10.208	-0.115264
10.224	4	1113	1117.11		10.224	-0.123176
10.24	1	1046	1111.3		10.24	-2.01817
10.256	1	1061	1105.52		10.256	-1.36628
10.272	0	1123	1099.75		10.272	0.693614
10.288	0	1121	1094		10.288	0.80615
10.304	2	1074	1088.34		10.304	-0.437344
10.32	2	1043	1082.71		10.32	-1.22902
10.336	1	1102	1077.08		10.336	0.750307
10.352	1	1065	1071.48		10.352	-0.198492
10.368	1	1096	1065.91		10.368	0.90851
10.384	2	1037	1060.4		10.384	-0.726221
10.4	1	1099	1054.88		10.4	1.33016
10.416	2	1089	1049.43		10.416	1.19858
10.432	2	1065	1044		10.432	0.643114
10.448	2	1018	1038.6		10.448	-0.645466
10.464	3	983	1033.26		10.464	-1.60239
10.48	1	1024	1027.89		10.48	-0.121563
10.496	2	1047	1022.58		10.496	0.754416
10.512	2	1041	1017.29		10.512	0.734493
10.528	3	1007	1012.06		10.528	-0.159429
10.544	2	1070	1006.83		10.544	1.93028
10.56	2	1007	1001.62		10.56	0.169319
10.576	1	1031	996.416		10.576	1.07657
10.592	0	989	991.203		10.592	-0.0700226
10.608	2	1009	986.079		10.608	0.721222
10.624	1	1018	980.951		10.624	1.16061
10.64	1	937	975.85		10.64	-1.26849
10.656	0	966	970.744		10.656	-0.152563
10.672	2	946	965.726		10.672	-0.641023
10.688	1	1005	960.704		10.688	1.39658
10.704	1	922	955.708		10.704	-1.1095
10.72	1	954	950.737		10.72	0.105575
10.736	1	925	945.793		10.736	-0.683296
10.752	2	926	940.905		10.752	-0.489533
10.768	2	919	936.042		10.768	-0.561851
10.784	3	997	931.235		10.784	2.08176
10.8	1	900	926.392		10.8	-0.87923
10.816	1	948	921.573		10.816	0.857844
10.832	2	916	916.811		10.832	-0.0267787
10.848	6	928	912.196		10.848	0.518522
10.864	3	909	907.513		10.864	0.049309
10.88	1	915	902.792		10.88	0.40335
10.896	1	911	898.097		10.896	0.427267
10.912	0	867	893.395		10.912	-0.895903
10.928	1	897	888.748		10.928	0.275369
10.944	3	901	884.187		10.944	0.559822
10.96	0	891	879.557		10.96	0.383138
10.976	0	889	874.951		10.976	0.470909
10.992	3	866	870.462		10.992	-0.151525
11.008	5	894	866.056		11.008	0.93405
11.024	0	881	861.521		11.024	0.655895
11.04	0	862	857.009		11.04	0.169897
11.056	1	859	852.551		11.056	0.219907
11.072	1	802	848.116		11.072	-1.62741
11.088	1	866	843.705		11.088	0.757193
11.104	2	879	839.346		11.104	1.33672
11.12	1	831	834.98		11.12	-0.137987
11.136	3	807	830.698		11.136	-0.833689
11.152	0	826	826.346		11.152	-0.0120304
11.168	0	830	822.017		11.168	0.27694
11.184	2	821	817.771		11.184	0.112623
11.2	0	853	813.486		11.2	1.35213
11.216	1	789	809.254		11.216	-0.720615
11.232	2	802	805.075		11.232	-0.108513
11.248	1	821	800.887		11.248	0.701532
11.264	3	775	796.781		11.264	-0.781908
11.28	2	798	792.667		11.28	0.188673
11.296	1	785	788.543		11.296	-0.126376
11.312	0	802	784.41		11.312	0.620739
11.328	2	790	780.36		11.328	0.342772
11.344	2	754	776.33		11.344	-0.812683
11.36	0	809	772.261		11.36	1.29089
11.376	2	812	768.273		11.376	1.53356
11.392	2	753	764.307		11.392	-0.411771
11.408	4	745	760.422		11.408	-0.564645
11.424	3	740	756.527		11.424	-0.607134
11.44	3	759	752.652		11.44	0.230264
11.456	2	767	748.767		11.456	0.657941
11.472	2	786	744.901		11.472	1.46501
11.488	2	777	741.056		11.488	1.28865
11.504	2	745	737.231		11.504	0.284448
11.52	2	717	733.425		11.52	-0.612994
11.536	6	786	729.762		11.536	2.00465
11.552	0	712	725.935		11.552	-0.521852
11.568	2	717	722.188		11.568	-0.193607
11.584	1	733	718.43		11.584	0.537793
11.6	0	713	714.661		11.6	-0.0621554
11.616	1	767	710.942		11.616	2.02282
11.632	1	719	707.242		11.632	0.438177
11.648	0	702	703.532		11.648	-0.0577623
11.664	2	740	699.901		11.664	1.47307
11.68	1	763	696.259		11.68	2.41461
11.696	1	679	692.636		11.696	-0.522901
11.712	3	688	689.092		11.712	-0.0416168
11.728	0	710	685.476		11.728	0.919734
11.744	2	719	681.939		11.744	1.38118
11.76	2	723	678.421		11.76	1.65678
11.776	1	728	674.89		11.776	1.96704
11.792	0	723	671.347		11.792	1.91967
11.808	1	712	667.853		11.808	1.65332
11.824	0	643	664.347		11.824	-0.841175
11.84	2	678	660.92		11.84	0.655484
11.856	1	657	657.48		11.856	-0.0187061
11.872	2	648	654.089		11.872	-0.238995
11.888	1	688	650.684		11.888	1.42162
11.904	3	639	647.359		11.904	-0.33041
11.92	2	691	644.02		11.92	1.78591
11.936	2	698	640.699		11.936	2.16734
11.952	0	621	637.333		11.952	-0.654898
11.968	0	634	633.985		11.968	0.000590544
11.984	3	669	630.746		11.984	1.47786
12	0	639	627.433		12	0.45724
12.016	3	637	624.228		12.016	0.50565
12.032	1	637	620.979		12.032	0.634292
12.048	5	676	617.869		12.048	2.23417
12.064	3	626	614.714		12.064	0.450731
12.08	0	657	611.483		12.08	1.77443
12.096	0	655	608.269		12.096	1.82452
12.112	1	620	605.103		12.112	0.597798
12.128	0	652	601.922		12.128	1.95969
12.144	1	639	598.789		12.144	1.58949
12.16	0	632	595.641		12.16	1.44514
12.176	0	620	592.509		12.176	1.10316
12.192	2	578	589.455		12.192	-0.47607
12.208	2	606	586.417		12.208	0.794839
12.224	2	631	583.395		12.224	1.89363
12.24	2	633	580.388		12.24	2.08948
12.256	1	593	577.367		12.256	0.641449
12.272	1	640	574.361		12.272	2.5926
12.288	2	628	571.401		12.288	2.25676
12.304	0	596	568.395		12.304	1.12979
12.32	3	610	565.497		12.32	1.8004
12.336	3	590	562.614		12.336	1.12652
12.352	1	553	559.684		12.352	-0.283994
12.368	3	580	556.831		12.368	0.961192
12.384	1	572	553.932		12.384	0.754798
12.4	0	552	551.017		12.4	0.0417963
12.416	4	587	548.24		12.416	1.59844
12.432	2	578	545.416		12.432	1.35416
12.448	1	524	542.576		12.448	-0.810704
12.464	0	579	539.72		12.464	1.63103
12.48	2	579	536.94		12.48	1.74646
12.496	3	533	534.205		12.496	-0.0521368
12.512	1	540	531.423		12.512	0.368759
12.528	1	555	528.655		12.528	1.11726
12.544	1	538	525.902		12.544	0.521084
12.56	2	566	523.194		12.56	1.79768
12.576	2	558	520.5		12.576	1.58608
12.592	2	534	517.82		12.592	0.699526
12.608	1	531	515.123		12.608	0.688352
12.624	1	541	512.44		12.624	1.22675
12.64	1	497	509.771		12.64	-0.572296
12.656	1	534	507.116		12.656	1.16229
12.672	3	503	504.536		12.672	-0.0684307
12.688	3	537	501.97		12.688	1.51027
12.704	2	490	499.386		12.704	-0.423573
12.72	0	484	496.754		12.72	-0.579128
12.736	1	498	494.167		12.736	0.171611
12.752	2	472	491.623		12.752	-0.902272
12.768	2	492	489.093		12.768	0.130928
12.784	1	512	486.545		12.784	1.12386
12.8	0	500	483.98		12.8	0.715715
12.816	0	485	481.428		12.816	0.162014
12.832	2	541	478.951		12.832	2.66523
12.848	2	480	476.487		12.848	0.160194
12.864	3	477	474.066		12.864	0.134212
12.88	1	507	471.596		12.88	1.5708
12.896	1	485	469.139		12.896	0.719461
12.912	0	473	466.664		12.912	0.291001
12.928	1	465	464.233		12.928	0.035521
12.944	2	483	461.845		12.944	0.961581
12.96	3	455	459.5		12.96	-0.210744
12.976	2	455	457.137		12.976	-0.100068
12.992	2	458	454.786		12.992	0.15003
13.008	1	507	452.416		13.008	2.42177
13.024	0	444	450.028		13.024	-0.285766
13.04	1	459	447.683		13.04	0.527641
13.056	0	488	445.32		13.056	1.93005
13.072	0	438	442.969		13.072	-0.237156
13.088	1	443	440.661		13.088	0.111015
13.104	0	448	438.334		13.104	0.456172
13.12	0	446	436.019		13.12	0.47208
13.136	1	461	433.747		13.136	1.26793
13.152	3	462	431.548		13.152	1.41523
13.168	0	422	429.268		13.168	-0.353399
13.184	0	422	427.001		13.184	-0.243138
13.2	2	426	424.806		13.2	0.0577844
13.216	0	438	422.561		13.216	0.736845
13.232	3	432	420.42		13.232	0.55648
13.248	2	409	418.26		13.248	-0.457313
13.264	1	431	416.08		13.264	0.717841
13.28	3	435	413.973		13.28	1.00703
13.296	0	410	411.784		13.296	-0.0880137
13.312	2	399	409.669		13.312	-0.533432
13.328	2	433	407.564		13.328	1.22097
13.344	0	433	405.409		13.344	1.32441
13.36	1	437	403.296		13.36	1.61045
13.376	0	423	401.163		13.376	1.06051
13.392	0	402	399.041		13.392	0.147396
13.408	1	430	396.961		13.408	1.59144
13.424	1	376	394.892		13.424	-0.972964
13.44	1	387	392.833		13.44	-0.296123
13.456	1	380	390.785		13.456	-0.552534
13.472	4	420	388.84		13.472	1.51866
13.488	3	427	386.874		13.488	1.93958
13.504	1	400	384.857		13.504	0.756216
13.52	2	382	382.881		13.52	-0.0450127
13.536	0	407	380.854		13.536	1.29442
13.552	0	392	378.838		13.552	0.663951
13.568	0	391	376.832		13.568	0.715602
13.584	1	353	374.867		13.584	-1.16222
13.6	1	439	372.912		13.6	3.15061
13.616	5	415	371.09		13.616	2.15285
13.632	0	398	369.125		13.632	1.44557
13.648	2	400	367.231		13.648	1.63643
13.664	2	378	365.346		13.664	0.649983
13.68	0	373	363.41		13.68	0.495869
13.696	1	366	361.515		13.696	0.234105
13.712	1	360	359.63		13.712	0.0194799
13.728	2	382	357.785		13.728	1.23733
13.744	1	339	355.919		13.744	-0.917564
13.76	4	371	354.155		13.76	0.873388
13.776	4	378	352.4		13.776	1.31501
13.792	5	373	350.684		13.792	1.15393
13.808	1	358	348.855		13.808	0.482655
13.824	2	351	347.066		13.824	0.20968
13.84	1	343	345.256		13.84	-0.121622
13.856	1	379	343.455		13.856	1.82343
13.872	0	340	341.633		13.872	-0.0884147
13.888	2	317	339.881		13.888	-1.28312
13.904	1	364	338.108		13.904	1.35524
13.92	1	360	336.344		13.92	1.24503
13.936	3	358	334.651		13.936	1.23231
13.952	7	357	333.089		13.952	1.26373
13.968	1	344	331.351		13.968	0.68098
13.984	0	330	329.592		13.984	0.0224243
14	0	334	327.842		14	0.336457
14.016	4	337	326.223		14.016	0.586178
14.032	1	324	324.521		14.032	-0.0289093
14.048	0	322	322.797		14.048	-0.0443626
14.064	1	341	321.113		14.064	1.07537
14.08	0	362	319.407		14.08	2.23556
14.096	0	326	317.71		14.096	0.458466
14.112	1	306	316.052		14.112	-0.573677
14.128	0	347	314.372		14.128	1.74906
14.144	1	332	312.731		14.144	1.05592
14.16	0	320	311.069		14.16	0.498507
14.176	2	361	309.476		14.176	2.70805
14.192	2	311	307.891		14.192	0.175997
14.208	3	300	306.346		14.208	-0.365757
14.224	0	282	304.716		14.224	-1.35033
14.24	0	314	303.095		14.24	0.614422
14.256	0	306	301.482		14.256	0.25783
14.272	2	321	299.939		14.272	1.17366
14.288	0	330	298.343		14.288	1.74001
14.304	2	327	296.817		14.304	1.6666
14.32	0	301	295.236		14.32	0.331653
14.336	1	280	293.695		14.336	-0.816993
14.352	4	299	292.254		14.352	0.38948
14.368	2	283	290.759		14.368	-0.460408
14.384	2	259	289.272		14.384	-1.87737
14.4	2	290	287.792		14.4	0.129433
14.416	1	312	286.289		14.416	1.45324
14.432	1	269	284.795		14.432	-0.961238
14.448	0	277	283.277		14.448	-0.376478
14.464	0	287	281.767		14.464	0.308334
14.48	3	335	280.357		14.48	2.981
14.496	2	284	278.924		14.496	0.30067
14.512	3	315	277.529		14.512	2.10792
14.528	3	312	276.141		14.528	2.02688
14.544	3	268	274.76		14.544	-0.412171
14.56	0	273	273.295		14.56	-0.0177967
14.576	3	281	271.929		14.576	0.540195
14.592	3	264	270.57		14.592	-0.403572
14.608	2	275	269.187		14.608	0.34989
14.624	2	285	267.812		14.624	1.01636
14.64	0	270	266.382		14.64	0.219752
14.656	2	270	265.022		14.656	0.302411
14.672	1	278	263.637		14.672	0.859869
14.688	4	275	262.352		14.688	0.761312
14.704	1	284	260.982		14.704	1.36349
14.72	2	271	259.649		14.72	0.688257
14.736	2	250	258.323		14.736	-0.525355
14.752	2	267	257.004		14.752	0.610586
14.768	1	273	255.662		14.768	1.04745
14.784	4	274	254.418		14.784	1.18085
14.8	1	292	253.089		14.8	2.27323
14.816	0	269	251.736		14.816	1.05068
14.832	2	254	250.451		14.832	0.22226
14.848	0	268	249.111		14.848	1.15165
14.864	2	291	247.84		14.864	2.52572
14.88	2	251	246.576		14.88	0.27869
14.896	2	269	245.318		14.896	1.44124
14.912	1	262	244.036		14.912	1.10771
14.928	2	264	242.791		14.928	1.30284
14.944	1	258	241.522		14.944	1.02387
14.96	3	246	240.321		14.96	0.361325
14.976	1	205	239.065		14.976	-2.37344
14.992	0	273	237.785		14.992	2.12741
15.008	2	248	236.573		15.008	0.72417
15.024	1	229	235.336		15.024	-0.417795
15.04	2	239	234.137		15.04	0.31393
15.056	2	225	232.943		15.056	-0.52838
15.072	0	257	231.695		15.072	1.57543
15.088	4	209	230.576		15.088	-1.48885
15.104	1	236	229.37		15.104	0.430663
15.12	0	244	228.14		15.12	1.01325
15.136	1	264	226.947		15.136	2.27613
15.152	1	244	225.761		15.152	1.16527
15.168	3	231	224.642		15.168	0.417456
15.184	3	271	223.528		15.184	2.87841
15.2	0	238	222.329		15.2	1.0137
15.216	2	251	221.197		15.216	1.87744
15.232	2	204	220.07		15.232	-1.12241
15.248	1	257	218.919		15.248	2.37079
15.264	4	229	217.866		15.264	0.734126
15.28	3	215	216.788		15.28	-0.121672
15.296	3	243	215.716		15.296	1.74671
15.312	2	223	214.618		15.312	0.560052
15.328	1	218	213.495		15.328	0.304401
15.344	1	236	212.378		15.344	1.53438
15.36	0	228	211.237		15.36	1.10774
15.376	2	219	210.162		15.376	0.59583
15.392	5	218	209.185		15.392	0.595631
15.408	2	229	208.122		15.408	1.37668
15.424	3	225	207.094		15.424	1.19109
15.44	5	207	206.133		15.44	0.060113
15.456	1	221	205.054		15.456	1.07019
15.472	1	226	203.981		15.472	1.46142
15.488	1	206	202.914		15.488	0.214485
15.504	1	227	201.852		15.504	1.66545
15.52	1	192	200.796		15.52	-0.633142
15.536	1	183	199.745		15.536	-1.23446
15.552	1	227	198.7		15.552	1.87424
15.568	0	217	197.629		15.568	1.31197
15.584	1	215	196.595		15.584	1.25233
15.6	0	205	195.535		15.6	0.659464
15.616	2	216	194.542		15.616	1.45666
15.632	6	193	193.677		15.632	-0.0485903
15.648	0	199	192.632		15.648	0.450268
15.664	1	201	191.624		15.664	0.659709
15.68	3	201	190.682		15.68	0.725986
15.696	1	195	189.683		15.696	0.379753
15.712	2	177	188.721		15.712	-0.878521
15.728	2	176	187.763		15.728	-0.884191
15.744	0	200	186.75		15.744	0.934614
15.76	0	199	185.741		15.76	0.937553
15.776	1	214	184.768		15.776	1.99359
15.792	1	184	183.801		15.792	0.0146565
15.808	1	181	182.838		15.808	-0.136244
15.824	1	204	181.88		15.824	1.5449
15.84	5	197	181.05		15.84	1.1335
15.856	0	195	180.071		15.856	1.06633
15.872	2	194	179.159		15.872	1.06281
15.888	1	190	178.22		15.888	0.852359
15.904	0	165	177.256		15.904	-0.951241
15.92	2	174	176.358		15.92	-0.178239
15.936	1	183	175.434		15.936	0.55778
15.952	1	162	174.515		15.952	-0.980228
15.968	1	164	173.6		15.968	-0.747383
15.984	3	170	172.752		15.984	-0.210444
16	0	190	171.816		16	1.31575
16.016	3	176	170.977		16.016	0.37756
16.032	2	175	170.111		16.032	0.368485
16.048	2	164	169.251		16.048	-0.408757
16.064	2	167	168.394		16.064	-0.10756
16.08	1	166	167.512		16.08	-0.116964
16.096	0	184	166.603		16.096	1.27907
16.112	4	186	165.821		16.112	1.47561
16.128	2	179	164.983		16.128	1.04478
16.144	1	182	164.118		16.144	1.32189
16.16	0	185	163.227		16.16	1.59649
16.176	2	189	162.402		16.176	1.92965
16.192	2	178	161.581		16.192	1.22723
16.208	1	138	160.733		16.208	-1.92823
16.224	1	176	159.891		16.224	1.21086
16.24	2	167	159.083		16.24	0.610828
16.256	5	175	158.371		16.256	1.25346
16.272	0	159	157.51		16.272	0.117812
16.288	2	165	156.714		16.288	0.643095
16.304	0	153	155.862		16.304	-0.2306
16.32	3	167	155.105		16.32	0.91769
16.336	1	171	154.292		16.336	1.27399
16.352	2	184	153.513		16.352	2.24145
16.368	2	163	152.738		16.368	0.801309
16.384	2	185	151.968		16.384	2.42206
16.4	1	157	151.17		16.4	0.463796
16.416	0	168	150.346		16.416	1.35797
16.432	0	163	149.527		16.432	1.05208
16.448	0	146	148.711		16.448	-0.223638
16.464	1	151	147.931		16.464	0.248927
16.48	1	153	147.155		16.48	0.471033
16.496	2	181	146.413		16.496	2.56377
16.512	0	169	145.614		16.512	1.79364
16.528	2	170	144.88		16.528	1.92097
16.544	0	149	144.089		16.544	0.400992
16.56	1	175	143.332		16.56	2.38703
16.576	3	162	142.641		16.576	1.5163
16.592	0	177	141.862		16.592	2.63373
16.608	1	145	141.117		16.608	0.32138
16.624	2	135	140.406		16.624	-0.463593
16.64	0	158	139.638		16.64	1.45617
16.656	1	161	138.905		16.656	1.73594
16.672	3	159	138.237		16.672	1.64147
16.688	2	174	137.541		16.688	2.75601
16.704	4	152	136.911		16.704	1.21988
16.72	1	148	136.192		16.72	0.967373
16.736	1	137	135.476		16.736	0.129708
16.752	2	159	134.795		16.752	1.91356
16.768	3	163	134.148		16.768	2.25294
16.784	3	151	133.505		16.784	1.41906
16.8	3	172	132.864		16.8	2.97542
16.816	2	133	132.197		16.816	0.0693711
16.832	3	152	131.564		16.832	1.65219
16.848	2	144	130.903		16.848	1.08767
16.864	1	144	130.215		16.864	1.1448
16.88	1	157	129.53		16.88	2.18536
16.896	0	130	128.819		16.896	0.103193
16.912	0	118	128.111		16.912	-0.926884
16.928	1	122	127.438		16.928	-0.490294
16.944	0	121	126.737		16.944	-0.519404
16.96	0	155	126.04		16.96	2.31865
16.976	1	136	125.377		16.976	0.90756
16.992	2	139	124.749		16.992	1.20446
17.008	1	137	124.093		17.008	1.09875
17.024	1	117	123.44		17.024	-0.592849
17.04	0	153	122.76		17.04	2.4368
17.056	1	149	122.114		17.056	2.1952
17.072	1	128	121.472		17.072	0.574752
17.088	2	112	120.864		17.088	-0.833826
17.104	2	143	120.258		17.104	1.89513
17.12	1	121	119.626		17.12	0.124418
17.136	6	132	119.15		17.136	1.11428
17.152	2	104	118.553		17.152	-1.42025
17.168	1	124	117.929		17.168	0.542977
17.184	1	132	117.309		17.184	1.2739
17.2	3	118	116.753		17.2	0.11435
17.216	2	123	116.169		17.216	0.613468
17.232	0	127	115.527		17.232	1.01411
17.248	3	122	114.98		17.248	0.632997
17.264	0	123	114.344		17.264	0.777351
17.28	2	130	113.772		17.28	1.41781
17.296	1	121	113.173		17.296	0.708589
17.312	2	121	112.608		17.312	0.759768
17.328	2	126	112.046		17.328	1.23824
17.344	3	135	111.517		17.344	2.01366
17.36	1	112	110.93		17.36	0.100694
17.376	1	107	110.345		17.376	-0.321904
17.392	2	117	109.795		17.392	0.6633
17.408	2	124	109.247		17.408	1.31955
17.424	1	133	108.671		17.424	2.10167
17.44	2	114	108.13		17.44	0.547426
17.456	1	120	107.56		17.456	1.13093
17.472	2	112	107.024		17.472	0.468138
17.488	2	111	106.49		17.488	0.42613
17.504	0	122	105.898		17.504	1.45183
17.52	3	104	105.402		17.52	-0.136774
17.536	1	99	104.846		17.536	-0.584594
17.552	2	107	104.324		17.552	0.257509
17.568	3	116	103.835		17.568	1.12464
17.584	1	111	103.288		17.584	0.728741
17.6	2	103	102.774		17.6	0.0221838
17.616	2	107	102.262		17.616	0.455869
17.632	1	98	101.723		17.632	-0.374195
17.648	2	104	101.217		17.648	0.271559
17.664	1	112	100.684		17.664	1.06457
17.68	1	111	100.152		17.68	1.025
17.696	2	117	99.6547		17.696	1.59676
17.712	3	114	99.1903		17.712	1.38101
17.728	2	105	98.6976		17.728	0.612146
17.744	3	110	98.2381		17.744	1.11639
17.76	1	102	97.7197		17.76	0.421751
17.776	1	107	97.204		17.776	0.94262
17.792	1	113	96.691		17.792	1.52748
17.808	1	97	96.1806		17.808	0.082768
17.824	0	102	95.6423		17.824	0.626443
17.84	1	115	95.1374		17.84	1.8442
17.856	0	83	94.6045		17.856	-1.26615
17.872	1	117	94.105		17.872	2.10766
17.888	1	92	93.608		17.888	-0.166745
17.904	1	95	93.1137		17.904	0.192521
17.92	0	119	92.5913		17.92	2.41078
17.936	1	94	92.1022		17.936	0.194709
17.952	4	82	91.7076		17.952	-1.06555
17.968	2	93	91.2538		17.968	0.180112
17.984	0	81	90.741		17.984	-1.07571
18	2	83	90.2922		18	-0.795641
18.016	1	93	89.815		18.016	0.328503
18.032	0	82	89.3098		18.032	-0.80235
18.048	2	125	88.8684		18.048	3.21886
18.064	1	94	88.3986		18.064	0.574689
18.08	1	98	87.9313		18.08	1.01194
18.096	2	90	87.4971		18.096	0.262376
18.112	1	96	87.0345		18.112	0.910311
18.128	2	105	86.6049		18.128	1.78669
18.144	0	115	86.1163		18.144	2.68179
18.16	0	88	85.6302		18.16	0.251199
18.176	2	85	85.2079		18.176	-0.0224195
18.192	1	104	84.7572		18.192	1.87791
18.208	2	80	84.3394		18.208	-0.482158
18.224	1	88	83.8932		18.224	0.43532
18.24	3	89	83.5106		18.24	0.578637
18.256	2	84	83.0993		18.256	0.0976961
18.272	0	97	82.6289		18.272	1.4517
18.288	2	86	82.2222		18.288	0.405027
18.304	2	96	81.8176		18.304	1.44001
18.32	1	89	81.3844		18.32	0.80275
18.336	2	97	80.9842		18.336	1.61784
18.352	1	80	80.5554		18.352	-0.0617107
18.368	2	59	80.1595		18.368	-2.73167
18.384	2	100	79.7656		18.384	2.0134
18.4	1	87	79.3431		18.4	0.816228
18.416	2	96	78.9535		18.416	1.73081
18.432	2	83	78.5658		18.432	0.483807
18.448	3	85	78.2109		18.448	0.732092
18.464	0	79	77.7658		18.464	0.137986
18.48	2	85	77.3844		18.48	0.821215
18.496	1	91	76.9743		18.496	1.46229
18.512	1	77	76.5663		18.512	0.0491102
18.528	1	93	76.1604		18.528	1.73687
18.544	2	78	75.7873		18.544	0.24895
18.56	1	79	75.3855		18.56	0.404117
18.576	0	74	74.9551		18.576	-0.110285
18.592	1	71	74.5576		18.592	-0.419267
18.608	2	72	74.1928		18.608	-0.256648
18.624	3	76	73.8605		18.624	0.243815
18.64	0	81	73.4381		18.64	0.835074
18.656	0	92	73.0178		18.656	1.96836
18.672	2	90	72.661		18.672	1.81762
18.688	2	86	72.3061		18.688	1.46814
18.704	1	81	71.9223		18.704	1.00246
18.72	2	78	71.5712		18.72	0.723296
18.736	0	74	71.1606		18.736	0.327861
18.752	2	75	70.8135		18.752	0.480227
18.768	0	85	70.4068		18.768	1.57362
18.784	0	70	70.0023		18.784	-0.000275925
18.8	2	63	69.6612		18.8	-0.832647
18.816	0	79	69.2605		18.816	1.08891
18.832	0	64	68.862		18.832	-0.603052
18.848	2	76	68.5267		18.848	0.851658
18.864	2	78	68.1932		18.864	1.10335
18.88	2	90	67.8615		18.88	2.32075
18.896	1	87	67.5008		18.896	2.07862
18.912	0	82	67.1114		18.912	1.63424
18.928	1	80	66.7546		18.928	1.47171
18.944	4	75	66.4916		18.944	0.97598
18.96	0	65	66.1074		18.96	-0.136313
18.976	1	78	65.7558		18.976	1.37757
18.992	2	68	65.4367		18.992	0.308579
19.008	3	74	65.1499		19.008	1.02192
19.024	1	66	64.8033		19.024	0.146194
19.04	1	89	64.4586		19.04	2.5869
19.056	3	71	64.1768		19.056	0.804118
19.072	0	65	63.8047		19.072	0.147137
19.088	1	75	63.465		19.088	1.32315
19.104	1	63	63.1272		19.104	-0.0159009
19.12	3	56	62.8524		19.12	-0.907621
19.136	2	72	62.5484		19.136	1.10623
19.152	0	65	62.1846		19.152	0.346546
19.168	1	50	61.8535		19.168	-1.65982
19.184	0	74	61.4933		19.184	1.44414
19.2	1	66	61.1657		19.2	0.5906
19.216	2	70	60.8705		19.216	1.08348
19.232	3	62	60.6074		19.232	0.175455
19.248	2	62	60.315		19.248	0.21229
19.264	1	78	59.9935		19.264	2.02589
19.28	2	79	59.7043		19.28	2.15732
19.296	0	85	59.3554		19.296	2.76533
19.312	1	67	59.0389		19.312	0.965429
19.328	1	73	58.724		19.328	1.65955
19.344	0	66	58.3801		19.344	0.930914
19.36	5	72	58.1912		19.36	1.61619
19.376	1	78	57.8808		19.376	2.26359
19.392	2	63	57.6026		19.392	0.674679
19.408	2	63	57.3258		19.408	0.709275
19.424	2	56	57.0505		19.424	-0.139138
19.44	1	61	56.7459		19.44	0.540267
19.456	3	56	56.5042		19.456	-0.0667892
19.472	0	51	56.1719		19.472	-0.717215
19.488	1	59	55.8719		19.488	0.403832
19.504	3	58	55.6348		19.504	0.307925
19.52	1	69	55.3376		19.52	1.63297
19.536	0	49	55.0113		19.536	-0.850129
19.552	3	61	54.7786		19.552	0.790114
19.568	0	69	54.4553		19.568	1.73843
19.584	3	57	54.2255		19.584	0.364314
19.6	0	51	53.905		19.6	-0.402845
19.616	2	64	53.6474		19.616	1.28408
19.632	1	57	53.3605		19.632	0.477887
19.648	0	49	53.0445		19.648	-0.571979
19.664	2	48	52.7914		19.664	-0.684486
19.68	0	64	52.4783		19.68	1.42909
19.696	2	51	52.2282		19.696	-0.170317
19.712	1	55	51.9487		19.712	0.407751
19.728	4	55	51.7625		19.728	0.432625
19.744	1	60	51.4854		19.744	1.09018
19.76	2	54	51.2404		19.76	0.372099
19.776	1	67	50.9661		19.776	1.9444
19.792	1	43	50.6931		19.792	-1.15978
19.808	2	65	50.4522		19.808	1.79071
19.824	2	62	50.2126		19.824	1.48508
19.84	4	63	50.0355		19.84	1.62057
19.856	1	49	49.7673		19.856	-0.108518
19.872	3	41	49.5619		19.872	-1.32113
19.888	3	53	49.3575		19.888	0.495682
19.904	3	49	49.1542		19.904	-0.0218034
19.92	1	58	48.8906		19.92	1.18594
19.936	2	57	48.6591		19.936	1.09521
19.952	2	60	48.4288		19.952	1.48155
19.968	1	49	48.169		19.968	0.117523
19.984	1	46	47.9106		19.984	-0.278684
20	1	56	47.6535		20	1.10552
20.016	1	47	47.3977		20.016	-0.0574071
20.032	2	40	47.1739		20.032	-1.12038
20.048	3	48	46.982		20.048	0.145435
20.064	3	50	46.791		20.064	0.449355
20.08	1	47	46.5397		20.08	0.0664395
20.096	1	45	46.2897		20.096	-0.19016
20.112	0	44	46.0104		20.112	-0.299696
20.128	0	59	45.7326		20.128	1.71282
20.144	2	71	45.5174		20.144	3.00315
20.16	1	46	45.2728		20.16	0.106077
20.176	2	54	45.06		20.176	1.20547
20.192	0	62	44.7871		20.192	2.16862
20.208	2	70	44.5769		20.208	3.01717
20.224	0	51	44.3065		20.224	0.928228
20.24	2	49	44.0987		20.24	0.693146
20.256	4	49	43.9533		20.256	0.713706
20.272	3	66	43.7781		20.272	2.71484
20.288	2	48	43.5731		20.288	0.632418
20.304	2	40	43.3691		20.304	-0.526172
20.32	3	39	43.1969		20.32	-0.66359
20.336	0	47	42.9337		20.336	0.586925
20.352	3	57	42.7637		20.352	1.86932
20.368	3	53	42.5946		20.368	1.41599
20.384	3	46	42.4264		20.384	0.521264
20.4	2	48	42.2284		20.4	0.824512
20.416	2	53	42.0315		20.416	1.49263
20.432	3	37	41.8662		20.432	-0.789399
20.448	2	45	41.6711		20.448	0.490817
20.464	0	49	41.4158		20.464	1.07257
20.48	3	51	41.2537		20.48	1.35157
20.496	0	53	41.0005		20.496	1.63292
20.512	2	44	40.81		20.512	0.475541
20.528	1	47	40.5898		20.528	0.925239
20.544	0	45	40.34		20.544	0.687073
20.56	2	50	40.1529		20.56	1.37887
20.576	2	48	39.9667		20.576	1.14761
20.592	2	37	39.7815		20.592	-0.451224
20.608	1	55	39.5667		20.608	2.06237
20.624	2	48	39.3835		20.624	1.23093
20.64	1	41	39.1707		20.64	0.282265
20.656	2	43	38.9896		20.656	0.604584
20.672	1	38	38.7789		20.672	-0.12472
20.688	2	48	38.5998		20.688	1.34288
20.704	1	43	38.3911		20.704	0.694818
20.72	2	29	38.2141		20.72	-1.68225
20.736	2	34	38.038		20.736	-0.682541
20.752	1	43	37.8321		20.752	0.779084
20.768	1	42	37.6274		20.768	0.666817
20.784	1	35	37.4237		20.784	-0.403949
20.8	0	40	37.1904		20.8	0.438783
20.816	3	39	37.0503		20.816	0.30828
20.832	2	43	36.8802		20.832	0.922594
20.848	0	40	36.6498		20.848	0.523221
20.864	1	43	36.4511		20.864	0.987278
20.88	1	38	36.2535		20.88	0.279656
20.896	3	30	36.1183		20.896	-1.09887
20.912	0	54	35.8918		20.912	2.44171
20.928	1	41	35.6971		20.928	0.818258
20.944	1	31	35.5034		20.944	-0.796098
20.96	1	42	35.3107		20.96	1.0201
20.976	3	45	35.1804		20.976	1.44783
20.992	0	37	34.9587		20.992	0.331138
21.008	1	40	34.7689		21.008	0.816963
21.024	4	39	34.6719		21.024	0.684326
21.04	2	39	34.5142		21.04	0.709263
21.056	1	35	34.3267		21.056	0.112217
21.072	1	48	34.1401		21.072	1.97998
21.088	3	37	34.0158		21.088	0.484097
21.104	1	36	33.8309		21.104	0.356601
21.12	0	56	33.6163		21.12	2.9648
21.136	1	31	33.4334		21.136	-0.430168
21.152	2	38	33.2821		21.152	0.755467
21.168	1	48	33.101		21.168	2.12843
21.184	2	34	32.9514		21.184	0.177242
21.2	3	47	32.8333		21.2	2.04479
21.216	2	39	32.6851		21.216	0.998472
21.232	1	29	32.5071		21.232	-0.640302
21.248	5	31	32.4525		21.248	-0.25677
21.264	2	39	32.3063		21.264	1.05836
21.28	1	29	32.1303		21.28	-0.571504
21.296	2	39	31.9857		21.296	1.10905
21.312	2	35	31.842		21.312	0.526338
21.328	3	37	31.7296		21.328	0.854974
21.344	1	30	31.5565		21.344	-0.279558
21.36	2	39	31.415		21.36	1.1993
21.376	3	37	31.3048		21.376	0.923882
21.392	3	43	31.1952		21.392	1.77964
21.408	5	43	31.1475		21.408	1.78684
21.424	2	34	31.008		21.424	0.505733
21.44	1	34	30.8387		21.44	0.534354
21.456	1	33	30.6703		21.456	0.399545
21.472	2	31	30.5333		21.472	0.0824958
21.488	0	43	30.3358		21.488	1.90919
21.504	2	37	30.2006		21.504	1.103
21.52	3	44	30.0968		21.52	2.07257
21.536	0	33	29.9015		21.536	0.531381
21.552	0	35	29.7073		21.552	0.882113
21.568	1	26	29.5448		21.568	-0.682188
21.584	0	25	29.3524		21.584	-0.853573
21.6	3	32	29.2529		21.6	0.478204
21.616	2	26	29.1233		21.616	-0.601089
21.632	0	31	28.9332		21.632	0.365367
21.648	0	29	28.744		21.648	0.0467422
21.664	1	25	28.5864		21.664	-0.703353
21.68	3	30	28.4909		21.68	0.271037
21.696	1	35	28.3347		21.696	1.11089
21.712	0	27	28.1486		21.712	-0.217063
21.728	2	34	28.0247		21.728	1.01
21.744	0	23	27.8403		21.744	-0.988016
21.76	1	34	27.6874		21.76	1.06703
21.776	1	39	27.5353		21.776	1.81273
21.792	4	24	27.4759		21.792	-0.695184
21.808	2	31	27.3556		21.808	0.644251
21.824	1	31	27.2052		21.824	0.670831
21.84	2	32	27.0863		21.84	0.855373
21.856	1	23	26.9373		21.856	-0.803697
21.872	3	21	26.8504		21.872	-1.2473
21.888	2	28	26.7333		21.888	0.235226
21.904	1	27	26.5861		21.904	0.0782126
21.92	3	24	26.501		21.92	-0.500208
21.936	1	31	26.3551		21.936	0.821107
21.952	2	19	26.2406		21.952	-1.61904
21.968	0	31	26.0654		21.968	0.872327
21.984	2	27	25.9523		21.984	0.197988
22	0	41	25.7786		22	2.34871
22.016	2	33	25.6671		22.016	1.25758
22.032	0	15	25.4949		22.032	-2.62371
22.048	2	29	25.3848		22.048	0.660043
22.064	2	36	25.2753		22.064	1.76313
22.08	4	26	25.2276		22.08	0.14864
22.096	4	29	25.1802		22.096	0.69739
22.112	2	30	25.0718		22.112	0.88513
22.128	1	42	24.9333		22.128	2.60265
22.144	3	17	24.8568		22.144	-1.85186
22.16	1	27	24.7194		22.16	0.430994
22.176	1	29	24.5827		22.176	0.806481
22.192	1	24	24.4468		22.192	-0.0893506
22.208	3	32	24.3728		22.208	1.32773
22.224	3	30	24.2992		22.224	1.0239
22.24	1	23	24.1647		22.24	-0.237736
22.256	1	20	24.0309		22.256	-0.879608
22.272	0	34	23.8671		22.272	1.71277
22.288	2	22	23.7655		22.288	-0.368136
22.304	1	31	23.6338		22.304	1.30217
22.32	0	23	23.4721		22.32	-0.096371
22.336	3	25	23.4032		22.336	0.31316
22.352	2	20	23.304		22.352	-0.720989
22.368	3	21	23.2359		22.368	-0.476702
22.384	2	19	23.1376		22.384	-0.925194
22.4	1	26	23.0091		22.4	0.575594
22.416	0	33	22.8507		22.416	1.74059
22.432	1	25	22.7237		22.432	0.446415
22.448	1	18	22.5974		22.448	-1.05472
22.464	0	26	22.4411		22.464	0.684908
22.48	4	20	22.4082		22.48	-0.525507
22.496	1	21	22.2835		22.496	-0.273643
22.512	2	18	22.1901		22.512	-0.961276
22.528	0	29	22.0359		22.528	1.27146
22.544	1	22	21.9132		22.544	0.0181028
22.56	3	20	21.8523		22.56	-0.404215
22.576	3	26	21.7918		22.576	0.809863
22.592	2	22	21.701		22.592	0.0623481
22.608	0	36	21.5493		22.608	2.37567
22.624	1	34	21.4291		22.624	2.12486
22.64	4	27	21.4014		22.64	1.05803
22.656	3	18	21.3433		22.656	-0.766999
22.672	0	30	21.1935		22.672	1.5817
22.688	3	17	21.1364		22.688	-0.974956
22.704	2	19	21.049		22.704	-0.458159
22.72	2	26	20.962		22.72	0.96957
22.736	0	19	20.8142		22.736	-0.40566
22.752	2	31	20.7284		22.752	1.81578
22.768	1	15	20.6124		22.768	-1.40311
22.784	2	20	20.5277		22.784	-0.11516
22.8	3	32	20.4741		22.8	2.0064
22.816	2	17	20.3901		22.816	-0.799052
22.832	0	13	20.2453		22.832	-1.93638
22.848	1	32	20.1318		22.848	2.06599
22.864	4	22	20.1109		22.864	0.393913
22.88	1	23	19.9981		22.88	0.612758
22.896	0	24	19.8553		22.896	0.828938
22.912	4	26	19.8358		22.912	1.1863
22.928	4	29	19.8164		22.928	1.67669
22.944	0	18	19.6745		22.944	-0.384164
22.96	2	24	19.5947		22.96	0.881063
22.976	0	32	19.454		22.976	2.18398
22.992	1	25	19.3446		22.992	1.10911
23.008	1	18	19.2359		23.008	-0.283528
23.024	3	27	19.1889		23.024	1.47615
23.04	1	24	19.081		23.04	0.983805
23.056	2	16	19.0042		23.056	-0.728628
23.072	1	31	18.8972		23.072	2.13949
23.088	1	13	18.7908		23.088	-1.54765
23.104	3	31	18.7461		23.104	2.1662
23.12	0	19	18.6098		23.12	0.087243
23.136	2	17	18.5355		23.136	-0.361925
23.152	3	24	18.4922		23.152	1.10156
23.168	1	19	18.3879		23.168	0.136875
23.184	0	20	18.2534		23.184	0.381131
23.2	2	26	18.181		23.2	1.50477
23.216	2	21	18.1089		23.216	0.61639
23.232	1	20	18.0065		23.232	0.435013
23.248	3	16	17.966		23.248	-0.476818
23.264	1	16	17.8644		23.264	-0.452173
23.28	4	15	17.8552		23.28	-0.713795
23.296	4	24	17.8461		23.296	1.23079
23.312	1	23	17.7451		23.312	1.07266
23.328	2	23	17.6752		23.328	1.08691
23.344	1	22	17.5751		23.344	0.922649
23.36	2	17	17.5062		23.36	-0.119309
23.376	2	20	17.4376		23.376	0.559163
23.392	0	17	17.3081		23.392	-0.0726173
23.408	3	14	17.2712		23.408	-0.844611
23.424	1	17	17.1732		23.424	-0.0408141
23.44	3	30	17.1369		23.44	2.31027
23.456	5	15	17.1622		23.456	-0.540543
23.472	0	25	17.0341		23.472	1.56224
23.488	2	16	16.968		23.488	-0.234764
23.504	3	14	16.9328		23.504	-0.757246
23.52	2	20	16.8672		23.52	0.683636
23.536	0	23	16.7406		23.536	1.27769
23.552	5	19	16.7679		23.552	0.499104
23.568	0	10	16.6419		23.568	-2.00261
23.584	2	28	16.5778		23.584	2.12105
23.6	1	19	16.4834		23.6	0.562728
23.616	0	25	16.3589		23.616	1.69467
23.632	0	24	16.2349		23.632	1.55301
23.648	1	21	16.1423		23.648	1.03566
23.664	1	11	16.0502		23.664	-1.45786
23.68	2	19	15.9891		23.68	0.673247
23.696	1	20	15.8978		23.696	0.895173
23.712	3	12	15.8682		23.712	-1.07285
23.728	0	20	15.7468		23.728	0.928115
23.744	0	14	15.6261		23.744	-0.419861
23.76	1	14	15.5367		23.76	-0.396762
23.776	3	21	15.5089		23.776	1.1707
23.792	1	23	15.4201		23.792	1.54725
23.808	1	18	15.3317		23.808	0.612156
23.824	1	15	15.2437		23.824	-0.0609347
23.84	0	17	15.1256		23.84	0.441795
23.856	1	17	15.0388		23.856	0.462269
23.872	1	15	14.9523		23.872	0.0119138
23.888	1	23	14.8664		23.888	1.66027
23.904	1	15	14.7809		23.904	0.054785
23.92	2	13	14.7264		23.92	-0.461405
23.936	1	12	14.6416		23.936	-0.732656
23.952	1	18	14.5573		23.952	0.789815
23.968	0	28	14.4427		23.968	2.51752
23.984	1	18	14.3594		23.984	0.83521
24	0	15	14.2459		24	0.188529
24.016	0	17	14.1329		24.016	0.67577
24.032	2	19	14.0819		24.032	1.09973
24.048	2	16	14.0311		24.048	0.477537
24.064	1	14	13.9499		24.064	0.0129407
24.08	3	19	13.9304		24.08	1.1336
24.096	0	9	13.8191		24.096	-1.52393
24.112	2	14	13.7697		24.112	0.059476
24.128	0	11	13.6592		24.128	-0.767642
24.144	1	21	13.5799		24.144	1.58196
24.16	2	16	13.5317		24.16	0.598643
24.176	1	13	13.4531		24.176	-0.121108
24.192	4	16	13.4669		24.192	0.614374
24.208	0	11	13.358		24.208	-0.68069
24.224	1	19	13.2803		24.224	1.27897
24.24	1	11	13.203		24.24	-0.635954
24.256	3	6	13.1874		24.256	-2.71658
24.272	2	20	13.1412		24.272	1.49671
24.288	1	15	13.0647		24.288	0.483833
24.304	0	14	12.9579		24.304	0.269077
24.32	1	13	12.8823		24.32	0.0314679
24.336	1	16	12.807		24.336	0.774406
24.352	3	12	12.7935		24.352	-0.220073
24.368	2	13	12.7494		24.368	0.0669853
24.384	1	26	12.6748		24.384	2.56443
24.4	1	8	12.6007		24.4	-1.53357
24.416	1	10	12.5269		24.416	-0.761901
24.432	3	11	12.5148		24.432	-0.437296
24.448	4	14	12.5334		24.448	0.378665
24.464	0	21	12.4294		24.464	1.82726
24.48	2	12	12.3872		24.48	-0.10738
24.496	1	15	12.3145		24.496	0.671371
24.512	1	15	12.2422		24.512	0.689439
24.528	0	18	12.1397		24.528	1.34444
24.544	1	15	12.0684		24.544	0.732912
24.56	1	14	11.9974		24.56	0.517079
24.576	5	12	12.0493		24.576	-0.013668
24.592	0	12	11.9478		24.592	0.0144911
24.608	3	13	11.9387		24.608	0.283656
24.624	2	14	11.899		24.624	0.542482
24.64	1	15	11.8289		24.64	0.792784
24.656	2	10	11.7897		24.656	-0.53963
24.672	1	10	11.7202		24.672	-0.518661
24.688	1	14	11.651		24.688	0.606504
24.704	2	14	11.6128		24.704	0.616364
24.72	0	16	11.5136		24.72	1.08812
24.736	1	16	11.4455		24.736	1.10464
24.752	1	11	11.3777		24.752	-0.109032
24.768	1	9	11.3103		24.768	-0.730579
24.784	2	12	11.2739		24.784	0.201392
24.8	3	11	11.2683		24.8	-0.0774448
24.816	1	9	11.2014		24.816	-0.696156
24.832	2	19	11.1656		24.832	1.75183
24.848	2	17	11.1299		24.848	1.38359
24.864	0	9	11.0332		24.864	-0.642941
24.88	0	18	10.9369		24.88	1.62038
24.896	0	25	10.8412		24.896	2.77678
24.912	3	14	10.8378		24.912	0.816475
24.928	3	13	10.8345		24.928	0.578761
24.944	1	10	10.7699		24.944	-0.23213
24.96	1	10	10.7056		24.96	-0.212757
24.976	1	13	10.6417		24.976	0.630277
24.992	2	11	10.6088		24.992	0.112938
25.008	2	15	10.576		25.008	1.106
25.024	2	18	10.5434		25.024	1.71066
25.04	2	13	10.5109		25.04	0.665227
25.056	0	4	10.4174		25.056	-2.86995
25.072	1	5	10.355		25.072	-2.18616
25.088	1	12	10.2929		25.088	0.473468
25.104	1	14	10.2311		25.104	0.973122
25.12	3	14	10.2309		25.12	0.973169
25.136	1	18	10.1695		25.136	1.79644
25.152	2	14	10.139		25.152	0.99691
25.168	1	20	10.078		25.168	2.16516
25.184	2	9	10.048		25.184	-0.331403
25.2	4	13	10.0794		25.2	0.780565
25.216	2	10	10.0494		25.216	-0.0148835
25.232	1	11	9.98885		25.232	0.291893
25.248	2	12	9.95929		25.248	0.56599
25.264	0	8	9.86862		25.264	-0.622872
25.28	2	6	9.83968		25.28	-1.45126
25.296	0	10	9.74962		25.296	0.075491
25.312	2	10	9.72131		25.312	0.0840289
25.328	1	15	9.6625		25.328	1.33437
25.344	2	19	9.63464		25.344	2.09416
25.36	1	18	9.57628		25.36	1.93253
25.376	1	12	9.51823		25.376	0.68832
25.392	1	9	9.46048		25.392	-0.145615
25.408	0	12	9.37239		25.408	0.728769
25.424	2	12	9.34603		25.424	0.736079
25.44	0	7	9.25854		25.44	-0.798513
25.456	1	9	9.20213		25.456	-0.0639196
25.472	1	7	9.14602		25.472	-0.758733
25.488	1	14	9.0902		25.488	1.2677
25.504	1	13	9.03467		25.504	1.05978
25.52	0	8	8.94879		25.52	-0.316265
25.536	0	7	8.86336		25.536	-0.658799
25.552	3	12	8.87028		25.552	0.868027
25.568	3	5	8.87717		25.568	-1.58285
25.584	2	8	8.85338		25.584	-0.28446
25.6	0	11	8.76844		25.6	0.644195
25.616	1	13	8.71459		25.616	1.14533
25.632	2	13	8.69164		25.632	1.15146
25.648	2	14	8.66882		25.648	1.37651
25.664	3	10	8.67675		25.664	0.398975
25.68	0	17	8.59273		25.68	1.98161
25.696	3	7	8.60105		25.696	-0.566058
25.712	0	12	8.51743		25.712	0.965891
25.728	0	11	8.43424		25.728	0.740672
25.744	2	10	8.41275		25.744	0.478574
25.76	1	11	8.36074		25.76	0.761889
25.776	2	10	8.33963		25.776	0.50062
25.792	2	9	8.31863		25.792	0.215467
25.808	4	9	8.35902		25.808	0.202696
25.824	1	14	8.30729		25.824	1.46985
25.84	4	9	8.34773		25.84	0.206266
25.856	1	12	8.29605		25.856	1.02729
25.872	2	11	8.27528		25.872	0.786558
25.888	0	16	8.19335		25.888	1.89339
25.904	1	14	8.14248		25.904	1.51241
25.92	1	12	8.09187		25.92	1.08392
25.936	1	16	8.04152		25.936	1.93021
25.952	0	15	7.9608		25.952	1.7598
25.968	0	7	7.8805		25.968	-0.311303
25.984	0	8	7.80061		25.984	0.0664619
26	3	10	7.81305		26	0.65939
26.016	4	15	7.85606		26.016	1.78598
26.032	2	9	7.83758		26.032	0.367591
26.048	3	12	7.84982		26.048	1.15105
26.064	2	9	7.83137		26.064	0.369554
26.08	4	10	7.87428		26.08	0.640928
26.096	1	6	7.82507		26.096	-0.68981
26.112	2	11	7.80674		26.112	0.921815
26.128	2	3	7.78851		26.128	-2.39426
26.144	1	11	7.73974		26.144	0.941156
26.16	1	8	7.69122		26.16	0.102926
26.176	3	12	7.70423		26.176	1.19143
26.192	0	4	7.62526		26.192	-1.62126
26.208	1	7	7.57733		26.208	-0.204119
26.224	1	12	7.52966		26.224	1.23985
26.24	0	11	7.4516		26.24	1.02434
26.256	1	8	7.40457		26.256	0.198475
26.272	0	12	7.32716		26.272	1.29601
26.288	2	9	7.31142		26.288	0.533975
26.304	0	10	7.23449		26.304	0.833832
26.32	4	10	7.2805		26.32	0.819959
26.336	4	10	7.32628		26.336	0.806157
26.352	0	7	7.24927		26.352	-0.0881307
26.368	1	5	7.2033		26.368	-0.899493
26.384	2	11	7.1882		26.384	1.10037
26.4	1	9	7.14255		26.4	0.587378
26.416	0	10	7.0665		26.416	0.884485
26.432	0	8	6.99084		26.432	0.336388
26.448	1	9	6.94621		26.448	0.649466
26.464	5	4	7.02435		26.464	-1.35253
26.48	1	3	6.97955		26.48	-1.98977
26.496	1	7	6.93498		26.496	0.0229885
26.512	2	11	6.92127		26.512	1.17743
26.528	1	4	6.87701		26.528	-1.28664
26.544	0	7	6.80233		26.544	0.0698862
26.56	4	5	6.85059		26.56	-0.7555
26.576	3	6	6.86796		26.576	-0.328058
26.592	3	6	6.88524		26.592	-0.334589
26.608	0	5	6.81052		26.608	-0.739143
26.624	0	6	6.73619		26.624	-0.278255
26.64	0	6	6.66225		26.64	-0.250307
26.656	0	7	6.58869		26.656	0.14542
26.672	2	13	6.57678		26.672	1.71668
26.688	0	7	6.50367		26.688	0.17548
26.704	2	9	6.4922		26.704	0.793035
26.72	0	6	6.41953		26.72	-0.158566
26.736	2	10	6.4085		26.736	1.08288
26.752	1	7	6.36689		26.752	0.223837
26.768	0	8	6.29487		26.768	0.568378
26.784	1	11	6.25385		26.784	1.3701
26.8	3	13	6.27432		26.8	1.79751
26.816	3	13	6.29468		26.816	1.79207
26.832	3	6	6.31494		26.832	-0.119036
26.848	3	10	6.33509		26.848	1.10501
26.864	1	8	6.29387		26.864	0.568712
26.88	4	9	6.34476		26.88	0.83966
26.896	1	3	6.30349		26.896	-1.65174
26.912	2	8	6.29306		26.912	0.568979
26.928	1	6	6.25206		26.928	-0.0952679
26.944	1	9	6.21126		26.944	0.881877
26.96	0	6	6.14004		26.96	-0.0529313
26.976	3	11	6.1611		26.976	1.39687
26.992	3	7	6.18205		26.992	0.289188
27.008	2	11	6.17226		27.008	1.39365
27.024	3	11	6.19315		27.024	1.38762
27.04	4	4	6.24457		27.04	-1.0038
27.056	1	6	6.20382		27.056	-0.077035
27.072	5	10	6.28582		27.072	1.11987
27.088	1	5	6.24485		27.088	-0.508206
27.104	0	8	6.17345		27.104	0.608849
27.12	0	5	6.10243		27.12	-0.450066
27.136	3	7	6.12369		27.136	0.309823
27.152	1	8	6.08356		27.152	0.638813
27.168	0	6	6.013		27.168	-0.00491532
27.184	4	4	6.06536		27.184	-0.923657
27.2	0	7	5.9949		27.2	0.355357
27.216	2	4	5.98608		27.216	-0.8882
27.232	1	6	5.94666		27.232	0.0201593
27.248	1	2	5.90746		27.248	-2.25597
27.264	0	9	5.83781		27.264	0.999971
27.28	1	9	5.79917		27.28	1.01219
27.296	2	8	5.79136		27.296	0.736212
27.312	3	9	5.81423		27.312	1.00743
27.328	0	5	5.74508		27.328	-0.304177
27.344	3	4	5.76819		27.344	-0.790758
27.36	3	4	5.79118		27.36	-0.801039
27.376	0	9	5.72214		27.376	1.03655
27.392	3	11	5.74537		27.392	1.51688
27.408	1	8	5.70721		27.408	0.764264
27.424	2	8	5.69988		27.424	0.766707
27.44	0	4	5.63132		27.44	-0.729546
27.456	2	9	5.62438		27.456	1.06746
27.472	0	5	5.55621		27.472	-0.227071
27.488	2	8	5.54966		27.488	0.816779
27.504	3	4	5.57379		27.504	-0.70382
27.52	5	5	5.65906		27.52	-0.26906
27.536	2	9	5.65198		27.536	1.05874
27.552	2	8	5.64494		27.552	0.78502
27.568	2	5	5.63793		27.568	-0.260435
27.584	0	4	5.56969		27.584	-0.701987
27.6	1	5	5.53244		27.6	-0.217368
27.616	1	2	5.49538		27.616	-2.01806
27.632	3	10	5.51979		27.632	1.35083
27.648	0	3	5.45216		27.648	-1.22608
27.664	1	9	5.41552		27.664	1.13351
27.68	3	3	5.44034		27.68	-1.22017
27.696	1	6	5.40376		27.696	0.225357
27.712	0	8	5.33674		27.712	0.887754
27.728	2	4	5.33133		27.728	-0.595389
27.744	1	7	5.29532		27.744	0.602696
27.76	1	4	5.25949		27.76	-0.563262
27.776	1	8	5.22385		27.776	0.925383
27.792	0	4	5.15776		27.792	-0.517766
27.808	0	7	5.09201		27.808	0.674576
27.824	1	4	5.05724		27.824	-0.472812
27.84	2	7	5.05329		27.84	0.688268
27.856	0	5	4.98808		27.856	0.00486651
27.872	2	5	4.98448		27.872	0.00633433
27.888	0	5	4.91964		27.888	0.0328087
27.904	1	9	4.88576		27.904	1.30104
27.92	1	4	4.85206		27.92	-0.381053
27.936	3	6	4.87981		27.936	0.423394
27.952	2	6	4.87677		27.952	0.42454
27.968	3	8	4.90439		27.968	1.03187
27.984	1	13	4.87059		27.984	2.17268
28	0	4	4.80634		28	-0.360605
28.016	2	4	4.80369		28.016	-0.359419
28.032	1	2	4.77041		28.032	-1.5995
28.048	1	5	4.73731		28.048	0.107243
28.064	0	4	4.67374		28.064	-0.301308
28.08	0	6	4.61051		28.08	0.525178
28.096	0	3	4.5476		28.096	-0.773801
28.112	2	8	4.54629		28.112	1.15124
28.128	0	3	4.48372		28.128	-0.74186
28.144	0	7	4.42147		28.144	0.911647
28.16	9	6	4.63527		28.16	0.51582
28.176	4	6	4.69478		28.176	0.493328
28.192	1	7	4.66207		28.192	0.826583
28.208	1	4	4.62953		28.208	-0.281535
28.224	3	5	4.65843		28.224	0.139444
28.24	1	5	4.62591		28.24	0.15272
28.256	1	7	4.59356		28.256	0.850804
28.272	4	4	4.65329		28.272	-0.292159
28.288	3	3	4.68207		28.288	-0.841033
28.304	1	7	4.64942		28.304	0.831055
28.32	2	1	4.64759		28.32	-2.57923
28.336	1	8	4.61512		28.336	1.12829
28.352	0	5	4.55219		28.352	0.182817
28.368	2	6	4.55086		28.368	0.547724
28.384	2	5	4.54953		28.384	0.183902
28.4	1	6	4.51758		28.4	0.560302
28.416	0	1	4.45515		28.416	-2.44316
28.432	3	4	4.48496		28.432	-0.216882
28.448	1	6	4.45334		28.448	0.584581
28.464	1	7	4.42189		28.464	0.9115
28.48	0	4	4.35996		28.48	-0.160979
28.496	1	9	4.32899		28.496	1.4771
28.512	2	9	4.32882		28.512	1.47716
28.528	1	5	4.29801		28.528	0.286587
28.544	3	2	4.32863		28.544	-1.34444
28.56	3	3	4.3591		28.56	-0.679548
28.576	2	5	4.35877		28.576	0.261783
28.592	1	1	4.3278		28.592	-2.35311
28.608	1	8	4.297		28.608	1.23433
28.624	2	6	4.29699		28.624	0.643677
28.64	0	3	4.23571		28.64	-0.617856
28.656	4	6	4.29729		28.656	0.643562
28.672	0	2	4.23601		28.672	-1.29096
28.688	1	5	4.20569		28.688	0.324277
28.704	1	7	4.17552		28.704	0.998605
28.72	1	3	4.14551		28.72	-0.572753
28.736	2	8	4.14628		28.736	1.28457
28.752	2	3	4.14706		28.752	-0.57353
28.768	1	5	4.1172		28.768	0.360404
28.784	1	10	4.08749		28.784	1.78269
28.8	2	5	4.08857		28.8	0.372091
28.816	3	6	4.12028		28.816	0.710469
28.832	1	5	4.09055		28.832	0.371281
28.848	0	5	4.03034		28.848	0.395861
28.864	1	1	4.00108		28.864	-2.12209
28.88	2	4	4.00261		28.88	-0.00116893
28.896	0	4	3.94286		28.896	0.0255524
28.912	2	8	3.94469		28.912	1.35177
28.928	2	3	3.94652		28.928	-0.473258
28.944	1	3	3.91769		28.944	-0.458846
28.96	4	4	3.98093		28.96	0.00852997
28.976	2	2	3.98256		28.976	-1.14463
28.992	0	2	3.92291		28.992	-1.11019
29.008	1	3	3.89421		29.008	-0.447106
29.024	1	4	3.86566		29.024	0.0600785
29.04	1	3	3.83726		29.04	-0.418628
29.056	1	6	3.809		29.056	0.82812
29.072	0	5	3.75025		29.072	0.510206
29.088	1	4	3.72245		29.088	0.124124
29.104	4	5	3.7867		29.104	0.495329
29.12	0	3	3.72807		29.12	-0.364034
29.136	0	6	3.66974		29.136	0.880755
29.152	3	8	3.70363		29.152	1.43212
29.168	1	2	3.67607		29.168	-0.967677
29.184	2	4	3.67928		29.184	0.14343
29.2	4	4	3.74375		29.2	0.114597
29.216	2	3	3.74662		29.216	-0.373309
29.232	1	5	3.71883		29.232	0.523034
29.248	1	5	3.69119		29.248	0.534319
29.264	2	3	3.69433		29.264	-0.347165
29.28	3	5	3.72809		29.28	0.519256
29.296	1	3	3.7004		29.296	-0.350199
29.312	2	1	3.70349		29.312	-1.91165
29.328	1	3	3.67593		29.328	-0.337963
29.344	1	6	3.64851		29.344	0.888781
29.36	2	4	3.65187		29.36	0.15569
29.376	1	6	3.62457		29.376	0.897827
29.392	1	6	3.59742		29.392	0.90809
29.408	2	1	3.60105		29.408	-1.83922
29.424	3	8	3.63529		29.424	1.4549
29.44	0	6	3.57744		29.44	0.91564
29.456	3	5	3.61181		29.456	0.566727
29.472	1	4	3.58472		29.472	0.185718
29.488	1	7	3.55778		29.488	1.21701
29.504	1	4	3.53097		29.504	0.209756
29.52	3	4	3.56558		29.52	0.194279
29.536	1	2	3.53873		29.536	-0.888388
29.552	2	5	3.54266		29.552	0.594956
29.568	0	1	3.4853		29.568	-1.75737
29.584	4	3	3.55078		29.584	-0.275389
29.6	3	1	3.58528		29.6	-1.82807
29.616	1	3	3.55833		29.616	-0.279166
29.632	0	4	3.50089		29.632	0.223209
29.648	2	2	3.50501		29.648	-0.868921
29.664	1	2	3.47848		29.664	-0.853603
29.68	1	4	3.45209		29.68	0.245033
29.696	1	3	3.42583		29.696	-0.212917
29.712	1	6	3.39971		29.712	0.982816
29.728	1	3	3.37373		29.728	-0.186864
29.744	0	2	3.31724		29.744	-0.760511
29.76	1	7	3.29169		29.76	1.31109
29.776	0	5	3.23563		29.776	0.720302
29.792	2	0	3.24113		29.792	-3.24113
29.808	3	3	3.27724		29.808	-0.13862
29.824	0	2	3.22126		29.824	-0.705093
29.84	0	2	3.16556		29.84	-0.672938
29.856	3	6	3.20207		29.856	1.05752
29.872	1	3	3.17711		29.872	-0.0885533
29.888	1	5	3.15228		29.888	0.754329
29.904	2	7	3.15821		29.904	1.35828
29.92	2	4	3.16412		29.92	0.373817
29.936	1	8	3.13936		29.936	1.62021
29.952	2	2	3.14536		29.952	-0.661274
29.968	0	2	3.09006		29.968	-0.629347
29.984	2	1	3.09632		29.984	-1.48232
30	1	3	3.07191		30	-0.0359552
30.016	0	2	3.01699		30.016	-0.587161
30.032	2	2	3.02363		30.032	-0.590993
30.048	3	6	3.06087		30.048	1.11089
30.064	1	4	3.03664		30.064	0.430826
30.08	2	4	3.04318		30.08	0.427902
30.096	1	5	3.01905		30.096	0.80872
30.112	2	5	3.02568		30.112	0.806015
30.128	2	4	3.03227		30.128	0.432783
30.144	1	7	3.00819		30.144	1.41132
30.16	2	0	3.01488		30.16	-3.01488
30.176	0	4	2.96025		30.176	0.464989
30.192	2	7	2.96719		30.192	1.42581
30.208	0	3	2.91281		30.208	0.0435942
30.224	1	2	2.88936		30.224	-0.513469
30.24	1	5	2.86602		30.24	0.871194
30.256	1	2	2.84281		30.256	-0.486595
30.272	4	5	2.91162		30.272	0.852577
30.288	2	7	2.91881		30.288	1.44292
30.304	0	2	2.86468		30.304	-0.499225
30.32	2	2	2.87211		30.32	-0.503514
30.336	1	2	2.84887		30.336	-0.490094
30.352	1	1	2.82574		30.352	-1.29099
30.368	0	4	2.7721		30.368	0.549133
30.384	2	6	2.78001		30.384	1.21704
30.4	2	2	2.78788		30.4	-0.454883
30.416	4	3	2.85698		30.416	0.0715099
30.432	0	3	2.80318		30.432	0.0984112
30.448	3	6	2.84156		30.448	1.19378
30.464	0	3	2.78784		30.464	0.10608
30.48	1	3	2.76503		30.48	0.117484
30.496	3	4	2.80361		30.496	0.53504
30.512	3	1	2.842		30.512	-1.30249
30.528	2	2	2.84954		30.528	-0.490484
30.544	2	3	2.85705		30.544	0.0714744
30.56	0	5	2.80325		30.56	0.89682
30.576	0	6	2.74972		30.576	1.22849
30.592	1	4	2.72711		30.592	0.569252
30.608	3	2	2.76589		30.608	-0.442189
30.624	0	1	2.71256		30.624	-1.21097
30.64	1	6	2.69015		30.64	1.25101
30.656	1	2	2.66785		30.656	-0.385581
30.672	1	2	2.64566		30.672	-0.372773
30.688	0	5	2.59296		30.688	0.982671
30.704	1	6	2.57116		30.704	1.29598
30.72	2	2	2.58011		30.72	-0.334929
30.736	2	1	2.58902		30.736	-1.12361
30.752	4	1	2.65915		30.752	-1.1732
30.768	0	2	2.60638		30.768	-0.350092
30.784	1	2	2.58451		30.784	-0.337468
30.8	2	3	2.5934		30.8	0.203302
30.816	2	0	2.60223		30.816	-2.60223
30.832	1	5	2.58039		30.832	0.987802
30.848	0	5	2.52802		30.848	1.00918
30.864	0	3	2.47593		30.864	0.262036
30.88	3	3	2.51601		30.88	0.241994
30.896	4	2	2.58652		30.896	-0.338629
30.912	0	6	2.53412		30.912	1.30998
30.928	2	3	2.54327		30.928	0.228365
30.944	1	0	2.52173		30.944	-2.52173
30.96	2	4	2.53094		30.96	0.656983
30.976	1	5	2.50947		30.976	1.01676
30.992	2	3	2.51874		30.992	0.24063
31.008	1	1	2.49733		31.008	-1.05877
31.024	3	3	2.5373		31.024	0.231349
31.04	0	3	2.48516		31.04	0.25742
31.056	0	3	2.43329		31.056	0.283356
31.072	0	5	2.38168		31.072	1.06892
31.088	1	3	2.36099		31.088	0.319507
31.104	2	2	2.37103		31.104	-0.214214
31.12	3	2	2.41166		31.12	-0.237671
31.136	3	2	2.45208		31.136	-0.261006
31.152	3	2	2.49228		31.152	-0.28422
31.168	2	0	2.50165		31.168	-2.50165
31.184	0	1	2.44969		31.184	-1.02508
31.2	1	3	2.42864		31.2	0.285682
31.216	1	5	2.40769		31.216	1.05831
31.232	2	3	2.41749		31.232	0.291253
31.248	1	1	2.39661		31.248	-0.987552
31.264	2	1	2.40647		31.264	-0.994524
31.28	4	1	2.47755		31.28	-1.04479
31.296	2	2	2.48699		31.296	-0.281163
31.312	0	2	2.43511		31.312	-0.251209
31.328	0	1	2.38349		31.328	-0.978278
31.344	1	1	2.36279		31.344	-0.963635
31.36	0	6	2.31155		31.36	1.3941
31.376	4	3	2.38312		31.376	0.308439
31.392	3	4	2.42369		31.392	0.704948
31.408	0	4	2.37213		31.408	0.728004
31.424	2	4	2.38212		31.424	0.723538
31.44	2	2	2.39206		31.44	-0.226353
31.456	2	6	2.40194		31.456	1.35994
31.472	3	4	2.44241		31.472	0.696577
31.488	0	2	2.39076		31.488	-0.225603
31.504	1	1	2.37001		31.504	-0.968743
31.52	2	4	2.38001		31.52	0.724483
31.536	1	2	2.35932		31.536	-0.207452
31.552	0	2	2.3081		31.552	-0.177881
31.568	3	1	2.34905		31.568	-0.953925
31.584	4	4	2.42043		31.584	0.706405
31.6	1	2	2.39953		31.6	-0.23067
31.616	3	2	2.44001		31.616	-0.254041
31.632	2	3	2.44965		31.632	0.275177
31.648	2	1	2.45923		31.648	-1.03183
31.664	1	3	2.43813		31.664	0.280936
31.68	1	2	2.41714		31.68	-0.240834
31.696	0	4	2.36562		31.696	0.730918
31.712	2	1	2.37564		31.712	-0.972722
31.728	1	5	2.35497		31.728	1.07983
31.744	1	2	2.33441		31.744	-0.193071
31.76	0	5	2.28332		31.76	1.10908
31.776	0	2	2.2325		31.776	-0.134231
31.792	2	3	2.24321		31.792	0.378396
31.808	2	2	2.25386		31.808	-0.146568
31.824	1	2	2.23383		31.824	-0.135
31.84	1	6	2.2139		31.84	1.43101
31.856	2	0	2.2247		31.856	-2.2247
31.872	0	1	2.17418		31.872	-0.830274
31.888	1	2	2.15456		31.888	-0.0892368
31.904	1	1	2.13504		31.904	-0.802597
31.92	4	1	2.20753		31.92	-0.853854
31.936	1	1	2.18774		31.936	-0.839857
31.952	0	3	2.13741		31.952	0.431295
31.968	2	2	2.14861		31.968	-0.0858027
31.984	2	4	2.15976		31.984	0.82298
32	3	1	2.20149		32	-0.849579
32.016	3	0	2.243		32.016	-2.243
32.032	1	6	2.22302		32.032	1.42757
32.048	3	1	2.26441		32.048	-0.894075
32.064	1	4	2.24432		32.064	0.785163
32.08	0	2	2.1937		32.08	-0.111833
32.096	2	1	2.20461		32.096	-0.851791
32.112	1	4	2.18483		32.112	0.811767
32.128	2	1	2.19579		32.128	-0.845553
32.144	0	1	2.14542		32.144	-0.809937
32.16	1	0	2.12595		32.16	-2.12595
32.176	2	1	2.13722		32.176	-0.804133
32.192	4	2	2.20969		32.192	-0.121067
32.208	1	1	2.18989		32.208	-0.841378
32.224	0	1	2.13955		32.224	-0.805782
32.24	1	1	2.12011		32.24	-0.792035
32.256	1	3	2.10077		32.256	0.449617
32.272	1	0	2.08153		32.272	-2.08153
32.288	3	0	2.12366		32.288	-2.12366
32.304	0	2	2.07366		32.304	-0.0425283
32.32	1	4	2.05456		32.32	0.870027
32.336	1	3	2.03556		32.336	0.48222
32.352	3	2	2.07793		32.352	-0.0449933
32.368	1	4	2.05881		32.368	0.868127
32.384	0	0	2.00915		32.384	-2.00915
32.4	4	2	2.08229		32.4	-0.047512
32.416	1	2	2.06315		32.416	-0.0364589
32.432	0	1	2.01347		32.432	-0.71663
32.448	0	4	1.96404		32.448	0.910507
32.464	2	2	1.97615		32.464	0.01377
32.48	0	3	1.92692		32.48	0.53654
32.496	4	1	2.00049		32.496	-0.707453
32.512	2	0	2.01241		32.512	-2.01241
32.528	1	3	1.99362		32.528	0.503188
32.544	3	6	2.03621		32.544	1.49817
32.56	2	6	2.04794		32.56	1.49374
32.576	1	2	2.02898		32.576	-0.0167296
32.592	1	0	2.01011		32.592	-2.01011
32.608	4	0	2.08325		32.608	-2.08325
32.624	1	0	2.0641		32.624	-2.0641
32.64	3	3	2.10632		32.64	0.446841
32.656	0	0	2.05641		32.656	-2.05641
32.672	1	0	2.0374		32.672	-2.0374
32.688	4	0	2.1104		32.688	-2.1104
32.704	1	2	2.09111		32.704	-0.0526019
32.72	0	3	2.04128		32.72	0.479359
32.736	1	2	2.02235		32.736	-0.0129045
32.752	0	3	1.97288		32.752	0.513559
32.768	5	3	2.07685		32.768	0.461575
32.784	0	2	2.0271		32.784	-0.0156444
32.8	1	1	2.00824		32.8	-0.712933
32.816	1	2	1.98948		32.816	0.00607443
32.832	1	1	1.97082		32.832	-0.686471
32.848	0	3	1.92161		32.848	0.539193
32.864	0	2	1.87267		32.864	0.0735151
32.88	1	3	1.85461		32.88	0.572694
32.896	1	0	1.83665		32.896	-1.83665
32.912	3	3	1.88005		32.912	0.559974
32.928	0	2	1.83132		32.928	0.0973866
32.944	1	0	1.81348		32.944	-1.81348
32.96	2	1	1.82637		32.96	-0.58433
32.976	2	4	1.83919		32.976	0.966345
32.992	1	3	1.8213		32.992	0.589348
33.008	0	5	1.77288		33.008	1.31747
33.024	2	0	1.78598		33.024	-1.78598
33.04	0	0	1.73774		33.04	-1.73774
33.056	1	1	1.72038		33.056	-0.509385
33.072	0	1	1.67248		33.072	-0.475514
33.088	1	1	1.65546		33.088	-0.463481
33.104	3	4	1.6998		33.104	1.02868
33.12	1	5	1.68265		33.12	1.3543
33.136	1	3	1.66558		33.136	0.667212
33.152	3	0	1.70987		33.152	-1.70987
33.168	1	1	1.69266		33.168	-0.489782
33.184	2	2	1.70617		33.184	0.169643
33.2	0	0	1.65834		33.2	-1.65834
33.216	3	1	1.70267		33.216	-0.496863
33.232	0	0	1.65486		33.232	-1.65486
33.248	1	1	1.63794		33.248	-0.451089
33.264	1	3	1.6211		33.264	0.689451
33.28	2	1	1.63498		33.28	-0.449002
33.296	1	2	1.61816		33.296	0.220454
33.312	1	1	1.60143		33.312	-0.425274
33.328	2	2	1.61542		33.328	0.22204
33.344	0	4	1.56806		33.344	1.0876
33.36	2	3	1.58222		33.36	0.70889
33.376	1	4	1.56567		33.376	1.08866
33.392	2	0	1.57985		33.392	-1.57985
33.408	4	3	1.65522		33.408	0.672391
33.424	0	2	1.60765		33.424	0.226521
33.44	1	0	1.59097		33.44	-1.59097
33.456	1	2	1.57438		33.456	0.245732
33.472	3	1	1.61914		33.472	-0.437802
33.488	1	1	1.6024		33.488	-0.425965
33.504	0	2	1.55512		33.504	0.256854
33.52	3	2	1.59998		33.52	0.230951
33.536	0	1	1.5527		33.536	-0.390821
33.552	3	2	1.59758		33.552	0.232337
33.568	2	1	1.61159		33.568	-0.432459
33.584	3	1	1.65616		33.584	-0.463975
33.6	2	2	1.66986		33.6	0.190604
33.616	1	1	1.65286		33.616	-0.461642
33.632	1	2	1.63595		33.632	0.210187
33.648	2	1	1.64975		33.648	-0.459446
33.664	2	3	1.66349		33.664	0.668254
33.68	2	2	1.67716		33.68	0.186393
33.696	2	3	1.69075		33.696	0.654624
33.712	1	2	1.67364		33.712	0.188424
33.728	3	2	1.71789		33.728	0.162877
33.744	0	1	1.67		33.744	-0.473762
33.76	1	1	1.653		33.76	-0.461738
[truncated: 701 more rows]
