# Supplementary material for: Quantification of FRET-induced angular displacement by monitoring sensitized acceptor anisotropy using a dim fluorescent donor
Source: Nat Commun. 2021 May 5;12:2541. doi: 10.1038/s41467-021-22816-7 (PMC8099864; doi:10.1038/s41467-021-22816-7)
Supplement: Supplementary file 7 — Source Data [file 41467_2021_22816_MOESM7_ESM.zip › Fig4.xlsx]

## Sheet: panel_B
EGTA			Ca2+
Wavelength (nm)	Fluorescence		Wavelength (nm)	Fluorescence
420	2105.47		420	2166.52
422	2284.8		422	2494.8
424	2929.25		424	1938.58
426	3669.57		426	3908.33
428	5378.35		428	4045.37
430	5533.3		430	4147.88
432	6877.86		432	5296.24
434	7153.43		434	5928.86
436	8222.05		436	5993.16
438	9611.71		438	7374.03
440	10812.1		440	8261.25
442	11757.8		442	9386.3
444	13277.5		444	10513.8
446	14548.2		446	11438.7
448	17613.2		448	12821.9
450	20992.3		450	13281.8
452	24885.3		452	17339
454	30241.6		454	21666.5
456	35414.5		456	25710.2
458	46032.3		458	33861.6
460	56779.1		460	42548.6
462	70177.5		462	49665.8
464	82636		464	61931.3
466	101639		466	71656.6
468	121444		468	81379
470	143650		470	100422
472	180993		472	120075
474	215618		474	152357
476	260519		476	177492
478	314956		478	210248
480	372521		480	249737
482	442312		482	299465
484	511288		484	344567
486	587205		486	389039
488	663263		488	445185
490	735798		490	504735
492	802030		492	553831
494	865596		494	597353
496	925912		496	646990
498	970805		498	689263
500	1.01781e+06		500	750365
502	1.06103e+06		502	800612
504	1.13543e+06		504	876861
506	1.18822e+06		506	990763
508	1.25466e+06		508	1.10285e+06
510	1.32657e+06		510	1.28257e+06
512	1.42238e+06		512	1.5106e+06
514	1.5486e+06		514	1.84041e+06
516	1.72174e+06		516	2.23918e+06
518	1.92642e+06		518	2.72656e+06
520	2.1925e+06		520	3.2804e+06
522	2.43408e+06		522	3.79245e+06
524	2.6666e+06		524	4.22184e+06
526	2.84077e+06		526	4.48311e+06
528	2.89169e+06		528	4.69532e+06
530	2.87973e+06		530	4.63638e+06
532	2.81306e+06		532	4.51832e+06
534	2.67593e+06		534	4.28851e+06
536	2.51677e+06		536	4.01676e+06
538	2.34033e+06		538	3.69766e+06
540	2.15712e+06		540	3.44552e+06
542	2.00381e+06		542	3.15755e+06
544	1.84891e+06		544	2.87634e+06
546	1.70636e+06		546	2.65959e+06
548	1.5951e+06		548	2.44597e+06
550	1.47201e+06		550	2.27636e+06
552	1.37144e+06		552	2.12907e+06
554	1.3017e+06		554	2.02062e+06
556	1.23539e+06		556	1.9137e+06
558	1.16631e+06		558	1.83546e+06
560	1.11247e+06		560	1.7491e+06
562	1.05477e+06		562	1.67966e+06
564	1.01202e+06		564	1.60701e+06
566	967320		566	1.53626e+06
568	907166		568	1.45118e+06
570	865310		570	1.43022e+06
572	812669		572	1.30228e+06
574	780093		574	1.24282e+06
576	719241		576	1.15133e+06
578	664118		578	1.05979e+06
580	630893		580	985185
582	562851		582	907096
584	526161		584	853997
586	475803		586	775979
588	449970		588	707264
590	410140		590	641788
592	381744		592	586677
594	341498		594	543112
596	318626		596	503528
598	292022		598	474390
600	271804		600	431578
602	249526		602	403472
604	233808		604	372188
606	218596		606	357766
608	192000		608	309351
610	188840		610	299840
612	178748		612	275960
614	167076		614	269131
616	151840		616	250251
618	144002		618	230653
620	134956		620	212083
622	123011		622	203360
624	123723		624	173191
626	109996		626	172471
628	105675		628	160818
630	96369.8		630	159394
632	85111.5		632	137772
634	84294.7		634	119036
636	74403.1		636	117828
638	67052.4		638	110812
640	60102.3		640	101796
642	61438.4		642	92315
644	59439.9		644	87259.8
646	49962.6		646	75535.6
648	48725.2		648	80219.1
650	47177.7		650	84318.1

## Sheet: panel_C
EGTA			Ca2+
Wavelength (nm)	Fluorescence		Wavelength (nm)	Fluorescence
420	13209.9		420	12447.4
422	16473.8		422	13441.1
424	22789.3		424	16351.2
426	28145.9		426	20578.9
428	37135.7		428	25996
430	46517.7		430	30235.9
432	54168.1		432	37189.4
434	60137.3		434	43292.1
436	68763		436	46793.3
438	75271.3		438	56682
440	79569.2		440	58849.1
442	84698.1		442	61700.3
444	90310.8		444	62687.5
446	89255.7		446	64550.5
448	93255.7		448	66934.7
450	94074		450	71834.8
452	100405		452	71346.2
454	97933.7		454	73476.2
456	101731		456	73987.1
458	106378		458	78474.7
460	107047		460	79570.4
462	107204		462	83551.5
464	110143		464	84422.5
466	111878		466	90411
468	109616		468	83171.3
470	114270		470	79145.9
472	111590		472	79051.4
474	112115		474	80839.8
476	113389		476	90310.7
478	118116		478	91518.1
480	126968		480	96520.7
482	144919		482	114923
484	175223		484	142692
486	217981		486	179675
488	284592		488	235023
490	397423		490	331931
492	572702		492	473580
494	828246		494	685567
496	1.21039e+06		496	976718
498	1.7066e+06		498	1.35896e+06
500	2.35066e+06		500	1.89047e+06
502	3.1254e+06		502	2.48136e+06
504	3.95691e+06		504	3.16795e+06
506	4.8223e+06		506	3.93914e+06
508	5.54101e+06		508	4.6732e+06
510	6.10317e+06		510	5.42462e+06
512	6.42001e+06		512	6.08081e+06
514	6.54639e+06		514	6.73721e+06
516	6.58173e+06		516	7.53926e+06
518	6.68417e+06		518	8.51265e+06
520	6.90073e+06		520	9.5938e+06
522	7.12069e+06		522	1.06012e+07
524	7.45799e+06		524	1.15998e+07
526	7.61204e+06		526	1.21431e+07
528	7.63119e+06		528	1.23667e+07
530	7.44311e+06		530	1.2216e+07
532	7.22215e+06		532	1.18245e+07
534	6.85447e+06		534	1.12215e+07
536	6.45883e+06		536	1.0549e+07
538	6.00104e+06		538	9.75859e+06
540	5.62534e+06		540	9.10489e+06
542	5.30953e+06		542	8.4179e+06
544	4.98744e+06		544	7.74366e+06
546	4.70478e+06		546	7.29181e+06
548	4.40172e+06		548	6.75815e+06
550	4.11996e+06		550	6.30953e+06
552	3.86544e+06		552	5.92862e+06
554	3.62635e+06		554	5.6376e+06
556	3.40674e+06		556	5.31559e+06
558	3.17261e+06		558	5.01497e+06
560	2.98268e+06		560	4.82453e+06
562	2.83896e+06		562	4.56176e+06
564	2.65096e+06		564	4.3543e+06
566	2.49281e+06		566	4.17249e+06
568	2.34596e+06		568	3.94088e+06
570	2.22374e+06		570	3.74282e+06
572	2.07662e+06		572	3.48691e+06
574	1.92172e+06		574	3.26892e+06
576	1.81892e+06		576	3.05349e+06
578	1.65131e+06		578	2.81527e+06
580	1.55204e+06		580	2.59778e+06
582	1.38473e+06		582	2.40203e+06
584	1.30465e+06		584	2.19951e+06
586	1.20765e+06		586	2.02117e+06
588	1.10795e+06		588	1.83283e+06
590	1.00692e+06		590	1.73796e+06
592	922471		592	1.55618e+06
594	877188		594	1.44478e+06
596	810315		596	1.34897e+06
598	732804		598	1.21513e+06
600	686290		600	1.139e+06
602	652065		602	1.06416e+06
604	598010		604	983351
606	562124		606	939359
608	501959		608	837490
610	482581		610	771288
612	437312		612	753942
614	414194		614	687481
616	372171		616	648045
618	362427		618	628770
620	321002		620	565431
622	301467		622	525355
624	282567		624	505338
626	263813		626	465785
628	229239		628	419262
630	229387		630	390490
632	211511		632	368247
634	198064		634	334735
636	180818		636	303683
638	166434		638	278997
640	163490		640	268533
642	142201		642	241127
644	139066		644	219423
646	138073		646	215511
648	119388		648	191165
650	106765		650	183965

## Sheet: panel_D
EGTA					Ca2+
Wavelength (nm)	GeuSapVC2.60	Donor	Acceptor		Wavelength (nm)	GeuSapVC2.60	Donor	Acceptor
500	1.01781e+06	951334	27580.8		500	750365	707145	51511.9
502	1.06103e+06	992631	43503.1		502	800612	737841	81249.4
504	1.13543e+06	1.04309e+06	67427.6		504	876861	775351	125933
506	1.18822e+06	1.06108e+06	108186		506	990763	788718	202055
508	1.25466e+06	1.09556e+06	167789		508	1.10285e+06	814353	313375
510	1.32657e+06	1.08162e+06	260304		510	1.28257e+06	803991	486162
512	1.42238e+06	1.04487e+06	396514		512	1.5106e+06	776669	740559
514	1.5486e+06	986667	585225		514	1.84041e+06	733408	1.09301e+06
516	1.72174e+06	914470	820471		516	2.23918e+06	679743	1.53237e+06
518	1.92642e+06	857279	1.10747e+06		518	2.72656e+06	637232	2.06839e+06
520	2.1925e+06	783939	1.41939e+06		520	3.2804e+06	582717	2.65096e+06
522	2.43408e+06	734543	1.72167e+06		522	3.79245e+06	546000	3.21551e+06
524	2.6666e+06	689989	1.97943e+06		524	4.22184e+06	512882	3.69693e+06
526	2.84077e+06	647392	2.16641e+06		526	4.48311e+06	481219	4.04613e+06
528	2.89169e+06	627386	2.2643e+06		528	4.69532e+06	466348	4.22897e+06
530	2.87973e+06	572982	2.2697e+06		530	4.63638e+06	425908	4.23905e+06
532	2.81306e+06	554252	2.22991e+06		532	4.51832e+06	411986	4.16473e+06
534	2.67593e+06	536972	2.11532e+06		534	4.28851e+06	399142	3.95072e+06
536	2.51677e+06	502378	1.99922e+06		536	4.01676e+06	373428	3.73389e+06
538	2.34033e+06	475125	1.84978e+06		538	3.69766e+06	353169	3.45478e+06
540	2.15712e+06	454327	1.69264e+06		540	3.44552e+06	337710	3.16129e+06
542	2.00381e+06	420029	1.55736e+06		542	3.15755e+06	312216	2.90864e+06
544	1.84891e+06	409388	1.42789e+06		544	2.87634e+06	304306	2.66684e+06
546	1.70636e+06	380611	1.31207e+06		546	2.65959e+06	282915	2.45051e+06
548	1.5951e+06	362792	1.20817e+06		548	2.44597e+06	269670	2.25646e+06
550	1.47201e+06	343697	1.1285e+06		550	2.27636e+06	255476	2.10766e+06
552	1.37144e+06	309478	1.05715e+06		552	2.12907e+06	230041	1.97441e+06
554	1.3017e+06	298315	985902		554	2.02062e+06	221744	1.84134e+06
556	1.23539e+06	264296	948344		556	1.9137e+06	196456	1.7712e+06
558	1.16631e+06	253307	901144		558	1.83546e+06	188288	1.68304e+06
560	1.11247e+06	238696	879702		560	1.7491e+06	177427	1.64299e+06
562	1.05477e+06	224896	839086		562	1.67966e+06	167170	1.56714e+06
564	1.01202e+06	205799	810840		564	1.60701e+06	152974	1.51438e+06
566	967320	190140	775628		566	1.53626e+06	141335	1.44862e+06
568	907166	175976	738927		568	1.45118e+06	130806	1.38007e+06
570	865310	160812	713812		570	1.43022e+06	119534	1.33317e+06
572	812669	156340	665794		572	1.30228e+06	116210	1.24348e+06
574	780093	142275	629432		574	1.24282e+06	105756	1.17557e+06
576	719241	128734	582558		576	1.15133e+06	95690.7	1.08803e+06
578	664118	123985	542745		578	1.05979e+06	92160.6	1.01367e+06
580	630893	108964	498245		580	985185	80995.4	930558
582	562851	103850	461628		582	907096	77193.9	862169
584	526161	93002.9	430470		584	853997	69130.8	803977
586	475803	90273.8	390911		586	775979	67102.2	730094
588	449970	90971.2	357629		588	707264	67620.6	667934
590	410140	77938.8	327999		590	641788	57933.4	612595
592	381744	75178.3	301944		592	586677	55881.5	563932
594	341498	67619.9	276782		594	543112	50263.2	516938
596	318626	67445.7	253849		596	503528	50133.7	474106
598	292022	64204.6	240810		598	474390	47724.5	449755
600	271804	53258.4	218804		600	431578	39588	408654
602	249526	52909.2	205247		602	403472	39328.4	383334
604	233808	50034.1	192507		604	372188	37191.3	359540
606	218596	50323.1	171712		606	357766	37406.1	320702
608	192000	47872.6	167100		608	309351	35584.6	312087
610	188840	36916.2	147693		610	299840	27440.5	275841
612	178748	37341.4	138359		612	275960	27756.6	258408
614	167076	30929.2	131397		614	269131	22990.3	245406
616	151840	27804	124951		616	250251	20667.2	233366
618	144002	32432.8	119600		618	230653	24107.9	223373
620	134956	32064.5	110107		620	212083	23834.2	205643

## Sheet: panel_E
EGTA					Ca2+
Wavelength (nm)	SapVC2.60	Donor	Acceptor		Wavelength (nm)	SapVC2.60	Donor	Acceptor
500	2.35066e+06	2.23944e+06	64585.4		500	1.89047e+06	1.73453e+06	128664
502	3.1254e+06	2.96487e+06	101870		502	2.48136e+06	2.2964e+06	202940
504	3.95691e+06	3.75859e+06	157894		504	3.16795e+06	2.91117e+06	314547
506	4.8223e+06	4.51655e+06	253336		506	3.93914e+06	3.49823e+06	504681
508	5.54101e+06	5.12606e+06	392909		508	4.6732e+06	3.97033e+06	782731
510	6.10317e+06	5.48162e+06	609548		510	5.42462e+06	4.24572e+06	1.21431e+06
512	6.42001e+06	5.50327e+06	928509		512	6.08081e+06	4.26249e+06	1.84973e+06
514	6.54639e+06	5.21335e+06	1.37041e+06		514	6.73721e+06	4.03793e+06	2.73005e+06
516	6.58173e+06	4.71712e+06	1.92128e+06		516	7.53926e+06	3.65358e+06	3.82747e+06
518	6.68417e+06	4.17013e+06	2.59334e+06		518	8.51265e+06	3.22992e+06	5.16631e+06
520	6.90073e+06	3.63303e+06	3.32376e+06		520	9.5938e+06	2.81392e+06	6.62142e+06
522	7.12069e+06	3.16586e+06	4.03159e+06		522	1.06012e+07	2.45208e+06	8.03153e+06
524	7.45799e+06	2.80219e+06	4.63519e+06		524	1.15998e+07	2.1704e+06	9.23397e+06
526	7.61204e+06	2.5451e+06	5.07302e+06		526	1.21431e+07	1.97127e+06	1.01062e+07
528	7.63119e+06	2.32892e+06	5.30227e+06		528	1.23667e+07	1.80384e+06	1.05629e+07
530	7.44311e+06	2.13529e+06	5.3149e+06		530	1.2216e+07	1.65386e+06	1.05881e+07
532	7.22215e+06	1.99028e+06	5.22172e+06		532	1.18245e+07	1.54155e+06	1.04024e+07
534	6.85447e+06	1.88372e+06	4.9534e+06		534	1.12215e+07	1.45901e+06	9.86789e+06
536	6.45883e+06	1.77834e+06	4.68154e+06		536	1.0549e+07	1.37739e+06	9.32631e+06
538	6.00104e+06	1.71497e+06	4.33159e+06		538	9.75859e+06	1.32831e+06	8.62916e+06
540	5.62534e+06	1.6657e+06	3.96361e+06		540	9.10489e+06	1.29014e+06	7.89609e+06
542	5.30953e+06	1.65888e+06	3.64683e+06		542	8.4179e+06	1.28486e+06	7.26503e+06
544	4.98744e+06	1.63773e+06	3.34367e+06		544	7.74366e+06	1.26848e+06	6.66107e+06
546	4.70478e+06	1.57925e+06	3.07244e+06		546	7.29181e+06	1.22319e+06	6.12075e+06
548	4.40172e+06	1.52014e+06	2.82913e+06		548	6.75815e+06	1.1774e+06	5.63605e+06
550	4.11996e+06	1.44077e+06	2.64258e+06		550	6.30953e+06	1.11593e+06	5.26441e+06
552	3.86544e+06	1.34718e+06	2.47551e+06		552	5.92862e+06	1.04344e+06	4.93158e+06
554	3.62635e+06	1.24906e+06	2.30867e+06		554	5.6376e+06	967442	4.5992e+06
556	3.40674e+06	1.13802e+06	2.22072e+06		556	5.31559e+06	881436	4.42399e+06
558	3.17261e+06	1.03012e+06	2.11019e+06		558	5.01497e+06	797867	4.2038e+06
560	2.98268e+06	936951	2.05998e+06		560	4.82453e+06	725703	4.10378e+06
562	2.83896e+06	846093	1.96487e+06		562	4.56176e+06	655330	3.91431e+06
564	2.65096e+06	764267	1.89873e+06		564	4.3543e+06	591953	3.78254e+06
566	2.49281e+06	674118	1.81627e+06		566	4.17249e+06	522129	3.61828e+06
568	2.34596e+06	611909	1.73033e+06		568	3.94088e+06	473946	3.44707e+06
570	2.22374e+06	561969	1.67152e+06		570	3.74282e+06	435265	3.32991e+06
572	2.07662e+06	503975	1.55908e+06		572	3.48691e+06	390347	3.10591e+06
574	1.92172e+06	463656	1.47393e+06		574	3.26892e+06	359118	2.93628e+06
576	1.81892e+06	414734	1.36416e+06		576	3.05349e+06	321227	2.71761e+06
578	1.65131e+06	385447	1.27093e+06		578	2.81527e+06	298543	2.53188e+06
580	1.55204e+06	349658	1.16673e+06		580	2.59778e+06	270823	2.32429e+06
582	1.38473e+06	335141	1.08098e+06		582	2.40203e+06	259579	2.15348e+06
584	1.30465e+06	316168	1.00802e+06		584	2.19951e+06	244884	2.00813e+06
586	1.20765e+06	300722	915388		586	2.02117e+06	232921	1.82359e+06
588	1.10795e+06	271562	837453		588	1.83283e+06	210335	1.66833e+06
590	1.00692e+06	257112	768068		590	1.73796e+06	199143	1.5301e+06
592	922471	243855	707055		592	1.55618e+06	188875	1.40856e+06
594	877188	223669	648135		594	1.44478e+06	173240	1.29118e+06
596	810315	216490	594432		596	1.34897e+06	167679	1.18419e+06
598	732804	200561	563901		598	1.21513e+06	155342	1.12337e+06
600	686290	184582	512369		600	1.139e+06	142966	1.02071e+06
602	652065	168525	480622		602	1.06416e+06	130529	957470
604	598010	152892	450790		604	983351	118421	898039
606	562124	138213	402095		606	939359	107051	801032
608	501959	139174	391294		608	837490	107796	779514
610	482581	121539	345848		610	771288	94136.2	688980
612	437312	105286	323991		612	753942	81548	645438
614	414194	98051.8	307689		614	687481	75944.8	612961
616	372171	89945.5	292594		616	648045	69666.1	582890
618	362427	88753.2	280064		618	628770	68742.6	557928
620	321002	79583.3	257834		620	565431	61640.2	513644

## Sheet: panel_F
EGTA						Ca2+
GeuSapVC2.60			SapVC2.60			GeuSapVC2.60			SapVC2.60
Wavelength (nm)	Donor fraction		Wavelength (nm)	Donor fraction		Wavelength (nm)	Donor fraction		Wavelength (nm)	Donor fraction
500	0.971825		500	0.971969		500	0.932101		500	0.930945
502	0.958014		502	0.966782		502	0.900805		502	0.918803
504	0.939283		504	0.959685		504	0.860274		504	0.902488
506	0.907475		506	0.946889		506	0.796063		506	0.873921
508	0.867187		508	0.928808		508	0.722118		508	0.835321
510	0.806022		510	0.899929		510	0.623175		510	0.7776
512	0.724906		512	0.855637		512	0.5119		512	0.697372
514	0.627694		514	0.79185		514	0.401556		514	0.596622
516	0.52709		516	0.710581		516	0.307282		516	0.488378
518	0.43633		518	0.616567		518	0.235521		518	0.384687
520	0.355797		520	0.522228		520	0.180202		520	0.298232
522	0.299055		522	0.439859		522	0.145154		522	0.233897
524	0.258479		524	0.376771		524	0.12183		524	0.190313
526	0.230078		526	0.334085		526	0.106291		526	0.163219
528	0.216962		528	0.305185		528	0.0993219		528	0.145862
530	0.201564		530	0.286609		530	0.0912996		530	0.135098
532	0.199074		532	0.275968		532	0.0900178		532	0.129065
534	0.202456		534	0.275514		534	0.0917596		534	0.128809
536	0.200823		536	0.275291		536	0.0909175		536	0.128684
538	0.204363		538	0.283627		538	0.0927453		538	0.133398
540	0.211614		540	0.295897		540	0.0965161		540	0.140443
542	0.212416		542	0.312659		542	0.0969357		542	0.150278
544	0.222823		544	0.328769		544	0.10242		544	0.159969
546	0.224857		546	0.339501		546	0.103502		546	0.166558
548	0.230937		548	0.349516		548	0.106752		548	0.172806
550	0.233459		550	0.35284		550	0.108109		550	0.174901
552	0.226453		552	0.352417		552	0.104353		552	0.174634
554	0.232293		554	0.351084		554	0.107482		554	0.173793
556	0.217951		556	0.338823		556	0.099843		556	0.166139
558	0.219417		558	0.328032		558	0.100617		558	0.15952
560	0.213427		560	0.312637		560	0.0974648		560	0.150265
562	0.211372		562	0.300998		562	0.0963899		562	0.14341
564	0.202431		564	0.286996		564	0.0917465		564	0.135319
566	0.19688		566	0.270688		566	0.0888924		566	0.126106
568	0.192344		568	0.26125		568	0.0865762		568	0.120873
570	0.183864		570	0.251611		570	0.0822843		570	0.115603
572	0.190163		572	0.244286		572	0.0854678		572	0.111647
574	0.184364		574	0.239296		574	0.0825362		574	0.108976
576	0.180987		576	0.233141		576	0.0808391		576	0.105707
578	0.18596		578	0.232704		578	0.0833407		578	0.105476
580	0.179451		580	0.230586		580	0.0800703		580	0.104359
582	0.18365		582	0.236661		582	0.0821769		582	0.107573
584	0.177665		584	0.238763		584	0.0791779		584	0.108692
586	0.187607		586	0.247282		586	0.0841728		586	0.11326
588	0.202789		588	0.244868		588	0.0919315		588	0.11196
590	0.191997		590	0.250797		590	0.0863997		590	0.115162
592	0.199347		592	0.256444		592	0.0901586		592	0.118237
594	0.19634		594	0.256559		594	0.0886161		594	0.1183
596	0.209919		596	0.266968		596	0.0956312		596	0.124035
598	0.210496		598	0.262356		598	0.0959326		598	0.121483
600	0.195758		600	0.264843		600	0.0883183		600	0.122857
602	0.20495		602	0.25961		602	0.0930492		602	0.119971
604	0.206291		604	0.253266		604	0.0937443		604	0.116503
606	0.226644		606	0.255805		606	0.104455		606	0.117887
608	0.222692		608	0.262361		608	0.102351		608	0.121486
610	0.19997		610	0.260039		610	0.0904787		610	0.120207
612	0.212529		612	0.245264		612	0.0969949		612	0.112173
614	0.190538		614	0.241661		614	0.085658		614	0.11024
616	0.182017		616	0.235127		616	0.0813563		616	0.106759
618	0.213328		618	0.240643		618	0.0974134		618	0.109695
620	0.225535		620	0.23586		620	0.103863		620	0.107148

## Sheet: panel_G
Wavelength (nm)	SapVC2.60 EGTA	SapVC2.60 +Ca	GeuSapVC2.60 EGTA	GeuSapVC2.60 +Ca
500	0.446139	0.239619	0.314619	0.157692
502	0.43928	0.234511	0.305341	0.151913
504	0.430146	0.227799	0.295365	0.145805
506	0.418512	0.219413	0.284824	0.139478
508	0.404414	0.209499	0.273762	0.13299
510	0.38824	0.198458	0.262405	0.126474
512	0.370854	0.186954	0.251317	0.120241
514	0.353436	0.175778	0.240935	0.11452
516	0.337212	0.165696	0.231696	0.109527
518	0.323101	0.157213	0.223767	0.105337
520	0.311692	0.15055	0.217384	0.102047
522	0.303177	0.145707	0.212641	0.0996734
524	0.297456	0.142535	0.20934	0.0980818
526	0.294073	0.140704	0.207448	0.0971748
528	0.292445	0.139865	0.206515	0.0967924
530	0.292197	0.139812	0.206417	0.096873
532	0.292955	0.140299	0.207013	0.0972583
534	0.294226	0.141032	0.207615	0.0976424
536	0.295618	0.141823	0.208171	0.0979915
538	0.296731	0.142456	0.20869	0.0982787
540	0.297167	0.142724	0.208842	0.0983959
542	0.29666	0.142414	0.208746	0.0983935
544	0.294905	0.141285	0.208264	0.0981166
546	0.292107	0.139517	0.207246	0.0975437
548	0.288417	0.137245	0.205942	0.0967835
550	0.283866	0.134479	0.204173	0.095768
552	0.278784	0.131431	0.202334	0.0947527
554	0.273444	0.128303	0.200515	0.0937513
556	0.268174	0.125265	0.198943	0.092847
558	0.263217	0.122425	0.197694	0.092126
560	0.25861	0.119889	0.196291	0.0913749
562	0.254616	0.117693	0.194898	0.0906606
564	0.251294	0.115851	0.193799	0.0901135
566	0.248817	0.114576	0.19327	0.0898177
568	0.247297	0.113844	0.193092	0.0897067
570	0.246411	0.11343	0.193369	0.0899651
572	0.246272	0.113357	0.193774	0.0903155
574	0.246686	0.113593	0.194384	0.0906164
576	0.247873	0.114195	0.19575	0.0912667
578	0.249641	0.115079	0.197082	0.0919116
580	0.251743	0.116118	0.198896	0.0926674
582	0.253706	0.117194	0.201117	0.0936374
584	0.254941	0.118024	0.203336	0.0948036
586	0.255986	0.118562	0.205611	0.0960828
588	0.256996	0.118966	0.20674	0.0966906
590	0.257814	0.119471	0.207976	0.0971166
592	0.257595	0.119675	0.209781	0.0976527
594	0.257322	0.119552	0.211349	0.0981117
596	0.256857	0.119226	0.212234	0.0983957
598	0.255008	0.118299	0.211771	0.098165
600	0.252628	0.117086	0.212273	0.0984274
602	0.250849	0.115987	0.213622	0.0990401
604	0.249758	0.115038	0.21373	0.0991061
606	0.249534	0.114615	0.212202	0.0985189
608	0.247142	0.11328	0.206635	0.0962287
610	0.242768	0.110373	0.202844	0.0945113
612	0.241621	0.108975	0.20309	0.0941202
614	0.242712	0.108866	0.205286	0.0945064
616	0.244731	0.108778	0.217004	0.100383
618	0.246311	0.10918	0.231208	0.108286
