# Supplementary material for: Quantification of FRET-induced angular displacement by monitoring sensitized acceptor anisotropy using a dim fluorescent donor
Source: Nat Commun. 2021 May 5;12:2541. doi: 10.1038/s41467-021-22816-7 (PMC8099864; doi:10.1038/s41467-021-22816-7)
Supplement: Supplementary file 7 — Source Data [file 41467_2021_22816_MOESM7_ESM.zip › Fig5.xlsx]

## Sheet: panel_A
GeuSapVC2.60							GeuSapVC3.60
				fit							fit
pCa	Anisotropy	Res.		pCa	Anisotropy		pCa	Anisotropy	Res.		pCa	Anisotropy
4.40894	-0.0256753	-0.00567062		4.40894	-0.0200047		4.40894	-0.0147348	0.000567509		4.40894	-0.0153023
5.86967	-0.0190898	0.000462563		4.41353	-0.0200046		5.86967	0.00332104	-0.00120561		4.41353	-0.0153004
6.2204	-0.015854	0.00208775		4.41813	-0.0200046		6.2204	0.034363	0.000361463		4.41813	-0.0152983
6.45469	-0.0114967	0.00294546		4.42272	-0.0200046		6.45469	0.0595431	0.00143064		4.42272	-0.0152963
6.64782	-0.00553275	0.00230349		4.42732	-0.0200046		6.64782	0.0740096	-0.000563958		4.42732	-0.0152942
6.82391	0.00302784	-0.000440643		4.43191	-0.0200046		6.82391	0.0838259	-0.00117751		4.43191	-0.0152921
7	0.0189964	-0.0022504		4.43651	-0.0200046		7	0.0916461	0.000114666		4.43651	-0.0152899
7.18709	0.043982	-0.00103795		4.44111	-0.0200045		7.18709	0.0943573	-0.00113727		4.44111	-0.0152877
7.42022	0.0740362	0.00225125		4.4457	-0.0200045		7.42022	0.0989787	0.00102235		4.4457	-0.0152855
7.76955	0.0932153	0.000945524		4.4503	-0.0200045		7.76955	0.0990818	-0.000245493		4.4503	-0.0152832
9	0.0980808	-0.00159641		4.45489	-0.0200045		9	0.100697	0.000833213		4.45489	-0.0152809
				4.45949	-0.0200045						4.45949	-0.0152785
				4.46408	-0.0200045						4.46408	-0.0152761
				4.46868	-0.0200044						4.46868	-0.0152737
				4.47327	-0.0200044						4.47327	-0.0152712
				4.47787	-0.0200044						4.47787	-0.0152687
				4.48247	-0.0200044						4.48247	-0.0152662
				4.48706	-0.0200043						4.48706	-0.0152636
				4.49166	-0.0200043						4.49166	-0.0152609
				4.49625	-0.0200043						4.49625	-0.0152582
				4.50085	-0.0200043						4.50085	-0.0152555
				4.50544	-0.0200043						4.50544	-0.0152527
				4.51004	-0.0200042						4.51004	-0.0152499
				4.51464	-0.0200042						4.51464	-0.015247
				4.51923	-0.0200042						4.51923	-0.0152441
				4.52383	-0.0200042						4.52383	-0.0152411
				4.52842	-0.0200041						4.52842	-0.0152381
				4.53302	-0.0200041						4.53302	-0.015235
				4.53761	-0.0200041						4.53761	-0.0152319
				4.54221	-0.0200041						4.54221	-0.0152288
				4.54681	-0.020004						4.54681	-0.0152255
				4.5514	-0.020004						4.5514	-0.0152222
				4.556	-0.020004						4.556	-0.0152189
				4.56059	-0.0200039						4.56059	-0.0152155
				4.56519	-0.0200039						4.56519	-0.0152121
				4.56978	-0.0200039						4.56978	-0.0152086
				4.57438	-0.0200038						4.57438	-0.015205
				4.57897	-0.0200038						4.57897	-0.0152014
				4.58357	-0.0200038						4.58357	-0.0151977
				4.58817	-0.0200037						4.58817	-0.0151939
				4.59276	-0.0200037						4.59276	-0.0151901
				4.59736	-0.0200037						4.59736	-0.0151862
				4.60195	-0.0200036						4.60195	-0.0151823
				4.60655	-0.0200036						4.60655	-0.0151783
				4.61114	-0.0200036						4.61114	-0.0151742
				4.61574	-0.0200035						4.61574	-0.0151701
				4.62034	-0.0200035						4.62034	-0.0151658
				4.62493	-0.0200034						4.62493	-0.0151616
				4.62953	-0.0200034						4.62953	-0.0151572
				4.63412	-0.0200034						4.63412	-0.0151528
				4.63872	-0.0200033						4.63872	-0.0151483
				4.64331	-0.0200033						4.64331	-0.0151437
				4.64791	-0.0200032						4.64791	-0.015139
				4.65251	-0.0200032						4.65251	-0.0151343
				4.6571	-0.0200031						4.6571	-0.0151295
				4.6617	-0.0200031						4.6617	-0.0151246
				4.66629	-0.0200031						4.66629	-0.0151196
				4.67089	-0.020003						4.67089	-0.0151145
				4.67548	-0.020003						4.67548	-0.0151094
				4.68008	-0.0200029						4.68008	-0.0151042
				4.68468	-0.0200029						4.68468	-0.0150988
				4.68927	-0.0200028						4.68927	-0.0150934
				4.69387	-0.0200027						4.69387	-0.0150879
				4.69846	-0.0200027						4.69846	-0.0150823
				4.70306	-0.0200026						4.70306	-0.0150766
				4.70765	-0.0200026						4.70765	-0.0150709
				4.71225	-0.0200025						4.71225	-0.015065
				4.71684	-0.0200025						4.71684	-0.015059
				4.72144	-0.0200024						4.72144	-0.0150529
				4.72604	-0.0200023						4.72604	-0.0150467
				4.73063	-0.0200023						4.73063	-0.0150405
				4.73523	-0.0200022						4.73523	-0.0150341
				4.73982	-0.0200021						4.73982	-0.0150276
				4.74442	-0.0200021						4.74442	-0.015021
				4.74901	-0.020002						4.74901	-0.0150142
				4.75361	-0.0200019						4.75361	-0.0150074
				4.75821	-0.0200019						4.75821	-0.0150005
				4.7628	-0.0200018						4.7628	-0.0149934
				4.7674	-0.0200017						4.7674	-0.0149862
				4.77199	-0.0200017						4.77199	-0.0149789
				4.77659	-0.0200016						4.77659	-0.0149715
				4.78118	-0.0200015						4.78118	-0.014964
				4.78578	-0.0200014						4.78578	-0.0149563
				4.79038	-0.0200013						4.79038	-0.0149485
				4.79497	-0.0200013						4.79497	-0.0149406
				4.79957	-0.0200012						4.79957	-0.0149325
				4.80416	-0.0200011						4.80416	-0.0149243
				4.80876	-0.020001						4.80876	-0.014916
				4.81335	-0.0200009						4.81335	-0.0149075
				4.81795	-0.0200008						4.81795	-0.0148989
				4.82254	-0.0200007						4.82254	-0.0148901
				4.82714	-0.0200006						4.82714	-0.0148812
				4.83174	-0.0200005						4.83174	-0.0148722
				4.83633	-0.0200004						4.83633	-0.014863
				4.84093	-0.0200003						4.84093	-0.0148536
				4.84552	-0.0200002						4.84552	-0.0148441
				4.85012	-0.0200001						4.85012	-0.0148344
				4.85471	-0.02						4.85471	-0.0148246
				4.85931	-0.0199999						4.85931	-0.0148146
				4.86391	-0.0199998						4.86391	-0.0148044
				4.8685	-0.0199997						4.8685	-0.0147941
				4.8731	-0.0199996						4.8731	-0.0147836
				4.87769	-0.0199994						4.87769	-0.0147729
				4.88229	-0.0199993						4.88229	-0.014762
				4.88688	-0.0199992						4.88688	-0.014751
				4.89148	-0.0199991						4.89148	-0.0147397
				4.89608	-0.0199989						4.89608	-0.0147283
				4.90067	-0.0199988						4.90067	-0.0147167
				4.90527	-0.0199987						4.90527	-0.0147049
				4.90986	-0.0199985						4.90986	-0.0146929
				4.91446	-0.0199984						4.91446	-0.0146807
				4.91905	-0.0199982						4.91905	-0.0146683
				4.92365	-0.0199981						4.92365	-0.0146557
				4.92825	-0.019998						4.92825	-0.0146429
				4.93284	-0.0199978						4.93284	-0.0146299
				4.93744	-0.0199976						4.93744	-0.0146166
				4.94203	-0.0199975						4.94203	-0.0146031
				4.94663	-0.0199973						4.94663	-0.0145895
				4.95122	-0.0199972						4.95122	-0.0145755
				4.95582	-0.019997						4.95582	-0.0145614
				4.96041	-0.0199968						4.96041	-0.014547
				4.96501	-0.0199966						4.96501	-0.0145324
				4.96961	-0.0199965						4.96961	-0.0145175
				4.9742	-0.0199963						4.9742	-0.0145024
				4.9788	-0.0199961						4.9788	-0.014487
				4.98339	-0.0199959						4.98339	-0.0144714
				4.98799	-0.0199957						4.98799	-0.0144555
				4.99258	-0.0199955						4.99258	-0.0144394
				4.99718	-0.0199953						4.99718	-0.014423
				5.00178	-0.0199951						5.00178	-0.0144063
				5.00637	-0.0199949						5.00637	-0.0143893
				5.01097	-0.0199947						5.01097	-0.0143721
				5.01556	-0.0199945						5.01556	-0.0143546
				5.02016	-0.0199943						5.02016	-0.0143368
				5.02475	-0.019994						5.02475	-0.0143186
				5.02935	-0.0199938						5.02935	-0.0143002
				5.03395	-0.0199936						5.03395	-0.0142815
				5.03854	-0.0199933						5.03854	-0.0142625
				5.04314	-0.0199931						5.04314	-0.0142432
				5.04773	-0.0199928						5.04773	-0.0142235
				5.05233	-0.0199926						5.05233	-0.0142035
				5.05692	-0.0199923						5.05692	-0.0141832
				5.06152	-0.019992						5.06152	-0.0141625
				5.06611	-0.0199918						5.06611	-0.0141416
				5.07071	-0.0199915						5.07071	-0.0141202
				5.07531	-0.0199912						5.07531	-0.0140985
				5.0799	-0.0199909						5.0799	-0.0140765
				5.0845	-0.0199906						5.0845	-0.0140541
				5.08909	-0.0199903						5.08909	-0.0140313
				5.09369	-0.01999						5.09369	-0.0140081
				5.09828	-0.0199897						5.09828	-0.0139846
				5.10288	-0.0199894						5.10288	-0.0139607
				5.10748	-0.0199891						5.10748	-0.0139364
				5.11207	-0.0199887						5.11207	-0.0139117
				5.11667	-0.0199884						5.11667	-0.0138865
				5.12126	-0.0199881						5.12126	-0.013861
				5.12586	-0.0199877						5.12586	-0.0138351
				5.13045	-0.0199873						5.13045	-0.0138087
				5.13505	-0.019987						5.13505	-0.0137819
				5.13965	-0.0199866						5.13965	-0.0137546
				5.14424	-0.0199862						5.14424	-0.0137269
				5.14884	-0.0199858						5.14884	-0.0136988
				5.15343	-0.0199854						5.15343	-0.0136702
				5.15803	-0.019985						5.15803	-0.0136411
				5.16262	-0.0199846						5.16262	-0.0136115
				5.16722	-0.0199842						5.16722	-0.0135815
				5.17181	-0.0199838						5.17181	-0.013551
				5.17641	-0.0199833						5.17641	-0.0135199
				5.18101	-0.0199829						5.18101	-0.0134884
				5.1856	-0.0199824						5.1856	-0.0134564
				5.1902	-0.019982						5.1902	-0.0134238
				5.19479	-0.0199815						5.19479	-0.0133907
				5.19939	-0.019981						5.19939	-0.013357
				5.20398	-0.0199805						5.20398	-0.0133229
				5.20858	-0.01998						5.20858	-0.0132881
				5.21318	-0.0199795						5.21318	-0.0132528
				5.21777	-0.019979						5.21777	-0.0132169
				5.22237	-0.0199784						5.22237	-0.0131805
				5.22696	-0.0199779						5.22696	-0.0131434
				5.23156	-0.0199773						5.23156	-0.0131058
				5.23615	-0.0199768						5.23615	-0.0130675
				5.24075	-0.0199762						5.24075	-0.0130286
				5.24535	-0.0199756						5.24535	-0.0129891
				5.24994	-0.019975						5.24994	-0.012949
				5.25454	-0.0199744						5.25454	-0.0129082
				5.25913	-0.0199737						5.25913	-0.0128667
				5.26373	-0.0199731						5.26373	-0.0128246
				5.26832	-0.0199724						5.26832	-0.0127818
				5.27292	-0.0199718						5.27292	-0.0127383
				5.27752	-0.0199711						5.27752	-0.0126941
				5.28211	-0.0199704						5.28211	-0.0126492
				5.28671	-0.0199697						5.28671	-0.0126036
				5.2913	-0.019969						5.2913	-0.0125573
				5.2959	-0.0199682						5.2959	-0.0125102
				5.30049	-0.0199675						5.30049	-0.0124623
				5.30509	-0.0199667						5.30509	-0.0124137
				5.30968	-0.0199659						5.30968	-0.0123643
				5.31428	-0.0199651						5.31428	-0.0123141
				5.31888	-0.0199643						5.31888	-0.0122631
				5.32347	-0.0199635						5.32347	-0.0122113
				5.32807	-0.0199626						5.32807	-0.0121587
				5.33266	-0.0199617						5.33266	-0.0121053
				5.33726	-0.0199609						5.33726	-0.012051
				5.34185	-0.01996						5.34185	-0.0119958
				5.34645	-0.019959						5.34645	-0.0119397
				5.35105	-0.0199581						5.35105	-0.0118828
				5.35564	-0.0199571						5.35564	-0.011825
				5.36024	-0.0199562						5.36024	-0.0117662
				5.36483	-0.0199552						5.36483	-0.0117066
				5.36943	-0.0199541						5.36943	-0.0116459
				5.37402	-0.0199531						5.37402	-0.0115844
				5.37862	-0.019952						5.37862	-0.0115218
				5.38322	-0.019951						5.38322	-0.0114583
				5.38781	-0.0199499						5.38781	-0.0113938
				5.39241	-0.0199487						5.39241	-0.0113282
				5.397	-0.0199476						5.397	-0.0112617
				5.4016	-0.0199464						5.4016	-0.0111941
				5.40619	-0.0199452						5.40619	-0.0111254
				5.41079	-0.019944						5.41079	-0.0110557
				5.41538	-0.0199428						5.41538	-0.0109848
				5.41998	-0.0199415						5.41998	-0.0109129
				5.42458	-0.0199402						5.42458	-0.0108399
				5.42917	-0.0199389						5.42917	-0.0107657
				5.43377	-0.0199375						5.43377	-0.0106904
				5.43836	-0.0199362						5.43836	-0.0106139
				5.44296	-0.0199348						5.44296	-0.0105362
				5.44755	-0.0199333						5.44755	-0.0104573
				5.45215	-0.0199319						5.45215	-0.0103773
				5.45675	-0.0199304						5.45675	-0.0102959
				5.46134	-0.0199289						5.46134	-0.0102134
				5.46594	-0.0199273						5.46594	-0.0101295
				5.47053	-0.0199257						5.47053	-0.0100444
				5.47513	-0.0199241						5.47513	-0.00995799
				5.47972	-0.0199225						5.47972	-0.00987025
				5.48432	-0.0199208						5.48432	-0.00978117
				5.48892	-0.0199191						5.48892	-0.00969074
				5.49351	-0.0199173						5.49351	-0.00959894
				5.49811	-0.0199156						5.49811	-0.00950574
				5.5027	-0.0199137						5.5027	-0.00941113
				5.5073	-0.0199119						5.5073	-0.0093151
				5.51189	-0.01991						5.51189	-0.00921762
				5.51649	-0.0199081						5.51649	-0.00911867
				5.52109	-0.0199061						5.52109	-0.00901823
				5.52568	-0.0199041						5.52568	-0.00891629
				5.53028	-0.019902						5.53028	-0.00881282
				5.53487	-0.0198999						5.53487	-0.00870781
				5.53947	-0.0198978						5.53947	-0.00860124
				5.54406	-0.0198956						5.54406	-0.00849308
				5.54866	-0.0198934						5.54866	-0.00838332
				5.55325	-0.0198911						5.55325	-0.00827193
				5.55785	-0.0198888						5.55785	-0.0081589
				5.56245	-0.0198865						5.56245	-0.0080442
				5.56704	-0.0198841						5.56704	-0.00792782
				5.57164	-0.0198816						5.57164	-0.00780973
				5.57623	-0.0198791						5.57623	-0.00768991
				5.58083	-0.0198765						5.58083	-0.00756835
				5.58542	-0.0198739						5.58542	-0.00744501
				5.59002	-0.0198713						5.59002	-0.00731988
				5.59462	-0.0198686						5.59462	-0.00719294
				5.59921	-0.0198658						5.59921	-0.00706417
				5.60381	-0.019863						5.60381	-0.00693354
				5.6084	-0.0198601						5.6084	-0.00680103
				5.613	-0.0198572						5.613	-0.00666662
				5.61759	-0.0198542						5.61759	-0.00653029
				5.62219	-0.0198511						5.62219	-0.00639202
				5.62679	-0.019848						5.62679	-0.00625179
				5.63138	-0.0198448						5.63138	-0.00610956
				5.63598	-0.0198415						5.63598	-0.00596533
				5.64057	-0.0198382						5.64057	-0.00581906
				5.64517	-0.0198348						5.64517	-0.00567074
				5.64976	-0.0198314						5.64976	-0.00552035
				5.65436	-0.0198279						5.65436	-0.00536785
				5.65895	-0.0198243						5.65895	-0.00521323
				5.66355	-0.0198206						5.66355	-0.00505647
				5.66815	-0.0198169						5.66815	-0.00489754
				5.67274	-0.0198131						5.67274	-0.00473643
				5.67734	-0.0198092						5.67734	-0.0045731
				5.68193	-0.0198052						5.68193	-0.00440754
				5.68653	-0.0198012						5.68653	-0.00423972
				5.69112	-0.0197971						5.69112	-0.00406962
				5.69572	-0.0197928						5.69572	-0.00389722
				5.70032	-0.0197885						5.70032	-0.0037225
				5.70491	-0.0197842						5.70491	-0.00354543
				5.70951	-0.0197797						5.70951	-0.003366
				5.7141	-0.0197751						5.7141	-0.00318417
				5.7187	-0.0197705						5.7187	-0.00299993
				5.72329	-0.0197657						5.72329	-0.00281325
				5.72789	-0.0197609						5.72789	-0.00262412
				5.73249	-0.0197559						5.73249	-0.00243251
				5.73708	-0.0197509						5.73708	-0.0022384
				5.74168	-0.0197458						5.74168	-0.00204177
				5.74627	-0.0197405						5.74627	-0.0018426
				5.75087	-0.0197352						5.75087	-0.00164086
				5.75546	-0.0197297						5.75546	-0.00143653
				5.76006	-0.0197241						5.76006	-0.0012296
				5.76466	-0.0197184						5.76466	-0.00102004
				5.76925	-0.0197127						5.76925	-0.000807839
				5.77385	-0.0197067						5.77385	-0.000592966
				5.77844	-0.0197007						5.77844	-0.000375407
				5.78304	-0.0196946						5.78304	-0.000155139
				5.78763	-0.0196883						5.78763	6.78541e-05
				5.79223	-0.0196819						5.79223	0.000293593
				5.79682	-0.0196753						5.79682	0.000522097
				5.80142	-0.0196687						5.80142	0.000753384
				5.80602	-0.0196619						5.80602	0.000987473
				5.81061	-0.0196549						5.81061	0.00122438
				5.81521	-0.0196479						5.81521	0.00146412
				5.8198	-0.0196406						5.8198	0.00170672
				5.8244	-0.0196333						5.8244	0.00195219
				5.82899	-0.0196258						5.82899	0.00220054
				5.83359	-0.0196181						5.83359	0.0024518
				5.83819	-0.0196103						5.83819	0.00270597
				5.84278	-0.0196023						5.84278	0.00296308
				5.84738	-0.0195942						5.84738	0.00322314
				5.85197	-0.0195859						5.85197	0.00348615
				5.85657	-0.0195774						5.85657	0.00375214
				5.86116	-0.0195688						5.86116	0.00402112
				5.86576	-0.01956						5.86576	0.0042931
				5.87036	-0.019551						5.87036	0.00456808
				5.87495	-0.0195418						5.87495	0.00484609
				5.87955	-0.0195325						5.87955	0.00512714
				5.88414	-0.0195229						5.88414	0.00541122
				5.88874	-0.0195132						5.88874	0.00569836
				5.89333	-0.0195033						5.89333	0.00598856
				5.89793	-0.0194932						5.89793	0.00628183
				5.90252	-0.0194828						5.90252	0.00657818
				5.90712	-0.0194723						5.90712	0.0068776
				5.91172	-0.0194616						5.91172	0.00718012
				5.91631	-0.0194506						5.91631	0.00748573
				5.92091	-0.0194394						5.92091	0.00779443
				5.9255	-0.019428						5.9255	0.00810624
				5.9301	-0.0194164						5.9301	0.00842115
				5.93469	-0.0194045						5.93469	0.00873916
				5.93929	-0.0193924						5.93929	0.00906029
				5.94389	-0.0193801						5.94389	0.00938452
				5.94848	-0.0193675						5.94848	0.00971185
				5.95308	-0.0193546						5.95308	0.0100423
				5.95767	-0.0193415						5.95767	0.0103758
				5.96227	-0.0193282						5.96227	0.0107125
				5.96686	-0.0193145						5.96686	0.0110522
				5.97146	-0.0193006						5.97146	0.011395
				5.97606	-0.0192864						5.97606	0.0117409
				5.98065	-0.019272						5.98065	0.0120899
				5.98525	-0.0192572						5.98525	0.0124419
				5.98984	-0.0192421						5.98984	0.012797
				5.99444	-0.0192268						5.99444	0.0131552
				5.99903	-0.0192111						5.99903	0.0135164
				6.00363	-0.0191952						6.00363	0.0138806
				6.00823	-0.0191789						6.00823	0.0142478
				6.01282	-0.0191622						6.01282	0.014618
				6.01742	-0.0191453						6.01742	0.0149912
				6.02201	-0.019128						6.02201	0.0153673
				6.02661	-0.0191104						6.02661	0.0157464
				6.0312	-0.0190924						6.0312	0.0161284
				6.0358	-0.0190741						6.0358	0.0165133
				6.04039	-0.0190553						6.04039	0.0169012
				6.04499	-0.0190363						6.04499	0.0172918
				6.04959	-0.0190168						6.04959	0.0176853
				6.05418	-0.018997						6.05418	0.0180816
				6.05878	-0.0189767						6.05878	0.0184807
				6.06337	-0.0189561						6.06337	0.0188826
				6.06797	-0.018935						6.06797	0.0192872
				6.07256	-0.0189135						6.07256	0.0196945
				6.07716	-0.0188916						6.07716	0.0201045
				6.08176	-0.0188693						6.08176	0.0205171
				6.08635	-0.0188465						6.08635	0.0209323
				6.09095	-0.0188233						6.09095	0.0213501
				6.09554	-0.0187996						6.09554	0.0217705
				6.10014	-0.0187754						6.10014	0.0221933
				6.10473	-0.0187508						6.10473	0.0226186
				6.10933	-0.0187257						6.10933	0.0230463
				6.11393	-0.0187						6.11393	0.0234765
				6.11852	-0.0186739						6.11852	0.0239089
				6.12312	-0.0186472						6.12312	0.0243437
				6.12771	-0.0186201						6.12771	0.0247807
				6.13231	-0.0185923						6.13231	0.02522
				6.1369	-0.0185641						6.1369	0.0256614
				6.1415	-0.0185352						6.1415	0.026105
				6.14609	-0.0185059						6.14609	0.0265506
				6.15069	-0.0184759						6.15069	0.0269983
				6.15529	-0.0184453						6.15529	0.0274479
				6.15988	-0.0184141						6.15988	0.0278995
				6.16448	-0.0183824						6.16448	0.028353
				6.16907	-0.01835						6.16907	0.0288083
				6.17367	-0.0183169						6.17367	0.0292654
				6.17826	-0.0182832						6.17826	0.0297242
				6.18286	-0.0182489						6.18286	0.0301846
				6.18746	-0.0182138						6.18746	0.0306467
				6.19205	-0.0181781						6.19205	0.0311103
				6.19665	-0.0181417						6.19665	0.0315755
				6.20124	-0.0181046						6.20124	0.032042
				6.20584	-0.0180667						6.20584	0.03251
				6.21043	-0.0180281						6.21043	0.0329793
				6.21503	-0.0179887						6.21503	0.0334498
				6.21963	-0.0179486						6.21963	0.0339215
				6.22422	-0.0179077						6.22422	0.0343944
				6.22882	-0.017866						6.22882	0.0348684
				6.23341	-0.0178234						6.23341	0.0353433
				6.23801	-0.0177801						6.23801	0.0358192
				6.2426	-0.0177359						6.2426	0.036296
				6.2472	-0.0176908						6.2472	0.0367737
				6.2518	-0.0176449						6.2518	0.037252
				6.25639	-0.017598						6.25639	0.0377311
				6.26099	-0.0175503						6.26099	0.0382108
				6.26558	-0.0175016						6.26558	0.038691
				6.27018	-0.017452						6.27018	0.0391718
				6.27477	-0.0174014						6.27477	0.039653
				6.27937	-0.0173499						6.27937	0.0401345
				6.28396	-0.0172973						6.28396	0.0406163
				6.28856	-0.0172438						6.28856	0.0410984
				6.29316	-0.0171892						6.29316	0.0415806
				6.29775	-0.0171335						6.29775	0.0420629
				6.30235	-0.0170768						6.30235	0.0425452
				6.30694	-0.017019						6.30694	0.0430275
				6.31154	-0.0169601						6.31154	0.0435096
				6.31613	-0.0169						6.31613	0.0439916
				6.32073	-0.0168388						6.32073	0.0444733
				6.32533	-0.0167764						6.32533	0.0449548
				6.32992	-0.0167128						6.32992	0.0454358
				6.33452	-0.016648						6.33452	0.0459164
				6.33911	-0.016582						6.33911	0.0463965
				6.34371	-0.0165147						6.34371	0.046876
				6.3483	-0.0164461						6.3483	0.0473548
				6.3529	-0.0163763						6.3529	0.0478329
				6.3575	-0.016305						6.3575	0.0483103
				6.36209	-0.0162325						6.36209	0.0487868
				6.36669	-0.0161586						6.36669	0.0492624
				6.37128	-0.0160832						6.37128	0.0497371
				6.37588	-0.0160065						6.37588	0.0502107
				6.38047	-0.0159283						6.38047	0.0506832
				6.38507	-0.0158486						6.38507	0.0511545
				6.38966	-0.0157674						6.38966	0.0516246
				6.39426	-0.0156847						6.39426	0.0520935
				6.39886	-0.0156004						6.39886	0.052561
				6.40345	-0.0155146						6.40345	0.0530271
				6.40805	-0.0154271						6.40805	0.0534917
				6.41264	-0.015338						6.41264	0.0539549
				6.41724	-0.0152473						6.41724	0.0544164
				6.42183	-0.0151549						6.42183	0.0548764
				6.42643	-0.0150607						6.42643	0.0553346
				6.43103	-0.0149648						6.43103	0.0557911
				6.43562	-0.0148671						6.43562	0.0562458
				6.44022	-0.0147677						6.44022	0.0566986
				6.44481	-0.0146663						6.44481	0.0571496
				6.44941	-0.0145632						6.44941	0.0575986
				6.454	-0.0144581						6.454	0.0580456
				6.4586	-0.0143511						6.4586	0.0584906
				6.4632	-0.0142421						6.4632	0.0589334
				6.46779	-0.0141311						6.46779	0.0593742
				6.47239	-0.0140181						6.47239	0.0598127
				6.47698	-0.0139031						6.47698	0.060249
				6.48158	-0.013786						6.48158	0.060683
				6.48617	-0.0136667						6.48617	0.0611147
				6.49077	-0.0135453						6.49077	0.0615441
				6.49537	-0.0134217						6.49537	0.061971
				6.49996	-0.0132959						6.49996	0.0623955
				6.50456	-0.0131678						6.50456	0.0628175
				6.50915	-0.0130374						6.50915	0.063237
				6.51375	-0.0129047						6.51375	0.063654
				6.51834	-0.0127696						6.51834	0.0640684
				6.52294	-0.0126321						6.52294	0.0644801
				6.52753	-0.0124922						6.52753	0.0648892
				6.53213	-0.0123498						6.53213	0.0652956
				6.53673	-0.0122049						6.53673	0.0656993
				6.54132	-0.0120575						6.54132	0.0661003
				6.54592	-0.0119074						6.54592	0.0664985
				6.55051	-0.0117548						6.55051	0.0668939
				6.55511	-0.0115995						6.55511	0.0672865
				6.5597	-0.0114414						6.5597	0.0676762
				6.5643	-0.0112807						6.5643	0.0680631
				6.5689	-0.0111172						6.5689	0.068447
				6.57349	-0.0109508						6.57349	0.0688281
				6.57809	-0.0107816						6.57809	0.0692062
				6.58268	-0.0106095						6.58268	0.0695814
				6.58728	-0.0104345						6.58728	0.0699536
				6.59187	-0.0102565						6.59187	0.0703228
				6.59647	-0.0100755						6.59647	0.0706891
				6.60107	-0.00989141						6.60107	0.0710523
				6.60566	-0.00970426						6.60566	0.0714125
				6.61026	-0.00951397						6.61026	0.0717696
				6.61485	-0.00932051						6.61485	0.0721237
				6.61945	-0.00912384						6.61945	0.0724748
				6.62404	-0.00892392						6.62404	0.0728227
				6.62864	-0.0087207						6.62864	0.0731676
				6.63323	-0.00851416						6.63323	0.0735094
				6.63783	-0.00830424						6.63783	0.0738481
				6.64243	-0.0080909						6.64243	0.0741838
				6.64702	-0.00787412						6.64702	0.0745163
				6.65162	-0.00765384						6.65162	0.0748457
				6.65621	-0.00743003						6.65621	0.075172
				6.66081	-0.00720265						6.66081	0.0754952
				6.6654	-0.00697166						6.6654	0.0758153
				6.67	-0.00673701						6.67	0.0761323
				6.6746	-0.00649868						6.6746	0.0764462
				6.67919	-0.00625662						6.67919	0.076757
				6.68379	-0.00601079						6.68379	0.0770647
				6.68838	-0.00576116						6.68838	0.0773693
				6.69298	-0.00550769						6.69298	0.0776708
				6.69757	-0.00525033						6.69757	0.0779692
				6.70217	-0.00498906						6.70217	0.0782645
				6.70677	-0.00472384						6.70677	0.0785568
				6.71136	-0.00445463						6.71136	0.078846
				6.71596	-0.00418139						6.71596	0.0791321
				6.72055	-0.0039041						6.72055	0.0794152
				6.72515	-0.00362271						6.72515	0.0796953
				6.72974	-0.0033372						6.72974	0.0799723
				6.73434	-0.00304753						6.73434	0.0802463
				6.73894	-0.00275366						6.73894	0.0805173
				6.74353	-0.00245557						6.74353	0.0807853
				6.74813	-0.00215323						6.74813	0.0810503
				6.75272	-0.00184661						6.75272	0.0813123
				6.75732	-0.00153568						6.75732	0.0815714
				6.76191	-0.0012204						6.76191	0.0818276
				6.76651	-0.000900762						6.76651	0.0820808
				6.7711	-0.00057673						6.7711	0.0823311
				6.7757	-0.000248281						6.7757	0.0825785
				6.7803	8.46085e-05						6.7803	0.082823
				6.78489	0.00042196						6.78489	0.0830647
				6.78949	0.000763796						6.78949	0.0833035
				6.79408	0.00111014						6.79408	0.0835395
				6.79868	0.001461						6.79868	0.0837726
				6.80327	0.0018164						6.80327	0.084003
				6.80787	0.00217636						6.80787	0.0842306
				6.81247	0.00254089						6.81247	0.0844554
				6.81706	0.00291						6.81706	0.0846775
				6.82166	0.0032837						6.82166	0.0848969
				6.82625	0.00366201						6.82625	0.0851136
				6.83085	0.00404493						6.83085	0.0853276
				6.83544	0.00443248						6.83544	0.0855389
				6.84004	0.00482464						6.84004	0.0857476
				6.84464	0.00522143						6.84464	0.0859537
				6.84923	0.00562285						6.84923	0.0861572
				6.85383	0.0060289						6.85383	0.0863581
				6.85842	0.00643958						6.85842	0.0865564
				6.86302	0.00685487						6.86302	0.0867522
				6.86761	0.00727478						6.86761	0.0869455
				6.87221	0.0076993						6.87221	0.0871363
				6.8768	0.00812841						6.8768	0.0873246
				6.8814	0.0085621						6.8814	0.0875105
				6.886	0.00900036						6.886	0.0876939
				6.89059	0.00944317						6.89059	0.087875
				6.89519	0.00989052						6.89519	0.0880536
				6.89978	0.0103424						6.89978	0.0882299
				6.90438	0.0107987						6.90438	0.0884039
				6.90897	0.0112595						6.90897	0.0885755
				6.91357	0.0117248						6.91357	0.0887449
				6.91817	0.0121944						6.91817	0.0889119
				6.92276	0.0126684						6.92276	0.0890768
				6.92736	0.0131468						6.92736	0.0892394
				6.93195	0.0136294						6.93195	0.0893998
				6.93655	0.0141163						6.93655	0.089558
				6.94114	0.0146074						6.94114	0.089714
				6.94574	0.0151027						6.94574	0.0898679
				6.95034	0.0156021						6.95034	0.0900197
				6.95493	0.0161056						6.95493	0.0901695
				6.95953	0.0166131						6.95953	0.0903171
				6.96412	0.0171245						6.96412	0.0904627
				6.96872	0.0176399						6.96872	0.0906063
				6.97331	0.0181591						6.97331	0.0907478
				6.97791	0.0186821						6.97791	0.0908874
				6.98251	0.0192089						6.98251	0.0910251
				6.9871	0.0197392						6.9871	0.0911608
				6.9917	0.0202732						6.9917	0.0912945
				6.99629	0.0208107						6.99629	0.0914264
				7.00089	0.0213516						7.00089	0.0915565
				7.00548	0.0218959						7.00548	0.0916846
				7.01008	0.0224434						7.01008	0.091811
				7.01467	0.0229942						7.01467	0.0919355
				7.01927	0.0235481						7.01927	0.0920583
				7.02387	0.024105						7.02387	0.0921792
				7.02846	0.0246648						7.02846	0.0922985
				7.03306	0.0252275						7.03306	0.092416
				7.03765	0.025793						7.03765	0.0925319
				7.04225	0.0263611						7.04225	0.092646
				7.04684	0.0269318						7.04684	0.0927585
				7.05144	0.027505						7.05144	0.0928693
				7.05604	0.0280806						7.05604	0.0929786
				7.06063	0.0286584						7.06063	0.0930862
				7.06523	0.0292384						7.06523	0.0931923
				7.06982	0.0298205						7.06982	0.0932968
				7.07442	0.0304045						7.07442	0.0933997
				7.07901	0.0309904						7.07901	0.0935012
				7.08361	0.0315781						7.08361	0.0936011
				7.08821	0.0321673						7.08821	0.0936996
				7.0928	0.0327581						7.0928	0.0937966
				7.0974	0.0333503						7.0974	0.0938922
				7.10199	0.0339437						7.10199	0.0939863
				7.10659	0.0345384						7.10659	0.094079
				7.11118	0.0351341						7.11118	0.0941704
				7.11578	0.0357307						7.11578	0.0942604
				7.12037	0.0363282						7.12037	0.094349
				7.12497	0.0369264						7.12497	0.0944363
				7.12957	0.0375251						7.12957	0.0945223
				7.13416	0.0381244						7.13416	0.094607
				7.13876	0.038724						7.13876	0.0946904
				7.14335	0.0393238						7.14335	0.0947726
				7.14795	0.0399237						7.14795	0.0948535
				7.15254	0.0405236						7.15254	0.0949332
				7.15714	0.0411233						7.15714	0.0950117
				7.16174	0.0417228						7.16174	0.0950889
				7.16633	0.042322						7.16633	0.0951651
				7.17093	0.0429206						7.17093	0.09524
				7.17552	0.0435186						7.17552	0.0953138
				7.18012	0.0441159						7.18012	0.0953865
				7.18471	0.0447124						7.18471	0.095458
				7.18931	0.0453078						7.18931	0.0955285
				7.19391	0.0459022						7.19391	0.0955979
				7.1985	0.0464954						7.1985	0.0956662
				7.2031	0.0470873						7.2031	0.0957335
				7.20769	0.0476777						7.20769	0.0957997
				7.21229	0.0482666						7.21229	0.0958649
				7.21688	0.0488538						7.21688	0.0959291
				7.22148	0.0494393						7.22148	0.0959923
				7.22608	0.0500229						7.22608	0.0960545
				7.23067	0.0506045						7.23067	0.0961158
				7.23527	0.051184						7.23527	0.0961761
				7.23986	0.0517613						7.23986	0.0962354
				7.24446	0.0523364						7.24446	0.0962939
				7.24905	0.052909						7.24905	0.0963514
				7.25365	0.0534791						7.25365	0.0964081
				7.25824	0.0540466						7.25824	0.0964638
				7.26284	0.0546115						7.26284	0.0965187
				7.26744	0.0551735						7.26744	0.0965727
				7.27203	0.0557327						7.27203	0.0966259
				7.27663	0.0562889						7.27663	0.0966783
				7.28122	0.0568421						7.28122	0.0967298
				7.28582	0.0573921						7.28582	0.0967805
				7.29041	0.0579389						7.29041	0.0968304
				7.29501	0.0584824						7.29501	0.0968796
				7.29961	0.0590226						7.29961	0.0969279
				7.3042	0.0595592						7.3042	0.0969755
				7.3088	0.0600924						7.3088	0.0970224
				7.31339	0.0606219						7.31339	0.0970685
				7.31799	0.0611478						7.31799	0.0971139
				7.32258	0.0616699						7.32258	0.0971585
				7.32718	0.0621883						7.32718	0.0972025
				7.33178	0.0627027						7.33178	0.0972458
				7.33637	0.0632133						7.33637	0.0972883
				7.34097	0.0637199						7.34097	0.0973302
				7.34556	0.0642224						7.34556	0.0973715
				7.35016	0.0647209						7.35016	0.0974121
				7.35475	0.0652152						7.35475	0.097452
				7.35935	0.0657053						7.35935	0.0974913
				7.36394	0.0661912						7.36394	0.09753
				7.36854	0.0666729						7.36854	0.097568
				7.37314	0.0671502						7.37314	0.0976055
				7.37773	0.0676233						7.37773	0.0976423
				7.38233	0.0680919						7.38233	0.0976786
				7.38692	0.0685561						7.38692	0.0977143
				7.39152	0.0690159						7.39152	0.0977494
				7.39611	0.0694712						7.39611	0.097784
				7.40071	0.069922						7.40071	0.097818
				7.40531	0.0703683						7.40531	0.0978514
				7.4099	0.0708101						7.4099	0.0978844
				7.4145	0.0712473						7.4145	0.0979168
				7.41909	0.0716799						7.41909	0.0979486
				7.42369	0.072108						7.42369	0.09798
				7.42828	0.0725314						7.42828	0.0980109
				7.43288	0.0729503						7.43288	0.0980412
				7.43748	0.0733645						7.43748	0.0980711
				7.44207	0.0737741						7.44207	0.0981005
				7.44667	0.0741791						7.44667	0.0981294
				7.45126	0.0745794						7.45126	0.0981579
				7.45586	0.0749751						7.45586	0.0981859
				7.46045	0.0753662						7.46045	0.0982134
				7.46505	0.0757527						7.46505	0.0982405
				7.46965	0.0761346						7.46965	0.0982672
				7.47424	0.0765118						7.47424	0.0982935
				7.47884	0.0768845						7.47884	0.0983193
				7.48343	0.0772525						7.48343	0.0983447
				7.48803	0.077616						7.48803	0.0983697
				7.49262	0.0779749						7.49262	0.0983942
				7.49722	0.0783292						7.49722	0.0984184
				7.50181	0.0786791						7.50181	0.0984422
				7.50641	0.0790244						7.50641	0.0984656
				7.51101	0.0793652						7.51101	0.0984887
				7.5156	0.0797015						7.5156	0.0985113
				7.5202	0.0800333						7.5202	0.0985336
				7.52479	0.0803608						7.52479	0.0985555
				7.52939	0.0806838						7.52939	0.0985771
				7.53398	0.0810024						7.53398	0.0985983
				7.53858	0.0813167						7.53858	0.0986192
				7.54318	0.0816266						7.54318	0.0986397
				7.54777	0.0819322						7.54777	0.0986599
				7.55237	0.0822336						7.55237	0.0986798
				7.55696	0.0825307						7.55696	0.0986994
				7.56156	0.0828236						7.56156	0.0987186
				7.56615	0.0831123						7.56615	0.0987375
				7.57075	0.0833969						7.57075	0.0987561
				7.57535	0.0836773						7.57535	0.0987745
				7.57994	0.0839537						7.57994	0.0987925
				7.58454	0.084226						7.58454	0.0988102
				7.58913	0.0844943						7.58913	0.0988276
				7.59373	0.0847586						7.59373	0.0988448
				7.59832	0.0850189						7.59832	0.0988616
				7.60292	0.0852754						7.60292	0.0988782
				7.60751	0.085528						7.60751	0.0988946
				7.61211	0.0857767						7.61211	0.0989106
				7.61671	0.0860217						7.61671	0.0989264
				7.6213	0.0862629						7.6213	0.0989419
				7.6259	0.0865003						7.6259	0.0989572
				7.63049	0.0867341						7.63049	0.0989723
				7.63509	0.0869643						7.63509	0.098987
				7.63968	0.0871908						7.63968	0.0990016
				7.64428	0.0874138						7.64428	0.0990159
				7.64888	0.0876333						7.64888	0.09903
				7.65347	0.0878493						7.65347	0.0990438
				7.65807	0.0880618						7.65807	0.0990574
				7.66266	0.088271						7.66266	0.0990708
				7.66726	0.0884767						7.66726	0.099084
				7.67185	0.0886792						7.67185	0.099097
				7.67645	0.0888784						7.67645	0.0991097
				7.68105	0.0890743						7.68105	0.0991222
				7.68564	0.089267						7.68564	0.0991346
				7.69024	0.0894566						7.69024	0.0991467
				7.69483	0.089643						7.69483	0.0991586
				7.69943	0.0898264						7.69943	0.0991704
				7.70402	0.0900067						7.70402	0.0991819
				7.70862	0.090184						7.70862	0.0991933
				7.71322	0.0903583						7.71322	0.0992044
				7.71781	0.0905297						7.71781	0.0992154
				7.72241	0.0906983						7.72241	0.0992262
				7.727	0.090864						7.727	0.0992369
				7.7316	0.0910269						7.7316	0.0992473
				7.73619	0.091187						7.73619	0.0992576
				7.74079	0.0913444						7.74079	0.0992677
				7.74538	0.0914991						7.74538	0.0992777
				7.74998	0.0916511						7.74998	0.0992874
				7.75458	0.0918006						7.75458	0.0992971
				7.75917	0.0919474						7.75917	0.0993065
				7.76377	0.0920917						7.76377	0.0993158
				7.76836	0.0922336						7.76836	0.099325
				7.77296	0.0923729						7.77296	0.099334
				7.77755	0.0925098						7.77755	0.0993429
				7.78215	0.0926444						7.78215	0.0993516
				7.78675	0.0927765						7.78675	0.0993601
				7.79134	0.0929064						7.79134	0.0993686
				7.79594	0.0930339						7.79594	0.0993769
				7.80053	0.0931592						7.80053	0.099385
				7.80513	0.0932823						7.80513	0.099393
				7.80972	0.0934033						7.80972	0.0994009
				7.81432	0.093522						7.81432	0.0994087
				7.81892	0.0936387						7.81892	0.0994163
				7.82351	0.0937532						7.82351	0.0994238
				7.82811	0.0938657						7.82811	0.0994312
				7.8327	0.0939762						7.8327	0.0994384
				7.8373	0.0940848						7.8373	0.0994456
				7.84189	0.0941913						7.84189	0.0994526
				7.84649	0.094296						7.84649	0.0994595
				7.85108	0.0943987						7.85108	0.0994663
				7.85568	0.0944996						7.85568	0.099473
				7.86028	0.0945987						7.86028	0.0994795
				7.86487	0.0946959						7.86487	0.099486
				7.86947	0.0947914						7.86947	0.0994924
				7.87406	0.0948852						7.87406	0.0994986
				7.87866	0.0949772						7.87866	0.0995048
				7.88325	0.0950676						7.88325	0.0995108
				7.88785	0.0951563						7.88785	0.0995168
				7.89245	0.0952433						7.89245	0.0995226
				7.89704	0.0953288						7.89704	0.0995284
				7.90164	0.0954127						7.90164	0.099534
				7.90623	0.0954951						7.90623	0.0995396
				7.91083	0.0955759						7.91083	0.099545
				7.91542	0.0956553						7.91542	0.0995504
				7.92002	0.0957331						7.92002	0.0995557
				7.92462	0.0958096						7.92462	0.0995609
				7.92921	0.0958846						7.92921	0.099566
				7.93381	0.0959582						7.93381	0.0995711
				7.9384	0.0960304						7.9384	0.099576
				7.943	0.0961013						7.943	0.0995809
				7.94759	0.0961709						7.94759	0.0995857
				7.95219	0.0962392						7.95219	0.0995904
				7.95679	0.0963062						7.95679	0.099595
				7.96138	0.0963719						7.96138	0.0995996
				7.96598	0.0964364						7.96598	0.0996041
				7.97057	0.0964997						7.97057	0.0996085
				7.97517	0.0965618						7.97517	0.0996128
				7.97976	0.0966228						7.97976	0.0996171
				7.98436	0.0966826						7.98436	0.0996213
				7.98895	0.0967413						7.98895	0.0996254
				7.99355	0.0967988						7.99355	0.0996294
				7.99815	0.0968553						7.99815	0.0996334
				8.00274	0.0969107						8.00274	0.0996373
				8.00734	0.0969651						8.00734	0.0996412
				8.01193	0.0970184						8.01193	0.099645
				8.01653	0.0970707						8.01653	0.0996487
				8.02112	0.097122						8.02112	0.0996524
				8.02572	0.0971724						8.02572	0.099656
				8.03032	0.0972218						8.03032	0.0996596
				8.03491	0.0972702						8.03491	0.099663
				8.03951	0.0973178						8.03951	0.0996665
				8.0441	0.0973644						8.0441	0.0996698
				8.0487	0.0974101						8.0487	0.0996732
				8.05329	0.097455						8.05329	0.0996764
				8.05789	0.097499						8.05789	0.0996796
				8.06249	0.0975421						8.06249	0.0996828
				8.06708	0.0975845						8.06708	0.0996859
				8.07168	0.097626						8.07168	0.099689
				8.07627	0.0976667						8.07627	0.099692
				8.08087	0.0977067						8.08087	0.0996949
				8.08546	0.0977459						8.08546	0.0996978
				8.09006	0.0977843						8.09006	0.0997007
				8.09465	0.097822						8.09465	0.0997035
				8.09925	0.097859						8.09925	0.0997062
				8.10385	0.0978952						8.10385	0.099709
				8.10844	0.0979308						8.10844	0.0997116
				8.11304	0.0979657						8.11304	0.0997143
				8.11763	0.0979999						8.11763	0.0997168
				8.12223	0.0980334						8.12223	0.0997194
				8.12682	0.0980663						8.12682	0.0997219
				8.13142	0.0980986						8.13142	0.0997243
				8.13602	0.0981302						8.13602	0.0997268
				8.14061	0.0981612						8.14061	0.0997291
				8.14521	0.0981917						8.14521	0.0997315
				8.1498	0.0982215						8.1498	0.0997338
				8.1544	0.0982508						8.1544	0.099736
				8.15899	0.0982795						8.15899	0.0997383
				8.16359	0.0983076						8.16359	0.0997405
				8.16819	0.0983352						8.16819	0.0997426
				8.17278	0.0983623						8.17278	0.0997447
				8.17738	0.0983888						8.17738	0.0997468
				8.18197	0.0984148						8.18197	0.0997488
				8.18657	0.0984403						8.18657	0.0997509
				8.19116	0.0984653						8.19116	0.0997528
				8.19576	0.0984899						8.19576	0.0997548
				8.20036	0.0985139						8.20036	0.0997567
				8.20495	0.0985375						8.20495	0.0997586
				8.20955	0.0985606						8.20955	0.0997604
				8.21414	0.0985833						8.21414	0.0997622
				8.21874	0.0986055						8.21874	0.099764
				8.22333	0.0986273						8.22333	0.0997658
				8.22793	0.0986487						8.22793	0.0997675
				8.23252	0.0986697						8.23252	0.0997692
				8.23712	0.0986902						8.23712	0.0997709
				8.24172	0.0987104						8.24172	0.0997726
				8.24631	0.0987301						8.24631	0.0997742
				8.25091	0.0987495						8.25091	0.0997758
				8.2555	0.0987685						8.2555	0.0997773
				8.2601	0.0987871						8.2601	0.0997789
				8.26469	0.0988054						8.26469	0.0997804
				8.26929	0.0988233						8.26929	0.0997819
				8.27389	0.0988408						8.27389	0.0997833
				8.27848	0.0988581						8.27848	0.0997848
				8.28308	0.0988749						8.28308	0.0997862
				8.28767	0.0988915						8.28767	0.0997876
				8.29227	0.0989077						8.29227	0.099789
				8.29686	0.0989236						8.29686	0.0997903
				8.30146	0.0989392						8.30146	0.0997916
				8.30606	0.0989545						8.30606	0.0997929
				8.31065	0.0989694						8.31065	0.0997942
				8.31525	0.0989841						8.31525	0.0997955
				8.31984	0.0989985						8.31984	0.0997967
				8.32444	0.0990127						8.32444	0.0997979
				8.32903	0.0990265						8.32903	0.0997991
				8.33363	0.0990401						8.33363	0.0998003
				8.33822	0.0990534						8.33822	0.0998015
				8.34282	0.0990664						8.34282	0.0998026
				8.34742	0.0990792						8.34742	0.0998037
				8.35201	0.0990917						8.35201	0.0998048
				8.35661	0.099104						8.35661	0.0998059
				8.3612	0.0991161						8.3612	0.099807
				8.3658	0.0991279						8.3658	0.099808
				8.37039	0.0991395						8.37039	0.0998091
				8.37499	0.0991508						8.37499	0.0998101
				8.37959	0.099162						8.37959	0.0998111
				8.38418	0.0991729						8.38418	0.0998121
				8.38878	0.0991836						8.38878	0.099813
				8.39337	0.0991941						8.39337	0.099814
				8.39797	0.0992043						8.39797	0.0998149
				8.40256	0.0992144						8.40256	0.0998158
				8.40716	0.0992243						8.40716	0.0998167
				8.41176	0.099234						8.41176	0.0998176
				8.41635	0.0992435						8.41635	0.0998185
				8.42095	0.0992528						8.42095	0.0998193
				8.42554	0.0992619						8.42554	0.0998202
				8.43014	0.0992708						8.43014	0.099821
				8.43473	0.0992796						8.43473	0.0998218
				8.43933	0.0992882						8.43933	0.0998226
				8.44393	0.0992966						8.44393	0.0998234
				8.44852	0.0993049						8.44852	0.0998242
				8.45312	0.099313						8.45312	0.099825
				8.45771	0.0993209						8.45771	0.0998257
				8.46231	0.0993287						8.46231	0.0998264
				8.4669	0.0993363						8.4669	0.0998272
				8.4715	0.0993438						8.4715	0.0998279
				8.47609	0.0993511						8.47609	0.0998286
				8.48069	0.0993583						8.48069	0.0998293
				8.48529	0.0993654						8.48529	0.09983
				8.48988	0.0993723						8.48988	0.0998306
				8.49448	0.099379						8.49448	0.0998313
				8.49907	0.0993857						8.49907	0.0998319
				8.50367	0.0993922						8.50367	0.0998326
				8.50826	0.0993985						8.50826	0.0998332
				8.51286	0.0994048						8.51286	0.0998338
				8.51746	0.0994109						8.51746	0.0998344
				8.52205	0.0994169						8.52205	0.099835
				8.52665	0.0994228						8.52665	0.0998356
				8.53124	0.0994286						8.53124	0.0998362
				8.53584	0.0994342						8.53584	0.0998367
				8.54043	0.0994398						8.54043	0.0998373
				8.54503	0.0994452						8.54503	0.0998378
				8.54963	0.0994505						8.54963	0.0998384
				8.55422	0.0994558						8.55422	0.0998389
				8.55882	0.0994609						8.55882	0.0998394
				8.56341	0.0994659						8.56341	0.0998399
				8.56801	0.0994708						8.56801	0.0998404
				8.5726	0.0994756						8.5726	0.0998409
				8.5772	0.0994804						8.5772	0.0998414
				8.58179	0.099485						8.58179	0.0998419
				8.58639	0.0994895						8.58639	0.0998424
				8.59099	0.099494						8.59099	0.0998428
				8.59558	0.0994984						8.59558	0.0998433
				8.60018	0.0995026						8.60018	0.0998437
				8.60477	0.0995068						8.60477	0.0998442
				8.60937	0.0995109						8.60937	0.0998446
				8.61396	0.099515						8.61396	0.099845
				8.61856	0.0995189						8.61856	0.0998454
				8.62316	0.0995228						8.62316	0.0998458
				8.62775	0.0995266						8.62775	0.0998462
				8.63235	0.0995303						8.63235	0.0998466
				8.63694	0.0995339						8.63694	0.099847
				8.64154	0.0995375						8.64154	0.0998474
				8.64613	0.099541						8.64613	0.0998478
				8.65073	0.0995444						8.65073	0.0998482
				8.65533	0.0995478						8.65533	0.0998485
				8.65992	0.0995511						8.65992	0.0998489
				8.66452	0.0995543						8.66452	0.0998492
				8.66911	0.0995575						8.66911	0.0998496
				8.67371	0.0995606						8.67371	0.0998499
				8.6783	0.0995637						8.6783	0.0998503
				8.6829	0.0995667						8.6829	0.0998506
				8.6875	0.0995696						8.6875	0.0998509
				8.69209	0.0995724						8.69209	0.0998513
				8.69669	0.0995753						8.69669	0.0998516
				8.70128	0.099578						8.70128	0.0998519
				8.70588	0.0995807						8.70588	0.0998522
				8.71047	0.0995834						8.71047	0.0998525
				8.71507	0.099586						8.71507	0.0998528
				8.71966	0.0995885						8.71966	0.0998531
				8.72426	0.099591						8.72426	0.0998533
				8.72886	0.0995934						8.72886	0.0998536
				8.73345	0.0995958						8.73345	0.0998539
				8.73805	0.0995982						8.73805	0.0998542
				8.74264	0.0996005						8.74264	0.0998544
				8.74724	0.0996027						8.74724	0.0998547
				8.75183	0.0996049						8.75183	0.099855
				8.75643	0.0996071						8.75643	0.0998552
				8.76103	0.0996092						8.76103	0.0998555
				8.76562	0.0996113						8.76562	0.0998557
				8.77022	0.0996134						8.77022	0.0998559
				8.77481	0.0996154						8.77481	0.0998562
				8.77941	0.0996173						8.77941	0.0998564
				8.784	0.0996192						8.784	0.0998566
				8.7886	0.0996211						8.7886	0.0998569
				8.7932	0.099623						8.7932	0.0998571
				8.79779	0.0996248						8.79779	0.0998573
				8.80239	0.0996266						8.80239	0.0998575
				8.80698	0.0996283						8.80698	0.0998577
				8.81158	0.09963						8.81158	0.0998579
				8.81617	0.0996317						8.81617	0.0998581
				8.82077	0.0996333						8.82077	0.0998583
				8.82536	0.0996349						8.82536	0.0998585
				8.82996	0.0996365						8.82996	0.0998587
				8.83456	0.099638						8.83456	0.0998589
				8.83915	0.0996395						8.83915	0.0998591
				8.84375	0.099641						8.84375	0.0998593
				8.84834	0.0996425						8.84834	0.0998595
				8.85294	0.0996439						8.85294	0.0998597
				8.85753	0.0996453						8.85753	0.0998598
				8.86213	0.0996467						8.86213	0.09986
				8.86673	0.099648						8.86673	0.0998602
				8.87132	0.0996493						8.87132	0.0998603
				8.87592	0.0996506						8.87592	0.0998605
				8.88051	0.0996519						8.88051	0.0998607
				8.88511	0.0996531						8.88511	0.0998608
				8.8897	0.0996543						8.8897	0.099861
				8.8943	0.0996555						8.8943	0.0998611
				8.8989	0.0996567						8.8989	0.0998613
				8.90349	0.0996578						8.90349	0.0998614
				8.90809	0.0996589						8.90809	0.0998616
				8.91268	0.09966						8.91268	0.0998617
				8.91728	0.0996611						8.91728	0.0998619
				8.92187	0.0996622						8.92187	0.099862
				8.92647	0.0996632						8.92647	0.0998621
				8.93107	0.0996642						8.93107	0.0998623
				8.93566	0.0996652						8.93566	0.0998624
				8.94026	0.0996662						8.94026	0.0998625
				8.94485	0.0996671						8.94485	0.0998627
				8.94945	0.0996681						8.94945	0.0998628
				8.95404	0.099669						8.95404	0.0998629
				8.95864	0.0996699						8.95864	0.099863
				8.96323	0.0996708						8.96323	0.0998631
				8.96783	0.0996716						8.96783	0.0998633
				8.97243	0.0996725						8.97243	0.0998634
				8.97702	0.0996733						8.97702	0.0998635
				8.98162	0.0996741						8.98162	0.0998636
				8.98621	0.0996749						8.98621	0.0998637
				8.99081	0.0996757						8.99081	0.0998638
				8.9954	0.0996765						8.9954	0.0998639
				9	0.0996772						9	0.099864

## Sheet: panel_B
tr-anisotropy							tr-fluorescence
Time (ns)	Anisotropy	Fit		Time (ns)	W. Res.		Time (ns)	IRF	Decay	Fit	W. Res
0	0.120655	0.365968		4.992	-0.416728		1.792	1	0	0.739036	-0.739036
0.016	0.347458	0.36576		5.008	-0.156427		1.808	1	1	0.727333	0.192805
0.032	0.13081	0.365551		5.024	-1.20513		1.824	2	6	0.744706	1.98631
0.048	-0.0295477	0.365343		5.04	1.19382		1.84	2	1	0.761988	0.1683
0.064	0.0128205	0.365135		5.056	1.22727		1.856	2	0	0.779179	-0.779179
0.08	0.190184	0.364927		5.072	0.558478		1.872	3	1	0.825295	0.123535
0.096	0.191117	0.364719		5.088	0.841508		1.888	1	1	0.81314	0.13213
0.112	0.0905512	0.364511		5.104	-0.130571		1.904	1	1	0.801048	0.14068
0.128	0.207547	0.364304		5.12	0.684335		1.92	4	1	0.876064	0.0876358
0.144	0.0905512	0.364096		5.136	1.12591		1.936	2	3	0.892658	1.05367
0.16	0.0731754	0.363888		5.152	-0.616799		1.952	2	0	0.909164	-0.909164
0.176	0.0567929	0.363681		5.168	0.15877		1.968	1	1	0.896569	0.0731365
0.192	0.0676085	0.363474		5.184	0.0258239		1.984	1	0	0.884041	-0.884041
0.208	0.255439	0.363267		5.2	0.149125		2	4	3	0.958622	1.02069
0.224	0.148831	0.36306		5.216	0.662142		2.016	1	0	0.945768	-0.945768
0.24	0.247413	0.362853		5.232	0.799601		2.032	11	8	1.22313	2.25896
0.256	0.275194	0.362646		5.248	0.383308		2.048	20	24	1.76017	4.44797
0.272	0.0217786	0.36244		5.264	0.774595		2.064	85	53	4.18036	6.64351
0.288	0.00117925	0.362233		5.28	0.816973		2.08	263	110	11.7525	9.32524
0.304	0.202663	0.362027		5.296	-0.205762		2.096	710	203	32.2546	11.9546
0.32	0.151303	0.36182		5.312	0.216565		2.112	1555	310	77.1668	13.2028
0.336	0.0713077	0.361614		5.328	0.396833		2.128	2816	482	158.431	14.7229
0.352	0.00117925	0.361408		5.344	0.243154		2.144	3919	694	271.273	16.0349
0.368	0.0389561	0.361202		5.36	0.384041		2.16	4880	893	411.407	16.1069
0.384	0.167656	0.360996		5.376	-0.347812		2.176	5582	1049	571.175	14.746
0.4	0.161307	0.360791		5.392	1.40886		2.192	6065	1261	744.12	14.5499
0.416	0.0905512	0.360585		5.408	1.04252		2.208	6429	1471	926.72	14.1863
0.432	0.0905512	0.36038		5.424	1.07614		2.224	6797	1718	1119.04	14.4464
0.448	-0.0547945	0.360174		5.44	-0.330503		2.24	7414	1966	1328.25	14.3795
0.464	0.134972	0.359969		5.456	0.336029		2.256	7813	2201	1547.95	13.9167
0.48	0.121977	0.359764		5.472	0.76572		2.272	8360	2492	1782.36	14.2126
0.496	0.138978	0.359559		5.488	-0.0358302		2.288	8759	2834	2027.13	15.154
0.512	0.167656	0.359354		5.504	0.973482		2.304	9304	3035	2286.42	13.5858
0.528	0.110017	0.359149		5.52	0.94515		2.32	9706	3386	2556.02	14.2613
0.544	-0.0128288	0.358945		5.536	-0.367081		2.336	9922	3618	2830.47	13.0909
0.56	0.211305	0.35874		5.552	0.00246045		2.352	10144	3975	3109.93	13.7192
0.576	0.332963	0.358536		5.568	1.9296		2.368	10269	4284	3391.55	13.6335
0.592	0.0713077	0.358332		5.584	1.06392		2.384	10118	4580	3667.31	13.4847
0.608	0.207547	0.358127		5.6	-0.104469		2.4	10148	4732	3942.5	11.4759
0.624	0.191117	0.357923		5.616	0.271508		2.416	10396	5017	4223.44	11.2025
0.64	0.126741	0.357719		5.632	0.286491		2.432	10209	5292	4497.48	10.9208
0.656	0.320017	0.357516		5.648	0.00437693		2.448	10149	5544	4768.35	10.4164
0.672	0.0905512	0.357312		5.664	0.93762		2.464	9880	5828	5029.99	10.4523
0.688	0.310962	0.357108		5.68	-1.00294		2.48	9958	6140	5292.52	10.8146
0.704	0.188817	0.356905		5.696	0.901939		2.496	9586	6244	5542.88	8.87206
0.72	0.168495	0.356701		5.712	1.30751		2.512	9450	6535	5787.99	9.23999
0.736	0.188817	0.356498		5.728	-0.434238		2.528	9169	6740	6023.66	8.72489
0.752	0.117284	0.356295		5.744	0.00765909		2.544	8828	6993	6248.19	8.90595
0.768	0.0103327	0.356092		5.76	0.37727		2.56	8686	7041	6467.44	6.83493
0.784	0.261564	0.355889		5.776	-0.581613		2.576	8485	7347	6679.7	7.78464
0.8	-0.00144509	0.355686		5.792	0.509144		2.592	8227	7572	6883.36	7.91332
0.816	0.191117	0.355484		5.808	1.14547		2.608	7874	7796	7075.71	8.15722
0.832	0.151303	0.355281		5.824	-0.0141824		2.624	7691	7803	7261.75	6.1269
0.848	0.274237	0.355079		5.84	-0.205228		2.64	7610	8120	7444.46	7.49631
0.864	0.143777	0.354876		5.856	-0.556097		2.656	7201	8306	7614.34	7.58871
0.88	0.13081	0.354674		5.872	0.184657		2.672	7154	8492	7781.98	7.70447
0.896	-0.00434783	0.354472		5.888	-0.0216088		2.688	6939	8480	7942.49	5.83663
0.912	0.297872	0.35427		5.904	-0.0122451		2.704	6752	8713	8096.74	6.6017
0.928	0.162252	0.354068		5.92	0.716007		2.72	6616	8817	8246.23	6.07819
0.944	0.162252	0.353867		5.936	0.00382894		2.736	6445	8885	8389.98	5.25132
0.96	0.167656	0.353665		5.952	0.832977		2.752	6443	8990	8532.92	4.82047
0.976	0.13081	0.353463		5.968	0.0162319		2.768	6316	9074	8671.42	4.22597
0.992	0.216708	0.353262		5.984	-0.35356		2.784	6159	9194	8804.64	4.06042
1.008	0.0905512	0.353061		6	0.0942318		2.8	5982	9395	8932.03	4.77616
1.024	0.0334728	0.35286		6.016	-0.300056		2.816	5826	9482	9054.23	4.39279
1.04	0.428218	0.352658		6.032	-0.583797		2.832	5528	9680	9167.14	5.21246
1.056	0.180205	0.352458		6.048	0.914387		2.848	5685	9636	9284.01	3.58561
1.072	0.0905512	0.352257		6.064	-0.588783		2.864	5488	9776	9394.55	3.85776
1.088	0.156934	0.352056		6.08	0.0787175		2.88	5349	9891	9500.48	3.92646
1.104	0.0747126	0.351855		6.096	-0.59272		2.896	5247	9902	9602.9	3.00565
1.12	0.257576	0.351655		6.112	-0.653082		2.912	5074	10077	9699.76	3.75781
1.136	0.0905512	0.351455		6.128	-0.120125		2.928	4795	10174	9788.01	3.82653
1.152	0.134972	0.351254		6.144	0.654165		2.944	4597	10087	9870.06	2.15989
1.168	0.0905512	0.351054		6.16	0.147891		2.96	4311	10251	9943.38	3.03812
1.184	0.268767	0.350854		6.176	0.17274		2.976	4004	10190	10007.4	1.80867
1.2	0.290167	0.350654		6.192	0.515185		2.992	3796	10058	10065.1	-0.0705149
1.216	-0.149969	0.350454		6.208	0.448018		3.008	3396	10437	10110.8	3.1926
1.232	0.240132	0.350255		6.224	0.671122		3.024	3182	10157	10150.1	0.0682146
1.248	0.163717	0.350055		6.24	0.8595		3.04	2847	10470	10179.5	2.83891
1.264	0.0905512	0.349856		6.256	0.725269		3.056	2640	10365	10202.7	1.59393
1.28	0.231707	0.349656		6.272	-0.669933		3.072	2347	10405	10217.3	1.83993
1.296	0.123419	0.349457		6.288	-0.902963		3.088	2050	10047	10223.2	-1.75787
1.312	-0.0468278	0.349258		6.304	-0.135315		3.104	1843	10160	10223.1	-0.625689
1.328	0.202663	0.349059		6.32	-0.546124		3.12	1585	10351	10215.4	1.33228
1.344	0.126741	0.34886		6.336	-0.497676		3.136	1464	10199	10204.4	-0.0530078
1.36	0.138978	0.348661		6.352	0.353606		3.152	1240	10020	10186.8	-1.66644
1.376	0.0722892	0.348463		6.368	-0.0816279		3.168	1059	10070	10164.1	-0.937911
1.392	0.125	0.348264		6.384	-0.433158		3.184	873	10223	10136.2	0.858925
1.408	0.121977	0.348066		6.4	0.176384		3.2	754	9988	10104.9	-1.16936
1.424	0.0567929	0.347867		6.416	0.915257		3.216	680	9927	10071.6	-1.45133
1.44	0.331726	0.347669		6.432	-0.366875		3.232	540	10035	10034.5	0.00539054
1.456	0.149632	0.347471		6.448	0.441411		3.248	463	9831	9995.27	-1.65668
1.472	0.00542868	0.347273		6.464	-0.422037		3.264	396	9964	9954.34	0.0967418
1.488	0.172043	0.347075		6.48	0.21168		3.28	347	9788	9912.21	-1.25539
1.504	-0.0172764	0.346877		6.496	-0.245797		3.296	313	9844	9869.31	-0.255052
1.52	0.138978	0.34668		6.512	0.672375		3.312	247	9724	9824.72	-1.0213
1.536	0.18662	0.346482		6.528	-1.10425		3.328	205	9810	9779.14	0.31156
1.552	0.111136	0.346285		6.544	-0.258033		3.344	186	9687	9733.25	-0.469903
1.568	0.160161	0.346088		6.56	0.0604804		3.36	162	9752	9686.91	0.659119
1.584	0.0413208	0.34589		6.576	0.00254285		3.376	137	9679	9640.08	0.395576
1.6	0.165243	0.345693		6.592	-0.577616		3.392	147	9320	9593.79	-2.83586
1.616	0.0567929	0.345496		6.608	0.340019		3.408	106	9593	9546.55	0.474216
1.632	-0.00873362	0.345299		6.624	0.875611		3.424	104	9411	9499.5	-0.91225
1.648	0.0583127	0.345103		6.64	-0.131414		3.44	97	9399	9452.5	-0.55178
1.664	0.0905512	0.344906		6.656	-1.3077		3.456	79	8937	9405.22	-4.95252
1.68	0.240132	0.344709		6.672	-0.158294		3.472	99	9285	9358.76	-0.765461
1.696	0.0747126	0.344513		6.688	-1.75852		3.488	94	9070	9312.41	-2.54519
1.712	0.121977	0.344317		6.704	-0.295345		3.504	100	9139	9266.47	-1.33333
1.728	0.221848	0.344121		6.72	-0.282872		3.52	97	9117	9220.69	-1.08586
1.744	0.423461	0.343925		6.736	0.336928		3.536	88	9150	9174.88	-0.260098
1.76	0.06899	0.343729		6.752	0.604858		3.552	75	9008	9128.94	-1.27417
1.776	0.0342211	0.343533		6.768	-0.418287		3.568	77	9125	9083.3	0.436562
1.792	0.219872	0.343337		6.784	-0.90549		3.584	110	8866	9038.85	-1.8356
1.808	0.119441	0.343141		6.8	-0.257614		3.6	73	8858	8993.56	-1.44026
1.824	0.121977	0.342946		6.816	-1.24814		3.616	88	8751	8948.95	-2.11589
1.84	-0.0135444	0.34275		6.832	0.343716		3.632	79	8882	8904.3	-0.236644
1.856	0.136889	0.342555		6.848	0.0245708		3.648	81	8763	8859.95	-1.03565
1.872	0.0747126	0.34236		6.864	-0.586104		3.664	83	8718	8815.89	-1.04838
1.888	0.0168221	0.342165		6.88	0.0815965		3.68	79	8601	8771.95	-1.84317
1.904	0.0905512	0.34197		6.896	-0.436652		3.696	87	8501	8728.47	-2.46692
1.92	0.361336	0.341775		6.912	0.18613		3.712	95	8510	8685.44	-1.90172
1.936	0.103622	0.34158		6.928	0.819812		3.728	90	8572	8642.5	-0.761429
1.952	0.110017	0.341386		6.944	-0.835648		3.744	83	8383	8599.58	-2.36534
1.968	0.143777	0.341191		6.96	0.0173451		3.76	85	8398	8556.94	-1.73432
1.984	0.175929	0.340997		6.976	1.56842		3.776	90	8349	8514.67	-1.81306
2	0.175256	0.340802		6.992	-0.370459		3.792	69	8344	8472.02	-1.40139
2.016	0.134972	0.340608		7.008	0.126577		3.808	62	8317	8429.38	-1.23222
2.032	0.00835969	0.340414		7.024	-0.0420126		3.824	70	8253	8387.2	-1.47715
2.048	0.172043	0.34022		7.04	0.374198		3.84	72	8146	8345.3	-2.20805
2.064	0.117284	0.340026		7.056	-0.463019		3.856	74	8079	8303.68	-2.49949
2.08	0.146552	0.339833		7.072	-2.04791		3.872	60	7925	8261.86	-3.78379
2.096	0.154945	0.339639		7.088	0.651347		3.888	49	8042	8219.95	-1.98424
2.112	0.344208	0.339445		7.104	0.123218		3.904	53	8029	8178.38	-1.66695
2.128	0.300918	0.339252		7.12	-0.752988		3.92	45	7750	8136.79	-4.3933
2.144	0.310568	0.339059		7.136	-0.101712		3.936	70	7896	8096.14	-2.25216
2.16	0.290833	0.338866		7.152	-0.93168		3.952	51	7900	8055.15	-1.74549
2.176	0.309018	0.338672		7.168	-0.569274		3.968	48	7830	8014.29	-2.08259
2.192	0.303214	0.33848		7.184	-1.19832		3.984	65	7886	7974.14	-0.992518
2.208	0.305569	0.338287		7.2	-0.41336		4	55	7848	7933.91	-0.969746
2.224	0.317438	0.338094		7.216	0.886938		4.016	51	7573	7893.78	-3.6859
2.24	0.308773	0.337901		7.232	-0.656392		4.032	48	7706	7853.77	-1.68319
2.256	0.310573	0.337709		7.248	-0.819929		4.048	55	7659	7814.17	-1.77291
2.272	0.326676	0.337516		7.264	-0.311942		4.064	54	7696	7774.75	-0.897578
2.288	0.31447	0.337324		7.28	-0.384113		4.08	54	7621	7735.53	-1.31188
2.304	0.324443	0.337132		7.296	1.01752		4.096	39	7442	7696.09	-2.94518
2.32	0.319537	0.33694		7.312	-1.39543		4.112	41	7511	7656.91	-1.68347
2.336	0.321963	0.336748		7.328	0.0459739		4.128	54	7379	7618.31	-2.78572
2.352	0.325374	0.336556		7.344	1.08664		4.144	40	7559	7579.51	-0.235915
2.368	0.324083	0.336364		7.36	0.157038		4.16	34	7360	7540.74	-2.10663
2.384	0.326838	0.336172		7.376	0.26889		4.176	37	7441	7502.26	-0.71012
2.4	0.32759	0.335981		7.392	-0.474044		4.192	45	7066	7464.21	-4.73694
2.416	0.32798	0.335789		7.408	-1.37378		4.208	35	7198	7426.07	-2.68807
2.432	0.329414	0.335598		7.424	0.550114		4.224	43	7165	7388.37	-2.63866
2.448	0.326403	0.335407		7.44	-0.0208701		4.24	42	7209	7350.83	-1.67033
2.464	0.334945	0.335216		7.456	1.41148		4.256	34	7121	7313.26	-2.27816
2.48	0.33336	0.335025		7.472	0.614672		4.272	19	7021	7275.45	-3.03645
2.496	0.332816	0.334834		7.488	-0.316347		4.288	22	7042	7237.92	-2.33454
2.512	0.331922	0.334643		7.504	-0.870886		4.304	17	7110	7200.45	-1.07257
2.528	0.331403	0.334452		7.52	0.797922		4.32	23	6996	7163.34	-2.00055
2.544	0.33532	0.334262		7.536	-0.315874		4.336	16	6977	7126.23	-1.78645
2.56	0.33311	0.334071		7.552	0.410297		4.352	17	6981	7089.34	-1.29659
2.576	0.333581	0.333881		7.568	0.078588		4.368	17	6907	7052.64	-1.75234
2.592	0.335474	0.333691		7.584	-0.765714		4.384	14	6750	7016.05	-3.23807
2.608	0.33335	0.333501		7.6	0.7113		4.4	15	6847	6979.68	-1.60339
2.624	0.332444	0.333311		7.616	0.0150338		4.416	7	6786	6943.27	-1.90904
2.64	0.336337	0.333121		7.632	-0.964616		4.432	8	6829	6907.08	-0.9448
2.656	0.337103	0.332931		7.648	1.02		4.448	11	6734	6871.17	-1.6714
2.672	0.333529	0.332741		7.664	0.655138		4.464	5	6694	6835.27	-1.72649
2.688	0.336465	0.332552		7.68	0.15053		4.48	4	6650	6799.53	-1.83346
2.704	0.332315	0.332362		7.696	1.18903		4.496	9	6503	6764.12	-3.23775
2.72	0.333176	0.332173		7.712	-0.53744		4.512	3	6612	6728.72	-1.43529
2.736	0.334372	0.331983		7.728	0.501846		4.528	3	6486	6693.51	-2.57637
2.752	0.334305	0.331794		7.744	0.00294693		4.544	2	6489	6658.45	-2.10338
2.768	0.334096	0.331605		7.76	0.749649		4.56	3	6433	6623.61	-2.37627
2.784	0.334235	0.331416		7.776	1.2883		4.576	1	6365	6588.89	-2.80604
2.8	0.33345	0.331227		7.792	-1.11981		4.592	2	6290	6554.38	-3.33323
2.816	0.333114	0.331039		7.808	0.116322		4.608	0	6436	6519.99	-1.04688
2.832	0.33309	0.33085		7.824	0.0260114		4.624	6	6292	6485.96	-2.44504
2.848	0.331985	0.330662		7.84	-0.888498		4.64	3	6253	6452.02	-2.51664
2.864	0.33251	0.330473		7.856	-0.579513		4.656	3	6200	6418.26	-2.77167
2.88	0.337569	0.330285		7.872	-0.529814		4.672	5	6315	6384.73	-0.877427
2.896	0.33433	0.330097		7.888	-0.320016		4.688	1	6116	6351.26	-3.00806
2.912	0.335452	0.329909		7.904	0.583349		4.704	6	6133	6318.12	-2.36361
2.928	0.333458	0.329721		7.92	-0.635816		4.72	1	6106	6285	-2.29054
2.944	0.33813	0.329533		7.936	-0.148107		4.736	1	6098	6252.05	-1.97262
2.96	0.333979	0.329345		7.952	0.712956		4.752	4	6018	6219.37	-2.59556
2.976	0.33128	0.329157		7.968	-0.062364		4.768	2	5944	6186.8	-3.14897
2.992	0.332073	0.32897		7.984	-0.803215		4.784	0	6151	6154.34	-0.042559
3.008	0.336098	0.328782		8	1.14404		4.8	5	5972	6122.19	-1.94337
3.024	0.335144	0.328595		8.016	-0.964158		4.816	2	6142	6090.13	0.66178
3.04	0.332826	0.328408		8.032	0.206847		4.832	5	5932	6058.32	-1.64002
3.056	0.332798	0.328221		8.048	-1.3189		4.848	1	5836	6026.57	-2.49432
3.072	0.334506	0.328034		8.064	-1.46897		4.864	3	5939	5995.03	-0.727047
3.088	0.33292	0.327847		8.08	-0.575455		4.88	6	5836	5963.75	-1.67217
3.104	0.334387	0.32766		8.096	-0.874944		4.896	3	5844	5932.55	-1.15825
3.12	0.33286	0.327473		8.112	-0.519246		4.912	4	5775	5901.54	-1.665
3.136	0.332922	0.327287		8.128	-1.62364		4.928	1	5808	5870.61	-0.821408
3.152	0.332455	0.3271		8.144	-0.512536		4.944	1	5808	5839.83	-0.417649
3.168	0.332623	0.326914		8.16	0.0969264		4.96	2	5824	5809.25	0.193274
3.184	0.332392	0.326728		8.176	-0.662479		4.976	2	5601	5778.83	-2.37588
3.2	0.333676	0.326541		8.192	0.364149		4.992	5	5513	5748.65	-3.17347
3.216	0.333433	0.326355		8.208	-0.644031		5.008	3	5431	5718.57	-3.90185
3.232	0.332916	0.326169		8.224	0.975		5.024	3	5507	5688.66	-2.44767
3.248	0.330767	0.325983		8.24	-0.253787		5.04	3	5486	5658.89	-2.33407
3.264	0.33336	0.325798		8.256	0.253323		5.056	2	5500	5629.26	-1.74278
3.28	0.332848	0.325612		8.272	0.0159107		5.072	1	5520	5599.75	-1.07332
3.296	0.333121	0.325427		8.288	0.429606		5.088	4	5448	5570.48	-1.65929
3.312	0.330511	0.325241		8.304	0.309957		5.104	2	5384	5541.31	-2.14374
3.328	0.331218	0.325056		8.32	-0.453117		5.12	6	5313	5512.41	-2.73551
3.344	0.331463	0.324871		8.336	-0.878249		5.136	4	5183	5483.6	-4.17502
3.36	0.331109	0.324686		8.352	-0.194731		5.152	4	5263	5454.94	-2.64555
3.376	0.329988	0.324501		8.368	-1.02747		5.168	2	5128	5426.38	-4.1663
3.392	0.331498	0.324316		8.384	-0.314167		5.184	5	5111	5398.05	-4.01477
3.408	0.3301	0.324131		8.4	-0.49134		5.2	3	5252	5369.81	-1.62547
3.424	0.330405	0.323946		8.416	-0.501147		5.216	3	5225	5341.72	-1.61458
3.44	0.328575	0.323762		8.432	-0.837276		5.232	3	5147	5313.78	-2.32442
3.456	0.330143	0.323577		8.448	-0.391119		5.248	3	5190	5285.98	-1.33214
3.472	0.33051	0.323393		8.464	-0.399656		5.264	3	5255	5258.33	-0.0458998
3.488	0.330278	0.323208		8.48	-0.551049		5.28	4	5085	5230.85	-2.04512
3.504	0.329347	0.323024		8.496	-0.836303		5.296	6	5050	5203.57	-2.16088
3.52	0.327542	0.32284		8.512	-0.237246		5.312	2	4993	5176.33	-2.59418
3.536	0.329264	0.322656		8.528	-0.726192		5.328	3	5094	5149.25	-0.774028
3.552	0.326581	0.322472		8.544	-0.717965		5.344	2	4966	5122.29	-2.21754
3.568	0.329274	0.322289		8.56	-1.06725		5.36	4	4969	5095.52	-1.79467
3.584	0.328601	0.322105		8.576	-1.01628		5.376	3	4857	5068.87	-3.03974
3.6	0.33048	0.321922		8.592	0.100368		5.392	3	4945	5042.35	-1.3843
3.616	0.327533	0.321738		8.608	-0.84175		5.408	1	4876	5015.92	-2.00359
3.632	0.328588	0.321555		8.624	0.157858		5.424	3	4698	4989.69	-4.25513
3.648	0.330556	0.321372		8.64	-0.265566		5.44	2	4808	4963.56	-2.24319
3.664	0.326439	0.321188		8.656	-0.909318		5.456	3	4777	4937.6	-2.32334
3.68	0.326566	0.321005		8.672	-1.34637		5.472	2	4795	4911.74	-1.68572
3.696	0.325002	0.320823		8.688	-0.453084		5.488	2	4791	4886.02	-1.37268
3.712	0.32443	0.32064		8.704	0.378341		5.504	6	4756	4860.55	-1.51592
3.728	0.326174	0.320457		8.72	-0.281052		5.52	3	4743	4835.13	-1.33764
3.744	0.32474	0.320274		8.736	-0.577133		5.536	3	4699	4809.84	-1.61682
3.76	0.322652	0.320092		8.752	-0.37186		5.552	2	4731	4784.66	-0.78004
3.776	0.324555	0.31991		8.768	-0.896789		5.568	0	4671	4759.55	-1.29546
3.792	0.322586	0.319727		8.784	0.790326		5.584	2	4623	4734.63	-1.64156
3.808	0.325183	0.319545		8.8	-0.934083		5.6	0	4471	4709.78	-3.5706
3.824	0.325123	0.319363		8.816	0.834684		5.616	2	4629	4685.12	-0.824701
3.84	0.325823	0.319181		8.832	-0.529796		5.632	3	4566	4660.61	-1.40003
3.856	0.323844	0.318999		8.848	-1.01198		5.648	2	4487	4636.21	-2.22727
3.872	0.319156	0.318817		8.864	-0.867657		5.664	3	4491	4611.96	-1.80483
3.888	0.320978	0.318636		8.88	-1.32079		5.68	1	4551	4587.79	-0.545249
3.904	0.322409	0.318454		8.896	0.374695		5.696	4	4438	4563.82	-1.88851
3.92	0.324174	0.318273		8.912	-0.153431		5.712	4	4430	4539.99	-1.65229
3.936	0.322897	0.318091		8.928	0.250861		5.728	1	4347	4516.19	-2.56578
3.952	0.322129	0.31791		8.944	-0.702376		5.744	0	4395	4492.48	-1.47026
3.968	0.323569	0.317729		8.96	-0.321851		5.76	4	4389	4469.02	-1.20769
3.984	0.320934	0.317548		8.976	0.10601		5.776	1	4354	4445.59	-1.38788
4	0.321349	0.317367		8.992	-0.593723		5.792	1	4273	4422.28	-2.28348
4.016	0.323571	0.317186		9.008	-0.0652258		5.808	2	4382	4399.13	-0.258749
4.032	0.319963	0.317005		9.024	-0.345433		5.824	2	4284	4376.1	-1.40693
4.048	0.323065	0.316825		9.04	-0.570515		5.84	3	4303	4353.21	-0.765407
4.064	0.318544	0.316644		9.056	-0.476685		5.856	0	4259	4330.36	-1.09339
4.08	0.31939	0.316464		9.072	0.272393		5.872	1	4242	4307.66	-1.00805
4.096	0.323041	0.316284		9.088	-0.716263		5.888	1	4140	4285.08	-2.25453
4.112	0.31969	0.316103		9.104	-0.773044		5.904	2	4188	4262.65	-1.15331
4.128	0.321468	0.315923		9.12	0.102704		5.92	1	4218	4240.3	-0.343302
4.144	0.315587	0.315743		9.136	-0.0664139		5.936	1	4142	4218.07	-1.18182
4.16	0.316224	0.315563		9.152	-0.20251		5.952	0	4062	4195.93	-2.1011
4.176	0.321927	0.315384		9.168	1.18068		5.968	1	3997	4173.93	-2.79822
4.192	0.315289	0.315204		9.184	-0.187942		5.984	2	4020	4152.08	-2.08287
4.208	0.31431	0.315024		9.2	-0.0222907		6	0	3998	4130.28	-2.09182
4.224	0.317826	0.314845		9.216	0.345108		6.016	3	4025	4108.69	-1.31893
4.24	0.318833	0.314665		9.232	-0.0178535		6.032	2	3919	4087.18	-2.6861
4.256	0.31914	0.314486		9.248	-0.176842		6.048	2	4062	4065.78	-0.0592755
4.272	0.316835	0.314307		9.264	-0.308756		6.064	2	3960	4044.49	-1.3425
4.288	0.313578	0.314128		9.28	0.16636		6.08	1	3904	4023.29	-1.90893
4.304	0.315637	0.313949		9.296	-0.728476		6.096	0	3953	4002.17	-0.781924
4.32	0.314807	0.31377		9.312	-0.000708778		6.112	3	3990	3981.24	0.138591
4.336	0.315	0.313591		9.328	-1.5675		6.128	3	3822	3960.43	-2.23888
4.352	0.314992	0.313412		9.344	-0.937817		6.144	0	3758	3939.64	-2.9626
4.368	0.313533	0.313234		9.36	-0.413786		6.16	2	3798	3919.01	-1.96337
4.384	0.317846	0.313055		9.376	0.129347		6.176	0	3853	3898.44	-0.731944
4.4	0.313383	0.312877		9.392	0.539786		6.192	1	3754	3878	-2.02359
4.416	0.312145	0.312699		9.408	0.583294		6.208	1	3889	3857.67	0.502312
4.432	0.316756	0.312521		9.424	-0.896401		6.224	3	3702	3837.5	-2.22678
4.448	0.316913	0.312343		9.44	1.22037		6.24	2	3758	3817.42	-0.969082
4.464	0.313043	0.312165		9.456	-0.207188		6.256	2	3735	3797.43	-1.0214
4.48	0.313002	0.311987		9.472	0.923193		6.272	3	3729	3777.58	-0.795438
4.496	0.313216	0.311809		9.488	-0.230019		6.288	0	3584	3757.75	-2.90183
4.512	0.314633	0.311631		9.504	0.266187		6.304	2	3704	3738.08	-0.559815
4.528	0.314881	0.311454		9.52	0.180089		6.32	1	3566	3718.48	-2.55302
4.544	0.314871	0.311276		9.536	1.50433		6.336	1	3574	3698.98	-2.09032
4.56	0.311327	0.311099		9.552	0.719702		6.352	1	3654	3679.59	-0.423285
4.576	0.308526	0.310922		9.568	0.0813241		6.368	2	3576	3660.33	-1.40998
4.592	0.309892	0.310744		9.584	-0.528272		6.384	0	3562	3641.11	-1.32532
4.608	0.31225	0.310567		9.6	-0.322156		6.4	3	3526	3622.08	-1.61779
4.624	0.311099	0.31039		9.616	0.279662		6.416	2	3579	3603.12	-0.403079
4.64	0.312217	0.310214		9.632	0.692857		6.432	2	3481	3584.26	-1.74985
4.656	0.309804	0.310037		9.648	0.392046		6.448	2	3485	3565.49	-1.36332
4.672	0.313189	0.30986		9.664	0.0132141		6.464	1	3499	3546.8	-0.807981
4.688	0.309545	0.309684		9.68	-0.789613		6.48	0	3474	3528.18	-0.919041
4.704	0.309098	0.309507		9.696	-0.028358		6.496	3	3384	3509.74	-2.16115
4.72	0.310644	0.309331		9.712	0.285205		6.512	0	3451	3491.31	-0.686039
4.736	0.313792	0.309155		9.728	0.555069		6.528	2	3442	3473.03	-0.528862
4.752	0.31335	0.308978		9.744	-0.5133		6.544	1	3383	3454.82	-1.23467
4.768	0.311593	0.308802		9.76	-0.180541		6.56	0	3272	3436.68	-2.87854
4.784	0.310104	0.308626		9.776	-0.513472		6.576	3	3268	3418.72	-2.63614
4.8	0.31333	0.308451		9.792	0.0274084		6.592	2	3313	3400.83	-1.52563
4.816	0.308635	0.308275		9.808	-0.0430371		6.608	3	3235	3383.05	-2.60266
4.832	0.307085	0.308099		9.824	-0.170961		6.624	1	3201	3365.32	-2.90384
4.848	0.30698	0.307924		9.84	0.696504		6.64	3	3244	3347.73	-1.82097
4.864	0.310362	0.307748		9.856	0.685589		6.656	1	3299	3330.18	-0.542769
4.88	0.305513	0.307573		9.872	-0.992058		6.672	3	3201	3312.78	-1.97536
4.896	0.308916	0.307398		9.888	0.0947177		6.688	2	3215	3295.44	-1.41842
4.912	0.311575	0.307222		9.904	-0.301401		6.704	3	3204	3278.22	-1.31099
4.928	0.308863	0.307047		9.92	-0.200858		6.72	1	3231	3261.03	-0.528241
4.944	0.310593	0.306872		9.936	-0.241833		6.736	0	3127	3243.9	-2.09025
4.96	0.308196	0.306697		9.952	0.752755		6.752	4	3222	3226.98	-0.0877843
4.976	0.307458	0.306523		9.968	0.0688948		6.768	3	3135	3210.12	-1.34148
4.992	0.305062	0.306348		9.984	-0.304862		6.784	2	3124	3193.32	-1.24005
5.008	0.30569	0.306174		10	0.445682		6.8	1	3026	3176.58	-2.73688
5.024	0.302271	0.305999		10.016	-0.578714		6.816	3	3106	3159.98	-0.968441
5.04	0.309556	0.305825		10.032	-0.246858		6.832	0	3091	3143.38	-0.942068
5.056	0.309487	0.30565		10.048	0.229903		6.848	7	3074	3127.08	-0.957168
5.072	0.307224	0.305476		10.064	-0.253549		6.864	3	3148	3110.74	0.663981
5.088	0.307938	0.305302		10.08	-0.351712		6.88	1	3151	3094.43	1.00761
5.104	0.304719	0.305128		10.096	-1.69667		6.896	0	3075	3078.18	-0.0572779
5.12	0.307111	0.304954		10.112	-1.36011		6.912	4	3107	3062.12	0.804949
5.136	0.308347	0.304781		10.128	-1.31996		6.928	2	2948	3046.1	-1.80644
5.152	0.302655	0.304607		10.144	0.944539		6.944	2	3004	3030.16	-0.477149
5.168	0.304937	0.304433		10.16	-0.945524		6.96	2	3010	3014.3	-0.0783224
5.184	0.304342	0.30426		10.176	-0.534429		6.976	3	3033	2998.55	0.62541
5.2	0.304562	0.304087		10.192	-0.100549		6.992	5	2885	2982.95	-1.82321
5.216	0.306035	0.303913		10.208	-1.1542		7.008	3	2897	2967.36	-1.30706
5.232	0.306309	0.30374		10.224	0.0572425		7.024	3	2790	2951.86	-3.06385
5.248	0.304801	0.303567		10.24	0.798882		7.04	0	2868	2936.36	-1.27619
5.264	0.30589	0.303394		10.256	-1.42163		7.056	3	2793	2921.02	-2.42192
5.28	0.305859	0.303221		10.272	-0.756709		7.072	3	2860	2905.76	-0.855531
5.296	0.302385	0.303049		10.288	0.354059		7.088	3	2852	2890.58	-0.72235
5.312	0.303578	0.302876		10.304	-0.365819		7.104	1	2837	2875.43	-0.721326
5.328	0.303995	0.302703		10.32	0.493447		7.12	3	2840	2860.41	-0.38289
5.344	0.303325	0.302531		10.336	0.0839815		7.136	5	2756	2845.53	-1.70503
5.36	0.303611	0.302358		10.352	0.218164		7.152	0	2821	2830.58	-0.18029
5.376	0.301047	0.302186		10.368	1.05505		7.168	1	2792	2815.74	-0.449125
5.392	0.306652	0.302014		10.384	-0.867581		7.184	2	2730	2801	-1.35864
5.408	0.305282	0.301842		10.4	0.445716		7.2	2	2672	2786.34	-2.21162
5.424	0.305235	0.30167		10.416	-0.768041		7.216	3	2714	2771.79	-1.10912
5.44	0.30041	0.301498		10.432	-0.0622357		7.232	1	2755	2757.26	-0.0430072
5.456	0.30244	0.301326		10.448	-0.384045		7.248	2	2650	2742.83	-1.80294
5.472	0.303697	0.301155		10.464	-1.00873		7.264	2	2696	2728.48	-0.625359
5.488	0.300864	0.300983		10.48	-1.9673		7.28	1	2649	2714.17	-1.26597
5.504	0.30407	0.300811		10.496	-0.816431		7.296	4	2594	2700.03	-2.08133
5.52	0.303811	0.30064		10.512	-0.153815		7.312	0	2655	2685.84	-0.598389
5.536	0.29924	0.300469		10.528	-0.144768		7.328	2	2538	2671.78	-2.65506
5.552	0.300306	0.300298		10.544	-0.588629		7.344	4	2614	2657.86	-0.857738
5.568	0.306649	0.300126		10.56	0.0942903		7.36	0	2661	2643.9	0.331495
5.584	0.303555	0.299955		10.576	0.504605		7.376	2	2585	2630.06	-0.886133
5.6	0.299431	0.299784		10.592	-0.775945		7.392	5	2449	2616.39	-3.38174
5.616	0.300535	0.299614		10.608	-1.3492		7.408	1	2616	2602.67	0.260606
5.632	0.30042	0.299443		10.624	-0.0702454		7.424	1	2592	2589.02	0.0585021
5.648	0.299287	0.299272		10.64	0.26594		7.44	2	2571	2575.47	-0.088223
5.664	0.302316	0.299102		10.656	-0.198316		7.456	2	2509	2562	-1.05786
5.68	0.295506	0.298931		10.672	-0.305462		7.472	2	2476	2548.59	-1.45859
5.696	0.301864	0.298761		10.688	-1.05928		7.488	3	2569	2535.29	0.665006
5.712	0.303122	0.298591		10.704	0.101004		7.504	3	2462	2522.05	-1.21001
5.728	0.296924	0.298421		10.72	0.48139		7.52	2	2481	2508.86	-0.559125
5.744	0.298277	0.298251		10.736	0.953682		7.536	4	2442	2495.79	-1.08821
5.76	0.299389	0.298081		10.752	-0.302797		7.552	2	2435	2482.73	-0.967031
5.776	0.295892	0.297911		10.768	0.60315		7.568	1	2379	2469.71	-1.85937
5.792	0.29952	0.297741		10.784	-0.102591		7.584	2	2323	2456.79	-2.77524
5.808	0.301567	0.297571		10.8	-0.0804791		7.6	0	2390	2443.88	-1.10182
5.824	0.297352	0.297402		10.816	-0.0405273		7.616	1	2309	2431.06	-2.53964
5.84	0.29651	0.297232		10.832	-0.827671		7.632	0	2334	2418.28	-1.74423
5.856	0.295105	0.297063		10.848	-0.621085		7.648	2	2368	2405.63	-0.773178
5.872	0.297547	0.296894		10.864	0.608688		7.664	0	2331	2392.99	-1.28365
5.888	0.296648	0.296725		10.88	-0.926209		7.68	1	2302	2380.44	-1.63453
5.904	0.296512	0.296556		10.896	0.206631		7.696	3	2364	2368.02	-0.0825713
5.92	0.298942	0.296387		10.912	-0.214332		7.712	1	2294	2355.6	-1.2858
5.936	0.296231	0.296218		10.928	-0.722594		7.728	2	2254	2343.27	-1.87998
5.952	0.299034	0.296049		10.944	0.440446		7.744	1	2258	2330.99	-1.53562
5.968	0.295939	0.29588		10.96	0.980082		7.76	0	2256	2318.73	-1.3205
5.984	0.294443	0.295712		10.976	0.734323		7.776	1	2251	2306.57	-1.1711
6	0.295882	0.295543		10.992	0.36543		7.792	2	2285	2294.51	-0.198863
6.016	0.294294	0.295375		11.008	0.245378		7.808	1	2207	2282.48	-1.60623
6.032	0.293093	0.295207		11.024	0.412319		7.824	1	2272	2270.51	0.0313282
6.048	0.298372	0.295038		11.04	0.79293		7.84	0	2257	2258.57	-0.0330567
6.064	0.292726	0.29487		11.056	-1.12307		7.856	1	2179	2246.73	-1.45055
6.08	0.294989	0.294702		11.072	0.117841		7.872	1	2105	2234.94	-2.83159
6.096	0.292373	0.294534		11.088	-0.987583		7.888	4	2267	2223.31	0.91737
6.112	0.291982	0.294366		11.104	1.9629		7.904	4	2258	2211.74	0.973314
6.128	0.293757	0.294199		11.12	-0.994657		7.92	3	2202	2200.2	0.0383748
6.144	0.296442	0.294031		11.136	1.33369		7.936	0	2187	2188.63	-0.034883
6.16	0.29441	0.293864		11.152	-0.475534		7.952	3	2105	2177.21	-1.57355
6.176	0.294336	0.293696		11.168	0.375114		7.968	2	2198	2165.82	0.68616
6.192	0.295445	0.293529		11.184	0.0432581		7.984	1	2180	2154.47	0.546762
6.208	0.29503	0.293362		11.2	0.189411		8	5	2108	2143.28	-0.768297
6.224	0.29571	0.293194		11.216	-0.359615		8.016	1	2080	2132.04	-1.14085
6.24	0.296248	0.293027		11.232	-0.334281		8.032	3	2083	2120.92	-0.830661
6.256	0.295587	0.29286		11.248	0.302165		8.048	2	2088	2109.83	-0.47755
6.272	0.290184	0.292693		11.264	0.711122		8.064	2	2115	2098.79	0.352365
6.288	0.289137	0.292527		11.28	-0.706876		8.08	1	2102	2087.78	0.309986
6.304	0.291849	0.29236		11.296	0.163554		8.096	1	2061	2076.84	-0.348728
6.32	0.290135	0.292193		11.312	-0.419813		8.112	0	2091	2065.91	0.548449
6.336	0.290145	0.292027		11.328	0.656329		8.128	3	2108	2055.14	1.15107
6.352	0.293207	0.291861		11.344	-0.511352		8.144	0	1967	2044.33	-1.74319
6.368	0.291384	0.291694		11.36	-0.850614		8.16	1	2024	2033.61	-0.21356
6.384	0.289878	0.291528		11.376	-0.0865612		8.176	3	1985	2023	-0.852766
6.4	0.292037	0.291362		11.392	-0.938006		8.192	1	1940	2012.39	-1.64319
6.416	0.294719	0.291196		11.408	0.184414		8.208	0	2057	2001.81	1.21656
6.432	0.289623	0.29103		11.424	0.868234		8.224	0	1959	1991.28	-0.729203
6.448	0.292571	0.290864		11.44	-0.20117		8.24	4	1988	1980.93	0.158595
6.464	0.289066	0.290698		11.456	0.98324		8.256	4	2049	1970.62	1.73101
6.48	0.291355	0.290533		11.472	-0.206356		8.272	0	2028	1960.26	1.50383
6.496	0.289413	0.290367		11.488	0.490046		8.288	2	1902	1950.01	-1.10054
6.512	0.292825	0.290202		11.504	-0.614252		8.304	3	1967	1939.84	0.612228
6.528	0.285746	0.290036		11.52	0.484849		8.32	0	1934	1929.64	0.0991727
6.544	0.288862	0.289871		11.536	0.0962529		8.336	0	1895	1919.49	-0.562392
6.56	0.289944	0.289706		11.552	-0.332964		8.352	3	1837	1909.48	-1.6906
6.576	0.289551	0.289541		11.568	-0.636921		8.368	0	1933	1899.44	0.76322
6.592	0.287101	0.289376		11.584	0.990195		8.384	3	1851	1889.53	-0.89536
6.608	0.290561	0.289211		11.6	0.380336		8.4	1	1895	1879.62	0.353175
6.624	0.292519	0.289046		11.616	0.942549		8.416	1	1877	1869.76	0.166985
6.64	0.288359	0.288882		11.632	0.164874		8.432	0	1861	1859.93	0.0248416
6.656	0.283539	0.288717		11.648	-0.955671		8.448	2	1859	1850.2	0.203995
6.672	0.28792	0.288553		11.664	1.30207		8.464	2	1910	1840.53	1.58922
6.688	0.281391	0.288388		11.68	0.250397		8.48	1	1781	1830.87	-1.18146
6.704	0.287038	0.288224		11.696	0.533816		8.496	0	1857	1821.24	0.829558
6.72	0.286922	0.28806		11.712	-0.259644		8.512	2	1851	1811.72	0.912768
6.736	0.289254	0.287895		11.728	-1.25344		8.528	2	1793	1802.25	-0.218292
6.752	0.290177	0.287731		11.744	0.00340195		8.544	5	1839	1792.91	1.07449
6.768	0.285872	0.287567		11.76	0.324583		8.56	1	1815	1783.51	0.739053
6.784	0.28374	0.287404		11.776	0.213675		8.576	5	1756	1774.27	-0.4358
6.8	0.286194	0.28724		11.792	-0.852177		8.592	2	1797	1764.99	0.754896
6.816	0.281999	0.287076		11.808	-0.758892		8.608	2	1683	1755.76	-1.7731
6.832	0.28832	0.286913		11.824	-0.538268		8.624	1	1732	1746.55	-0.349582
6.848	0.28685	0.286749		11.84	0.0154384		8.64	3	1693	1737.45	-1.07998
6.864	0.284179	0.286586		11.856	0.3749		8.656	2	1674	1728.37	-1.32837
6.88	0.286759	0.286422		11.872	0.714723		8.672	1	1679	1719.3	-0.983234
6.896	0.284452	0.286259		11.888	-0.0550277		8.688	3	1712	1710.34	0.0400912
6.912	0.286869	0.286096		11.904	-0.953759		8.704	0	1714	1701.34	0.305688
6.928	0.289347	0.285933		11.92	-0.0919116		8.72	1	1676	1692.42	-0.400888
6.944	0.282301	0.28577		11.936	0.649038		8.736	3	1632	1683.6	-1.27685
6.96	0.28568	0.285607		11.952	0.532718		8.752	1	1646	1674.77	-0.708839
6.976	0.292048	0.285445		11.968	-0.337257		8.768	1	1596	1665.98	-1.7512
6.992	0.283729	0.285282		11.984	0.323533		8.784	0	1635	1657.21	-0.549227
7.008	0.285652	0.285119		12	0.95063		8.8	4	1652	1648.61	0.0833971
7.024	0.28478	0.284957		12.016	-0.132869		8.816	4	1665	1640.05	0.611298
7.04	0.286379	0.284795		12.032	0.301849		8.832	1	1615	1631.45	-0.409116
7.056	0.282679	0.284632		12.048	0.42417		8.848	3	1565	1622.95	-1.46431
7.072	0.275842	0.28447		12.064	0.206739		8.864	3	1573	1614.49	-1.04583
7.088	0.287088	0.284308		12.08	-0.254449		8.88	0	1580	1605.99	-0.653745
7.104	0.284671	0.284146		12.096	-0.624291		8.896	1	1571	1597.57	-0.670137
7.12	0.280773	0.283984		12.112	-0.0987885		8.912	1	1580	1589.19	-0.231124
7.136	0.283385	0.283822		12.128	-0.644333		8.928	0	1538	1580.82	-1.09163
7.152	0.279672	0.283661		12.144	1.22283		8.944	1	1547	1572.53	-0.648946
7.168	0.281056	0.283499		12.16	0.529753		8.96	3	1551	1564.34	-0.338662
7.184	0.27819	0.283337		12.176	0.172639		8.976	2	1579	1556.16	0.57448
7.2	0.281382	0.283176		12.192	-0.7722		8.992	1	1509	1548	-1.00368
7.216	0.286873	0.283015		12.208	0.712643		9.008	1	1552	1539.88	0.30751
7.232	0.280001	0.282853		12.224	0.512427		9.024	1	1539	1531.8	0.183373
7.248	0.279117	0.282692		12.24	1.36128		9.04	2	1573	1523.8	1.24018
7.264	0.281172	0.282531		12.256	-1.16017		9.056	0	1568	1515.78	1.31846
7.28	0.28069	0.28237		12.272	-0.212143		9.072	4	1451	1507.91	-1.49352
7.296	0.286688	0.282209		12.288	-0.811134		9.088	1	1424	1500	-2.01331
7.312	0.27592	0.282048		12.304	-0.0433897		9.104	2	1444	1492.16	-1.26696
7.328	0.28209	0.281888		12.32	0.889463		9.12	0	1479	1484.3	-0.137881
7.344	0.286562	0.281727		12.336	-0.430589		9.136	0	1498	1476.49	0.555598
7.36	0.282262	0.281567		12.352	0.248032		9.152	1	1510	1468.74	1.06135
7.376	0.282604	0.281406		12.368	0.0875585		9.168	4	1412	1461.13	-1.30688
7.392	0.279138	0.281246		12.384	-0.527359		9.184	4	1412	1453.55	-1.10529
7.408	0.274985	0.281086		12.4	-0.539565		9.2	0	1461	1445.89	0.395086
7.424	0.283393	0.280925		12.416	-1.15491		9.216	3	1389	1438.37	-1.32411
7.44	0.280671	0.280765		12.432	0.135455		9.232	2	1407	1430.85	-0.635595
7.456	0.286992	0.280605		12.448	0.163248		9.248	2	1427	1423.37	0.0959973
7.472	0.283233	0.280446		12.464	-1.2366		9.264	1	1472	1415.91	1.46157
7.488	0.278854	0.280286		12.48	0.90215		9.28	2	1399	1408.51	-0.254066
7.504	0.276182	0.280126		12.496	-0.957112		9.296	1	1429	1401.12	0.737344
7.52	0.283602	0.279966		12.512	-0.142005		9.312	1	1316	1393.77	-2.14289
7.536	0.278372	0.279807		12.528	1.01683		9.328	2	1396	1386.48	0.254608
7.552	0.281524	0.279647		12.544	0.399609		9.344	3	1349	1379.27	-0.823787
7.568	0.279847	0.279488		12.56	0.723966		9.36	2	1317	1372.06	-1.51665
7.584	0.275825	0.279329		12.576	0.142192		9.376	3	1325	1364.92	-1.09629
7.6	0.282451	0.27917		12.592	-0.701689		9.392	3	1280	1357.82	-2.17423
7.616	0.27908	0.279011		12.608	-0.837917		9.408	0	1374	1350.67	0.629288
7.632	0.274399	0.278852		12.624	-0.0970125		9.424	1	1341	1343.58	-0.0704078
7.648	0.283454	0.278693		12.64	0.752729		9.44	2	1376	1336.56	1.06286
7.664	0.281588	0.278534		12.656	-0.14982		9.456	0	1306	1329.52	-0.650527
7.68	0.279076	0.278375		12.672	0.0738803		9.472	1	1333	1322.54	0.286308
7.696	0.283802	0.278217		12.688	-1.72923		9.488	3	1265	1315.66	-1.42386
7.712	0.275551	0.278058		12.704	-0.4742		9.504	1	1325	1308.76	0.445991
7.728	0.280252	0.2779		12.72	-0.867439		9.52	3	1240	1301.95	-1.75858
7.744	0.277755	0.277741		12.736	1.00506		9.536	1	1303	1295.12	0.218208
7.76	0.281136	0.277583		12.752	1.51489		9.552	0	1242	1288.3	-1.31314
7.776	0.283565	0.277425		12.768	-0.143671		9.568	2	1265	1281.57	-0.465589
7.792	0.271984	0.277267		12.784	0.910112		9.584	3	1292	1274.9	0.475547
7.808	0.277663	0.277109		12.8	-0.215652		9.6	2	1241	1268.24	-0.772944
7.824	0.277075	0.276951		12.816	1.19677		9.616	2	1248	1261.61	-0.385244
7.84	0.272563	0.276793		12.832	1.08039		9.632	0	1294	1254.97	1.08468
7.856	0.273861	0.276635		12.848	-0.0748121		9.648	2	1258	1248.41	0.270247
7.872	0.273945	0.276478		12.864	2.19098		9.664	1	1266	1241.86	0.678165
7.888	0.274787	0.27632		12.88	-0.395957		9.68	1	1249	1235.34	0.386225
7.904	0.278973	0.276163		12.896	-0.731822		9.696	3	1206	1228.92	-0.659756
7.92	0.272951	0.276006		12.912	-0.320326		9.712	0	1226	1222.44	0.101515
7.936	0.275131	0.275848		12.928	-0.786462		9.728	1	1226	1216.03	0.284627
7.952	0.279151	0.275691		12.944	0.0718865		9.744	0	1251	1209.62	1.16946
7.968	0.275231	0.275534		12.96	0.401902		9.76	0	1211	1203.24	0.222773
7.984	0.27147	0.275377		12.976	0.276553		9.776	1	1256	1196.93	1.66607
8	0.280863	0.27522		12.992	0.372917		9.792	3	1249	1190.71	1.64873
8.016	0.270349	0.275063		13.008	-1.06239		9.808	3	1187	1184.52	0.0719891
8.032	0.275925	0.274907		13.024	-0.22325		9.824	3	1158	1178.36	-0.598088
8.048	0.268298	0.27475		13.04	0.228422		9.84	2	1180	1172.21	0.226759
8.064	0.26739	0.274593		13.056	0.558456		9.856	1	1169	1166.06	0.086057
8.08	0.271594	0.274437		13.072	0.339817		9.872	2	1149	1159.97	-0.323393
8.096	0.269948	0.274281		13.088	0.485137		9.888	2	1130	1153.91	-0.710938
8.112	0.27155	0.274124		13.104	0.0289237		9.904	0	1165	1147.83	0.502974
8.128	0.265902	0.273968		13.12	0.739476		9.92	5	1120	1141.92	-0.654635
8.144	0.271249	0.273812		13.136	0.891725		9.936	1	1112	1135.93	-0.717168
8.16	0.274143	0.273656		13.152	-0.0707362		9.952	1	1084	1129.97	-1.39545
8.176	0.27019	0.2735		13.168	-0.350551		9.968	2	1109	1124.06	-0.452167
8.192	0.275176	0.273344		13.184	-0.12836		9.984	3	1125	1118.22	0.201927
8.208	0.269945	0.273188		13.2	-0.833181		10	2	1114	1112.39	0.048359
8.224	0.277982	0.273033		13.216	-0.229455		10.016	3	1137	1106.61	0.900987
8.24	0.27159	0.272877		13.232	-2.0335		10.032	4	1141	1100.89	1.18704
8.256	0.274013	0.272722		13.248	0.00862554		10.048	0	1102	1095.08	0.20837
8.272	0.272648	0.272566		13.264	-0.621505		10.064	1	1016	1089.33	-2.29953
8.288	0.2746	0.272411		13.28	-1.34821		10.08	2	1076	1083.65	-0.232969
8.304	0.273846	0.272256		13.296	-0.262463		10.096	0	1134	1077.93	1.66431
8.32	0.269783	0.272101		13.312	1.07359		10.112	1	1072	1072.27	-0.00833238
8.336	0.267435	0.271946		13.328	-1.03732		10.128	1	1062	1066.65	-0.142493
8.352	0.270786	0.271791		13.344	0.0504256		10.144	5	1078	1061.16	0.512535
8.368	0.266299	0.271636		13.36	1.62885		10.16	1	1063	1055.6	0.227007
8.384	0.269854	0.271481		13.376	-0.527889		10.176	1	1050	1050.06	-0.00171164
8.4	0.268776	0.271326		13.392	0.395349		10.192	3	1015	1044.6	-0.928722
8.416	0.268576	0.271172		13.408	-0.507337		10.208	0	971	1039.09	-2.18404
8.432	0.266658	0.271017		13.424	-0.873702		10.224	4	1031	1033.73	-0.0848385
8.448	0.268814	0.270863		13.44	1.4005		10.24	1	1100	1028.3	2.16085
8.464	0.268612	0.270708		13.456	0.340733		10.256	1	1015	1022.9	-0.247957
8.48	0.267658	0.270554		13.472	-0.376072		10.272	0	1011	1017.51	-0.204518
8.496	0.265995	0.2704		13.488	-0.36855		10.288	0	932	1012.14	-2.62357
8.512	0.268993	0.270246		13.504	0.437952		10.304	2	1001	1006.85	-0.184934
8.528	0.26625	0.270092		13.52	0.979656		10.32	2	988	1001.6	-0.432412
8.544	0.266145	0.269938		13.536	0.904129		10.336	1	1002	996.342	0.178658
8.56	0.264115	0.269784		13.552	0.42923		10.352	1	1000	991.113	0.280902
8.576	0.264209	0.269631		13.568	0.156326		10.368	1	980	985.911	-0.188718
8.592	0.270015	0.269477		13.584	0.723974		10.384	2	996	980.765	0.482489
8.608	0.264833	0.269323		13.6	-0.428235		10.4	1	1009	975.618	1.0504
8.624	0.270022	0.26917		13.616	-0.462865		10.416	2	967	970.526	-0.113332
8.64	0.267583	0.269017		13.632	0.145437		10.432	2	967	965.461	0.0494614
8.656	0.263972	0.268863		13.648	0.648354		10.448	2	995	960.423	1.09562
8.672	0.261457	0.26871		13.664	-0.773224		10.464	3	933	955.44	-0.734252
8.688	0.266112	0.268557		13.68	0.167339		10.48	1	887	950.425	-2.1284
8.704	0.270471	0.268404		13.696	0.300045		10.496	2	916	945.465	-0.97303
8.72	0.26671	0.268251		13.712	0.386441		10.512	2	980	940.532	1.26013
8.736	0.264956	0.268098		13.728	-0.255336		10.528	3	949	935.653	0.433034
8.752	0.265912	0.267945		13.744	0.321729		10.544	2	941	930.771	0.333285
8.768	0.26288	0.267793		13.76	0.110259		10.56	2	915	925.914	-0.360616
8.784	0.272023	0.26764		13.776	-0.811487		10.576	1	982	921.054	1.94387
8.8	0.262321	0.267488		13.792	-1.00097		10.592	0	914	916.19	-0.0724117
8.816	0.271976	0.267335		13.808	0.243676		10.608	2	885	911.41	-0.887268
8.832	0.264251	0.267183		13.824	-1.49697		10.624	1	962	906.626	1.7844
8.848	0.26144	0.267031		13.84	0.868097		10.64	1	907	901.867	0.170345
8.864	0.262035	0.266879		13.856	-0.426765		10.656	0	926	897.104	0.949074
8.88	0.259384	0.266726		13.872	-0.417231		10.672	2	908	892.424	0.516633
8.896	0.26868	0.266575		13.888	0.169596		10.688	1	876	887.739	-0.3964
8.912	0.265561	0.266423		13.904	-1.25518		10.704	1	863	883.079	-0.6831
8.928	0.267687	0.266271		13.92	-0.939791		10.72	1	903	878.443	0.816744
8.944	0.262161	0.266119		13.936	0.391318		10.736	1	893	873.832	0.641077
8.96	0.264149	0.265967		13.952	0.837997		10.752	2	849	869.274	-0.695383
8.976	0.266416	0.265816		13.968	0.662678		10.768	2	899	864.739	1.14202
8.992	0.262288	0.265664		13.984	0.787772		10.784	3	899	860.258	1.2914
9.008	0.265141	0.265513		14	0.423059		10.8	1	879	855.742	0.784033
9.024	0.263394	0.265362		14.016	-0.580845		10.816	1	851	851.249	-0.00854437
9.04	0.261946	0.265211		14.032	-0.396773		10.832	2	900	846.81	1.77203
9.056	0.262322	0.265059		14.048	0.0814624		10.848	6	880	842.509	1.2631
9.072	0.266479	0.264908		14.064	0.783395		10.864	3	876	838.144	1.27831
9.088	0.260629	0.264758		14.08	0.33549		10.88	1	868	833.744	1.16206
9.104	0.260145	0.264607		14.096	-1.08643		10.896	1	854	829.367	0.842441
9.12	0.265051	0.264456		14.112	0.268134		10.912	0	805	824.983	-0.703888
9.136	0.263918	0.264305		14.128	0.161285		10.928	1	824	820.652	0.116553
9.152	0.262974	0.264155		14.144	-0.0230637		10.944	3	833	816.402	0.574749
9.168	0.270943	0.264004		14.16	1.75686		10.96	0	858	812.087	1.56655
9.184	0.262755	0.263854		14.176	-0.673741		10.976	0	836	807.794	0.974946
9.2	0.263573	0.263703		14.192	0.268955		10.992	3	805	803.611	0.0489332
9.216	0.265586	0.263553		14.208	-0.775231		11.008	5	792	799.508	-0.266604
9.232	0.263297	0.263403		14.224	-0.226963		11.024	0	796	795.281	0.0254716
9.248	0.262211	0.263253		14.24	0.0974482		11.04	0	809	791.076	0.629773
9.264	0.261269	0.263103		14.256	-0.243532		11.056	1	855	786.923	2.32683
9.28	0.263942	0.262953		14.272	0.385866		11.072	1	857	782.791	2.53345
9.296	0.258491	0.262803		14.288	0.361707		11.088	1	839	778.681	2.0812
9.312	0.262649	0.262653		14.304	0.0813074		11.104	2	760	774.621	-0.530025
9.328	0.253197	0.262504		14.32	-0.141071		11.12	1	773	770.554	0.0879156
9.344	0.256765	0.262354		14.336	-0.538117		11.136	3	753	766.566	-0.494051
9.36	0.259727	0.262205		14.352	0.0704535		11.152	0	783	762.512	0.731712
9.376	0.262837	0.262055		14.368	-0.0320136		11.168	0	763	758.479	0.163556
9.392	0.265191	0.261906		14.384	-0.951813		11.184	2	769	754.526	0.521623
9.408	0.265303	0.261757		14.4	1.51305		11.2	0	790	750.535	1.40323
9.424	0.256185	0.261608		14.416	0.146267		11.216	1	739	746.593	-0.279143
9.44	0.268961	0.261458		14.432	0.147519		11.232	2	785	742.702	1.50872
9.456	0.260046	0.261309		14.448	0.51281		11.248	1	753	738.802	0.517057
9.472	0.266829	0.261161		14.464	-0.0988365		11.264	3	750	734.981	0.548068
9.488	0.259605	0.261012		14.48	0.228816		11.28	2	789	731.15	2.05821
9.504	0.262496	0.260863		14.496	-0.608647		11.296	1	732	727.311	0.173209
9.52	0.261824	0.260714		14.512	0.280737		11.312	0	764	723.462	1.46565
9.536	0.269872	0.260566		14.528	0.306632		11.328	2	722	719.692	0.0858356
9.552	0.264885	0.260417		14.544	-0.00597446		11.344	2	706	715.942	-0.373892
9.568	0.260772	0.260269		14.56	-0.321991		11.36	0	783	712.153	2.53026
9.584	0.256839	0.260121		14.576	-0.141751		11.376	2	689	708.442	-0.74014
9.6	0.257971	0.259973		14.592	0.836659		11.392	2	713	704.75	0.308732
9.616	0.261582	0.259824		14.608	1.21567		11.408	4	749	701.136	1.74773
9.632	0.264045	0.259676		14.624	0.829557		11.424	3	711	697.512	0.505477
9.648	0.262004	0.259528		14.64	-0.753227		11.44	3	741	693.907	1.72884
9.664	0.259464	0.25938		14.656	-0.422805		11.456	2	746	690.292	2.03826
9.68	0.254287	0.259233		14.672	-0.800676		11.472	2	715	686.695	1.05779
9.696	0.258906	0.259085		14.688	-0.072738		11.488	2	700	683.118	0.637628
9.712	0.260747	0.258937		14.704	-1.11717		11.504	2	711	679.559	1.17829
9.728	0.262344	0.25879		14.72	-1.35938		11.52	2	669	676.019	-0.271171
9.744	0.255399	0.258642		14.736	0.936709		11.536	6	655	672.614	-0.687695
9.76	0.257344	0.258495		14.752	0.697243		11.552	0	659	669.052	-0.391268
9.776	0.255064	0.258348		14.768	0.348123		11.568	2	691	665.567	0.966824
9.792	0.258376	0.258201		14.784	0.741779		11.584	1	633	662.071	-1.15456
9.808	0.257778	0.258053		14.8	1.85271		11.6	0	690	658.565	1.19586
9.824	0.256802	0.257906		14.816	-0.952941		11.616	1	689	655.105	1.29034
9.84	0.262262	0.257759		14.832	0.214113		11.632	1	694	651.665	1.60588
9.856	0.262057	0.257613		14.848	-0.896068		11.648	0	687	648.213	1.47876
9.872	0.251066	0.257466		14.864	0.593032		11.664	2	634	644.837	-0.430044
9.888	0.257939	0.257319		14.88	0.408504		11.68	1	644	641.45	0.100421
9.904	0.255198	0.257172		14.896	0.870394		11.696	1	649	638.08	0.428308
9.92	0.255707	0.257026		14.912	0.221803		11.712	3	690	634.787	2.10042
9.936	0.255296	0.256879		14.928	-0.0934967		11.728	0	641	631.423	0.377972
9.952	0.261722	0.256733		14.944	0.0794116		11.744	2	634	628.135	0.232737
9.968	0.257042	0.256587		14.96	0.338118		11.76	2	599	624.865	-1.05592
9.984	0.25443	0.256441		14.976	0.557045		11.776	1	630	621.582	0.33511
10	0.259253	0.256294		14.992	-0.21872		11.792	0	585	618.288	-1.37511
10.016	0.252298	0.256148		15.008	0.607448		11.808	1	682	615.04	2.56216
10.032	0.254363	0.256002		15.024	1.0048		11.824	0	649	611.78	1.4599
10.048	0.257394	0.255857		15.04	1.6001		11.84	2	564	608.595	-1.87612
10.064	0.254015	0.255711		15.056	-0.402828		11.856	1	618	605.398	0.506529
10.08	0.253231	0.255565		15.072	0.362752		11.872	2	613	602.246	0.433986
10.096	0.244122	0.25542		15.088	2.25714		11.888	1	620	599.082	0.839398
10.112	0.246192	0.255274		15.104	0.428299		11.904	3	631	595.993	1.3925
10.128	0.246272	0.255129		15.12	-0.164031		11.92	2	578	592.891	-0.618841
10.144	0.261445	0.254983		15.136	0.342569		11.936	2	612	589.805	0.896451
10.16	0.248431	0.254838		15.152	0.614118		11.952	0	610	586.677	0.943541
10.176	0.251051	0.254693		15.168	1.11672		11.968	0	583	583.566	-0.0234125
10.192	0.253863	0.254548		15.184	0.631869		11.984	3	581	580.558	0.018331
10.208	0.246565	0.254403		15.2	0.967849		12	0	611	577.478	1.35503
10.224	0.254652	0.254258		15.216	0.502476		12.016	3	599	574.502	1.00011
10.24	0.259603	0.254113		15.232	0.804227		12.032	1	617	571.484	1.83093
10.256	0.244272	0.253968		15.248	-0.545277		12.048	5	555	568.597	-0.576647
10.272	0.248609	0.253823		15.264	0.00172266		12.064	3	610	565.668	1.7935
10.288	0.25614	0.253679		15.28	-0.143226		12.08	0	611	562.666	1.95377
10.304	0.251007	0.253534		15.296	0.570147		12.096	0	610	559.681	2.0357
10.32	0.256839	0.25339		15.312	-0.213808		12.112	1	587	556.74	1.24791
10.336	0.253831	0.253245		15.328	-0.488997		12.128	0	512	553.785	-1.84487
10.352	0.254633	0.253101		15.344	-0.74208		12.144	1	634	550.875	3.2987
10.368	0.260386	0.252957		15.36	-0.00829705		12.16	0	543	547.952	-0.212301
10.384	0.246769	0.252813		15.376	0.133109		12.176	0	570	545.043	1.04441
10.4	0.255816	0.252668		15.392	1.18628		12.192	2	548	542.208	0.247193
10.416	0.247141	0.252525		15.408	0.122409		12.208	2	547	539.388	0.325178
10.432	0.251942	0.252381		15.424	-0.24391		12.224	2	544	536.582	0.317741
10.448	0.249513	0.252237		15.44	-0.718736		12.24	2	567	533.791	1.3934
10.464	0.244966	0.252093		15.456	-0.00477134		12.256	1	544	530.986	0.557448
10.48	0.238057	0.251949		15.472	0.26305		12.272	1	540	528.196	0.507504
10.496	0.245965	0.251806		15.488	0.220906		12.288	2	579	525.449	2.22359
10.512	0.250558	0.251662		15.504	-0.424894		12.304	0	570	522.658	1.98118
10.528	0.250481	0.251519		15.52	-1.52905		12.32	3	548	519.97	1.19631
10.544	0.247136	0.251376		15.536	-0.0960634		12.336	3	523	517.295	0.249232
10.56	0.251913	0.251232		15.552	-0.526878		12.352	1	549	514.576	1.46784
10.576	0.254743	0.251089		15.568	0.737434		12.368	3	529	511.93	0.741491
10.592	0.245353	0.250946		15.584	0.828425		12.384	1	540	509.239	1.32252
10.608	0.240997	0.250803		15.6	0.662076		12.4	0	580	506.533	3.04791
10.624	0.250148	0.25066		15.616	-0.196665		12.416	4	534	503.958	1.29882
10.64	0.252459	0.250518		15.632	-0.663279		12.432	2	511	501.338	0.426993
10.656	0.248913	0.250375		15.648	-1.15105		12.448	1	492	498.703	-0.301894
10.672	0.247982	0.250232		15.664	-0.223283		12.464	0	488	496.053	-0.36416
10.688	0.242319	0.25009		15.68	0.195523		12.48	2	486	493.474	-0.338696
10.704	0.250691	0.249947		15.696	0.671196		12.496	3	538	490.938	2.02708
10.72	0.253354	0.249805		15.712	0.612508		12.512	1	502	488.358	0.608273
10.736	0.256784	0.249662		15.728	1.27855		12.528	1	517	485.791	1.37126
10.752	0.247267	0.24952		15.744	0.973859		12.544	1	525	483.237	1.82095
10.768	0.253891	0.249378		15.76	-0.0139249		12.56	2	516	480.726	1.55136
10.784	0.248469	0.249236		15.776	0.0857881		12.576	2	471	478.228	-0.332684
10.8	0.248489	0.249094		15.792	-0.234863		12.592	2	488	475.743	0.554292
10.816	0.248647	0.248952		15.808	-0.220084		12.608	1	457	473.242	-0.758927
10.832	0.242615	0.24881		15.824	-0.655234		12.624	1	505	470.754	1.52243
10.848	0.243974	0.248668		15.84	-0.267709		12.64	1	516	468.279	2.09877
10.864	0.253128	0.248527		15.856	-0.0641134		12.656	1	472	465.817	0.284288
10.88	0.241391	0.248385		15.872	0.140391		12.672	3	496	463.426	1.46114
10.896	0.249812	0.248243		15.888	-0.841045		12.688	3	507	461.048	2.0388
10.912	0.246469	0.248102		15.904	0.330222		12.704	2	464	458.653	0.247971
10.928	0.242482	0.247961		15.92	-0.922798		12.72	0	479	456.212	1.04011
10.944	0.251204	0.247819		15.936	-0.30901		12.736	1	468	453.814	0.655062
10.96	0.255254	0.247678		15.952	0.105935		12.752	2	457	451.457	0.259024
10.976	0.253211	0.247537		15.968	-0.409146		12.768	2	471	449.112	1.00748
10.992	0.250223	0.247396		15.984	0.351464		12.784	1	460	446.751	0.617091
11.008	0.249151	0.247255		16	-0.137925		12.8	0	443	444.372	-0.0651327
11.024	0.250303	0.247114		16.016	-0.465741		12.816	0	423	442.007	-0.923053
11.04	0.253148	0.246973		16.032	0.422817		12.832	2	468	439.712	1.30624
11.056	0.238153	0.246833		16.048	0.832129		12.848	2	441	437.428	0.16988
11.072	0.247615	0.246692		16.064	2.10476		12.864	3	431	435.186	-0.201414
11.088	0.238888	0.246551		16.08	-0.383777		12.88	1	499	432.898	2.95618
11.104	0.262096	0.246411		16.096	0.149613		12.896	1	450	430.621	0.912503
11.12	0.238536	0.24627		16.112	1.01825		12.912	0	437	428.328	0.414372
11.136	0.256764	0.24613		16.128	0.197477		12.928	1	440	426.075	0.66308
11.152	0.242249	0.24599		16.144	-0.0186753		12.944	2	435	423.864	0.533335
11.168	0.248835	0.24585		16.16	0.541596		12.96	3	392	421.693	-1.49779
11.184	0.246054	0.24571		16.176	-0.372111		12.976	2	455	419.504	1.66226
11.2	0.247072	0.24557		16.192	0.702643		12.992	2	406	417.327	-0.561437
11.216	0.242566	0.24543		16.208	0.299141		13.008	1	441	415.132	1.23043
11.232	0.242623	0.24529		16.224	-0.422656		13.024	0	451	412.919	1.79116
11.248	0.247573	0.24515		16.24	-0.621914		13.04	1	439	410.748	1.34688
11.264	0.250725	0.24501		16.256	1.00872		13.056	0	455	408.558	2.17484
11.28	0.239228	0.244871		16.272	-0.27172		13.072	0	440	406.38	1.60094
11.296	0.246044	0.244731		16.288	0.104747		13.088	1	424	404.243	0.958368
11.312	0.24119	0.244592		16.304	0.601463		13.104	0	392	402.087	-0.508844
11.328	0.249783	0.244453		16.32	0.36116		13.12	0	433	399.943	1.58677
11.344	0.240164	0.244313		16.336	1.13762		13.136	1	427	397.84	1.40952
11.36	0.237289	0.244174		16.352	-0.746082		13.152	3	387	395.805	-0.447004
11.376	0.243329	0.244035		16.368	-1.49005		13.168	0	417	393.694	1.13994
11.392	0.236262	0.243896		16.384	0.039453		13.184	0	405	391.594	0.665337
11.408	0.245265	0.243757		16.4	-1.25711		13.2	2	382	389.563	-0.386443
11.424	0.250816	0.243618		16.416	-0.0945538		13.216	0	414	387.484	1.3016
11.44	0.241819	0.243479		16.432	0.131286		13.232	3	384	385.504	-0.0766523
11.456	0.251517	0.24334		16.448	-0.020282		13.248	2	391	383.505	0.378557
11.472	0.241493	0.243202		16.464	-1.01866		13.264	1	422	381.487	1.96979
11.488	0.247134	0.243063		16.48	0.275234		13.28	3	428	379.538	2.33975
11.504	0.237875	0.242925		16.496	0.751545		13.296	0	405	377.512	1.36418
11.52	0.246866	0.242786		16.512	-0.709145		13.312	2	382	375.555	0.32931
11.536	0.243455	0.242648		16.528	-0.0981167		13.328	2	401	373.608	1.36617
11.552	0.239734	0.24251		16.544	0.653768		13.344	0	396	371.614	1.22392
11.568	0.237052	0.242372		16.56	0.112301		13.36	1	375	369.658	0.275478
11.584	0.250633	0.242233		16.576	-0.681132		13.376	0	373	367.684	0.274873
11.6	0.245331	0.242095		16.592	0.396666		13.392	0	372	365.72	0.325141
11.616	0.250015	0.241957		16.608	0.189132		13.408	1	391	363.796	1.37401
11.632	0.24322	0.24182		16.624	0.492884		13.424	1	365	361.882	0.162994
11.648	0.233582	0.241682		16.64	-0.433934		13.44	1	377	359.977	0.875546
11.664	0.252742	0.241544		16.656	1.15789		13.456	1	346	358.083	-0.648656
11.68	0.243538	0.241406		16.672	-0.248451		13.472	4	357	356.286	0.0377476
11.696	0.245846	0.241269		16.688	-0.0603585		13.488	3	355	354.469	0.0281514
11.712	0.2389	0.241131		16.704	0.191414		13.504	1	386	352.603	1.69765
11.728	0.230277	0.240994		16.72	0.398474		13.52	2	380	350.777	1.49715
11.744	0.240886	0.240857		16.736	0.488288		13.536	0	371	348.902	1.14575
11.76	0.243532	0.24072		16.752	-0.357673		13.552	0	389	347.036	2.12491
11.776	0.242431	0.240582		16.768	-0.105386		13.568	0	375	345.181	1.53781
11.792	0.233026	0.240445		16.784	1.1773		13.584	1	366	343.364	1.18159
11.808	0.233687	0.240308		16.8	0.934896		13.6	1	387	341.557	2.30703
11.824	0.23546	0.240171		16.816	1.08793		13.616	5	379	339.875	2.00707
11.84	0.24017	0.240034		16.832	-0.357646		13.632	0	354	338.057	0.846163
11.856	0.243195	0.239898		16.848	0.0393682		13.648	2	372	336.307	1.84813
11.872	0.246092	0.239761		16.864	-1.0276		13.664	2	362	334.565	1.43994
11.888	0.239137	0.239624		16.88	-0.47481		13.68	0	364	332.775	1.63438
11.904	0.231087	0.239488		16.896	0.349594		13.696	1	343	331.023	0.645731
11.92	0.23854	0.239351		16.912	0.597113		13.712	1	328	329.281	-0.0706175
11.936	0.244974	0.239215		16.928	1.12242		13.728	2	338	327.576	0.56613
11.952	0.243829	0.239079		16.944	0.165285		13.744	1	370	325.852	2.29205
11.968	0.235909	0.238943		16.96	1.15068		13.76	4	335	324.223	0.587907
11.984	0.241714	0.238806		16.976	0.476956		13.776	4	365	322.604	2.2161
12	0.247306	0.23867		16.992	0.826867		13.792	5	341	321.021	1.08033
12.016	0.237337	0.238534		17.008	-0.147796		13.808	1	338	319.331	1.01396
12.032	0.241121	0.238398		17.024	-1.24457		13.824	2	335	317.679	0.944952
12.048	0.242119	0.238263		17.04	-0.38264		13.84	1	308	316.006	-0.45545
12.064	0.240008	0.238127		17.056	-1.04364		13.856	1	312	314.342	-0.132389
12.08	0.23568	0.237991		17.072	0.0541423		13.872	0	334	312.658	1.16604
12.096	0.232175	0.237856		17.088	0.734673		13.888	2	317	311.041	0.334181
12.112	0.236823	0.23772		17.104	-0.879319		13.904	1	329	309.403	1.07879
12.128	0.23167	0.237585		17.12	-0.0507417		13.92	1	308	307.774	0.0128815
12.144	0.248688	0.237449		17.136	-0.349491		13.936	3	308	306.211	0.101781
12.16	0.242187	0.237314		17.152	0.0617368		13.952	7	340	304.772	1.90768
12.176	0.238773	0.237179		17.168	1.66203		13.968	1	346	303.167	2.29938
12.192	0.229909	0.237044		17.184	0.388112		13.984	0	329	301.542	1.51153
12.208	0.243599	0.236908		17.2	0.738126		14	0	318	299.925	1.01202
12.224	0.24156	0.236773		17.216	-1.05987		14.016	4	310	298.432	0.655955
12.24	0.249466	0.236639		17.232	-0.925263		14.032	1	302	296.86	0.295267
12.256	0.225776	0.236504		17.248	-0.315308		14.048	0	308	295.268	0.724312
12.272	0.234387	0.236369		17.264	0.287802		14.064	1	327	293.713	1.83799
12.288	0.228702	0.236234		17.28	1.44983		14.08	0	308	292.136	0.902444
12.304	0.235692	0.2361		17.296	0.089584		14.096	0	302	290.569	0.656712
12.32	0.244466	0.235965		17.312	-0.859004		14.112	1	273	289.038	-0.968897
12.336	0.231773	0.235831		17.328	0.367419		14.128	0	270	287.487	-1.06223
12.352	0.238056	0.235696		17.344	-0.113861		14.144	1	325	285.972	2.16155
12.368	0.236389	0.235562		17.36	-0.687446		14.16	0	320	284.437	1.98496
12.384	0.230402	0.235428		17.376	-0.592414		14.176	2	303	282.967	1.14896
12.4	0.230168	0.235294		17.392	-0.0527598		14.192	2	319	281.505	2.09601
12.416	0.224184	0.23516		17.408	-0.11367		14.208	3	297	280.08	0.980126
12.432	0.236324	0.235026		17.424	-0.842539		14.224	0	289	278.576	0.612131
12.448	0.236474	0.234892		17.44	-1.48709		14.24	0	307	277.079	1.70491
12.464	0.223013	0.234758		17.456	-0.127964		14.256	0	258	275.59	-1.093
12.48	0.24335	0.234624		17.472	0.356637		14.272	2	299	274.167	1.43373
12.496	0.225281	0.23449		17.488	0.459388		14.288	0	278	272.693	0.317696
12.512	0.232984	0.234357		17.504	1.41493		14.304	2	311	271.286	2.24839
12.528	0.244208	0.234223		17.52	-0.426804		14.32	0	284	269.827	0.839535
12.544	0.238004	0.23409		17.536	0.619016		14.336	1	288	268.405	1.15264
12.56	0.241065	0.233956		17.552	0.39838		14.352	4	257	267.078	-0.627413
12.576	0.235213	0.233823		17.568	1.64749		14.368	2	264	265.699	-0.104387
12.592	0.226846	0.23369		17.584	1.15613		14.384	2	276	264.328	0.701299
12.608	0.225349	0.233557		17.6	0.565806		14.4	2	257	262.964	-0.371304
12.624	0.232468	0.233424		17.616	-0.402999		14.416	1	290	261.578	1.66612
12.64	0.240769	0.233291		17.632	0.251139		14.432	1	258	260.199	-0.136668
12.656	0.231678	0.233158		17.648	-0.841595		14.448	0	280	258.799	1.26474
12.672	0.233759	0.233025		17.664	0.849086		14.464	0	269	257.406	0.705593
12.688	0.215743	0.232892		17.68	0.207742		14.48	3	284	256.107	1.65223
12.704	0.228015	0.232759		17.696	0.127543		14.496	2	260	254.786	0.322726
12.72	0.223948	0.232627		17.712	0.753648		14.512	3	255	253.501	0.0936767
12.736	0.242621	0.232494		17.728	0.514317		14.528	3	279	252.223	1.60024
12.752	0.2478	0.232362		17.744	0.353273		14.544	3	231	250.951	-1.30987
12.768	0.230781	0.232229		17.76	-0.293308		14.56	0	264	249.599	0.884627
12.784	0.241402	0.232097		17.776	-0.181603		14.576	3	246	248.341	-0.148984
12.8	0.229796	0.231965		17.792	0.435161		14.592	3	246	247.09	-0.069369
12.816	0.244193	0.231833		17.808	1.64292		14.608	2	249	245.817	0.201342
12.832	0.242846	0.231701		17.824	-0.89117		14.624	2	234	244.549	-0.688172
12.848	0.230806	0.231568		17.84	-0.0224257		14.64	0	257	243.231	0.857217
12.864	0.254176	0.231437		17.856	-0.538036		14.656	2	236	241.978	-0.388285
12.88	0.227276	0.231305		17.872	0.227942		14.672	1	245	240.702	0.274054
12.896	0.223687	0.231173		17.888	0.457258		14.688	4	257	239.519	1.08829
12.912	0.227754	0.231041		17.904	-0.453841		14.704	1	234	238.256	-0.277656
12.928	0.222822	0.23091		17.92	0.965108		14.72	2	253	237.029	1.00211
12.944	0.23152	0.230778		17.936	0.693622		14.736	2	227	235.808	-0.583323
12.96	0.234858	0.230646		17.952	-0.208173		14.752	2	256	234.593	1.33531
12.976	0.23339	0.230515		17.968	-0.739794		14.768	1	241	233.356	0.491364
12.992	0.234274	0.230384		17.984	-0.632542		14.784	4	243	232.212	0.690601
13.008	0.219122	0.230252		18	0.361922		14.8	1	253	230.988	1.38117
13.024	0.227791	0.230121		18.016	-0.641817		14.816	0	242	229.74	0.786457
13.04	0.2324	0.22999		18.032	0.0700889		14.832	2	233	228.558	0.290411
13.056	0.235768	0.229859		18.048	-0.0146717		14.848	0	228	227.323	0.0447408
13.072	0.233346	0.229728		18.064	0.529324		14.864	2	240	226.153	0.891975
13.088	0.234747	0.229597		18.08	0.415362		14.88	2	209	224.989	-1.10334
13.104	0.229774	0.229466		18.096	-1.45012		14.896	2	224	223.831	0.0112694
13.12	0.237215	0.229336		18.112	-0.75407		14.912	1	247	222.65	1.54622
13.136	0.238782	0.229205		18.128	0.776349		14.928	2	235	221.504	0.878482
13.152	0.228328	0.229074		18.144	0.72894		14.944	1	231	220.336	0.700135
13.168	0.225182	0.228944		18.16	-0.0019316		14.96	3	245	219.231	1.64295
13.184	0.227439	0.228813		18.176	0.378233		14.976	1	211	218.075	-0.485888
13.2	0.219716	0.228683		18.192	-0.914424		14.992	0	216	216.895	-0.0607539
13.216	0.226061	0.228553		18.208	1.48386		15.008	2	236	215.779	1.31346
13.232	0.206759	0.228422		18.224	0.932256		15.024	1	224	214.641	0.623943
13.248	0.228386	0.228292		18.24	-1.77925		15.04	2	208	213.537	-0.383016
13.264	0.221468	0.228162		18.256	0.599373		15.056	2	239	212.439	1.71448
13.28	0.213551	0.228032		18.272	-0.452364		15.072	0	236	211.289	1.60514
13.296	0.225039	0.227902		18.288	0.367999		15.088	4	202	210.261	-0.579817
13.312	0.239702	0.227772		18.304	0.509168		15.104	1	209	209.151	-0.0104472
13.328	0.216362	0.227643		18.32	-0.16778		15.12	0	220	208.018	0.805964
13.344	0.228066	0.227513		18.336	-0.115504		15.136	1	202	206.921	-0.345352
13.36	0.245588	0.227383		18.352	0.359746		15.152	1	215	205.828	0.624055
13.376	0.221421	0.227254		18.368	-0.121386		15.168	3	185	204.8	-1.45179
13.392	0.231504	0.227124		18.384	-1.41607		15.184	3	214	203.777	0.697218
13.408	0.221406	0.226995		18.4	0.206061		15.2	0	239	202.672	2.34496
13.424	0.217229	0.226866		18.416	-0.56444		15.216	2	177	201.631	-1.84618
13.44	0.242615	0.226736		18.432	0.410549		15.232	2	213	200.596	0.847947
13.456	0.230481	0.226607		18.448	-0.0373123		15.248	1	218	199.537	1.24764
13.472	0.222275	0.226478		18.464	-0.444381		15.264	4	228	198.57	1.94478
13.488	0.222236	0.226349		18.48	0.821646		15.28	3	195	197.58	-0.184261
13.504	0.231214	0.22622		18.496	0.56435		15.296	3	206	196.594	0.653733
13.52	0.237316	0.226091		18.512	0.534382		15.312	2	222	195.585	1.76886
13.536	0.236233	0.225962		18.528	0.944932		15.328	1	206	194.553	0.795654
13.552	0.230719	0.225833		18.544	-0.0648689		15.344	1	197	193.525	0.246948
13.568	0.227488	0.225705		18.56	0.397249		15.36	0	208	192.474	1.07395
13.584	0.233877	0.225576		18.576	1.33211		15.376	2	196	191.487	0.321566
13.6	0.220576	0.225448		18.592	0.65264		15.392	5	212	190.591	1.4669
13.616	0.220027	0.225319		18.608	-0.309916		15.408	2	224	189.614	2.29242
13.632	0.22686	0.225191		18.624	-0.0669455		15.424	3	206	188.67	1.2045
13.648	0.23258	0.225062		18.64	0.875818		15.44	5	190	187.79	0.15993
13.664	0.216057	0.224934		18.656	-0.792353		15.456	1	212	186.798	1.72683
13.68	0.226751	0.224806		18.672	-1.11631		15.472	1	194	185.811	0.586426
13.696	0.228184	0.224678		18.688	-0.350729		15.488	1	190	184.829	0.37413
13.712	0.229013	0.22455		18.704	2.1239		15.504	1	199	183.853	1.07106
13.728	0.221484	0.224422		18.72	0.319918		15.52	1	181	182.882	-0.139478
13.744	0.228071	0.224294		18.736	-0.22863		15.536	1	181	181.915	-0.0678554
13.76	0.225468	0.224166		18.752	1.60441		15.552	1	198	180.954	1.20834
13.776	0.214533	0.224039		18.768	0.508627		15.568	0	204	179.969	1.67839
13.792	0.212208	0.223911		18.784	0.403773		15.584	1	195	179.018	1.14156
13.808	0.226652	0.223783		18.8	0.718803		15.6	0	175	178.043	-0.229384
13.824	0.206099	0.223656		18.816	0.709564		15.616	2	194	177.131	1.208
13.84	0.233826	0.223528		18.832	0.137327		15.632	6	193	176.34	1.1961
13.856	0.218389	0.223401		18.848	0.141643		15.648	0	165	175.379	-0.805587
13.872	0.218313	0.223274		18.864	-1.03454		15.664	1	190	174.452	1.12499
13.888	0.225157	0.223147		18.88	-0.275677		15.68	3	207	173.588	2.31668
13.904	0.208272	0.223019		18.896	1.15442		15.696	1	173	172.671	0.0249576
13.92	0.211712	0.222892		18.912	0.610407		15.712	2	195	171.787	1.65807
13.936	0.2275	0.222765		18.928	0.692781		15.728	2	184	170.908	0.962543
13.952	0.232813	0.222638		18.944	-0.160947		15.744	0	178	169.975	0.599779
13.968	0.230485	0.222512		18.96	-0.129734		15.76	0	180	169.048	0.814064
13.984	0.232021	0.222385		18.976	-0.20368		15.776	1	185	168.154	1.2352
14	0.227468	0.222258		18.992	-1.33149		15.792	1	174	167.265	0.509111
14.016	0.215082	0.222131		19.008	-0.312967		15.808	1	174	166.381	0.575965
14.032	0.217199	0.222005		19.024	0.107874		15.824	1	184	165.501	1.36008
14.048	0.222869	0.221878		19.04	1.62506		15.84	5	177	164.742	0.918787
14.064	0.23139	0.221752		19.056	-0.641074		15.856	0	204	163.842	2.80478
14.08	0.225737	0.221626		19.072	0.604817		15.872	2	174	163.004	0.831203
14.096	0.208266	0.221499		19.088	-0.196789		15.888	1	187	162.142	1.81294
14.112	0.22467	0.221373		19.104	0.148341		15.904	0	164	161.256	0.213652
14.128	0.223265	0.221247		19.12	-0.131816		15.92	2	185	160.432	1.80143
14.144	0.220834	0.221121		19.136	0.590679		15.936	1	175	159.583	1.16209
14.16	0.243222	0.220995		19.152	-0.787566		15.952	1	153	158.739	-0.46246
14.176	0.212609	0.220869		19.168	0.11061		15.968	1	171	157.899	0.998921
14.192	0.224135	0.220743		19.184	0.727646		15.984	3	167	157.122	0.762105
14.208	0.210925	0.220617		19.2	0.59416		16	0	184	156.262	2.03936
14.224	0.217629	0.220492		19.216	0.175773		16.016	3	151	155.493	-0.364433
14.24	0.221582	0.220366		19.232	-0.242505		16.032	2	161	154.699	0.495026
14.256	0.217177	0.22024		19.248	0.661352		16.048	2	155	153.91	0.0872847
14.272	0.224983	0.220115		19.264	0.908452		16.064	2	150	153.124	-0.254262
14.288	0.224641	0.21999		19.28	1.89358		16.08	1	159	152.314	0.528564
14.304	0.220902	0.219864		19.296	0.872054		16.096	0	172	151.479	1.56018
14.32	0.217937	0.219739		19.312	-0.280273		16.112	4	173	150.764	1.68567
14.336	0.212777	0.219614		19.328	0.529491		16.128	2	169	149.996	1.45758
14.352	0.220392	0.219489		19.344	0.570365		16.144	1	167	149.202	1.37317
14.368	0.218956	0.219364		19.36	0.36295		16.16	0	148	148.383	-0.0313688
14.384	0.206989	0.219239		19.376	-0.0185104		16.176	2	149	147.626	0.112148
14.4	0.238823	0.219114		19.392	0.214349		16.192	2	166	146.874	1.48001
14.416	0.220904	0.218989		19.408	0.972958		16.208	1	136	146.096	-0.862601
14.432	0.220799	0.218864		19.424	0.628412		16.224	1	161	145.323	1.2317
14.448	0.22549	0.218739		19.44	-0.784847		16.24	2	159	144.583	1.13979
14.464	0.217328	0.218615		19.456	1.30799		16.256	5	167	143.933	1.77965
14.48	0.221532	0.21849		19.472	-0.73717		16.272	0	139	143.142	-0.350065
14.496	0.210413	0.218366		19.488	-0.75746		16.288	2	162	142.413	1.53417
14.512	0.22198	0.218241		19.504	-0.814862		16.304	0	163	141.63	1.66872
14.528	0.222142	0.218117		19.52	0.650637		16.32	3	163	140.938	1.72276
14.544	0.217914	0.217993		19.536	-0.721059		16.336	1	150	140.191	0.798209
14.56	0.213621	0.217868		19.552	0.00930681		16.352	2	133	139.478	-0.559609
14.576	0.215866	0.217744		19.568	-0.228218		16.368	2	150	138.768	0.914032
14.592	0.228814	0.21762		19.584	-0.562133		16.384	2	166	138.062	2.1619
14.608	0.233714	0.217496		19.6	0.753261		16.4	1	144	137.331	0.553848
14.624	0.228597	0.217372		19.616	1.70822		16.416	0	145	136.574	0.69732
14.64	0.207225	0.217248		19.632	-0.539942		16.432	0	156	135.822	1.61041
14.656	0.211484	0.217125		19.648	0.379417		16.448	0	139	135.073	0.331888
14.672	0.206308	0.217001		19.664	0.879999		16.464	1	160	134.357	2.02092
14.688	0.215902	0.216877		19.68	0.797014		16.48	1	152	133.645	1.48388
14.704	0.201748	0.216754		19.696	0.488917		16.496	2	162	132.966	2.2741
14.72	0.1983	0.21663		19.712	0.297621		16.512	0	124	132.233	-0.736343
14.736	0.229418	0.216507		19.728	0.593917		16.528	2	122	131.561	-0.862066
14.752	0.225987	0.216383		19.744	-0.00586547		16.544	0	132	130.834	0.101064
14.768	0.221025	0.21626		19.76	0.576097		16.56	1	128	130.141	-0.188504
14.784	0.226321	0.216137		19.776	0.0260379		16.576	3	150	129.509	1.66752
14.8	0.242039	0.216014		19.792	-0.205672		16.592	0	132	128.794	0.278027
14.816	0.202866	0.215891		19.808	-0.778581		16.608	1	137	128.111	0.756694
14.832	0.218732	0.215768		19.824	-0.679507		16.624	2	126	127.461	-0.129613
14.848	0.203325	0.215645		19.84	-1.59731		16.64	0	129	126.756	0.196825
14.864	0.223797	0.215522		19.856	0.673103		16.656	1	147	126.084	1.71931
14.88	0.221096	0.215399		19.872	0.807483		16.672	3	157	125.473	2.50814
14.896	0.227465	0.215276		19.888	-0.168081		16.688	2	152	124.837	2.19601
14.912	0.218247	0.215154		19.904	0.375226		16.704	4	127	124.262	0.242022
14.928	0.213738	0.215031		19.92	-0.275506		16.72	1	135	123.603	0.977302
14.944	0.216017	0.214908		19.936	0.801697		16.736	1	138	122.947	1.27676
14.96	0.219545	0.214786		19.952	0.178361		16.752	2	133	122.324	0.922258
14.976	0.222565	0.214664		19.968	-0.524805		16.768	3	141	121.733	1.61683
14.992	0.211464	0.214541		19.984	0.286958		16.784	3	133	121.145	1.02407
15.008	0.222984	0.214419		20	0.131242		16.8	3	131	120.561	0.908615
15.024	0.228597	0.214297		20.016	0.954336		16.816	2	131	119.95	0.961763
15.04	0.237358	0.214175		20.032	0.0719224		16.832	3	119	119.372	-0.0339389
15.056	0.208302	0.214053		20.048	0.148877		16.848	2	128	118.767	0.812886
15.072	0.219148	0.213931		20.064	0.253845		16.864	1	136	118.137	1.52613
15.088	0.246741	0.213809		20.08	0.39767		16.88	1	117	117.51	-0.046969
15.104	0.219855	0.213687		20.096	0.00784885		16.896	0	113	116.858	-0.361292
15.12	0.211193	0.213565		20.112	0.823609		16.912	0	123	116.208	0.609912
15.136	0.218479	0.213444		20.128	-0.0387495		16.928	1	120	115.591	0.400775
15.152	0.222189	0.213322		20.144	0.277963		16.944	0	152	114.949	2.99541
15.168	0.229554	0.2132		20.16	0.811423		16.96	0	136	114.31	1.85313
15.184	0.222343	0.213079		20.176	0.138841		16.976	1	115	113.703	0.120447
15.2	0.227096	0.212958		20.192	-0.348754		16.992	2	123	113.128	0.886526
15.216	0.220223	0.212836		20.208	-0.74815		17.008	1	114	112.527	0.137323
15.232	0.224537	0.212715		20.224	0.101523		17.024	1	128	111.93	1.4149
15.248	0.204595	0.212594		20.24	0.393296		17.04	0	128	111.306	1.46979
15.264	0.212498	0.212473		20.256	0.249541		17.056	1	132	110.715	1.84562
15.28	0.21025	0.212352		20.272	0.123537		17.072	1	124	110.127	1.24082
15.296	0.220622	0.212231		20.288	0.898708		17.088	2	122	109.571	1.12066
15.312	0.208969	0.21211		20.304	0.639227		17.104	2	130	109.018	1.83318
15.328	0.204808	0.211989		20.32	-0.0138759		17.12	1	98	108.439	-1.04917
15.344	0.200947	0.211868		20.336	0.337331		17.136	6	98	108.008	-1.00585
15.36	0.211623	0.211747		20.352	-0.295406		17.152	2	101	107.463	-0.639955
15.376	0.21362	0.211627		20.368	-1.34994		17.168	1	113	106.892	0.572045
15.392	0.229332	0.211506		20.384	0.235747		17.184	1	114	106.324	0.71577
15.408	0.213239	0.211385		20.4	0.206521		17.2	3	117	105.817	1.02946
15.424	0.207608	0.211265		20.416	0.806822		17.216	2	109	105.284	0.35432
15.44	0.200404	0.211145		20.432	-0.493148		17.232	0	113	104.695	0.777809
15.456	0.210952	0.211024		20.448	-1.54199		17.248	3	108	104.197	0.36428
15.472	0.214895	0.210904		20.464	1.01544		17.264	0	126	103.614	1.98644
15.488	0.214185	0.210784		20.48	0.474701		17.28	2	118	103.092	1.3666
15.504	0.204243	0.210664		20.496	-1.5857		17.296	1	117	102.544	1.33078
15.52	0.187831	0.210544		20.512	-0.167704		17.312	2	111	102.028	0.847793
15.536	0.208952	0.210424		20.528	1.2446		17.328	2	117	101.514	1.42557
15.552	0.202323	0.210304		20.544	-1.24088		17.344	3	107	101.033	0.574222
15.568	0.221548	0.210184		20.56	0.127522		17.36	1	96	100.495	-0.45642
15.584	0.223052	0.210064		20.576	0.94489		17.376	1	118	99.9607	1.65366
15.6	0.22023	0.209945		20.592	-0.0510309		17.392	2	122	99.4581	2.03254
15.616	0.206826	0.209825		20.608	0.731674		17.408	2	105	98.958	0.586848
15.632	0.199445	0.209705		20.624	-0.822778		17.424	1	126	98.4316	2.4463
15.648	0.19189	0.209586		20.64	0.882198		17.44	2	105	97.9369	0.686024
15.664	0.206019	0.209467		20.656	0.74646		17.456	1	118	97.4159	1.88694
15.68	0.212409	0.209347		20.672	-0.703391		17.472	2	98	96.9265	0.107887
15.696	0.219838	0.209228		20.688	0.196718		17.488	2	118	96.4398	1.97642
15.712	0.218791	0.209109		20.704	-0.380594		17.504	0	124	95.8975	2.51356
15.728	0.229441	0.20899		20.72	-0.478293		17.52	3	125	95.4452	2.63295
15.744	0.224472	0.20887		20.736	-0.0979138		17.536	1	105	94.9372	0.97739
15.76	0.20853	0.208751		20.752	0.748302		17.552	2	97	94.4608	0.256496
15.776	0.210005	0.208633		20.768	-0.947766		17.568	3	97	94.016	0.301431
15.792	0.204813	0.208514		20.784	1.01333		17.584	1	96	93.5155	0.252267
15.808	0.204953	0.208395		20.8	-0.0488041		17.6	2	93	93.0466	-0.00480308
15.824	0.197903	0.208276		20.816	-0.336474		17.616	2	107	92.5801	1.38755
15.84	0.203895	0.208157		20.832	0.0868986		17.632	1	107	92.0871	1.43499
15.856	0.207034	0.208039		20.848	0.509459		17.648	2	108	91.6257	1.56837
15.872	0.210185	0.20792		20.864	-0.830646		17.664	1	101	91.1377	0.976511
15.888	0.194288	0.207802		20.88	0.113216		17.68	1	97	90.6523	0.641216
15.904	0.21309	0.207683		20.896	-0.835407		17.696	2	109	90.1984	1.79266
15.92	0.19268	0.207565		20.912	0.284531		17.712	3	108	89.7759	1.74555
15.936	0.202403	0.207447		20.928	-0.939946		17.728	2	111	89.3266	2.04794
15.952	0.209066	0.207329		20.944	-0.269952		17.744	3	101	88.9087	1.19722
15.968	0.200584	0.20721		20.96	-0.283057		17.76	1	98	88.4349	0.961326
15.984	0.212877	0.207092		20.976	0.710227		17.776	1	104	87.9636	1.56499
16	0.204701	0.206974		20.992	-0.294366		17.792	1	102	87.4948	1.42924
16.016	0.199166	0.206856		21.008	-0.182391		17.808	1	122	87.0285	3.15328
16.032	0.213759	0.206739		21.024	0.204251		17.824	0	101	86.5356	1.43219
16.048	0.220698	0.206621		21.04	1.00301		17.84	1	93	86.0742	0.714338
16.064	0.242198	0.206503		21.056	-0.296823		17.856	0	99	85.5863	1.34137
16.08	0.200077	0.206385		21.072	0.458485		17.872	1	101	85.13	1.57137
16.096	0.208764	0.206268		21.088	0.0433338		17.888	1	84	84.676	-0.0733222
16.112	0.223325	0.20615		21.104	0.695439		17.904	1	90	84.2244	0.605446
16.128	0.209366	0.206033		21.12	-0.723944		17.92	0	83	83.7462	-0.0814157
16.144	0.205606	0.205915		21.136	0.870057		17.936	1	93	83.2995	1.00053
16.16	0.215023	0.205798		21.152	1.53584		17.952	4	102	82.9422	1.87783
16.176	0.199404	0.205681		21.168	0.25496		17.968	2	93	82.5287	1.08003
16.192	0.217742	0.205564		21.184	0.253649		17.984	0	102	82.0593	1.96481
16.208	0.21052	0.205447		21.2	0.37473		18	2	87	81.6505	0.570261
16.224	0.19817	0.205329		21.216	0.5483		18.016	1	100	81.2148	1.8692
16.24	0.194676	0.205212		21.232	-0.532415		18.032	0	99	80.7523	1.82477
16.256	0.22256	0.205096		21.248	-0.561735		18.048	2	94	80.3503	1.40043
16.272	0.200242	0.204979		21.264	1.24682		18.064	1	82	79.9214	0.228158
16.288	0.206647	0.204862		21.28	-0.329057		18.08	1	86	79.4947	0.697439
16.304	0.215178	0.204745		21.296	1.1397		18.096	2	91	79.0993	1.24073
16.32	0.210817	0.204629		21.312	0.429156		18.112	1	77	78.6769	-0.189877
16.336	0.224439	0.204512		21.328	0.00251882		18.128	2	86	78.2858	0.827047
16.352	0.191713	0.204395		21.344	0.618246		18.144	0	107	77.8387	2.80605
16.368	0.179019	0.204279		21.36	0.986238		18.16	0	72	77.3939	-0.631314
16.384	0.204849	0.204163		21.376	-0.799364		18.176	2	91	77.0095	1.45861
16.4	0.182673	0.204046		21.392	-0.381714		18.192	1	78	76.5981	0.157722
16.416	0.202263	0.20393		21.408	0.511635		18.208	2	87	76.2179	1.14937
16.432	0.206125	0.203814		21.424	-0.00361343		18.224	1	71	75.8107	-0.566941
16.448	0.20334	0.203698		21.44	-0.673361		18.24	3	64	75.4636	-1.42188
16.464	0.186085	0.203582		21.456	-0.455532		18.256	2	57	75.0893	-2.37524
16.48	0.208386	0.203466		21.472	-0.603144		18.272	0	91	74.6589	1.70368
16.496	0.216839	0.20335		21.488	-0.192313		18.288	2	81	74.2888	0.741123
16.512	0.190818	0.203234		21.504	0.427716		18.304	2	77	73.9207	0.348661
16.528	0.201384	0.203118		21.52	-0.325842		18.32	1	77	73.5255	0.39341
16.544	0.214656	0.203002		21.536	0.544569		18.336	2	68	73.1614	-0.621355
16.56	0.204882	0.202887		21.552	0.923364		18.352	1	89	72.7701	1.71078
16.576	0.190588	0.202771		21.568	-0.393194		18.368	2	83	72.41	1.15547
16.592	0.209721	0.202655		21.584	0.644773		18.384	2	75	72.0517	0.338197
16.608	0.205959	0.20254		21.6	-0.0606639		18.4	1	72	71.6662	0.0390628
16.624	0.211354	0.202425		21.616	-0.300339		18.416	2	89	71.3119	1.86449
16.64	0.194497	0.202309		21.632	0.366746		18.432	2	88	70.9593	1.80631
16.656	0.22336	0.202194		21.648	0.426074		18.448	3	76	70.6377	0.611095
16.672	0.197572	0.202079		21.664	-1.12379		18.464	0	86	70.2306	1.69065
16.688	0.200865	0.201964		21.68	-1.80733		18.48	2	80	69.8838	1.12403
16.704	0.205323	0.201848		21.696	0.60543		18.496	1	64	69.5097	-0.683395
16.72	0.209001	0.201733		21.712	-0.573519		18.512	1	73	69.1376	0.448994
16.736	0.210567	0.201619		21.728	0.0763929		18.528	1	77	68.7675	0.932152
16.752	0.194933	0.201504		21.744	-0.0532919		18.544	2	96	68.4283	2.79949
16.768	0.199456	0.201389		21.76	-1.00816		18.56	1	84	68.0618	1.72874
16.784	0.223578	0.201274		21.776	0.94197		18.576	0	70	67.6683	0.276722
16.8	0.218856	0.201159		21.792	-0.112342		18.592	1	66	67.3058	-0.159535
16.816	0.221356	0.201045		21.808	0.987033		18.608	2	82	66.9743	1.64928
16.832	0.194247	0.20093		21.824	0.564885		18.624	3	79	66.6735	1.37814
16.848	0.201537	0.200816		21.84	-0.496813		18.64	0	85	66.2873	2.01785
16.864	0.181727	0.200701		21.856	1.25699		18.656	0	71	65.903	0.600682
16.88	0.191759	0.200587		21.872	0.24778		18.672	2	67	65.5789	0.172338
16.896	0.207006	0.200473		21.888	0.874073		18.688	2	66	65.2564	0.0908483
16.912	0.211633	0.200358		21.904	0.445127		18.704	1	64	64.9066	-0.112445
16.928	0.221931	0.200244		21.92	0.939926		18.72	2	75	64.5876	1.19438
16.944	0.203311	0.20013		21.936	0.470716		18.736	0	78	64.2123	1.55124
16.96	0.222094	0.200016		21.952	1.32793		18.752	2	64	63.897	0.0127811
16.976	0.20895	0.199902		21.968	-0.456433		18.768	0	53	63.5253	-1.43231
16.992	0.215841	0.199788		21.984	0.133915		18.784	0	69	63.1555	0.698551
17.008	0.196859	0.199674		22	0.014018		18.8	2	67	62.8457	0.503781
17.024	0.175773	0.199561		22.016	-1.06357		18.816	0	63	62.4795	0.0650599
17.04	0.192228	0.199447		22.032	-0.296118		18.832	0	69	62.1152	0.822885
17.056	0.179526	0.199333		22.048	0.32185		18.848	2	65	61.8109	0.39255
17.072	0.20027	0.19922		22.064	-0.370705		18.864	2	70	61.5082	1.00779
17.088	0.213126	0.199106		22.08	0.0993865		18.88	2	53	61.207	-1.11683
17.104	0.182241	0.198993		22.096	1.35305		18.896	1	67	60.8784	0.74235
17.12	0.197887	0.198879		22.112	-0.0174444		18.912	0	70	60.5225	1.12477
17.136	0.191883	0.198766		22.128	-0.958584		18.928	1	74	60.1975	1.59377
17.152	0.199849	0.198653		22.144	-0.536801		18.944	4	77	59.9613	1.92925
17.168	0.232278	0.19854		22.16	0.0477651		18.96	0	66	59.6102	0.780637
17.184	0.206137	0.198427		22.176	1.65733		18.976	1	72	59.29	1.48759
17.2	0.212915	0.198313		22.192	0.673274		18.992	2	77	59.0005	2.03805
17.216	0.177669	0.1982		22.208	1.32194		19.008	3	59	58.7415	0.033377
17.232	0.180133	0.198088		22.224	-0.175719		19.024	1	75	58.4258	1.90119
17.248	0.191832	0.197975		22.24	-0.0216476		19.04	1	75	58.1118	1.93721
17.264	0.203456	0.197862		22.256	0.192361		19.056	3	76	57.8574	2.06754
17.28	0.227555	0.197749		22.272	0.655826		19.072	0	64	57.5174	0.804069
17.296	0.199398	0.197636		22.288	0.799185		19.088	1	60	57.2081	0.357462
17.312	0.180601	0.197524		22.304	-0.484116		19.104	1	73	56.9005	1.87153
17.328	0.204873	0.197411		22.32	0.78745		19.12	3	71	56.6525	1.69087
17.344	0.195012	0.197299		22.336	0.286032		19.136	2	58	56.3768	0.211322
17.36	0.183306	0.197186		22.352	1.30638		19.152	0	55	56.0445	-0.139578
17.376	0.185055	0.197074		22.368	0.100338		19.168	1	70	55.743	1.692
17.392	0.195909	0.196962		22.384	-1.20073		19.184	0	53	55.414	-0.328504
17.408	0.194575	0.196849		22.4	0.987414		19.2	1	61	55.1158	0.747298
17.424	0.179639	0.196737		22.416	-0.70208		19.216	2	60	54.8481	0.659631
17.44	0.166845	0.196625		22.432	-1.32245		19.232	3	56	54.6109	0.183993
17.456	0.193908	0.196513		22.448	0.851076		19.248	2	72	54.3459	2.06626
17.472	0.203753	0.196401		22.464	0.476462		19.264	1	63	54.0532	1.11834
17.488	0.205767	0.196289		22.48	0.249174		19.28	2	58	53.7912	0.547945
17.504	0.226351	0.196177		22.496	-0.0342863		19.296	0	59	53.4724	0.713608
17.52	0.187351	0.196066		22.512	0.909442		19.312	1	56	53.1844	0.372941
17.536	0.208616	0.195954		22.528	0.744537		19.328	1	66	52.8978	1.60069
17.552	0.204048	0.195842		22.544	1.28584		19.344	0	59	52.5838	0.828334
17.568	0.23036	0.195731		22.56	0.113716		19.36	5	59	52.4164	0.849938
17.584	0.22017	0.195619		22.576	-0.405418		19.376	1	61	52.1339	1.126
17.6	0.207487	0.195508		22.592	0.904292		19.392	2	55	51.8819	0.416679
17.616	0.187078	0.195396		22.608	0.108035		19.408	2	55	51.6312	0.450181
17.632	0.20063	0.195285		22.624	0.625293		19.424	2	58	51.3818	0.861621
17.648	0.177917	0.195174		22.64	0.845579		19.44	1	55	51.1047	0.520536
17.664	0.213262	0.195063		22.656	-0.0418563		19.456	3	65	50.887	1.73718
17.68	0.199344	0.194951		22.672	-0.447741		19.472	0	67	50.5835	1.99079
17.696	0.197522	0.19484		22.688	-0.0878364		19.488	1	55	50.3106	0.626647
17.712	0.210571	0.194729		22.704	-0.644755		19.504	3	52	50.0971	0.261377
17.728	0.205795	0.194618		22.72	0.543283		19.52	1	52	49.8268	0.298515
17.744	0.202012	0.194507		22.736	0.0318107		19.536	0	60	49.5288	1.3407
17.76	0.188172	0.194397		22.752	0.864084		19.552	3	53	49.3195	0.500859
17.776	0.190422	0.194286		22.768	0.288259		19.568	0	62	49.0241	1.6348
17.792	0.203732	0.194175		22.784	1.58634		19.584	3	46	48.8174	-0.410965
17.808	0.230414	0.194065		22.8	0.668125		19.6	0	58	48.5248	1.23357
17.824	0.17491	0.193954		22.816	-0.0307985		19.616	2	49	48.2916	0.100177
17.84	0.193357	0.193843		22.832	-0.68921		19.632	1	51	48.0307	0.411763
17.856	0.182086	0.193733		22.848	0.421397		19.648	0	48	47.7422	0.036831
17.872	0.198571	0.193623		22.864	-0.761491		19.664	2	62	47.5132	1.82517
17.888	0.203367	0.193512		22.88	0.331308		19.68	0	66	47.2273	2.29345
17.904	0.18373	0.193402		22.896	1.06353		19.696	2	50	47.001	0.419942
17.92	0.214924	0.193292		22.912	-0.641199		19.712	1	46	46.7469	-0.108943
17.936	0.208536	0.193182		22.928	-0.896668		19.728	4	38	46.5811	-1.37408
17.952	0.188454	0.193072		22.944	0.332517		19.744	1	61	46.3292	1.8632
17.968	0.176868	0.192962		22.96	0.502793		19.76	2	41	46.1076	-0.788113
17.984	0.178936	0.192852		22.976	0.161858		19.776	1	57	45.8581	1.463
18	0.200872	0.192742		22.992	-0.292468		19.792	1	38	45.6099	-1.21857
18.016	0.178478	0.192632		23.008	-0.441185		19.808	2	49	45.3921	0.510233
18.032	0.19407	0.192522		23.024	0.0134837		19.824	2	54	45.1754	1.18991
18.048	0.192085	0.192412		23.04	0.450796		19.84	4	54	45.0179	1.21115
18.064	0.204245	0.192303		23.056	-0.563331		19.856	1	47	44.7741	0.321276
18.08	0.20157	0.192193		23.072	0.659656		19.872	3	52	44.5897	1.01788
18.096	0.160252	0.192084		23.088	-1.82693		19.888	3	56	44.4062	1.53563
18.112	0.175318	0.191974		23.104	0.975184		19.904	3	41	44.2237	-0.497427
18.128	0.209759	0.191865		23.12	-0.294042		19.92	1	47	43.9841	0.435306
18.144	0.208427	0.191756		23.136	0.919152		19.936	2	47	43.7748	0.465519
18.16	0.191603	0.191646		23.152	-0.825727		19.952	2	55	43.5666	1.52786
18.176	0.200177	0.191537		23.168	0.412085		19.968	1	53	43.3304	1.31586
18.192	0.170771	0.191428		23.184	0.421351		19.984	1	45	43.0955	0.2808
18.208	0.226667	0.191319		23.2	0.368104		20	1	41	42.8618	-0.287289
18.224	0.212706	0.19121		23.216	-0.2105		20.016	1	46	42.6294	0.491653
18.24	0.151414	0.191101		23.232	0.153972		20.032	2	55	42.4272	1.68011
18.256	0.204869	0.190992		23.248	0.111587		20.048	3	53	42.255	1.4622
18.272	0.180539	0.190883		23.264	0.497724		20.064	3	39	42.0838	-0.48759
18.288	0.199352	0.190774		23.28	0.364536		20.08	1	45	41.8554	0.463643
18.304	0.202641	0.190666		23.296	-0.865182		20.096	1	25	41.6282	-3.26107
18.32	0.18665	0.190557		23.312	0.489038		20.112	0	53	41.3732	1.5822
18.336	0.187756	0.190449		23.328	1.14134		20.128	0	52	41.1196	1.49454
18.352	0.198807	0.19034		23.344	-0.487832		20.144	2	41	40.9253	0.0115308
18.368	0.187413	0.190232		23.36	1.46662		20.16	1	47	40.703	0.908898
18.384	0.157696	0.190123		23.376	0.00204168		20.176	2	47	40.5108	0.936629
18.4	0.194909	0.190015		23.392	-0.248032		20.192	0	51	40.2617	1.48913
18.416	0.176728	0.189907		23.408	0.32287		20.208	2	50	40.0719	1.39021
18.432	0.199663	0.189798		23.424	-1.50036		20.224	0	54	39.825	1.91135
18.448	0.188817	0.18969		23.44	0.531608		20.24	2	53	39.6375	1.8184
18.464	0.179191	0.189582		23.456	0.904418		20.256	4	51	39.509	1.59351
18.48	0.209356	0.189474		23.472	1.19435		20.272	3	23	39.3522	-3.33787
18.496	0.202817	0.189366		23.488	-0.354425		20.288	2	38	39.1671	-0.186889
18.512	0.201939	0.189258		23.504	-0.690203		20.304	2	46	38.983	1.02353
18.528	0.212147	0.18915		23.52	0.503847		20.32	3	58	38.829	2.49586
18.544	0.187477	0.189043		23.536	-0.26819		20.336	0	42	38.5886	0.52023
18.56	0.198519	0.188935		23.552	0.455409		20.352	3	36	38.4366	-0.400574
18.576	0.22194	0.188827		23.568	0.109557		20.368	3	48	38.2854	1.3878
18.592	0.204562	0.18872		23.584	-0.405198		20.384	3	44	38.1349	0.874313
18.608	0.180963	0.188612		23.6	-1.01843		20.4	2	33	37.9563	-0.849992
18.624	0.186885	0.188505		23.616	-0.391322		20.416	2	41	37.7785	0.497083
18.64	0.210493	0.188397		23.632	-0.611223		20.432	3	50	37.6308	1.73204
18.656	0.16959	0.18829		23.648	0.240183		20.448	2	48	37.4547	1.50647
18.672	0.161332	0.188183		23.664	-0.558687		20.464	0	52	37.2216	2.02997
18.688	0.179566	0.188075		23.68	0.015203		20.48	3	49	37.0767	1.6862
18.704	0.243135	0.187968		23.696	-0.288908		20.496	0	49	36.8456	1.71889
18.72	0.195938	0.187861		23.712	0.49996		20.512	2	54	36.6737	2.33628
18.736	0.18222	0.187754		23.728	0.52397		20.528	1	40	36.4737	0.550721
18.752	0.229514	0.187647		23.744	0.687522		20.544	0	47	36.2457	1.55225
18.768	0.200395	0.18754		23.76	0.51461		20.56	2	47	36.0769	1.57661
18.784	0.197563	0.187433		23.776	-0.371251		20.576	2	45	35.909	1.34039
18.8	0.205175	0.187327		23.792	-1.02116		20.592	2	31	35.742	-0.838281
18.816	0.205103	0.18722		23.808	-0.61382		20.608	1	46	35.5469	1.52474
18.832	0.19056	0.187113		23.824	-0.333942		20.624	2	43	35.3818	1.14849
18.848	0.190505	0.187007		23.84	0.228976		20.64	1	34	35.1885	-0.2009
18.864	0.161564	0.1869		23.856	-0.385102		20.656	2	39	35.0253	0.628452
18.88	0.179884	0.186794		23.872	-0.331316		20.672	1	33	34.8339	-0.314517
18.896	0.216548	0.186687		23.888	-0.344815		20.688	2	36	34.6726	0.218228
18.912	0.202085	0.186581		23.904	-0.245065		20.704	1	53	34.483	2.51984
18.928	0.204126	0.186474		23.92	-1.07929		20.72	2	32	34.3235	-0.404471
18.944	0.182239	0.186368		23.936	0.269114		20.736	2	23	34.1648	-2.27901
18.96	0.182978	0.186262		23.952	-1.02425		20.752	1	28	33.9779	-1.11008
18.976	0.18097	0.186156		23.968	-0.849364		20.768	1	32	33.7921	-0.311956
18.992	0.152538	0.18605		23.984	-0.12883		20.784	1	41	33.6071	1.14074
19.008	0.177902	0.185944		24	-0.684632		20.8	0	39	33.3942	0.88636
19.024	0.188641	0.185838		24.016	1.45517		20.816	3	47	33.2694	1.98185
19.04	0.228695	0.185732		24.032	0.366772		20.832	2	32	33.1162	-0.194304
19.056	0.168969	0.185626		24.048	0.564551		20.848	0	30	32.9058	-0.521897
19.072	0.201688	0.18552		24.064	-1.46856		20.864	1	41	32.7255	1.27678
19.088	0.18027	0.185415		24.08	-0.0627266		20.88	1	27	32.5462	-1.04813
19.104	0.189133	0.185309		24.096	1.1727		20.896	3	47	32.4258	2.1036
19.12	0.181799	0.185203		24.112	0.496994		20.912	0	40	32.2191	1.21518
19.136	0.200616	0.185098		24.128	0.502682		20.928	1	36	32.0424	0.650628
19.152	0.164686	0.184992		24.144	-0.563457		20.944	1	43	31.8666	1.67842
19.168	0.187779	0.184887		24.16	0.689831		20.96	1	39	31.6918	1.15553
19.184	0.204555	0.184782		24.176	0.449448		20.976	3	36	31.5759	0.727315
19.2	0.20046	0.184676		24.192	-0.00056155		20.992	0	57	31.3736	3.36491
19.216	0.189173	0.184571		24.208	-0.673071		21.008	1	39	31.2014	1.23307
19.232	0.178251	0.184466		24.224	-0.349293		21.024	4	40	31.1171	1.38728
19.248	0.202604	0.184361		24.24	-0.869262		21.04	2	39	30.9752	1.26884
19.264	0.208992	0.184256		24.256	0.886255		21.056	1	33	30.805	0.376438
19.28	0.237023	0.184151		24.272	-0.205723		21.072	1	36	30.6357	0.881879
19.296	0.208004	0.184046		24.288	0.731778		21.088	3	30	30.5254	-0.0943632
19.312	0.176527	0.183941		24.304	0.293483		21.104	1	40	30.3576	1.50589
19.328	0.198044	0.183836		24.32	-0.428924		21.12	0	45	30.1617	2.18779
19.344	0.199373	0.183731		24.336	-0.0340889		21.136	1	42	29.9958	1.83063
19.36	0.193561	0.183627		24.352	-0.243901		21.152	2	26	29.8597	-0.742809
19.376	0.183029	0.183522		24.368	-0.495662		21.168	1	36	29.6954	1.03646
19.392	0.189268	0.183418		24.384	-0.172675		21.184	2	33	29.561	0.589784
19.408	0.210408	0.183313		24.4	0.742926		21.2	3	32	29.4563	0.442804
19.424	0.200505	0.183209		24.416	-1.1975		21.216	2	26	29.3231	-0.639531
19.44	0.161438	0.183104		24.432	0.173226		21.232	1	33	29.1616	0.65828
19.456	0.219894	0.183		24.448	-0.644035		21.248	5	32	29.117	0.501865
19.472	0.162991	0.182896		24.464	0.34447		21.264	2	29	28.9856	0.00262899
19.488	0.162309	0.182791		24.48	-0.231376		21.28	1	29	28.8259	0.0317918
19.504	0.160374	0.182687		24.496	0.418502		21.296	2	26	28.696	-0.518843
19.52	0.201114	0.182583		24.512	1.572		21.312	2	36	28.5668	1.22201
19.536	0.162664	0.182479		24.528	1.14142		21.328	3	26	28.4673	-0.474829
19.552	0.182629	0.182375		24.544	0.784009		21.344	1	31	28.3103	0.475482
19.568	0.175953	0.182271		24.56	0.0281418		21.36	2	37	28.1831	1.43029
19.584	0.166677	0.182167		24.576	-0.465966		21.376	3	31	28.0856	0.515199
19.6	0.203867	0.182064		24.592	0.963218		21.392	3	43	27.9886	2.26305
19.616	0.231968	0.18196		24.608	0.364081		21.408	5	30	27.9502	0.368162
19.632	0.166726	0.181856		24.624	-0.786973		21.424	2	34	27.8249	1.04379
19.648	0.192678	0.181753		24.64	0.804707		21.44	1	34	27.6712	1.06976
19.664	0.206625	0.181649		24.656	-0.788176		21.456	1	34	27.5184	1.09559
19.68	0.204653	0.181545		24.672	-0.0146458		21.472	2	30	27.3954	0.467808
19.696	0.19545	0.181442		24.688	0.752153		21.488	0	37	27.2149	1.58735
19.712	0.18984	0.181339		24.704	0.227545		21.504	2	30	27.0935	0.522022
19.728	0.198346	0.181235		24.72	-0.989789		21.52	3	23	27.0017	-0.816847
19.744	0.180964	0.181132		24.736	-0.171377		21.536	0	33	26.8234	1.05928
19.76	0.197964	0.181029		24.752	-0.468068		21.552	0	33	26.646	1.08971
19.776	0.181682	0.180926		24.768	0.0838767		21.568	1	34	26.4985	1.26799
19.792	0.174923	0.180823		24.784	-0.102419		21.584	0	38	26.3228	1.86985
19.808	0.158509	0.18072		24.8	-0.741243		21.6	3	28	26.235	0.327748
19.824	0.16151	0.180617		24.816	0.631064		21.616	2	26	26.1187	-0.0228478
19.84	0.135017	0.180514		24.832	-0.376097		21.632	0	33	25.945	1.20992
19.856	0.200742	0.180411		24.848	0.0601988		21.648	0	29	25.7722	0.589315
19.872	0.203779	0.180308		24.864	-0.0497778		21.664	1	31	25.6293	0.949415
19.888	0.175341	0.180205		24.88	0.702957		21.68	3	31	25.5452	0.964285
19.904	0.191194	0.180103		24.896	0.0972669		21.696	1	24	25.4035	-0.280696
19.92	0.171917	0.18		24.912	-1.23357		21.712	0	30	25.2335	0.856087
19.936	0.203957	0.179897		24.928	-1.10919		21.728	2	24	25.1225	-0.224491
19.952	0.185078	0.179795		24.944	1.19058		21.744	0	40	24.954	2.3498
19.968	0.164643	0.179693		24.96	0.893603		21.76	1	37	24.8153	1.97661
19.984	0.188194	0.17959		24.976	0.354695		21.776	1	28	24.6775	0.616978
20	0.183359	0.179488					21.792	4	27	24.6274	0.448386
20.016	0.207969	0.179386					21.808	2	35	24.5195	1.74675
20.032	0.18146	0.179283					21.824	1	32	24.3832	1.32592
20.048	0.183719	0.179181					21.84	2	23	24.2766	-0.260577
20.064	0.186887	0.179079					21.856	1	23	24.1415	-0.233009
20.08	0.191172	0.178977					21.872	3	31	24.0652	1.22591
20.096	0.179111	0.178875					21.888	2	32	23.9603	1.39954
20.112	0.203851	0.178773					21.904	1	24	23.8269	0.0346268
20.128	0.177512	0.178671					21.92	3	18	23.7522	-1.31964
20.144	0.18716	0.178569					21.936	1	26	23.6199	0.458052
20.16	0.203594	0.178468					21.952	2	24	23.5173	0.0965408
20.176	0.182583	0.178366					21.968	0	30	23.3572	1.19308
20.192	0.167842	0.178264					21.984	2	22	23.256	-0.261891
20.208	0.155485	0.178163					22	0	24	23.0973	0.180547
20.224	0.181148	0.178061					22.016	2	25	22.9974	0.392741
20.24	0.190253	0.17796					22.032	0	29	22.84	1.12465
20.256	0.185422	0.177858					22.048	2	25	22.7415	0.442922
20.272	0.181573	0.177757					22.064	2	25	22.6435	0.46214
20.288	0.205536	0.177656					22.08	4	18	22.6041	-1.05625
20.304	0.197488	0.177555					22.096	4	30	22.5648	1.33539
20.32	0.177031	0.177453					22.112	2	26	22.4678	0.679777
20.336	0.187887	0.177352					22.128	1	26	22.3422	0.703944
20.352	0.16806	0.177251					22.144	3	22	22.2753	-0.0574071
20.368	0.13595	0.17715					22.16	1	18	22.1507	-0.952247
20.384	0.18459	0.177049					22.176	1	21	22.0268	-0.218922
20.4	0.183488	0.176948					22.192	1	27	21.9036	0.963134
20.416	0.202948	0.176848					22.208	3	29	21.839	1.30742
20.432	0.161307	0.176747					22.224	3	23	21.7747	0.250106
20.448	0.130403	0.176646					22.24	1	23	21.6528	0.274997
20.464	0.209215	0.176546					22.256	1	24	21.5315	0.493702
20.48	0.191794	0.176445					22.272	0	21	21.3818	-0.0814016
20.496	0.126231	0.176344					22.288	2	25	21.2909	0.727407
20.512	0.170815	0.176244					22.304	1	28	21.1715	1.26801
20.528	0.217417	0.176143					22.32	0	22	21.0237	0.203565
20.544	0.137499	0.176043					22.336	3	28	20.9638	1.3066
20.56	0.18001	0.175943					22.352	2	27	20.8751	1.1575
20.576	0.206823	0.175843					22.368	3	22	20.8159	0.246905
20.592	0.174025	0.175742					22.384	2	31	20.728	1.81585
20.608	0.200503	0.175642					22.4	1	30	20.6115	1.68622
20.624	0.150248	0.175542					22.416	0	23	20.4667	0.517115
20.64	0.205173	0.175442					22.432	1	20	20.3516	-0.0767201
20.656	0.20009	0.175342					22.448	1	35	20.2371	2.46048
20.672	0.152678	0.175242					22.464	0	17	20.0942	-0.729308
20.688	0.181622	0.175142					22.48	4	24	20.0681	0.78638
20.704	0.162664	0.175043					22.496	1	23	19.9551	0.621537
20.72	0.159464	0.174943					22.512	2	21	19.8717	0.240552
20.736	0.171545	0.174843					22.528	0	30	19.7307	1.84442
20.752	0.199745	0.174744					22.544	1	25	19.6195	1.0552
20.768	0.143812	0.174644					22.56	3	20	19.5669	0.0945149
20.784	0.210203	0.174544					22.576	3	22	19.5145	0.518255
20.8	0.172749	0.174445					22.592	2	25	19.4335	1.09169
20.816	0.163581	0.174346					22.608	0	23	19.2948	0.756328
20.832	0.177179	0.174246					22.624	1	22	19.1858	0.586797
20.848	0.191387	0.174147					22.64	4	15	19.1645	-1.04112
20.864	0.146774	0.174048					22.656	3	18	19.1143	-0.255628
20.88	0.177736	0.173949					22.672	0	24	18.9772	1.00455
20.896	0.146213	0.173849					22.688	3	16	18.928	-0.710142
20.912	0.183704	0.17375					22.704	2	25	18.85	1.20612
20.928	0.142276	0.173651					22.72	2	18	18.7724	-0.177196
20.944	0.164121	0.173552					22.736	0	21	18.6372	0.50376
20.96	0.163794	0.173454					22.752	2	21	18.5607	0.520067
20.976	0.197799	0.173355					22.768	1	19	18.4556	0.121738
20.992	0.162896	0.173256					22.784	2	16	18.38	-0.577244
21.008	0.166977	0.173157					22.8	3	17	18.3339	-0.314407
21.024	0.180205	0.173059					22.816	2	27	18.259	1.65189
21.04	0.208836	0.17296					22.832	0	20	18.1265	0.408834
21.056	0.162708	0.172861					22.848	1	18	18.0237	-0.00542915
21.072	0.189035	0.172763					22.864	4	23	18.0084	1.0189
21.088	0.174178	0.172665					22.88	1	22	17.9062	0.853612
21.104	0.197743	0.172566					22.896	0	16	17.7755	-0.430631
21.12	0.147416	0.172468					22.912	4	26	17.7616	1.58548
21.136	0.203149	0.17237					22.928	4	22	17.7477	0.88666
21.152	0.227228	0.172271					22.944	0	17	17.6179	-0.145635
21.168	0.181104	0.172173					22.96	2	17	17.5467	-0.128866
21.184	0.180993	0.172075					22.976	0	17	17.4179	-0.0985078
21.2	0.185641	0.171977					22.992	1	19	17.3188	0.375923
21.216	0.191533	0.171879					23.008	1	22	17.2202	0.996651
21.232	0.153255	0.171781					23.024	3	23	17.1802	1.18796
21.248	0.152297	0.171683					23.04	1	22	17.0823	1.02541
21.264	0.217585	0.171585					23.056	2	20	17.014	0.651602
21.28	0.159715	0.171488					23.072	1	19	16.917	0.465774
21.296	0.212621	0.17139					23.088	1	18	16.8205	0.270594
21.312	0.18692	0.171292					23.104	3	16	16.7826	-0.189798
21.328	0.171285	0.171195					23.12	0	17	16.6578	0.080666
21.344	0.193811	0.171097					23.136	2	16	16.5917	-0.143497
21.36	0.206922	0.171					23.152	3	19	16.5549	0.546741
21.376	0.142305	0.170902					23.168	1	20	16.4603	0.772423
21.392	0.156934	0.170805					23.184	0	12	16.3372	-1.20292
21.408	0.189096	0.170707					23.2	2	20	16.2728	0.813347
21.424	0.170478	0.17061					23.216	2	18	16.2087	0.410957
21.44	0.146552	0.170513					23.232	1	25	16.1159	1.74231
21.456	0.153639	0.170416					23.248	3	20	16.0817	0.855054
21.472	0.148332	0.170319					23.264	1	21	15.9895	1.06823
21.488	0.163076	0.170222					23.28	4	11	15.985	-1.43904
21.504	0.186375	0.170125					23.296	4	14	15.9804	-0.511339
21.52	0.157934	0.170028					23.312	1	21	15.8888	1.0897
21.536	0.190856	0.169931					23.328	2	20	15.8267	0.910678
21.552	0.204585	0.169834					23.344	1	17	15.736	0.297933
21.568	0.155081	0.169737					23.36	2	23	15.6747	1.49527
21.584	0.193954	0.169641					23.376	2	25	15.6137	1.8408
21.6	0.167262	0.169544					23.392	0	22	15.4951	1.35637
21.616	0.158405	0.169447					23.408	3	14	15.4641	-0.378019
21.632	0.183616	0.169351					23.424	1	16	15.3752	0.151538
21.648	0.185261	0.169254					23.44	3	14	15.3448	-0.34723
21.664	0.12876	0.169158					23.456	5	22	15.3726	1.3819
21.68	0.103948	0.169061					23.472	0	8	15.2552	-2.41841
21.696	0.19183	0.168965					23.488	2	15	15.1965	-0.0491154
21.712	0.146706	0.168869					23.504	3	17	15.167	0.432037
21.728	0.171633	0.168773					23.52	2	13	15.1087	-0.56358
21.744	0.166632	0.168676					23.536	0	12	14.9927	-0.830026
21.76	0.129627	0.16858					23.552	5	10	15.0224	-1.5143
21.776	0.205193	0.168484					23.568	0	20	14.9068	1.11143
21.792	0.164102	0.168388					23.584	2	17	14.8499	0.506795
21.808	0.206929	0.168292					23.6	1	18	14.7642	0.742343
21.824	0.190742	0.168196					23.616	0	11	14.65	-1.05366
21.84	0.148989	0.168101					23.632	0	16	14.5364	0.354984
21.856	0.217561	0.168005					23.648	1	18	14.4524	0.813886
21.872	0.177609	0.167909					23.664	1	26	14.3688	2.23843
21.888	0.202787	0.167813					23.68	2	21	14.3147	1.42532
21.904	0.185296	0.167718					23.696	1	15	14.2318	0.192045
21.92	0.20499	0.167622					23.712	3	12	14.2074	-0.612233
21.936	0.186907	0.167527					23.728	0	18	14.0961	0.895607
21.952	0.222099	0.167431					23.744	0	14	13.9854	0.00376435
21.968	0.149409	0.167336					23.76	1	21	13.9043	1.51281
21.984	0.172492	0.167241					23.776	3	17	13.8816	0.735006
22	0.167713	0.167145					23.792	1	25	13.8011	2.19629
22.016	0.126593	0.16705					23.808	1	16	13.7209	0.552763
22.032	0.155221	0.166955					23.824	1	8	13.6412	-1.88039
22.048	0.179942	0.16686					23.84	0	18	13.5328	1.02484
22.064	0.152317	0.166765					23.856	1	16	13.4541	0.617476
22.08	0.170641	0.16667					23.872	1	17	13.3757	0.854246
22.096	0.223835	0.166575					23.888	1	15	13.2978	0.425546
22.112	0.165774	0.16648					23.904	1	15	13.2203	0.444926
22.128	0.128443	0.166385					23.92	2	12	13.1722	-0.32511
22.144	0.145103	0.16629					23.936	1	14	13.0953	0.233582
22.16	0.168095	0.166195					23.952	1	17	13.0189	0.938358
22.176	0.235345	0.166101					23.968	0	13	12.9138	0.0230351
22.192	0.193577	0.166006					23.984	1	14	12.8383	0.299948
22.208	0.220337	0.165911					24	0	17	12.7342	1.00546
22.224	0.158711	0.165817					24.016	0	10	12.6306	-0.793156
22.24	0.164833	0.165722					24.032	2	10	12.5856	-0.779586
22.256	0.173514	0.165628					24.048	2	12	12.5408	-0.149997
22.272	0.192849	0.165534					24.064	1	9	12.4673	-1.09645
22.288	0.199361	0.165439					24.08	3	18	12.4521	1.27277
22.304	0.14606	0.165345					24.096	0	8	12.35	-1.45001
22.32	0.198324	0.165251					24.112	2	19	12.3065	1.49671
22.336	0.177163	0.165157					24.128	0	10	12.2052	-0.66488
22.352	0.22379	0.165063					24.144	1	14	12.1334	0.481963
22.368	0.16919	0.164968					24.16	2	8	12.091	-1.36365
22.384	0.115102	0.164874					24.176	1	19	12.0198	1.56083
22.4	0.207054	0.164781					24.192	4	12	12.036	-0.00998297
22.416	0.134923	0.164687					24.208	0	9	11.9361	-0.928468
22.432	0.110206	0.164593					24.224	1	18	11.8657	1.40731
22.448	0.201627	0.164499					24.24	1	9	11.7957	-0.884071
22.464	0.184025	0.164405					24.256	3	13	11.7841	0.324973
22.48	0.174979	0.164312					24.272	2	14	11.7435	0.582628
22.496	0.162765	0.164218					24.288	1	13	11.6741	0.354357
22.512	0.205461	0.164124					24.304	0	15	11.5761	0.855977
22.528	0.196767	0.164031					24.32	1	11	11.5076	-0.146531
22.544	0.221404	0.163937					24.336	1	11	11.4395	-0.126862
22.56	0.168645	0.163844					24.352	3	6	11.4297	-2.05224
22.576	0.146362	0.163751					24.368	2	7	11.391	-1.55245
22.592	0.202956	0.163657					24.384	1	15	11.3235	0.919132
22.608	0.168331	0.163564					24.4	1	12	11.2563	0.206265
22.624	0.190511	0.163471					24.416	1	8	11.1895	-1.06316
22.64	0.200692	0.163378					24.432	3	13	11.181	0.486137
22.656	0.161468	0.163285					24.448	4	7	11.2017	-1.48551
22.672	0.144356	0.163192					24.464	0	16	11.1061	1.18694
22.688	0.15925	0.163099					24.48	2	11	11.0691	-0.0199456
22.704	0.134597	0.163006					24.496	1	12	11.0033	0.276447
22.72	0.186951	0.162913					24.512	1	7	10.9378	-1.39221
22.736	0.164255	0.16282					24.528	0	14	10.8436	0.81498
22.752	0.200639	0.162727					24.544	1	19	10.7789	1.83829
22.768	0.17627	0.162635					24.56	1	14	10.7146	0.848281
22.784	0.236857	0.162542					24.576	5	13	10.7667	0.596875
22.8	0.192352	0.162449					24.592	0	8	10.6734	-0.891144
22.816	0.16095	0.162357					24.608	3	19	10.6677	1.86316
22.832	0.132619	0.162264					24.624	2	9	10.633	-0.516392
22.848	0.180896	0.162172					24.64	1	19	10.5694	1.88513
22.864	0.127644	0.162079					24.656	2	16	10.5352	1.3254
22.88	0.176515	0.161987					24.672	1	6	10.4722	-1.69032
22.896	0.210323	0.161895					24.688	1	20	10.4095	2.09283
22.912	0.133815	0.161802					24.704	2	13	10.3761	0.701267
22.928	0.121621	0.16171					24.72	0	13	10.2849	0.725647
22.944	0.177042	0.161618					24.736	1	15	10.2231	1.19421
22.96	0.185953	0.161526					24.752	1	9	10.1617	-0.367375
22.976	0.168914	0.161434					24.768	1	6	10.1007	-1.5499
22.992	0.147864	0.161342					24.784	2	11	10.0689	0.268783
23.008	0.141199	0.16125					24.8	3	14	10.0663	1.01567
23.024	0.161817	0.161158					24.816	1	11	10.0058	0.287013
23.04	0.182151	0.161066					24.832	2	14	9.97451	1.03938
23.056	0.135203	0.160975					24.848	2	6	9.94342	-1.49047
23.072	0.192993	0.160883					24.864	0	10	9.85447	0.0438804
23.088	0.0793991	0.160791					24.88	0	19	9.76598	2.06479
23.104	0.208021	0.1607					24.896	0	18	9.67795	1.90921
23.12	0.147565	0.160608					24.912	3	13	9.67743	0.887993
23.136	0.205022	0.160516					24.928	3	18	9.67692	1.90945
23.152	0.123294	0.160425					24.944	1	8	9.61838	-0.539458
23.168	0.179779	0.160334					24.96	1	13	9.56014	0.919342
23.184	0.179995	0.160242					24.976	1	11	9.50221	0.432375
23.2	0.177562	0.160151					24.992	2	9	9.4736	-0.149764
23.216	0.150041	0.16006					25.008	2	12	9.44513	0.708593
23.232	0.167338	0.159969					25.024	2	11	9.41682	0.457025
23.248	0.165243	0.159877					25.04	2	14	9.38865	1.19064
23.264	0.183425	0.159786					25.056	0	13	9.30261	0.98817
23.28	0.177711	0.159695					25.072	1	10	9.24603	0.227332
23.296	0.119558	0.159604					25.088	1	13	9.18974	1.01833
23.312	0.183276	0.159513					25.104	1	9	9.13375	-0.0422961
23.328	0.214532	0.159422					25.12	3	6	9.13609	-1.18533
23.344	0.13664	0.159332					25.136	1	8	9.08038	-0.360126
23.36	0.233701	0.159241					25.152	2	12	9.05397	0.81708
23.376	0.15925	0.15915					25.168	1	15	8.9987	1.50033
23.392	0.147252	0.159059					25.184	2	8	8.97272	-0.324241
23.408	0.175453	0.158969					25.2	4	9	9.00491	-0.00155414
23.424	0.0873856	0.158878					25.216	2	11	8.97891	0.583439
23.44	0.184617	0.158788					25.232	1	12	8.92402	0.853122
23.456	0.204446	0.158697					25.248	2	12	8.89844	0.860218
23.472	0.218825	0.158607					25.264	0	8	8.81496	-0.271654
23.488	0.140957	0.158516					25.28	2	7	8.78995	-0.632844
23.504	0.125586	0.158426					25.296	0	9	8.70704	0.0926413
23.52	0.183981	0.158336					25.312	2	9	8.6826	0.100372
23.536	0.145361	0.158246					25.328	1	5	8.62927	-1.48164
23.552	0.181641	0.158155					25.344	2	9	8.60523	0.124838
23.568	0.163551	0.158065					25.36	1	9	8.5523	0.141575
23.584	0.139171	0.157975					25.376	1	9	8.49965	0.158224
23.6	0.110099	0.157885					25.392	1	8	8.44728	-0.149093
23.616	0.138309	0.157795					25.408	0	10	8.36616	0.49262
23.632	0.128167	0.157705					25.424	2	13	8.34351	1.2445
23.648	0.169789	0.157615					25.44	0	11	8.26294	0.790122
23.664	0.129889	0.157526					25.456	1	6	8.2118	-0.835983
23.68	0.158221	0.157436					25.472	1	7	8.16094	-0.410454
23.696	0.142965	0.157346					25.488	1	7	8.11034	-0.392564
23.712	0.183891	0.157257					25.504	1	8	8.06001	-0.0200022
23.728	0.185316	0.157167					25.52	0	11	7.98092	0.871533
23.744	0.192605	0.157077					25.536	0	11	7.90225	0.894243
23.76	0.183594	0.156988					25.552	3	6	7.91104	-0.722305
23.776	0.136889	0.156898					25.568	3	6	7.91978	-0.725609
23.792	0.106905	0.156809					25.584	2	7	7.89946	-0.318008
23.808	0.125974	0.15672					25.6	0	7	7.82122	-0.290345
23.824	0.139221	0.15663					25.616	1	7	7.7724	-0.273085
23.84	0.168003	0.156541					25.632	2	13	7.75285	1.40236
23.856	0.136583	0.156452					25.648	2	11	7.73341	0.942984
23.872	0.139867	0.156363					25.664	3	15	7.74308	1.81423
23.888	0.138978	0.156274					25.68	0	7	7.66566	-0.235345
23.904	0.143514	0.156185					25.696	3	13	7.67568	1.42298
23.92	0.102443	0.156096					25.712	0	7	7.59861	-0.211642
23.936	0.169477	0.156007					25.728	0	8	7.52195	0.159351
23.952	0.105502	0.155918					25.744	2	14	7.50371	1.67733
23.968	0.113025	0.155829					25.76	1	14	7.45656	1.68951
23.984	0.149047	0.15574					25.776	2	9	7.43867	0.493737
24	0.122924	0.155651					25.792	2	7	7.42087	-0.148799
24.016	0.23246	0.155563					25.808	4	7	7.46119	-0.163056
24.032	0.176221	0.155474					25.824	1	9	7.41426	0.501454
24.048	0.185801	0.155386					25.84	4	10	7.45462	0.767461
24.064	0.0817768	0.155297					25.856	1	7	7.40772	-0.144152
24.08	0.151915	0.155209					25.872	2	4	7.39009	-1.51609
24.096	0.222581	0.15512					25.888	0	7	7.31451	-0.111198
24.112	0.181364	0.155032					25.904	1	6	7.26835	-0.479392
24.128	0.182267	0.154943					25.92	1	10	7.22243	0.837468
24.144	0.126908	0.154855					25.936	1	12	7.17675	1.33773
24.16	0.192242	0.154767					25.952	0	13	7.1023	1.57623
24.176	0.180851	0.154679					25.968	0	15	7.02823	1.99294
24.192	0.154561	0.154591					25.984	0	8	6.95455	0.348482
24.208	0.118168	0.154502					26	3	9	6.96831	0.642478
24.224	0.13514	0.154414					26.016	4	7	7.011	-0.00389035
24.24	0.108013	0.154326					26.032	2	7	6.99545	0.00160992
24.256	0.204134	0.154238					26.048	3	8	7.00899	0.330338
24.272	0.143514	0.154151					26.064	2	8	6.99344	0.33552
24.288	0.192492	0.154063					26.08	4	6	7.036	-0.391573
24.304	0.169893	0.153975					26.096	1	7	6.9913	0.00307566
24.32	0.129993	0.153887					26.112	2	7	6.97585	0.00853943
24.336	0.151954	0.1538					26.128	2	8	6.96047	0.346509
24.352	0.140094	0.153712					26.144	1	7	6.91617	0.0296395
24.368	0.126003	0.153624					26.16	1	4	6.87209	-1.28444
24.384	0.144071	0.153537					26.176	3	6	6.88628	-0.334981
24.4	0.198035	0.153449					26.192	0	7	6.81334	0.0659927
24.416	0.0861636	0.153362					26.208	1	5	6.76981	-0.722521
24.432	0.163082	0.153275					26.224	1	7	6.7265	0.0966967
24.448	0.118321	0.153187					26.24	0	10	6.6544	1.00874
24.464	0.170876	0.1531					26.256	1	3	6.6117	-1.80585
24.48	0.140094	0.153013					26.272	0	5	6.54021	-0.628787
24.496	0.176022	0.152925					26.288	2	8	6.52712	0.490961
24.512	0.240907	0.152838					26.304	0	7	6.45607	0.19231
24.528	0.218861	0.152751					26.32	4	9	6.50145	0.790112
24.544	0.197242	0.152664					26.336	4	7	6.54659	0.160305
24.56	0.154182	0.152577					26.352	0	12	6.47544	1.53224
24.576	0.127428	0.15249					26.368	1	7	6.43367	0.200227
24.592	0.208222	0.152403					26.384	2	11	6.42114	1.3218
24.608	0.172981	0.152317					26.4	1	12	6.37966	1.5588
24.624	0.107895	0.15223					26.416	0	15	6.30938	2.17265
24.64	0.199923	0.152143					26.432	0	5	6.23947	-0.506012
24.656	0.107791	0.152056					26.448	1	9	6.19894	0.885772
24.672	0.151112	0.15197					26.464	5	7	6.27469	0.256437
24.688	0.196707	0.151883					26.48	1	8	6.23397	0.588676
24.704	0.16506	0.151797					26.496	1	7	6.19347	0.285151
24.72	0.0969003	0.15171					26.512	2	11	6.1822	1.39078
24.736	0.141684	0.151624					26.528	1	10	6.14197	1.16324
24.752	0.126141	0.151537					26.544	0	14	6.07294	2.04676
24.768	0.156498	0.151451					26.56	4	5	6.12033	-0.457372
24.784	0.145559	0.151365					26.576	3	8	6.13845	0.620516
24.8	0.109785	0.151278					26.592	3	10	6.15648	1.15886
24.816	0.188817	0.151192					26.608	0	11	6.08737	1.41815
24.832	0.128667	0.151106					26.624	0	9	6.01863	0.942793
24.848	0.154347	0.15102					26.64	0	6	5.95024	0.0188069
24.864	0.147989	0.150934					26.656	0	11	5.88221	1.47738
24.88	0.193978	0.150848					26.672	2	6	5.87257	0.0481632
24.896	0.156513	0.150762					26.688	0	4	5.80495	-0.807199
24.912	0.0818408	0.150676					26.704	2	7	5.79571	0.425779
24.928	0.0883627	0.15059					26.72	0	5	5.7285	-0.297408
24.944	0.229203	0.150504					26.736	2	6	5.71966	0.105958
24.96	0.204809	0.150419					26.752	1	15	5.68186	2.32954
24.976	0.172043	0.150333					26.768	0	2	5.61523	-2.08726
24.992	0.114919	0.150247					26.784	1	12	5.57798	1.78115
25.008	0.181856	0.150162					26.8	3	7	5.59895	0.495348
25.024	0.139307	0.150076					26.816	3	10	5.6198	1.32068
25.04	0.137089	0.149991					26.832	3	6	5.64055	0.135859
25.056	0.148523	0.149905					26.848	3	4	5.66119	-0.742907
25.072	0.119835	0.14982					26.864	1	8	5.62369	0.792102
25.088	0.177109	0.149734					26.88	4	8	5.67344	0.775522
25.104	0.231413	0.149649					26.896	1	10	5.63587	1.31583
25.12	0.15516	0.149564					26.912	2	5	5.62752	-0.256185
25.136	0.121781	0.149479					26.928	1	11	5.5902	1.56167
25.152	0.162794	0.149393					26.944	1	7	5.55307	0.511565
25.168	0.122579	0.149308					26.96	0	4	5.48713	-0.665064
25.184	0.141155	0.149223					26.976	3	5	5.50857	-0.207624
25.2	0.137394	0.149138					26.992	3	3	5.5299	-1.26495
25.216	0.270393	0.149053					27.008	2	4	5.52211	-0.680707
25.232	0.226689	0.148968					27.024	3	5	5.54337	-0.221829
25.248	0.20081	0.148883					27.04	4	9	5.59353	1.07722
25.264	0.160793	0.148799					27.056	1	8	5.55639	0.814537
25.28	0.202028	0.148714					27.072	5	6	5.6355	0.137769
25.296	0.185963	0.148629					27.088	1	7	5.59814	0.495634
25.312	0.226463	0.148544					27.104	0	3	5.53195	-1.26598
25.328	0.24228	0.14846					27.12	0	8	5.46612	0.844628
25.344	0.135593	0.148375					27.136	3	7	5.48767	0.534689
25.36	0.236913	0.148291					27.152	1	10	5.45108	1.37155
25.376	0.0928703	0.148206					27.168	0	5	5.38567	-0.157449
25.392	0.0957109	0.148122					27.184	4	5	5.43666	-0.178266
25.408	0.111436	0.148037					27.2	0	11	5.37132	1.62486
25.424	0.176654	0.147953					27.216	2	5	5.36436	-0.148749
25.44	0.165953	0.147869					27.232	1	4	5.32842	-0.594086
25.456	0.1029	0.147784					27.248	1	8	5.29266	0.902446
25.472	0.165953	0.1477					27.264	0	8	5.22808	0.923973
25.488	0.191794	0.147616					27.28	1	12	5.19285	1.88796
25.504	0.141814	0.147532					27.296	2	6	5.18682	0.307352
25.52	0.159389	0.147448					27.312	3	5	5.20984	-0.0856673
25.536	0.184226	0.147364					27.328	0	11	5.14569	1.68999
25.552	0.073413	0.14728					27.344	3	7	5.16893	0.647382
25.568	0.0631371	0.147196					27.36	3	9	5.19204	1.20418
25.584	0.212529	0.147112					27.376	0	4	5.12798	-0.504449
25.6	0.195284	0.147028					27.392	3	5	5.15131	-0.0617717
25.616	0.163222	0.146944					27.408	1	7	5.11648	0.665924
25.632	0.233634	0.146861					27.424	2	6	5.11085	0.336066
25.648	0.151982	0.146777					27.44	0	3	5.04723	-1.02361
25.664	0.124498	0.146693					27.456	2	9	5.04196	1.25164
25.68	0.0986775	0.14661					27.472	0	4	4.97869	-0.437684
25.696	0.184452	0.146526					27.488	2	8	4.97379	1.00874
25.712	0.118201	0.146443					27.504	3	6	4.99792	0.378751
25.728	0.127458	0.146359					27.52	5	8	5.07996	0.973348
25.744	0.17339	0.146276					27.536	2	6	5.07452	0.349799
25.76	0.192711	0.146193					27.552	2	7	5.06911	0.682673
25.776	0.107287	0.146109					27.568	2	8	5.06373	0.978757
25.792	0.143501	0.146026					27.584	0	10	5.00035	1.50745
25.808	0.0638435	0.145943					27.6	1	5	4.96631	0.0137529
25.824	0.216823	0.14586					27.616	1	5	4.93246	0.0275748
25.84	0.108745	0.145777					27.632	3	2	4.95681	-1.70711
25.856	0.141026	0.145693					27.648	0	5	4.89398	0.0432806
25.872	0.127458	0.14561					27.664	1	2	4.86051	-1.65151
25.888	0.149171	0.145527					27.68	3	6	4.88523	0.421342
25.904	0.176613	0.145445					27.696	1	6	4.8518	0.433978
25.92	0.197718	0.145362					27.712	0	5	4.78953	0.0859234
25.936	0.17696	0.145279					27.728	2	10	4.78562	1.5722
25.952	0.163717	0.145196					27.744	1	6	4.75271	0.471433
25.968	0.0730337	0.145113					27.76	1	8	4.71997	1.09334
25.984	0.205112	0.145031					27.776	1	12	4.6874	2.02815
26	0.18459	0.144948					27.792	0	11	4.62599	1.84002
26.016	0.219595	0.144865					27.808	0	5	4.56491	0.177626
26.032	0.196056	0.144783					27.824	1	8	4.53315	1.15562
26.048	0.146552	0.1447					27.84	2	4	4.53058	-0.237283
26.064	0.150178	0.144618					27.856	0	7	4.46999	0.894492
26.08	0.242726	0.144536					27.872	2	3	4.46775	-0.733876
26.096	0.18464	0.144453					27.888	0	4	4.40749	-0.182237
26.112	0.168495	0.144371					27.904	1	0	4.37657	-4.37657
26.128	0.134414	0.144289					27.92	1	5	4.3458	0.267076
26.144	0.0905512	0.144206					27.936	3	3	4.37322	-0.686612
26.16	0.185768	0.144124					27.952	2	6	4.37149	0.615519
26.176	0.212576	0.144042					27.968	3	5	4.39878	0.245447
26.192	0.183746	0.14396					27.984	1	5	4.3679	0.258054
26.208	0.180516	0.143878					28	0	6	4.30816	0.639454
26.224	0.172043	0.143796					28.016	2	6	4.30677	0.639981
26.24	0.114001	0.143714					28.032	1	3	4.27637	-0.638185
26.256	0.151775	0.143632					28.048	1	4	4.24613	-0.110072
26.272	0.23207	0.14355					28.064	0	8	4.18703	1.27099
26.288	0.17607	0.143469					28.08	0	4	4.12824	-0.0573528
26.304	0.0767035	0.143387					28.096	0	6	4.06977	0.72956
26.32	0.074988	0.143305					28.112	2	9	4.06962	1.55912
26.336	0.136103	0.143224					28.128	0	6	4.01145	0.751601
26.352	0.134072	0.143142					28.144	0	2	3.95358	-1.1279
26.368	0.0937369	0.14306					28.16	9	1	4.15715	-2.23244
26.384	0.219714	0.142979					28.176	4	9	4.21458	1.51328
26.4	0.145048	0.142897					28.192	1	6	4.18466	0.686133
26.416	0.259366	0.142816					28.208	1	6	4.1549	0.697381
26.432	0.165814	0.142735					28.224	3	5	4.18333	0.333405
26.448	0.0840537	0.142653					28.24	1	4	4.15357	-0.0686806
26.464	0.137043	0.142572					28.256	1	4	4.12398	-0.0554442
26.48	0.208302	0.142491					28.272	4	6	4.18158	0.687298
26.496	0.17023	0.14241					28.288	3	2	4.20986	-1.27587
26.512	0.180372	0.142328					28.304	1	3	4.17997	-0.589986
26.528	0.156218	0.142247					28.32	2	3	4.17925	-0.589626
26.544	0.154945	0.142166					28.336	1	5	4.14952	0.347207
26.56	0.131339	0.142085					28.352	0	2	4.09093	-1.2072
26.576	0.162382	0.142004					28.368	2	4	4.09067	-0.0405507
26.592	0.165102	0.141923					28.384	2	6	4.09042	0.721753
26.608	0.169789	0.141842					28.4	1	5	4.06115	0.383282
26.624	0.176099	0.141762					28.416	0	4	4.00303	-0.0013537
26.64	0.125	0.141681					28.432	3	12	4.03225	2.20986
26.656	0.19817	0.1416					28.448	1	7	4.00329	1.0595
26.672	0.0942275	0.141519					28.464	1	5	3.97448	0.418668
26.688	0.23207	0.141439					28.48	0	2	3.9168	-1.10667
26.704	0.20009	0.141358					28.496	1	3	3.88845	-0.444223
26.72	0.247012	0.141278					28.512	2	5	3.88925	0.45346
26.736	0.18041	0.141197					28.528	1	3	3.86104	-0.430521
26.752	0.0942656	0.141117					28.544	3	5	3.89101	0.452745
26.768	0.0738248	0.141036					28.56	3	3	3.92081	-0.460407
26.784	0.0946956	0.140956					28.576	2	6	3.92145	0.785617
26.8	0.132378	0.140876					28.592	1	3	3.89307	-0.446536
26.816	0.106364	0.140795					28.608	1	0	3.86484	-3.86484
26.832	0.18629	0.140715					28.624	2	7	3.86577	1.10812
26.848	0.178444	0.140635					28.64	0	1	3.80867	-1.98603
26.864	0.0946956	0.140555					28.656	4	6	3.86792	0.80585
26.88	0.0224328	0.140475					28.672	0	3	3.8108	-0.405402
26.896	0.140924	0.140395					28.688	1	4	3.783	0.0970437
26.912	0.21167	0.140315					28.704	1	3	3.75535	-0.377674
26.928	0.133636	0.140235					28.72	1	3	3.72784	-0.363919
26.944	0.158936	0.140155					28.736	2	6	3.72949	0.858173
26.96	0.211305	0.140075					28.752	2	6	3.73113	0.857554
26.976	0.285567	0.139995					28.768	1	4	3.70374	0.13249
26.992	0.14431	0.139915					28.784	1	4	3.6765	0.144672
27.008	0.116726	0.139836					28.8	2	2	3.67842	-0.969036
27.024	0.175256	0.139756					28.816	3	5	3.70934	0.526909
27.04	0.134005	0.139676					28.832	1	1	3.68207	-1.89651
27.056	0.117284	0.139597					28.848	0	3	3.62593	-0.312966
27.072	0.0793409	0.139517					28.864	1	5	3.5991	0.571915
27.088	0.0743544	0.139438					28.88	2	4	3.60142	0.178249
27.104	0.121375	0.139358					28.896	0	2	3.5457	-0.892413
27.12	0.13791	0.139279					28.912	2	6	3.54831	0.926653
27.136	0.0905512	0.1392					28.928	2	9	3.5509	1.72316
27.152	0.11887	0.13912					28.944	1	3	3.52446	-0.262229
27.168	0.146552	0.139041					28.96	4	2	3.5852	-0.915217
27.184	0.172043	0.138962					28.976	2	2	3.5876	-0.9166
27.2	0.151954	0.138883					28.992	0	8	3.53195	1.48935
27.216	0.219309	0.138803					29.008	1	2	3.50561	-0.869265
27.232	0.0870273	0.138724					29.024	1	2	3.47941	-0.854138
27.248	0.143589	0.138645					29.04	1	5	3.45335	0.631419
27.264	0.236438	0.138566					29.056	1	6	3.42742	0.972345
27.28	0.0694972	0.138487					29.072	0	1	3.37261	-1.67769
27.296	0.10654	0.138408					29.088	1	5	3.34711	0.674791
27.312	0.205391	0.13833					29.104	4	1	3.40878	-1.70326
27.328	0.196056	0.138251					29.12	0	5	3.35407	0.671948
27.344	0.114592	0.138172					29.136	0	4	3.29965	0.313207
27.36	0.107895	0.138093					29.152	3	3	3.33256	-0.166278
27.376	0.265748	0.138015					29.168	1	5	3.30726	0.691058
27.392	0.218429	0.137936					29.184	2	3	3.31111	-0.155557
27.408	0.0997571	0.137857					29.2	4	6	3.37298	0.992922
27.424	0.163717	0.137779					29.216	2	3	3.37648	-0.188242
27.44	0.217833	0.1377					29.232	1	5	3.35096	0.673218
27.456	0.192308	0.137622					29.248	1	1	3.32557	-1.64442
27.472	0.0423255	0.137543					29.264	2	2	3.32932	-0.767486
27.488	0.160763	0.137465					29.28	3	3	3.36208	-0.181038
27.504	0.0621487	0.137387					29.296	1	2	3.33663	-0.771702
27.52	0.234133	0.137308					29.312	2	7	3.34033	1.29389
27.536	0.049995	0.13723					29.328	1	7	3.31499	1.30285
27.552	0.151648	0.137152					29.344	1	4	3.28979	0.317617
27.568	0.110674	0.137074					29.36	2	1	3.29373	-1.62191
27.584	0.0905512	0.136996					29.376	1	6	3.26864	1.03236
27.6	0.13958	0.136918					29.392	1	3	3.24368	-0.12184
27.616	0.0820477	0.13684					29.408	2	1	3.24787	-1.58948
27.632	0.209541	0.136762					29.424	3	2	3.28104	-0.739612
27.648	0.109013	0.136684					29.44	0	2	3.22701	-0.708412
27.664	0.19722	0.136606					29.456	3	3	3.26029	-0.130147
27.68	0.210822	0.136528					29.472	1	3	3.23538	-0.117689
27.696	0.144444	0.13645					29.488	1	4	3.21059	0.353034
27.712	0.169216	0.136373					29.504	1	2	3.18594	-0.6847
27.728	0.128667	0.136295					29.52	3	2	3.21944	-0.704044
27.744	0.0407502	0.136217					29.536	1	5	3.19474	0.736995
27.76	0.147744	0.13614					29.552	2	4	3.19918	0.358138
27.776	0.115718	0.136062					29.568	0	2	3.14557	-0.661394
27.792	0.160161	0.135984					29.584	4	6	3.2083	1.05516
27.808	0.185148	0.135907					29.6	3	3	3.24168	-0.120842
27.824	0.172043	0.13583					29.616	1	5	3.21687	0.727961
27.84	0.143538	0.135752					29.632	0	6	3.16316	1.07222
27.856	0.114117	0.135675					29.648	2	4	3.16777	0.372184
27.872	0.145003	0.135598					29.664	1	5	3.14334	0.757979
27.888	0.159491	0.13552					29.68	1	3	3.11904	-0.059518
27.904	0.0755948	0.135443					29.696	1	1	3.09486	-1.48129
27.92	0.120476	0.135366					29.712	1	3	3.07081	-0.0354055
27.936	0.144444	0.135289					29.728	1	6	3.04689	1.11617
27.952	0.132108	0.135212					29.744	0	4	2.99408	0.449863
27.968	0.194661	0.135135					29.76	1	2	2.97055	-0.56035
27.984	0.0954971	0.135058					29.776	0	4	2.91814	0.483822
28	0.159325	0.134981					29.792	2	1	2.92403	-1.3605
28.016	0.169789	0.134904					29.808	3	4	2.95891	0.46559
28.032	0.154211	0.134827					29.824	0	2	2.90656	-0.523401
28.048	0.270142	0.13475					29.84	0	6	2.85448	1.18889
28.064	0.0852551	0.134673					29.856	3	2	2.88972	-0.513681
28.08	0.212372	0.134597					29.872	1	2	2.86675	-0.500417
28.096	0.182508	0.13452					29.888	1	2	2.84389	-0.487222
28.112	0.119058	0.134443					29.904	2	2	2.85017	-0.490848
28.128	0.206449	0.134367					29.92	2	5	2.85642	0.875112
28.144	0.06899	0.13429					29.936	1	1	2.83362	-1.29657
28.16	0.262019	0.134214					29.952	2	5	2.83996	0.881834
28.176	0.232991	0.134137					29.968	0	1	2.78823	-1.26447
28.192	0.101604	0.134061					29.984	2	0	2.7948	-2.7948
28.208	0.165917	0.133984					30	1	4	2.77233	0.549033
28.224	0.260778	0.133908					30.016	0	3	2.72095	0.139524
28.24	0.271656	0.133832					30.032	2	2	2.72788	-0.42024
28.256	0.235099	0.133755					30.048	3	2	2.76378	-0.440969
28.272	0.158883	0.133679					30.064	1	5	2.74147	0.922042
28.288	0.116138	0.133603					30.08	2	4	2.74828	0.559784
28.304	0.231982	0.133527					30.096	1	7	2.72605	1.51107
28.32	0.147291	0.133451					30.112	2	1	2.73295	-1.22538
28.336	0.205275	0.133375					30.128	2	3	2.73981	0.130094
28.352	0.14836	0.133299					30.144	1	2	2.71762	-0.41432
28.368	0.194444	0.133223					30.16	2	2	2.72457	-0.418328
28.384	0.0257969	0.133147					30.176	0	6	2.67344	1.25732
28.4	0.0792227	0.133071					30.192	2	4	2.68062	0.590046
28.416	0.0567929	0.132995					30.208	0	2	2.62972	-0.363571
28.432	0.0704994	0.132919					30.224	1	4	2.60811	0.622471
28.448	0.166297	0.132844					30.24	1	2	2.58661	-0.338682
28.464	0.0420616	0.132768					30.256	1	0	2.56523	-2.56523
28.48	0.206971	0.132692					30.272	4	2	2.631	-0.364308
28.496	0.0454545	0.132617					30.288	2	1	2.6384	-1.15852
28.512	0.151775	0.132541					30.304	0	6	2.58772	1.28972
28.528	0.242397	0.132466					30.32	2	6	2.59535	1.28684
28.544	0.216906	0.13239					30.336	1	3	2.57392	0.213042
28.56	0.163222	0.132315					30.352	1	3	2.5526	0.223701
28.576	0.167067	0.132239					30.368	0	0	2.50237	-2.50237
28.592	0.111746	0.132164					30.384	2	0	2.51045	-2.51045
28.608	0.034019	0.132089					30.4	2	3	2.51847	0.240763
28.624	0.0747126	0.132013					30.416	4	3	2.58449	0.207755
28.64	0.285687	0.131938					30.432	0	3	2.5341	0.23295
28.656	0.188073	0.131863					30.448	3	4	2.57102	0.639059
28.672	0.147291	0.131788					30.464	0	2	2.5207	-0.300627
28.688	0.095944	0.131713					30.48	1	0	2.49966	-2.49966
28.704	0.134711	0.131638					30.496	3	5	2.53676	1.00561
28.72	0.130489	0.131563					30.512	3	1	2.57367	-1.11275
28.736	0.108108	0.131488					30.528	2	1	2.58136	-1.11819
28.752	0.156934	0.131413					30.544	2	2	2.58902	-0.340071
28.768	0.237344	0.131338					30.56	0	2	2.53861	-0.310965
28.784	0.0466824	0.131263					30.576	0	4	2.48846	0.675982
28.8	0.117284	0.131188					30.592	1	2	2.46759	-0.269961
28.816	0.144671	0.131114					30.608	3	1	2.50485	-1.06409
28.832	0.237673	0.131039					30.624	0	4	2.45488	0.690998
28.848	0.16047	0.130964					30.64	1	1	2.43419	-1.01412
28.864	0.21626	0.13089					30.656	1	1	2.4136	-0.999566
28.88	0.208104	0.130815					30.672	1	5	2.39312	1.06425
28.896	0.162492	0.13074					30.688	0	2	2.34373	-0.198455
28.912	0.223885	0.130666					30.704	1	4	2.32362	0.749699
28.928	0.0591606	0.130592					30.72	2	2	2.33263	-0.192044
28.944	0.122443	0.130517					30.736	2	7	2.34159	1.647
28.96	0.269501	0.130443					30.752	4	3	2.40853	0.295734
28.976	0.237214	0.130368					30.768	0	3	2.35907	0.320467
28.992	0.178733	0.130294					30.784	1	3	2.33887	0.330564
29.008	0.128003	0.13022					30.8	2	2	2.3478	-0.200802
29.024	0.0956376	0.130146					30.816	2	1	2.35668	-0.959318
29.04	0.110017	0.130072					30.832	1	1	2.3365	-0.945048
29.056	0.131136	0.129997					30.848	0	1	2.28741	-0.910336
29.072	0.112064	0.129923					30.864	0	3	2.23858	0.380711
29.088	0.259946	0.129849					30.88	3	4	2.27705	0.770529
29.104	0.261263	0.129775					30.896	4	1	2.34433	-0.950583
29.12	0.0842259	0.129701					30.912	0	1	2.2952	-0.915842
29.136	0.0296481	0.129627					30.928	2	3	2.30435	0.347824
29.152	0.0668491	0.129554					30.944	1	0	2.28445	-2.28445
29.168	0.287037	0.12948					30.96	2	1	2.29366	-0.914755
29.184	0.150289	0.129406					30.976	1	3	2.27381	0.363096
29.2	0.226979	0.129332					30.992	2	2	2.28308	-0.163435
29.216	0.163717	0.129259					31.008	1	6	2.26328	1.41235
29.232	0.13806	0.129185					31.024	3	4	2.30162	0.759538
29.248	0.116322	0.129111					31.04	0	5	2.25271	1.12157
29.264	0.184226	0.129038					31.056	0	1	2.20406	-0.851401
29.28	0.163717	0.128964					31.072	0	6	2.15567	1.45302
29.296	0.251326	0.128891					31.088	1	5	2.13654	1.169
29.312	0.106306	0.128817					31.104	2	1	2.14653	-0.810718
29.328	0.0616908	0.128744					31.12	3	2	2.18548	-0.107086
29.344	0.201843	0.128671					31.136	3	4	2.22422	0.794151
29.36	0.102732	0.128597					31.152	3	1	2.26277	-0.892912
29.376	0.134972	0.128524					31.168	2	5	2.27209	1.11366
29.392	0.0905512	0.128451					31.184	0	2	2.22334	-0.128946
29.408	0.174593	0.128378					31.2	1	4	2.20386	0.803258
29.424	0.077342	0.128304					31.216	1	2	2.18448	-0.10651
29.44	0.138173	0.128231					31.232	2	1	2.19422	-0.844439
29.456	0.097257	0.128158					31.248	1	2	2.17489	-0.100971
29.472	0.20009	0.128085					31.264	2	2	2.18467	-0.106622
29.488	0.00484653	0.128012					31.28	4	7	2.25244	1.67852
29.504	0.164984	0.127939					31.296	2	1	2.26182	-0.892242
29.52	0.230395	0.127866					31.312	0	4	2.21312	0.799116
29.536	0.161307	0.127794					31.328	0	1	2.16468	-0.823552
29.552	0.112845	0.127721					31.344	1	1	2.1455	-0.809994
29.568	0.0747126	0.127648					31.36	0	5	2.09742	1.18498
29.584	0.206067	0.127575					31.376	4	4	2.16564	0.820352
29.6	0.180851	0.127503					31.392	3	2	2.20449	-0.118061
29.616	0.169065	0.12743					31.408	0	1	2.15609	-0.817479
29.632	0.188817	0.127357					31.424	2	2	2.16598	-0.0958261
29.648	0.117792	0.127285					31.44	2	0	2.17581	-2.17581
29.664	0.0591606	0.127212					31.456	2	2	2.18559	-0.107151
29.68	0.103622	0.12714					31.472	3	1	2.22434	-0.865737
29.696	0.0591606	0.127067					31.488	0	3	2.17583	0.412083
29.712	0.203916	0.126995					31.504	1	3	2.1566	0.421699
29.728	0.0709566	0.126922					31.52	2	3	2.16648	0.416758
29.744	0.220911	0.12685					31.536	1	1	2.1473	-0.811264
29.76	0.132378	0.126778					31.552	0	2	2.0992	-0.0572747
29.776	0.265562	0.126706					31.568	3	2	2.1384	-0.0799059
29.792	0.17818	0.126633					31.584	4	1	2.20641	-0.85306
29.808	0.236913	0.126561					31.6	1	4	2.18702	0.810791
29.824	0.311637	0.126489					31.616	3	1	2.22575	-0.866739
29.84	0.128667	0.126417					31.632	2	4	2.23527	0.789209
29.856	0.17656	0.126345					31.648	2	2	2.24474	-0.141303
29.872	0.266363	0.126273					31.664	1	2	2.22515	-0.129991
29.888	0.248752	0.126201					31.68	1	4	2.20566	0.802454
29.904	0.259366	0.126129					31.696	0	0	2.15726	-2.15726
29.92	0.16728	0.126057					31.712	2	2	2.16713	-0.0964951
29.936	0.0976562	0.125986					31.728	1	2	2.14795	-0.0854173
29.952	0.243027	0.125914					31.744	1	0	2.12886	-2.12886
29.968	0.187863	0.125842					31.76	0	1	2.08086	-0.764283
29.984	0.193717	0.12577					31.776	0	2	2.03311	-0.0191154
30	0.194023	0.125699					31.792	2	4	2.04364	0.874911
30.016	0.0966828	0.125627					31.808	2	0	2.05411	-2.05411
30.032	0.0784574	0.125555					31.824	1	3	2.03552	0.482241
30.048	0.103622	0.125484					31.84	1	2	2.01702	-0.00982696
30.064	0.263063	0.125412					31.856	2	3	2.02763	0.486183
30.08	0.126379	0.125341					31.872	0	2	1.98016	0.0114524
30.096	0.0833333	0.12527					31.888	1	3	1.96196	0.519022
30.112	0.153994	0.125198					31.904	1	1	1.94384	-0.667399
30.128	0.220911	0.125127					31.92	4	2	2.01287	-0.00743148
30.144	0.206756	0.125056					31.936	1	1	1.99449	-0.703213
30.16	0.141957	0.124984					31.952	0	3	1.9472	0.526402
30.176	0.097518	0.124913					31.968	2	2	1.95818	0.0241474
30.192	0.209162	0.124842					31.984	2	3	1.9691	0.515451
30.208	0.253769	0.124771					32	3	1	2.00898	-0.713455
30.224	0.0905512	0.1247					32.016	3	3	2.04865	0.475675
30.24	0.147832	0.124629					32.032	1	2	2.03008	-0.0173685
30.256	0.104117	0.124558					32.048	3	2	2.06964	-0.0402088
30.272	0.0609756	0.124487					32.064	1	1	2.05097	-0.743146
30.288	0.340807	0.124416					32.08	0	1	2.00337	-0.709492
30.304	0.154308	0.124345					32.096	2	4	2.01406	0.88814
30.32	0.0237045	0.124274					32.112	1	1	1.99567	-0.704048
30.336	0.160161	0.124203					32.128	2	3	2.0064	0.4968
30.352	0.144156	0.124132					32.144	0	2	1.95904	0.0236478
30.368	0.0609756	0.124062					32.16	1	3	1.94094	0.529528
30.384	0.20971	0.123991					32.176	2	1	1.95196	-0.673135
30.4	0.151303	0.12392					32.192	4	4	2.02094	0.885062
30.416	0.153595	0.12385					32.208	1	2	2.00252	-0.00145522
30.432	0.0762898	0.123779					32.224	0	0	1.95518	-1.95518
30.448	0.0325929	0.123709					32.24	1	1	1.9371	-0.662633
30.464	0.2439	0.123638					32.256	1	3	1.91912	0.540439
30.48	0.107287	0.123568					32.272	1	0	1.90124	-1.90124
30.496	0.270965	0.123497					32.288	3	2	1.94147	0.0337918
30.512	0.205275	0.123427					32.304	0	3	1.89445	0.552774
30.528	0.114326	0.123357					32.32	1	3	1.87669	0.561653
30.544	0.114326	0.123286					32.336	1	4	1.85903	0.957472
30.56	0.125676	0.123216					32.352	3	1	1.89948	-0.636032
30.576	0.0375	0.123146					32.368	1	3	1.8817	0.55915
30.592	0.0984389	0.123076					32.384	0	1	1.83499	-0.59043
30.608	0.0984389	0.123006					32.4	4	1	1.90459	-0.639643
30.624	0.111957	0.122935					32.416	1	2	1.88678	0.0653675
30.64	-0.0646978	0.122865					32.432	0	4	1.84005	0.96596
30.656	0.256653	0.122795					32.448	0	4	1.79356	0.98675
30.672	0.183594	0.122725					32.464	2	0	1.80534	-1.80534
30.688	0.0196605	0.122655					32.48	0	3	1.75904	0.620481
30.704	0.192067	0.122586					32.496	4	3	1.82903	0.585483
30.72	-0.00351676	0.122516					32.512	2	4	1.84063	0.965698
30.736	0.328488	0.122446					32.528	1	0	1.82316	-1.82316
30.752	0.155431	0.122376					32.544	3	0	1.8638	-1.8638
30.768	0.185845	0.122306					32.56	2	3	1.87522	0.56239
30.784	0.179396	0.122237					32.576	1	0	1.85756	-1.85756
30.8	0.333511	0.122167					32.592	1	1	1.84	-0.593968
30.816	0.214286	0.122097					32.608	4	2	1.90957	0.0522106
30.832	0.097385	0.122028					32.624	1	3	1.89173	0.554135
30.848	0.155221	0.121958					32.64	3	2	1.93202	0.0392502
30.864	0.077342	0.121889					32.656	0	1	1.88505	-0.625822
30.88	0.256438	0.121819					32.672	1	1	1.86734	-0.6133
30.896	0.129496	0.12175					32.688	4	3	1.93677	0.531617
30.912	0.275194	0.121681					32.704	1	4	1.91879	0.930747
30.928	0.104651	0.121611					32.72	0	1	1.87189	-0.616516
30.944	0.0522828	0.121542					32.736	1	0	1.85425	-1.85425
30.96	0.0406676	0.121473					32.752	0	3	1.80768	0.596159
30.976	-0.039689	0.121404					32.768	5	1	1.90644	-0.640949
30.992	0.196056	0.121334					32.784	0	1	1.8596	-0.607831
31.008	0.073587	0.121265					32.8	1	2	1.84203	0.0912058
31.024	0.0294118	0.121196					32.816	1	5	1.82454	1.29637
31.04	0.0325929	0.121127					32.832	1	1	1.80715	-0.570742
31.056	0.193303	0.121058					32.848	0	0	1.76084	-1.76084
31.072	0.0905512	0.120989					32.864	0	0	1.71476	-1.71476
31.088	0.223094	0.12092					32.88	1	1	1.69795	-0.493523
31.104	0.0609756	0.120851					32.896	1	3	1.68122	0.659391
31.12	0.0532787	0.120782					32.912	3	2	1.72261	0.160153
31.136	0.175561	0.120714					32.928	0	2	1.67673	0.186638
31.152	0.0498927	0.120645					32.944	1	2	1.66012	0.196232
31.168	0.190691	0.120576					32.96	2	3	1.6726	0.663699
31.184	0.231707	0.120507					32.976	2	2	1.68502	0.181854
31.2	0.0707763	0.120439					32.992	1	3	1.66836	0.66582
31.216	0.121083	0.12037					33.008	0	1	1.62277	-0.440366
31.232	0.146552	0.120302					33.024	2	2	1.63545	0.210472
31.248	0.217417	0.120233					33.04	0	1	1.59004	-0.417218
31.264	0.110749	0.120164					33.056	1	1	1.57387	-0.405789
31.28	0.184932	0.120096					33.072	0	2	1.52878	0.272059
31.296	0.182508	0.120028					33.088	1	2	1.51294	0.281206
31.312	0.173941	0.119959					33.104	3	1	1.55521	-0.392592
31.328	0.193036	0.119891					33.12	1	2	1.53923	0.266027
31.344	0.214286	0.119822					33.136	1	2	1.52333	0.275205
31.36	0.253769	0.119754					33.152	3	1	1.56555	-0.399902
31.376	0.0815109	0.119686					33.168	1	3	1.54951	0.725244
31.392	0.267342	0.119618					33.184	2	0	1.56258	-1.56258
31.408	0.0905512	0.11955					33.2	0	2	1.51754	0.278547
31.424	0.264331	0.119482					33.216	3	3	1.55979	0.720105
31.44	0.117966	0.119413					33.232	0	3	1.51477	0.742615
31.456	0.361878	0.119345					33.248	1	0	1.499	-1.499
31.472	0.152048	0.119277					33.264	1	3	1.48332	0.758342
31.488	0.136492	0.119209					33.28	2	0	1.49673	-1.49673
31.504	0.178015	0.119142					33.296	1	2	1.48105	0.299614
31.52	0.0413208	0.119074					33.312	1	2	1.46546	0.308616
31.536	0.210822	0.119006					33.328	2	5	1.47897	1.43746
31.552	0.196056	0.118938					33.344	0	2	1.43437	0.326567
31.568	0.126741	0.11887					33.36	2	3	1.44804	0.775981
31.584	0.0905512	0.118802					33.376	1	0	1.43262	-1.43262
31.6	0.293744	0.118735					33.392	2	2	1.4463	0.319681
31.616	0.0819455	0.118667					33.408	4	2	1.51793	0.278323
31.632	0.0713077	0.1186					33.424	0	2	1.47313	0.304188
31.648	0.308383	0.118532					33.44	1	1	1.45758	-0.323558
31.664	0.131268	0.118464					33.456	1	2	1.44211	0.322097
31.68	0.31781	0.118397					33.472	3	1	1.48475	-0.342772
31.696	0.0827003	0.118329					33.488	1	4	1.46914	1.13183
31.712	0.0905512	0.118262					33.504	0	1	1.4246	-0.300236
31.728	0.244142	0.118195					33.52	3	1	1.46733	-0.330453
31.744	0.0660377	0.118127					33.536	0	2	1.4228	0.333248
31.76	0.126741	0.11806					33.552	3	0	1.46554	-1.46554
31.776	0.219424	0.117993					33.568	2	0	1.47904	-1.47904
31.792	0.334492	0.117925					33.584	3	1	1.52149	-0.368751
31.808	0.122924	0.117858					33.6	2	2	1.5347	0.268639
31.824	0.181446	0.117791					33.616	1	1	1.51883	-0.366869
31.84	0.0334728	0.117724					33.632	1	1	1.50304	-0.355703
31.856	0.155221	0.117657					33.648	2	1	1.51635	-0.365113
31.872	0.182508	0.11759					33.664	2	1	1.52959	-0.374474
31.888	0.0567929	0.117523					33.68	2	1	1.54276	-0.383786
31.904	0.112392	0.117456					33.696	2	1	1.55585	-0.393049
31.92	0.228597	0.117389					33.712	1	1	1.53987	-0.381746
31.936	0.0146513	0.117322					33.728	3	2	1.582	0.241332
31.952	0.0905512	0.117255					33.744	0	2	1.53686	0.267391
[truncated: 1,127 more rows]

## Sheet: panel_C
tr-anisotropy							tr-fluorescence
Time (ns)	Anisotropy	Fit		Time (ns)	W. Res.		Time (ns)	IRF	Decay	Fit	W. Res
0	0.331726	0.356384		4.992	-0.344121		1.792	1	2	0.685336	0.759022
0.016	0.376799	0.356212		5.008	-0.475294		1.808	1	1	0.673409	0.230935
0.032	0.0597015	0.35604		5.024	-0.0607686		1.824	2	2	0.691109	0.755689
0.048	0.146552	0.355869		5.04	0.832333		1.84	2	1	0.708715	0.205969
0.064	0.217417	0.355697		5.056	0.314525		1.856	2	0	0.726229	-0.726229
0.08	0.143777	0.355526		5.072	0.2334		1.872	3	3	0.773214	1.11339
0.096	0.13081	0.355355		5.088	0.809774		1.888	1	0	0.760822	-0.760822
0.112	0.315217	0.355183		5.104	0.123827		1.904	1	1	0.748496	0.17784
0.128	0.110017	0.355012		5.12	-0.178169		1.92	4	1	0.824928	0.123794
0.144	0.182508	0.354841		5.136	-1.16889		1.936	2	2	0.841828	0.668671
0.16	-0.00351676	0.35467		5.152	0.32147		1.952	2	0	0.858638	-0.858638
0.176	0.0739796	0.354499		5.168	-0.065064		1.968	1	3	0.845795	1.0771
0.192	0.382353	0.354328		5.184	0.269725		1.984	1	4	0.83302	1.41632
0.208	0.374636	0.354157		5.2	-0.257765		2	4	1	0.909006	0.0643425
0.224	0.172043	0.353987		5.216	0.856395		2.016	1	2	0.895897	0.637454
0.24	-0.0879121	0.353816		5.232	1.28893		2.032	11	5	1.1785	1.56012
0.256	0.196056	0.353646		5.248	0.862252		2.048	20	12	1.72569	2.84958
0.272	0.0597015	0.353475		5.264	-0.323525		2.064	85	31	4.19169	4.73909
0.288	0.240132	0.353305		5.28	-0.93656		2.08	263	79	11.9071	7.50121
0.304	0.143777	0.353134		5.296	-0.204568		2.096	710	186	32.7971	11.2033
0.32	0.126741	0.352964		5.312	0.0636641		2.112	1555	278	78.5588	11.9402
0.336	0.128667	0.352794		5.328	-0.45704		2.128	2816	441	161.359	13.3011
0.352	0.0401662	0.352624		5.344	0.434121		2.144	3919	592	276.332	12.9629
0.368	0.133208	0.352454		5.36	-0.0598721		2.16	4880	827	419.109	14.1752
0.384	0.0905512	0.352284		5.376	0.209818		2.176	5582	986	581.886	12.8631
0.4	0.0753836	0.352115		5.392	-0.180135		2.192	6065	1174	758.083	12.1336
0.416	0.196056	0.351945		5.408	0.106132		2.208	6429	1420	944.11	12.6244
0.432	0.248373	0.351775		5.424	1.05547		2.224	6797	1702	1140.03	13.6177
0.448	0.0739796	0.351606		5.44	-1.14987		2.24	7414	1872	1353.16	11.9884
0.464	0.219872	0.351436		5.456	0.850019		2.256	7813	2241	1576.97	14.024
0.48	0.0434783	0.351267		5.472	0.383435		2.272	8360	2422	1815.76	12.316
0.496	0.225987	0.351097		5.488	-0.111573		2.288	8759	2647	2065.08	11.3085
0.512	0.0266854	0.350928		5.504	-0.638854		2.304	9304	2955	2329.2	11.5102
0.528	0.249625	0.350759		5.52	-0.278679		2.32	9706	3279	2603.81	11.7893
0.544	0.0597015	0.35059		5.536	1.402		2.336	9922	3682	2883.36	13.1599
0.56	0.202663	0.350421		5.552	-0.263273		2.352	10144	3941	3167.99	12.312
0.576	0.190184	0.350252		5.568	-0.32951		2.368	10269	4100	3454.81	10.0749
0.592	0.175929	0.350083		5.584	-0.268625		2.384	10118	4336	3735.66	9.11601
0.608	0.217417	0.349915		5.6	0.883815		2.4	10148	4626	4015.9	8.96908
0.624	0.105857	0.349746		5.616	-0.305671		2.416	10396	5050	4302	10.5247
0.64	0.260406	0.349577		5.632	0.597385		2.432	10209	5285	4581.06	9.68212
0.656	0.274237	0.349409		5.648	-0.375151		2.448	10149	5609	4856.87	10.0417
0.672	-0.00873362	0.349241		5.664	1.23052		2.464	9880	5804	5123.28	8.93451
0.688	-0.0547945	0.349072		5.68	0.706796		2.48	9958	6138	5390.57	9.53935
0.704	0.163717	0.348904		5.696	0.588328		2.496	9586	6362	5645.46	8.9827
0.72	0.303751	0.348736		5.712	0.669996		2.512	9450	6430	5894.99	6.67153
0.736	0.300997	0.348568		5.728	0.20924		2.528	9169	6861	6134.88	8.76559
0.752	0.240132	0.3484		5.744	-1.45495		2.544	8828	7013	6363.43	7.75608
0.768	0.321918	0.348232		5.76	1.074		2.56	8686	7277	6586.57	8.09303
0.784	0.0676085	0.348064		5.776	0.139949		2.576	8485	7369	6802.59	6.59772
0.8	0.0905512	0.347896		5.792	-1.04945		2.592	8227	7471	7009.85	5.33491
0.816	0.275194	0.347729		5.808	0.458639		2.608	7874	7699	7205.57	5.62318
0.832	0.0204318	0.347561		5.824	0.388703		2.624	7691	7858	7394.84	5.22448
0.848	0.123419	0.347393		5.84	0.203039		2.64	7610	8210	7580.73	6.94451
0.864	0.109013	0.347226		5.856	1.03681		2.656	7201	8260	7753.53	5.57228
0.88	0.141264	0.347059		5.872	-0.293829		2.672	7154	8444	7924.04	5.65809
0.896	0.0204318	0.346891		5.888	-0.389855		2.688	6939	8592	8087.29	5.44465
0.912	0.331726	0.346724		5.904	-0.325134		2.704	6752	8545	8244.15	3.25441
0.928	0.249625	0.346557		5.92	-0.272715		2.72	6616	8747	8396.16	3.75112
0.944	-0.119289	0.34639		5.936	0.596464		2.736	6445	9036	8542.31	5.19334
0.96	0.294297	0.346223		5.952	-0.393107		2.752	6443	9115	8687.62	4.47619
0.976	0.279626	0.346056		5.968	-0.0266052		2.768	6316	9128	8828.42	3.13546
0.992	0.0676085	0.345889		5.984	0.313883		2.784	6159	9155	8963.83	1.99786
1.008	0.320017	0.345723		6	1.83132		2.8	5982	9492	9093.29	4.09216
1.024	-0.059633	0.345556		6.016	-0.477621		2.816	5826	9642	9217.46	4.32328
1.04	-0.037037	0.34539		6.032	-1.65559		2.832	5528	9850	9332.16	5.21742
1.056	0.224181	0.345223		6.048	0.318209		2.848	5685	9731	9450.9	2.83935
1.072	0.394134	0.345057		6.064	-0.686956		2.864	5488	10070	9563.18	5.0503
1.088	0.182508	0.34489		6.08	0.2747		2.88	5349	9920	9670.76	2.50228
1.104	0.105229	0.344724		6.096	0.518293		2.896	5247	9976	9774.76	2.01472
1.12	0.257576	0.344558		6.112	0.216296		2.912	5074	9950	9873.09	0.770949
1.136	0.294297	0.344392		6.128	-0.557206		2.928	4795	10200	9962.66	2.3499
1.152	0.17696	0.344226		6.144	0.434186		2.944	4597	10116	10045.9	0.696943
1.168	0.247413	0.34406		6.16	0.905831		2.96	4311	10312	10120.2	1.88825
1.184	0.125	0.343894		6.176	0.670547		2.976	4004	10286	10185.1	0.994649
1.2	-0.0172764	0.343729		6.192	-0.128839		2.992	3796	10222	10243.5	-0.212647
1.216	0.255439	0.343563		6.208	-0.359791		3.008	3396	10293	10289.7	0.0320424
1.232	0.110017	0.343397		6.224	-0.39741		3.024	3182	10520	10329.4	1.85795
1.248	0.260406	0.343232		6.24	-0.172904		3.04	2847	10479	10359	1.17229
1.264	0.270142	0.343066		6.256	0.200641		3.056	2640	10418	10382.3	0.349967
1.28	0.221848	0.342901		6.272	-0.0907769		3.072	2347	10407	10396.8	0.100179
1.296	0.161307	0.342736		6.288	-0.134942		3.088	2050	10344	10402.4	-0.574423
1.312	0.330258	0.342571		6.304	0.705045		3.104	1843	10437	10401.9	0.343361
1.328	0.0905512	0.342405		6.32	-1.08232		3.12	1585	10518	10393.8	1.21107
1.344	0.315217	0.34224		6.336	0.18767		3.136	1464	10395	10382.1	0.126262
1.36	0.210153	0.342075		6.352	-0.146654		3.152	1240	10314	10363.9	-0.491335
1.376	0.297872	0.341911		6.368	-0.460948		3.168	1059	10399	10340.4	0.574408
1.392	0.125	0.341746		6.384	-0.458426		3.184	873	10271	10311.6	-0.400262
1.408	0.210153	0.341581		6.4	0.689255		3.2	754	10192	10279.3	-0.865156
1.424	0.365385	0.341416		6.416	0.473347		3.216	680	10245	10245.1	-0.00107147
1.44	0.221848	0.341252		6.432	0.72604		3.232	540	10218	10206.9	0.109683
1.456	0.257576	0.341087		6.448	0.131448		3.248	463	10001	10166.6	-1.65625
1.472	0.196056	0.340923		6.464	0.258436		3.264	396	9947	10124.6	-1.78066
1.488	0.0463817	0.340759		6.48	-0.118211		3.28	347	9893	10081.3	-1.89343
1.504	0.347458	0.340594		6.496	-0.186961		3.296	313	10012	10037.3	-0.252785
1.52	-0.0360346	0.34043		6.512	-0.0772774		3.312	247	9939	9991.53	-0.526925
1.536	0.0702147	0.340266		6.528	-0.32964		3.328	205	9973	9944.77	0.282632
1.552	0.178733	0.340102		6.544	0.181829		3.344	186	9949	9897.7	0.514306
1.568	0.0702147	0.339938		6.56	-1.09362		3.36	162	9810	9850.16	-0.405469
1.584	0.249625	0.339775		6.576	-0.582019		3.376	137	9687	9802.14	-1.16977
1.6	0.272753	0.339611		6.592	0.135818		3.392	147	9674	9754.66	-0.820065
1.616	0.390501	0.339447		6.608	-0.0791541		3.408	106	9568	9706.23	-1.41305
1.632	0.196056	0.339283		6.624	-0.714497		3.424	104	9555	9657.99	-1.05353
1.648	0.240132	0.33912		6.64	0.849681		3.44	97	9484	9609.8	-1.29166
1.664	0.141264	0.338956		6.656	0.239356		3.456	79	9406	9561.33	-1.60147
1.68	0.160161	0.338793		6.672	0.526888		3.472	99	9266	9513.7	-2.57315
1.696	0.0722892	0.33863		6.688	0.800786		3.488	94	9421	9466.19	-0.46552
1.712	0.0905512	0.338467		6.704	-0.929038		3.504	100	9329	9419.1	-0.93276
1.728	0.180205	0.338304		6.72	-0.145512		3.52	97	9243	9372.17	-1.34346
1.744	0.0363528	0.33814		6.736	-0.875497		3.536	88	9063	9325.22	-2.75426
1.76	0.240132	0.337977		6.752	-0.298214		3.552	75	9144	9278.14	-1.40266
1.776	0.312128	0.337815		6.768	-1.04672		3.568	77	9260	9231.36	0.297612
1.792	0.246037	0.337652		6.784	0.0429327		3.584	110	9246	9185.81	0.625967
1.808	0.303751	0.337489		6.8	0.362533		3.6	73	8971	9139.4	-1.77785
1.824	0.0567929	0.337326		6.816	-0.52757		3.616	88	8800	9093.68	-3.13048
1.84	0.126741	0.337164		6.832	-0.336633		3.632	79	8788	9047.94	-2.77269
1.856	0.217417	0.337001		6.848	-0.312423		3.648	81	9054	9002.5	0.541238
1.872	0.172043	0.336839		6.864	-1.04589		3.664	83	8937	8957.35	-0.215297
1.888	0.200692	0.336677		6.88	-0.322396		3.68	79	8903	8912.33	-0.0988967
1.904	0.196056	0.336514		6.896	-0.101901		3.696	87	8927	8867.78	0.626704
1.92	0.0905512	0.336352		6.912	0.462733		3.712	95	8563	8823.71	-2.81719
1.936	0.105229	0.33619		6.928	-0.211855		3.728	90	8569	8779.72	-2.27619
1.952	0.294297	0.336028		6.944	0.792678		3.744	83	8645	8735.75	-0.975985
1.968	0.0905512	0.335866		6.96	0.767816		3.76	85	8494	8692.08	-2.14907
1.984	-0.0332555	0.335704		6.976	-0.369074		3.776	90	8558	8648.78	-0.981256
2	0.240132	0.335542		6.992	-1.08958		3.792	69	8561	8605.09	-0.476519
2.016	0.211305	0.335381		7.008	-1.00662		3.808	62	8502	8561.43	-0.644482
2.032	0.0204318	0.335219		7.024	0.114665		3.824	70	8470	8518.23	-0.524043
2.048	0.0676085	0.335057		7.04	1.24474		3.84	72	8260	8475.32	-2.36904
2.064	0.204446	0.334896		7.056	-0.495067		3.856	74	8321	8432.7	-1.22443
2.08	0.255439	0.334734		7.072	-0.46588		3.872	60	8215	8389.89	-1.92941
2.096	0.308383	0.334573		7.088	0.316536		3.888	49	8359	8346.97	0.131521
2.112	0.180205	0.334412		7.104	-0.268808		3.904	53	8065	8304.41	-2.66569
2.128	0.3404	0.334251		7.12	-0.573178		3.92	45	8194	8261.83	-0.749284
2.144	0.265685	0.33409		7.136	0.495058		3.936	70	8074	8220.22	-1.62713
2.16	0.280895	0.333929		7.152	0.274794		3.952	51	7895	8178.26	-3.18773
2.176	0.306028	0.333768		7.168	0.0375635		3.968	48	7836	8136.44	-3.39374
2.192	0.302204	0.333607		7.184	0.383188		3.984	65	8002	8095.34	-1.04334
2.208	0.299577	0.333446		7.2	-0.814526		4	55	7974	8054.16	-0.897609
2.224	0.303325	0.333285		7.216	-1.2393		4.016	51	7955	8013.08	-0.65115
2.24	0.302914	0.333125		7.232	0.266309		4.032	48	7655	7972.13	-3.6244
2.256	0.321579	0.332964		7.248	-0.764731		4.048	55	7836	7931.6	-1.07993
2.272	0.319028	0.332804		7.264	1.44721		4.064	54	7713	7891.26	-2.02962
2.288	0.316663	0.332643		7.28	0.191653		4.08	54	7614	7851.13	-2.71739
2.304	0.320351	0.332483		7.296	-1.31317		4.096	39	7632	7810.77	-2.04619
2.32	0.319326	0.332323		7.312	0.0799637		4.112	41	7592	7770.68	-2.05055
2.336	0.314173	0.332162		7.328	-0.364102		4.128	54	7717	7731.19	-0.161501
2.352	0.32394	0.332002		7.344	-0.676483		4.144	40	7469	7691.49	-2.57425
2.368	0.323598	0.331842		7.36	-0.476226		4.16	34	7352	7651.82	-3.49652
2.384	0.324137	0.331682		7.376	-0.350694		4.176	37	7582	7612.46	-0.349765
2.4	0.325102	0.331523		7.392	-0.401021		4.192	45	7602	7573.53	0.326452
2.416	0.322872	0.331363		7.408	-0.0496375		4.208	35	7358	7534.52	-2.05774
2.432	0.322807	0.331203		7.424	1.35068		4.224	43	7348	7495.95	-1.72586
2.448	0.325764	0.331043		7.44	0.731042		4.24	42	7360	7457.56	-1.13707
2.464	0.326756	0.330884		7.456	-0.897757		4.256	34	7330	7419.13	-1.04094
2.48	0.324871	0.330724		7.472	0.682148		4.272	19	7188	7380.46	-2.26985
2.496	0.324249	0.330565		7.488	0.225219		4.288	22	7266	7342.08	-0.89246
2.512	0.328134	0.330406		7.504	1.00614		4.304	17	7148	7303.76	-1.84215
2.528	0.324837	0.330246		7.52	0.410835		4.32	23	7147	7265.81	-1.40533
2.544	0.330616	0.330087		7.536	-0.838119		4.336	16	7006	7227.87	-2.65048
2.56	0.327837	0.329928		7.552	0.116798		4.352	17	6964	7190.15	-2.70976
2.576	0.328459	0.329769		7.568	-0.317851		4.368	17	7089	7152.63	-0.755651
2.592	0.327273	0.32961		7.584	-0.678444		4.384	14	7093	7115.22	-0.263784
2.608	0.32917	0.329451		7.6	0.577034		4.4	15	6833	7078.03	-2.96408
2.624	0.3309	0.329293		7.616	0.692025		4.416	7	6925	7040.81	-1.39159
2.64	0.327493	0.329134		7.632	-0.331767		4.432	8	6779	7003.81	-2.7303
2.656	0.32908	0.328975		7.648	0.161923		4.448	11	6935	6967.1	-0.385462
2.672	0.330542	0.328817		7.664	0.672459		4.464	5	6755	6930.41	-2.13403
2.688	0.332857	0.328658		7.68	0.558576		4.48	4	6850	6893.87	-0.530073
2.704	0.332067	0.3285		7.696	-0.513777		4.496	9	6840	6857.68	-0.213802
2.72	0.33278	0.328341		7.712	0.929041		4.512	3	6701	6821.51	-1.472
2.736	0.32896	0.328183		7.728	-1.10091		4.528	3	6563	6785.52	-2.74654
2.752	0.331913	0.328025		7.744	-0.807714		4.544	2	6721	6749.7	-0.349992
2.768	0.328533	0.327867		7.76	-0.322751		4.56	3	6619	6714.09	-1.16869
2.784	0.331528	0.327709		7.776	-1.40008		4.576	1	6458	6678.61	-2.74501
2.8	0.329977	0.327551		7.792	0.0124933		4.592	2	6366	6643.35	-3.47585
2.816	0.332205	0.327393		7.808	0.176566		4.608	0	6381	6608.22	-2.84421
2.832	0.331292	0.327235		7.824	-0.375751		4.624	6	6367	6573.45	-2.58705
2.848	0.331731	0.327078		7.84	0.794781		4.64	3	6533	6538.77	-0.0713883
2.864	0.32982	0.32692		7.856	-0.415762		4.656	3	6315	6504.28	-2.38166
2.88	0.327536	0.326762		7.872	0.298166		4.672	5	6477	6470.03	0.0866339
2.896	0.330566	0.326605		7.888	-1.22169		4.688	1	6262	6435.84	-2.19662
2.912	0.332444	0.326448		7.904	-0.897138		4.704	6	6184	6401.98	-2.77169
2.928	0.331019	0.32629		7.92	-1.63923		4.72	1	6196	6368.15	-2.18684
2.944	0.329059	0.326133		7.936	0.704061		4.736	1	6221	6334.5	-1.4389
2.96	0.330596	0.325976		7.952	1.48761		4.752	4	6039	6301.12	-3.37268
2.976	0.332449	0.325819		7.968	0.487873		4.768	2	6140	6267.85	-1.63148
2.992	0.331063	0.325662		7.984	0.191911		4.784	0	6128	6234.7	-1.36292
3.008	0.330461	0.325505		8	-0.532337		4.8	5	6099	6201.87	-1.31716
3.024	0.331938	0.325348		8.016	0.288682		4.816	2	5979	6169.13	-2.45868
3.04	0.331028	0.325191		8.032	0.735959		4.832	5	6158	6136.65	0.272039
3.056	0.32905	0.325034		8.048	0.00371526		4.848	1	5976	6104.22	-1.65854
3.072	0.328713	0.324878		8.064	0.435494		4.864	3	5993	6072.03	-1.02074
3.088	0.330225	0.324721		8.08	-0.317296		4.88	6	5903	6040.09	-1.78414
3.104	0.331928	0.324564		8.096	0.928189		4.896	3	5854	6008.23	-2.01562
3.12	0.32887	0.324408		8.112	0.235704		4.912	4	5965	5976.57	-0.149804
3.136	0.330327	0.324252		8.128	1.74763		4.928	1	5810	5944.99	-1.77082
3.152	0.331414	0.324095		8.144	-0.705855		4.944	1	5773	5913.57	-1.84999
3.168	0.328751	0.323939		8.16	-0.392419		4.96	2	5727	5882.36	-2.0527
3.184	0.330472	0.323783		8.176	-0.575064		4.976	2	5604	5851.3	-3.30323
3.2	0.332893	0.323627		8.192	-0.414616		4.992	5	5675	5820.5	-1.93126
3.216	0.328405	0.323471		8.208	-0.061017		5.008	3	5677	5789.8	-1.49699
3.232	0.329813	0.323315		8.224	1.18305		5.024	3	5702	5759.27	-0.758313
3.248	0.32947	0.323159		8.24	-0.466284		5.04	3	5512	5728.89	-2.92112
3.264	0.327889	0.323004		8.256	-0.457507		5.056	2	5580	5698.65	-1.5882
3.28	0.329151	0.322848		8.272	0.474549		5.072	1	5542	5668.54	-1.69957
3.296	0.328283	0.322692		8.288	0.417349		5.088	4	5318	5638.67	-4.39686
3.312	0.329282	0.322537		8.304	-0.919386		5.104	2	5495	5608.9	-1.53643
3.328	0.331029	0.322381		8.32	-0.657923		5.12	6	5403	5579.41	-2.39977
3.344	0.330949	0.322226		8.336	1.25552		5.136	4	5405	5550.02	-1.97234
3.36	0.328817	0.322071		8.352	-0.476919		5.152	4	5274	5520.78	-3.39777
3.376	0.326005	0.321915		8.368	-1.0516		5.168	2	5444	5491.63	-0.645527
3.392	0.328261	0.32176		8.384	-0.628346		5.184	5	5373	5462.73	-1.22405
3.408	0.328848	0.321605		8.4	0.628425		5.2	3	5313	5433.92	-1.65883
3.424	0.328619	0.32145		8.416	0.76196		5.216	3	5191	5405.27	-2.97366
3.44	0.326499	0.321295		8.432	0.709622		5.232	3	5207	5376.76	-2.3524
3.456	0.325309	0.32114		8.448	0.449458		5.248	3	5281	5348.41	-0.927534
3.472	0.329422	0.320986		8.464	0.414269		5.264	3	5032	5320.21	-4.06248
3.488	0.327258	0.320831		8.48	-0.631957		5.28	4	5271	5292.18	-0.291722
3.504	0.326022	0.320676		8.496	-1.20407		5.296	6	5250	5264.36	-0.198215
3.52	0.327842	0.320522		8.512	0.563105		5.312	2	5141	5236.57	-1.33283
3.536	0.327154	0.320367		8.528	1.69484		5.328	3	5089	5208.96	-1.68144
3.552	0.324888	0.320213		8.544	-0.613182		5.344	2	5225	5181.46	0.602231
3.568	0.325787	0.320058		8.56	-1.32712		5.36	4	5092	5154.17	-0.871176
3.584	0.324156	0.319904		8.576	-0.136024		5.376	3	5003	5126.99	-1.75284
3.6	0.326762	0.31975		8.592	-0.566891		5.392	3	5102	5099.96	0.0285605
3.616	0.324892	0.319596		8.608	0.522489		5.408	1	4909	5073.01	-2.3406
3.632	0.326247	0.319442		8.624	-0.949132		5.424	3	5026	5046.26	-0.285753
3.648	0.326802	0.319288		8.64	1.06742		5.44	2	4833	5019.62	-2.68418
3.664	0.324277	0.319134		8.656	-1.03207		5.456	3	4784	4993.16	-3.02364
3.68	0.321896	0.31898		8.672	1.05889		5.472	2	4700	4966.8	-3.89125
3.696	0.326056	0.318826		8.688	-0.860879		5.488	2	4851	4940.58	-1.28606
3.712	0.322907	0.318673		8.704	0.594242		5.504	6	4778	4914.62	-1.97628
3.728	0.323256	0.318519		8.72	-0.513136		5.52	3	4834	4888.71	-0.786792
3.744	0.321301	0.318366		8.736	0.699786		5.536	3	4881	4862.93	0.258567
3.76	0.321967	0.318212		8.752	-0.612775		5.552	2	4800	4837.26	-0.537815
3.776	0.325055	0.318059		8.768	-0.656045		5.568	0	4667	4811.67	-2.11749
3.792	0.322868	0.317906		8.784	0.395883		5.584	2	4546	4786.27	-3.56324
3.808	0.324603	0.317752		8.8	0.504181		5.6	0	4773	4760.95	0.174376
3.824	0.322304	0.317599		8.816	-1.31119		5.616	2	4697	4735.82	-0.566392
3.84	0.32338	0.317446		8.832	-0.536854		5.632	3	4742	4710.85	0.452248
3.856	0.322548	0.317293		8.848	0.525585		5.648	2	4638	4685.99	-0.704572
3.872	0.320315	0.31714		8.864	-0.13786		5.664	3	4669	4661.28	0.112908
3.888	0.324231	0.316987		8.88	-0.0606056		5.68	1	4592	4636.65	-0.658846
3.904	0.321435	0.316835		8.896	0.210322		5.696	4	4563	4612.24	-0.728815
3.92	0.32123	0.316682		8.912	0.28463		5.712	4	4561	4587.95	-0.399031
3.936	0.319507	0.316529		8.928	-0.409872		5.728	1	4537	4563.71	-0.396439
3.952	0.321174	0.316377		8.944	0.283893		5.744	0	4350	4539.56	-2.87375
3.968	0.321818	0.316224		8.96	0.257757		5.76	4	4430	4515.66	-1.28681
3.984	0.319988	0.316072		8.976	-1.27171		5.776	1	4463	4491.79	-0.43096
4	0.317511	0.31592		8.992	0.81735		5.792	1	4467	4468.06	-0.0158001
4.016	0.32189	0.315767		9.008	-1.2995		5.808	2	4235	4444.47	-3.21848
4.032	0.320894	0.315615		9.024	0.780176		5.824	2	4370	4421.02	-0.771632
4.048	0.318032	0.315463		9.04	-0.939946		5.84	3	4256	4397.71	-2.17195
4.064	0.321101	0.315311		9.056	0.865999		5.856	0	4246	4374.44	-1.97088
4.08	0.318261	0.315159		9.072	-1.44252		5.872	1	4267	4351.32	-1.29072
4.096	0.319534	0.315007		9.088	0.467998		5.888	1	4142	4328.33	-2.8948
4.112	0.318764	0.314855		9.104	-0.188142		5.904	2	4156	4305.48	-2.31847
4.128	0.317961	0.314703		9.12	-0.238692		5.92	1	4161	4282.73	-1.88688
4.144	0.318893	0.314552		9.136	0.36586		5.936	1	4202	4260.1	-0.896121
4.16	0.320507	0.3144		9.152	-0.0323836		5.952	0	4185	4237.55	-0.812263
4.176	0.316553	0.314249		9.168	0.0417024		5.968	1	4048	4215.16	-2.62696
4.192	0.317962	0.314097		9.184	-0.820433		5.984	2	4074	4192.91	-1.86277
4.208	0.317238	0.313946		9.2	0.545216		6	0	4208	4170.72	0.574577
4.224	0.31416	0.313794		9.216	0.0143382		6.016	3	4196	4148.74	0.729484
4.24	0.318781	0.313643		9.232	0.0241246		6.032	2	3929	4126.85	-3.15594
4.256	0.315033	0.313492		9.248	0.3681		6.048	2	4036	4105.06	-1.087
4.272	0.315033	0.313341		9.264	-0.324714		6.064	2	3979	4083.4	-1.65485
4.288	0.3163	0.31319		9.28	0.531106		6.08	1	3956	4061.82	-1.68222
4.304	0.317285	0.313039		9.296	0.601445		6.096	0	3879	4040.32	-2.5899
4.32	0.313434	0.312888		9.312	-0.1428		6.112	3	3920	4019.03	-1.5815
4.336	0.316284	0.312737		9.328	-0.728543		6.128	3	3800	3997.85	-3.20912
4.352	0.313367	0.312587		9.344	-0.246593		6.144	0	3918	3976.69	-0.937537
4.368	0.313873	0.312436		9.36	-0.0539978		6.16	2	3886	3955.7	-1.11803
4.384	0.3139	0.312285		9.376	-0.642779		6.176	0	3886	3934.77	-0.782243
4.4	0.312436	0.312135		9.392	0.359704		6.192	1	3736	3913.97	-2.91136
4.416	0.311608	0.311984		9.408	1.14527		6.208	1	3777	3893.29	-1.89195
4.432	0.312493	0.311834		9.424	0.866158		6.224	3	3847	3872.77	-0.415472
4.448	0.31555	0.311684		9.44	-1.13539		6.24	2	3761	3852.33	-1.48911
4.464	0.314347	0.311534		9.456	-0.304184		6.256	2	3816	3832	-0.259054
4.48	0.311649	0.311383		9.472	-1.21629		6.272	3	3734	3811.81	-1.27321
4.496	0.311808	0.311233		9.488	0.179054		6.288	0	3803	3791.64	0.184238
4.512	0.315282	0.311083		9.504	0.63114		6.304	2	3557	3771.63	-3.59818
4.528	0.313447	0.310933		9.52	-0.756315		6.32	1	3746	3751.69	-0.093026
4.544	0.314753	0.310784		9.536	0.464394		6.336	1	3628	3731.87	-1.72418
4.56	0.313816	0.310634		9.552	0.860599		6.352	1	3623	3712.14	-1.4808
4.576	0.310922	0.310484		9.568	-0.921249		6.368	2	3656	3692.55	-0.604468
4.592	0.313571	0.310334		9.584	-0.228827		6.384	0	3555	3673.01	-1.97895
4.608	0.311601	0.310185		9.6	-0.807183		6.4	3	3607	3653.66	-0.776738
4.624	0.310061	0.310035		9.616	-0.96349		6.416	2	3469	3634.38	-2.80742
4.64	0.310236	0.309886		9.632	-0.325084		6.432	2	3602	3615.2	-0.219862
4.656	0.31522	0.309737		9.648	0.733271		6.448	2	3418	3596.12	-3.04623
4.672	0.310782	0.309587		9.664	-0.0489521		6.464	1	3448	3577.11	-2.1985
4.688	0.311904	0.309438		9.68	0.396509		6.48	0	3470	3558.18	-1.49671
4.704	0.311747	0.309289		9.696	1.44214		6.496	3	3456	3539.43	-1.41901
4.72	0.310841	0.30914		9.712	-0.387072		6.512	0	3434	3520.7	-1.47924
4.736	0.311998	0.308991		9.728	-0.24445		6.528	2	3523	3502.12	0.351759
4.752	0.310158	0.308842		9.744	-0.476052		6.544	1	3477	3483.61	-0.112066
4.768	0.310071	0.308693		9.76	1.06216		6.56	0	3311	3465.17	-2.67885
4.784	0.307334	0.308544		9.776	-0.778977		6.576	3	3414	3446.91	-0.563209
4.8	0.30884	0.308396		9.792	0.603248		6.592	2	3346	3428.72	-1.4299
4.816	0.306107	0.308247		9.808	-0.65354		6.608	3	3391	3410.66	-0.3376
4.832	0.312213	0.308098		9.824	-0.657073		6.624	1	3414	3392.64	0.365586
4.848	0.309826	0.30795		9.84	1.22082		6.64	3	3333	3374.76	-0.723302
4.864	0.309404	0.307801		9.856	0.166		6.656	1	3349	3356.93	-0.136965
4.88	0.308772	0.307653		9.872	0.750322		6.672	3	3180	3339.24	-2.82346
4.896	0.307368	0.307505		9.888	-0.783498		6.688	2	3338	3321.62	0.283386
4.912	0.310238	0.307357		9.904	0.952469		6.704	3	3298	3304.13	-0.106692
4.928	0.307121	0.307208		9.92	-1.29673		6.72	1	3200	3286.66	-1.53179
4.944	0.308999	0.30706		9.936	0.132681		6.736	0	3241	3269.26	-0.496393
4.96	0.305522	0.306912		9.952	0.0507925		6.752	4	3290	3252.07	0.661121
4.976	0.304859	0.306764		9.968	-0.361989		6.768	3	3201	3234.94	-0.599864
4.992	0.30561	0.306617		9.984	0.327615		6.784	2	3212	3217.88	-0.103657
5.008	0.305075	0.306469		10	0.29907		6.8	1	3091	3200.87	-1.97584
5.024	0.306142	0.306321		10.016	-0.284551		6.816	3	3144	3184.01	-0.713425
5.04	0.308631	0.306174		10.032	0.576033		6.832	0	3065	3167.15	-1.84482
5.056	0.306957	0.306026		10.048	-2.14053		6.848	7	3039	3150.59	-2.02386
5.072	0.306571	0.305878		10.064	-0.396299		6.864	3	3056	3134	-1.41065
5.088	0.308151	0.305731		10.08	0.209487		6.88	1	3053	3117.43	-1.16589
5.104	0.305953	0.305584		10.096	0.777288		6.896	0	3067	3100.92	-0.612456
5.12	0.304905	0.305436		10.112	0.0855121		6.912	4	3066	3084.62	-0.336263
5.136	0.301804	0.305289		10.128	-1.41805		6.928	2	3057	3068.35	-0.205214
5.152	0.306108	0.305142		10.144	-1.6102		6.944	2	2947	3052.16	-1.93681
5.168	0.304799	0.304995		10.16	1.09062		6.96	2	3022	3036.06	-0.255668
5.184	0.305661	0.304848		10.176	-0.535408		6.976	3	3098	3020.07	1.39991
5.2	0.303921	0.304701		10.192	0.563813		6.992	5	2932	3004.22	-1.33361
5.216	0.307158	0.304554		10.208	0.484241		7.008	3	3028	2988.4	0.719443
5.232	0.308341	0.304407		10.224	1.30415		7.024	3	2881	2972.67	-1.70754
5.248	0.306889	0.304261		10.24	0.0554081		7.04	0	2926	2956.93	-0.571629
5.264	0.303126	0.304114		10.256	-1.66213		7.056	3	2897	2941.36	-0.823955
5.28	0.301107	0.303967		10.272	-0.727025		7.072	3	2833	2925.87	-1.74448
5.296	0.303194	0.303821		10.288	-0.170096		7.088	3	2855	2910.46	-1.03781
5.312	0.303871	0.303675		10.304	-0.0268084		7.104	1	2858	2895.08	-0.693448
5.328	0.302119	0.303528		10.32	-0.146847		7.12	3	2766	2879.84	-2.16407
5.344	0.304725	0.303382		10.336	-0.215865		7.136	5	2900	2864.73	0.65481
5.36	0.30305	0.303236		10.352	-0.329463		7.152	0	2745	2849.56	-1.99532
5.376	0.303742	0.30309		10.368	-0.188062		7.168	1	2713	2834.5	-2.33218
5.392	0.302383	0.302943		10.384	0.527428		7.184	2	2824	2819.54	0.0838251
5.408	0.303129	0.302797		10.4	-1.6239		7.2	2	2760	2804.67	-0.850139
5.424	0.305968	0.302651		10.416	0.871429		7.216	3	2746	2789.9	-0.837692
5.44	0.298903	0.302506		10.432	0.193512		7.232	1	2746	2775.16	-0.556327
5.456	0.305042	0.30236		10.448	0.345726		7.248	2	2790	2760.52	0.558042
5.472	0.303424	0.302214		10.464	-0.039123		7.264	2	2790	2745.96	0.833683
5.488	0.301716	0.302068		10.48	0.353411		7.28	1	2553	2731.44	-3.53091
5.504	0.2999	0.301923		10.496	-0.0423392		7.296	4	2609	2717.09	-2.1158
5.52	0.30089	0.301777		10.512	-0.163527		7.312	0	2594	2702.7	-2.13385
5.536	0.306119	0.301632		10.528	0.542855		7.328	2	2654	2688.44	-0.668471
5.552	0.300645	0.301487		10.544	-0.523253		7.344	4	2598	2674.32	-1.49708
5.568	0.300285	0.301341		10.56	0.351343		7.36	0	2619	2660.16	-0.804051
5.584	0.300333	0.301196		10.576	0.145001		7.376	2	2551	2646.12	-1.883
5.6	0.303905	0.301051		10.592	-1.34944		7.392	5	2670	2632.26	0.730333
5.616	0.299921	0.300906		10.608	-0.2822		7.408	1	2601	2618.34	-0.339956
5.632	0.302698	0.300761		10.624	-0.378254		7.424	1	2633	2604.5	0.555301
5.648	0.2994	0.300616		10.64	0.837645		7.44	2	2641	2590.76	0.977372
5.664	0.304492	0.300471		10.656	0.486939		7.456	2	2597	2577.1	0.390472
5.68	0.302634	0.300326		10.672	0.334791		7.472	2	2439	2563.5	-2.52052
5.696	0.30211	0.300181		10.688	0.127997		7.488	3	2564	2550.01	0.276181
5.712	0.302237	0.300037		10.704	-1.40927		7.504	3	2486	2536.59	-1.01448
5.728	0.300581	0.299892		10.72	0.00216723		7.52	2	2490	2523.21	-0.66546
5.744	0.294978	0.299747		10.736	1.93001		7.536	4	2495	2509.96	-0.299514
5.76	0.30316	0.299603		10.752	-1.62305		7.552	2	2454	2496.73	-0.862302
5.776	0.299922	0.299459		10.768	0.0556503		7.568	1	2450	2483.53	-0.677214
5.792	0.29584	0.299314		10.784	-1.07271		7.584	2	2491	2470.43	0.412091
5.808	0.300699	0.29917		10.8	-0.801911		7.6	0	2449	2457.34	-0.168488
5.824	0.300322	0.299026		10.816	0.0871678		7.616	1	2452	2444.35	0.154464
5.84	0.299562	0.298882		10.832	1.01208		7.632	0	2477	2431.4	0.916064
5.856	0.302222	0.298738		10.848	-0.276786		7.648	2	2439	2418.58	0.413484
5.872	0.297606	0.298594		10.864	-1.05835		7.664	0	2345	2405.76	-1.25446
5.888	0.297139	0.29845		10.88	-0.616762		7.68	1	2329	2393.04	-1.32677
5.904	0.297207	0.298306		10.896	0.653517		7.696	3	2294	2380.45	-1.80461
5.92	0.297239	0.298162		10.912	1.37516		7.712	1	2371	2367.87	0.0643064
5.936	0.300047	0.298018		10.928	0.552821		7.728	2	2351	2355.38	-0.0903203
5.952	0.29654	0.297875		10.944	-1.39491		7.744	1	2304	2342.93	-0.810844
5.968	0.29764	0.297731		10.96	0.73715		7.76	0	2316	2330.51	-0.301521
5.984	0.29866	0.297588		10.976	-1.17114		7.776	1	2348	2318.19	0.614986
6	0.30376	0.297444		10.992	-0.686091		7.792	2	2177	2305.97	-2.76347
6.016	0.295664	0.297301		11.008	-0.702771		7.808	1	2239	2293.78	-1.1574
6.032	0.29147	0.297158		11.024	-0.661005		7.824	1	2288	2281.65	0.132679
6.048	0.298114	0.297014		11.04	-0.0646092		7.84	0	2271	2269.56	0.0301953
6.064	0.2945	0.296871		11.056	0.534026		7.856	1	2289	2257.56	0.656942
6.08	0.297684	0.296728		11.072	-0.514079		7.872	1	2250	2245.63	0.092147
6.096	0.298391	0.296585		11.088	-0.39162		7.888	4	2239	2233.85	0.108914
6.112	0.297198	0.296442		11.104	-0.486659		7.904	4	2289	2222.12	1.39749
6.128	0.294352	0.296299		11.12	-0.215802		7.92	3	2197	2210.44	-0.286594
6.144	0.297685	0.296157		11.136	1.35649		7.936	0	2173	2198.72	-0.551646
6.16	0.299212	0.296014		11.152	-0.87143		7.952	3	2183	2187.16	-0.0889407
6.176	0.298243	0.295871		11.168	0.247365		7.968	2	2171	2175.62	-0.0992042
6.192	0.295274	0.295729		11.184	-0.769307		7.984	1	2100	2164.12	-1.39892
6.208	0.294309	0.295586		11.2	0.573739		8	5	2185	2152.8	0.688724
6.224	0.294033	0.295444		11.216	-0.176233		8.016	1	2086	2141.42	-1.21308
6.24	0.294685	0.295301		11.232	0.618035		8.032	3	2121	2130.16	-0.198758
6.256	0.295875	0.295159		11.248	-0.0578341		8.048	2	2137	2118.92	0.390933
6.272	0.294692	0.295017		11.264	-0.697954		8.064	2	1985	2107.75	-2.75446
6.288	0.294391	0.294874		11.28	-0.374595		8.08	1	2157	2096.61	1.30003
6.304	0.297273	0.294732		11.296	0.718372		8.096	1	2081	2085.52	-0.0991413
6.32	0.290694	0.29459		11.312	-1.02635		8.112	0	2007	2074.47	-1.50563
6.336	0.295128	0.294448		11.328	-0.109022		8.128	3	2035	2063.56	-0.632953
6.352	0.293774	0.294306		11.344	-0.220166		8.144	0	2032	2052.62	-0.457339
6.368	0.292489	0.294164		11.36	1.15783		8.16	1	2033	2041.77	-0.194433
6.384	0.292357	0.294023		11.376	-0.252783		8.176	3	2038	2031.03	0.15428
6.4	0.296405	0.293881		11.392	0.505851		8.192	1	2019	2020.3	-0.0288252
6.416	0.295477	0.293739		11.408	1.18289		8.208	0	2015	2009.58	0.120606
6.432	0.296268	0.293598		11.424	-0.0374089		8.224	0	1994	1998.93	-0.110391
6.448	0.29394	0.293456		11.44	1.67171		8.24	4	1964	1988.45	-0.551589
6.464	0.294267	0.293315		11.456	0.854795		8.256	4	1929	1978.03	-1.11598
6.48	0.292737	0.293173		11.472	1.07		8.272	0	1873	1967.54	-2.18387
6.496	0.292338	0.293032		11.488	1.67769		8.288	2	1880	1957.17	-1.77924
6.512	0.292604	0.292891		11.504	0.111609		8.304	3	1895	1946.88	-1.19142
6.528	0.291522	0.29275		11.52	0.258643		8.32	0	1941	1936.56	0.100866
6.544	0.293289	0.292609		11.536	-0.120314		8.336	0	1919	1926.29	-0.166294
6.56	0.288372	0.292468		11.552	0.286727		8.352	3	1878	1916.16	-0.880358
6.576	0.290146	0.292327		11.568	-0.413776		8.368	0	1913	1906	0.159988
6.592	0.292697	0.292186		11.584	0.878909		8.384	3	1935	1895.98	0.886764
6.608	0.291747	0.292045		11.6	0.252376		8.4	1	1869	1885.96	-0.39215
6.624	0.289205	0.291904		11.616	-1.60224		8.416	1	1869	1875.99	-0.161561
6.64	0.294985	0.291764		11.632	-0.090905		8.432	0	1776	1866.04	-2.13591
6.656	0.292533	0.291623		11.648	0.625948		8.448	2	1828	1856.2	-0.659422
6.672	0.2935	0.291482		11.664	-0.597856		8.464	2	1870	1846.42	0.545216
6.688	0.294404	0.291342		11.68	0.416673		8.48	1	1756	1836.65	-1.92416
6.704	0.28765	0.291201		11.696	0.650445		8.496	0	1814	1826.91	-0.303113
6.72	0.290501	0.291061		11.712	-0.581795		8.512	2	1853	1817.28	0.829497
6.736	0.287562	0.290921		11.728	-0.294109		8.528	2	1794	1807.7	-0.323463
6.752	0.289633	0.290781		11.744	0.64778		8.544	5	1715	1798.26	-2.01002
6.768	0.286594	0.29064		11.76	-0.853701		8.56	1	1746	1788.76	-1.02295
6.784	0.290667	0.2905		11.776	0.256042		8.576	5	1748	1779.42	-0.751213
6.8	0.291768	0.29036		11.792	1.01137		8.592	2	1772	1770.04	0.0466089
6.816	0.288174	0.29022		11.808	-0.361775		8.608	2	1836	1760.71	1.75669
6.832	0.288768	0.290081		11.824	-0.326091		8.624	1	1752	1751.4	0.0143763
6.848	0.288719	0.289941		11.84	0.0304663		8.64	3	1705	1742.2	-0.900562
6.864	0.285703	0.289801		11.856	0.570953		8.656	2	1679	1733.01	-1.31781
6.88	0.28839	0.289661		11.872	0.101605		8.672	1	1708	1723.85	-0.38342
6.896	0.28912	0.289522		11.888	0.381418		8.688	3	1703	1714.79	-0.285726
6.912	0.291211	0.289382		11.904	0.695846		8.704	0	1645	1705.7	-1.49609
6.928	0.288401	0.289243		11.92	-0.697179		8.72	1	1628	1696.68	-1.70161
6.944	0.29227	0.289103		11.936	1.12921		8.736	3	1682	1687.77	-0.140554
6.96	0.292029	0.288964		11.952	0.232259		8.752	1	1743	1678.84	1.53631
6.976	0.287351	0.288825		11.968	0.449742		8.768	1	1643	1669.96	-0.665026
6.992	0.284346	0.288685		11.984	0.633512		8.784	0	1623	1661.1	-0.945543
7.008	0.284517	0.288546		12	0.401115		8.8	4	1662	1652.41	0.23518
7.024	0.28887	0.288407		12.016	-0.0448378		8.816	4	1611	1643.76	-0.815956
7.04	0.293324	0.288268		12.032	0.381718		8.832	1	1606	1635.07	-0.725125
7.056	0.286128	0.288129		12.048	-0.283565		8.848	3	1618	1626.48	-0.210788
7.072	0.286105	0.28799		12.064	0.126858		8.864	3	1599	1617.94	-0.473496
7.088	0.289142	0.287852		12.08	-0.740368		8.88	0	1573	1609.35	-0.916343
7.104	0.28662	0.287713		12.096	-0.985674		8.896	1	1608	1600.84	0.178388
7.12	0.285243	0.287574		12.112	0.368796		8.912	1	1543	1592.38	-1.25667
7.136	0.289463	0.287436		12.128	-0.729682		8.928	0	1544	1583.93	-1.01584
7.152	0.288428	0.287297		12.144	-0.153796		8.944	1	1622	1575.55	1.15292
7.168	0.287313	0.287159		12.16	0.54585		8.96	3	1577	1567.28	0.244674
7.184	0.288599	0.28702		12.176	-0.156394		8.976	2	1547	1559.02	-0.30556
7.2	0.28351	0.286882		12.192	-0.490852		8.992	1	1512	1550.78	-0.996928
7.216	0.28163	0.286744		12.208	1.47703		9.008	1	1567	1542.58	0.616774
7.232	0.287715	0.286605		12.224	-0.0268546		9.024	1	1539	1534.42	0.116721
7.248	0.283282	0.286467		12.24	0.424224		9.04	2	1479	1526.33	-1.23041
7.264	0.292404	0.286329		12.256	-0.625154		9.056	0	1504	1518.23	-0.366896
7.28	0.286993	0.286191		12.272	0.409535		9.072	4	1513	1510.29	0.0695625
7.296	0.280547	0.286053		12.288	-0.805225		9.088	1	1468	1502.31	-0.895085
7.312	0.286253	0.285915		12.304	0.0474003		9.104	2	1422	1494.39	-1.91904
7.328	0.284247	0.285778		12.32	-0.303688		9.12	0	1424	1486.46	-1.65457
7.344	0.282781	0.28564		12.336	0.381215		9.136	0	1457	1478.57	-0.564852
7.36	0.283494	0.285502		12.352	0.510221		9.152	1	1518	1470.75	1.21237
7.376	0.283877	0.285365		12.368	0.664343		9.168	4	1409	1463.06	-1.43967
7.392	0.283518	0.285227		12.384	-1.55264		9.184	4	1357	1455.41	-2.6705
7.408	0.284878	0.28509		12.4	-0.000196487		9.2	0	1369	1447.68	-2.12583
7.424	0.290757	0.284952		12.416	0.949683		9.216	3	1491	1440.09	1.31808
7.44	0.287969	0.284815		12.432	0.400735		9.232	2	1446	1432.5	0.354874
7.456	0.280822	0.284678		12.448	0.211269		9.248	2	1375	1424.95	-1.34668
7.472	0.287484	0.28454		12.464	0.262657		9.264	1	1408	1417.42	-0.250909
7.488	0.285378	0.284403		12.48	-0.4969		9.28	2	1428	1409.95	0.477445
7.504	0.288661	0.284266		12.496	-0.433362		9.296	1	1370	1402.49	-0.877596
7.52	0.285923	0.284129		12.512	0.0742039		9.312	1	1377	1395.08	-0.486978
7.536	0.280344	0.283992		12.528	-1.21856		9.328	2	1440	1387.73	1.37699
7.552	0.284364	0.283855		12.544	-0.0799338		9.344	3	1362	1380.45	-0.499699
7.568	0.282329	0.283719		12.56	0.494454		9.36	2	1362	1373.18	-0.302743
7.584	0.280605	0.283582		12.576	0.155565		9.376	3	1377	1365.97	0.297039
7.6	0.285985	0.283445		12.592	0.0665224		9.392	3	1384	1358.81	0.676918
7.616	0.286362	0.283308		12.608	-0.111895		9.408	0	1370	1351.59	0.497154
7.632	0.281707	0.283172		12.624	-0.512907		9.424	1	1355	1344.44	0.286679
7.648	0.283753	0.283035		12.64	0.786438		9.44	2	1330	1337.36	-0.201797
7.664	0.2859	0.282899		12.656	-0.0265938		9.456	0	1330	1330.26	-0.00710555
7.68	0.285256	0.282763		12.672	-0.394935		9.472	1	1361	1323.22	1.02361
7.696	0.280324	0.282626		12.688	0.819099		9.488	3	1286	1316.28	-0.844155
7.712	0.28667	0.28249		12.704	-0.595186		9.504	1	1281	1309.32	-0.791002
7.728	0.277449	0.282354		12.72	-0.784321		9.52	3	1316	1302.46	0.373217
7.744	0.278592	0.282218		12.736	0.263444		9.536	1	1294	1295.57	-0.0435394
7.76	0.280622	0.282082		12.752	0.12132		9.552	0	1348	1288.68	1.61496
7.776	0.275646	0.281946		12.768	-0.339526		9.568	2	1337	1281.9	1.5064
7.792	0.281867	0.28181		12.784	0.204112		9.584	3	1276	1275.18	0.0230352
7.808	0.282476	0.281674		12.8	0.190795		9.6	2	1180	1268.46	-2.57412
7.824	0.279832	0.281539		12.816	0.204229		9.616	2	1221	1261.78	-1.16662
7.84	0.285035	0.281403		12.832	0.0819699		9.632	0	1275	1255.08	0.557706
7.856	0.279367	0.281267		12.848	0.791495		9.648	2	1318	1248.47	1.9145
7.872	0.282503	0.281132		12.864	0.948874		9.664	1	1335	1241.87	2.54805
7.888	0.275413	0.280996		12.88	0.310128		9.68	1	1231	1235.3	-0.122405
7.904	0.276722	0.280861		12.896	0.206825		9.696	3	1228	1228.82	-0.0234294
7.92	0.273204	0.280725		12.912	0.4368		9.712	0	1218	1222.29	-0.122926
7.936	0.283859	0.28059		12.928	0.100829		9.728	1	1270	1215.83	1.51955
7.952	0.287419	0.280455		12.944	-0.895423		9.744	0	1201	1209.37	-0.241291
7.968	0.282598	0.28032		12.96	1.2413		9.76	0	1128	1202.94	-2.23028
7.984	0.281083	0.280185		12.976	-0.912332		9.776	1	1128	1196.58	-2.0409
8	0.277567	0.28005		12.992	-0.341636		9.792	3	1186	1190.31	-0.124956
8.016	0.281275	0.279915		13.008	-0.197416		9.808	3	1206	1184.07	0.631291
8.032	0.283251	0.27978		13.024	0.672807		9.824	3	1178	1177.86	0.0039801
8.048	0.279662	0.279645		13.04	0.757863		9.84	2	1155	1171.66	-0.490063
8.064	0.281574	0.27951		13.056	-0.598499		9.856	1	1153	1165.46	-0.36691
8.08	0.27788	0.279375		13.072	0.197823		9.872	2	1154	1159.33	-0.156788
8.096	0.283663	0.279241		13.088	0.233175		9.888	2	1218	1153.23	1.85526
8.112	0.280231	0.279106		13.104	0.166122		9.904	0	1181	1147.1	0.986176
8.128	0.287394	0.278972		13.12	-0.353999		9.92	5	1167	1141.15	0.756522
8.144	0.27547	0.278837		13.136	0.294256		9.936	1	1169	1135.11	0.990832
8.16	0.276823	0.278703		13.152	-0.281674		9.952	1	1175	1129.1	1.33837
8.176	0.275805	0.278568		13.168	-0.528661		9.968	2	1135	1123.16	0.351292
8.192	0.276438	0.278434		13.184	0.311528		9.984	3	1121	1117.28	0.111141
8.208	0.278005	0.2783		13.2	0.330788		10	2	1221	1111.4	3.13538
8.224	0.283927	0.278166		13.216	-0.607478		10.016	3	1114	1105.58	0.252291
8.24	0.275771	0.278032		13.232	-1.13647		10.032	4	1126	1099.82	0.77998
8.256	0.275672	0.277898		13.248	0.817316		10.048	0	1053	1093.97	-1.26188
8.272	0.280082	0.277764		13.264	0.0598874		10.064	1	1119	1088.18	0.920928
8.288	0.279669	0.27763		13.28	-0.828653		10.08	2	1116	1082.45	1.00377
8.304	0.273	0.277496		13.296	0.76568		10.096	0	1057	1076.7	-0.605535
8.32	0.27412	0.277362		13.312	1.45587		10.112	1	1098	1071	0.814454
8.336	0.283448	0.277229		13.328	-0.899466		10.128	1	1136	1065.33	2.09572
8.352	0.274728	0.277095		13.344	-1.16268		10.144	5	1087	1059.82	0.824147
8.368	0.271752	0.276961		13.36	0.867842		10.16	1	1049	1054.21	-0.160739
8.384	0.273718	0.276828		13.376	0.217058		10.176	1	1014	1048.63	-1.08701
8.4	0.27983	0.276695		13.392	-0.143336		10.192	3	1069	1043.14	0.790499
8.416	0.280391	0.276561		13.408	0.566346		10.208	0	1034	1037.59	-0.111699
8.432	0.28	0.276428		13.424	0.567669		10.224	4	997	1032.19	-1.114
8.448	0.278557	0.276295		13.44	0.427267		10.24	1	1042	1026.73	0.472782
8.464	0.278245	0.276162		13.456	-0.428019		10.256	1	995	1021.3	-0.833313
8.48	0.272839	0.276028		13.472	-0.0444381		10.272	0	1024	1015.87	0.254073
8.496	0.26982	0.275895		13.488	-0.0756712		10.288	0	1092	1010.46	2.46635
8.512	0.278632	0.275762		13.504	0.454795		10.304	2	1062	1005.14	1.74384
8.528	0.284299	0.27563		13.52	0.656125		10.32	2	993	999.856	-0.217447
8.544	0.272388	0.275497		13.536	0.195247		10.336	1	1034	994.565	1.22577
8.56	0.268612	0.275364		13.552	-0.892525		10.352	1	1005	989.303	0.494906
8.576	0.274533	0.275231		13.568	-0.171096		10.368	1	1004	984.068	0.628729
8.592	0.272196	0.275099		13.584	0.759071		10.384	2	1031	978.891	1.62209
8.608	0.27766	0.274966		13.6	0.380358		10.4	1	983	973.711	0.296116
8.624	0.269952	0.274833		13.616	0.424472		10.416	2	1013	968.589	1.39469
8.64	0.280231	0.274701		13.632	0.267476		10.432	2	1015	963.493	1.61592
8.656	0.269227	0.274569		13.648	-0.0145713		10.448	2	948	958.424	-0.338383
8.672	0.27994	0.274436		13.664	0.153177		10.464	3	973	953.412	0.627646
8.688	0.26985	0.274304		13.68	0.0427418		10.48	1	991	948.367	1.35361
8.704	0.27728	0.274172		13.696	-0.555555		10.496	2	944	943.378	0.0202337
8.72	0.271358	0.27404		13.712	-0.325211		10.512	2	889	938.416	-1.65641
8.736	0.2776	0.273908		13.728	-0.262539		10.528	3	927	933.509	-0.213665
8.752	0.270566	0.273775		13.744	-0.273719		10.544	2	949	928.599	0.661909
8.768	0.270193	0.273644		13.76	0.327711		10.56	2	900	923.714	-0.790035
8.784	0.275612	0.273512		13.776	-0.0799132		10.576	1	942	918.826	0.754646
8.8	0.276066	0.27338		13.792	-0.053137		10.592	0	885	913.934	-0.972064
8.816	0.266303	0.273248		13.808	0.126364		10.608	2	904	909.127	-0.170438
8.832	0.270267	0.273116		13.824	-0.693923		10.624	1	912	904.316	0.254295
8.848	0.275799	0.272985		13.84	0.0445663		10.64	1	897	899.531	-0.0844477
8.864	0.272113	0.272853		13.856	-1.08583		10.656	0	892	894.741	-0.0917134
8.88	0.272396	0.272722		13.872	-0.607175		10.672	2	882	890.035	-0.270405
8.896	0.273729	0.27259		13.888	-0.986927		10.688	1	899	885.325	0.455834
8.912	0.274003	0.272459		13.904	-0.342783		10.704	1	924	880.64	1.42568
8.928	0.270112	0.272328		13.92	0.419229		10.72	1	884	875.979	0.26962
8.944	0.273732	0.272196		13.936	0.00900766		10.736	1	847	871.343	-0.835946
8.96	0.273464	0.272065		13.952	0.643866		10.752	2	848	866.761	-0.643884
8.976	0.265075	0.271934		13.968	0.0195407		10.768	2	871	862.204	0.297886
8.992	0.276288	0.271803		13.984	0.612573		10.784	3	862	857.699	0.146391
9.008	0.264576	0.271672		14	-1.16153		10.8	1	835	853.16	-0.628081
9.024	0.275848	0.271541		14.016	0.806995		10.816	1	888	848.645	1.31993
9.04	0.266231	0.27141		14.032	1.76825		10.832	2	793	844.183	-1.81641
9.056	0.276097	0.271279		14.048	-1.05488		10.848	6	900	839.863	2.00347
9.072	0.263218	0.271149		14.064	-1.16864		10.864	3	917	835.477	2.69067
9.088	0.273619	0.271018		14.08	-0.250118		10.88	1	815	831.055	-0.562022
9.104	0.269839	0.270887		14.096	0.161081		10.896	1	846	826.656	0.66467
9.12	0.269433	0.270757		14.112	-1.37187		10.912	0	805	822.251	-0.60764
9.136	0.272664	0.270626		14.128	0.539975		10.928	1	807	817.899	-0.383421
9.152	0.270314	0.270496		14.144	-0.439515		10.944	3	846	813.629	1.11228
9.168	0.2706	0.270365		14.16	-1.07349		10.96	0	863	809.293	1.82716
9.184	0.265622	0.270235		14.176	1.399		10.976	0	788	804.98	-0.604487
9.2	0.273187	0.270105		14.192	-1.00752		10.992	3	863	800.778	2.11684
9.216	0.270056	0.269975		14.208	-0.448969		11.008	5	818	796.657	0.745772
9.232	0.269981	0.269845		14.224	-0.854786		11.024	0	797	792.411	0.162452
9.248	0.271818	0.269714		14.24	-0.194535		11.04	0	827	788.187	1.34885
9.264	0.26774	0.269584		14.256	-0.597255		11.056	1	788	784.015	0.14188
9.28	0.2725	0.269455		14.272	0.333647		11.072	1	796	779.865	0.571546
9.296	0.272786	0.269325		14.288	-0.198405		11.088	1	799	775.736	0.822493
9.312	0.268376	0.269195		14.304	-0.497631		11.104	2	794	771.66	0.792333
9.328	0.264889	0.269065		14.32	-0.658513		11.12	1	831	767.575	2.19888
9.344	0.267516	0.268935		14.336	0.358298		11.136	3	749	763.571	-0.532042
9.36	0.268493	0.268806		14.352	0.359937		11.152	0	768	759.499	0.306558
9.376	0.264958	0.268676		14.368	-0.97529		11.168	0	761	755.449	0.201101
9.392	0.270647	0.268547		14.384	0.102803		11.184	2	779	751.479	0.985407
9.408	0.275123	0.268417		14.4	0.241108		11.2	0	715	747.471	-1.21351
9.424	0.273368	0.268288		14.416	0.74709		11.216	1	781	743.514	1.34049
9.44	0.261534	0.268159		14.432	-0.0143293		11.232	2	739	739.608	-0.0223364
9.456	0.266241	0.268029		14.448	1.0799		11.248	1	733	735.692	-0.099367
9.472	0.260768	0.2679		14.464	-0.435194		11.264	3	746	731.856	0.517488
9.488	0.268832	0.267771		14.48	0.190437		11.28	2	719	728.011	-0.335834
9.504	0.271391	0.267642		14.496	-0.421176		11.296	1	777	724.157	1.89451
9.52	0.263038	0.267513		14.512	-1.5582		11.312	0	745	720.294	0.904564
9.536	0.270157	0.267384		14.528	0.0185463		11.328	2	703	716.51	-0.509167
9.552	0.27242	0.267255		14.544	-0.189481		11.344	2	714	712.746	0.0469052
9.568	0.261645	0.267126		14.56	-0.799872		11.36	0	706	708.943	-0.110668
9.584	0.265626	0.266998		14.576	-0.165196		11.376	2	704	705.219	-0.0458964
9.6	0.262021	0.266869		14.592	-0.168078		11.392	2	705	701.514	0.131184
9.616	0.26098	0.26674		14.608	1.05953		11.408	4	691	697.889	-0.261871
9.632	0.264653	0.266612		14.624	0.363248		11.424	3	727	694.253	1.21369
9.648	0.270929	0.266483		14.64	-0.818071		11.44	3	700	690.636	0.353675
9.664	0.266059	0.266355		14.656	0.266921		11.456	2	702	687.009	0.565407
9.68	0.268636	0.266227		14.672	0.40573		11.472	2	693	683.401	0.364387
9.696	0.27495	0.266098		14.688	-0.660805		11.488	2	662	679.812	-0.691745
9.712	0.263616	0.26597		14.704	0.954427		11.504	2	735	676.242	2.16587
9.728	0.264345	0.265842		14.72	0.221797		11.52	2	647	672.69	-1.00921
9.744	0.262799	0.265714		14.736	0.177863		11.536	6	632	669.276	-1.48159
9.76	0.272165	0.265586		14.752	-0.191576		11.552	0	667	665.703	0.0501983
9.776	0.260667	0.265458		14.768	-0.203207		11.568	2	710	662.207	1.79238
9.792	0.26905	0.26533		14.784	0.483832		11.584	1	638	658.7	-0.818896
9.808	0.261156	0.265202		14.8	0.382645		11.6	0	638	655.183	-0.679739
9.824	0.261004	0.265074		14.816	0.79655		11.616	1	664	651.713	0.47646
9.84	0.27257	0.264946		14.832	-0.696608		11.632	1	627	648.262	-0.848448
9.856	0.265858	0.264818		14.848	0.845258		11.648	0	667	644.8	0.858963
9.872	0.269405	0.264691		14.864	0.373413		11.664	2	647	641.414	0.219423
9.888	0.25966	0.264563		14.88	-0.582564		11.68	1	634	638.018	-0.159435
9.904	0.270439	0.264436		14.896	-1.67532		11.696	1	719	634.639	3.14396
9.92	0.256153	0.264308		14.912	0.0373107		11.712	3	629	631.337	-0.0931051
9.936	0.265024	0.264181		14.928	2.38651		11.728	0	626	627.964	-0.0784268
9.952	0.264376	0.264054		14.944	0.476263		11.744	2	634	624.668	0.370343
9.968	0.261631	0.263926		14.96	0.328688		11.76	2	634	621.389	0.500457
9.984	0.265888	0.263799		14.976	-0.412225		11.776	1	632	618.098	0.552559
10	0.265582	0.263672		14.992	-0.418386		11.792	0	661	614.795	1.79582
10.016	0.261718	0.263545		15.008	-0.252778		11.808	1	615	611.539	0.139465
10.032	0.267119	0.263418		15.024	1.33088		11.824	0	622	608.27	0.550079
10.048	0.249718	0.263291		15.04	-0.746486		11.84	2	654	605.078	1.91154
10.064	0.26061	0.263164		15.056	0.0198497		11.856	1	590	601.873	-0.488393
10.08	0.264394	0.263037		15.072	0.0776626		11.872	2	616	598.715	0.695878
10.096	0.267963	0.26291		15.088	0.473851		11.888	1	592	595.544	-0.145516
10.112	0.263338	0.262784		15.104	-1.3503		11.904	3	640	592.448	1.87818
10.128	0.253544	0.262657		15.12	-0.0107395		11.92	2	584	589.34	-0.220768
10.144	0.252131	0.26253		15.136	-0.173476		11.936	2	553	586.248	-1.41255
10.16	0.269584	0.262404		15.152	1.08422		11.952	0	608	583.113	1.00849
10.176	0.258788	0.262277		15.168	0.0358065		11.968	0	592	579.994	0.493016
10.192	0.265856	0.262151		15.184	0.877131		11.984	3	578	576.981	0.0423442
10.208	0.26523	0.262025		15.2	0.169807		12	0	626	573.895	2.08087
10.224	0.270577	0.261898		15.216	-2.11164		12.016	3	559	570.914	-0.503466
10.24	0.26214	0.261772		15.232	0.305861		12.032	1	603	567.89	1.42861
10.256	0.250737	0.261646		15.248	0.437966		12.048	5	627	565	2.47408
10.272	0.256706	0.26152		15.264	0.580451		12.064	3	564	562.066	0.0813749
10.288	0.260263	0.261394		15.28	1.78151		12.08	0	555	559.059	-0.172122
10.304	0.261088	0.261268		15.296	-0.380208		12.096	0	644	556.067	3.46235
10.32	0.260159	0.261142		15.312	0.370197		12.112	1	561	553.121	0.332339
10.336	0.259567	0.261016		15.328	-0.386337		12.128	0	575	550.161	1.03494
10.352	0.258669	0.26089		15.344	0.0720759		12.144	1	542	547.247	-0.22516
10.368	0.259496	0.260765		15.36	0.11195		12.16	0	562	544.318	0.745213
10.384	0.264219	0.260639		15.376	0.377431		12.176	0	561	541.404	0.826588
10.4	0.249581	0.260513		15.392	-0.256654		12.192	2	539	538.566	0.0186945
10.416	0.266335	0.260388		15.408	0.586319		12.208	2	560	535.742	1.02419
10.432	0.261588	0.260262		15.424	2.17603		12.224	2	522	532.933	-0.478054
10.448	0.262501	0.260137		15.44	0.784587		12.24	2	558	530.139	1.17841
10.464	0.259743	0.260011		15.456	0.0352182		12.256	1	580	527.33	2.18513
10.48	0.262322	0.259886		15.472	-0.70494		12.272	1	537	524.536	0.53738
10.496	0.259469	0.259761		15.488	-0.272763		12.288	2	567	521.786	1.89715
10.512	0.258502	0.259636		15.504	0.196175		12.304	0	530	518.991	0.477732
10.528	0.263307	0.25951		15.52	0.0819858		12.32	3	515	516.3	-0.0572509
10.544	0.255758	0.259385		15.536	-0.666674		12.336	3	523	513.624	0.409602
10.56	0.261708	0.25926		15.552	-0.651326		12.352	1	533	510.902	0.95627
10.576	0.260151	0.259135		15.568	1.01758		12.368	3	529	508.254	0.901152
10.592	0.249561	0.259011		15.584	-1.68584		12.384	1	511	505.561	0.24039
10.608	0.25691	0.258886		15.6	0.971432		12.4	0	519	502.852	0.70814
10.624	0.256114	0.258761		15.616	-0.374216		12.416	4	502	500.276	0.0768766
10.64	0.26454	0.258636		15.632	-0.406825		12.432	2	527	497.654	1.27711
10.656	0.261956	0.258512		15.648	-0.23824		12.448	1	479	495.017	-0.731068
10.672	0.260761	0.258387		15.664	-0.147031		12.464	0	524	492.364	1.38071
10.688	0.25917	0.258262		15.68	0.400788		12.48	2	533	489.784	1.87013
10.704	0.248184	0.258138		15.696	0.434944		12.496	3	457	487.248	-1.41337
10.72	0.258029	0.258014		15.712	-0.111562		12.512	1	464	484.665	-0.958324
10.736	0.271937	0.257889		15.728	0.795782		12.528	1	463	482.096	-0.88653
10.752	0.246263	0.257765		15.744	0.861522		12.544	1	478	479.541	-0.0704242
10.768	0.25804	0.257641		15.76	1.02724		12.56	2	512	477.029	1.544
10.784	0.249854	0.257516		15.776	3.5927e-05		12.576	2	483	474.53	0.38498
10.8	0.251617	0.257392		15.792	0.354101		12.592	2	451	472.045	-0.989865
10.816	0.2579	0.257268		15.808	-0.451257		12.608	1	474	469.543	0.204511
10.832	0.264494	0.257144		15.824	-0.0654454		12.624	1	465	467.054	-0.0951484
10.848	0.255002	0.25702		15.84	-0.369392		12.64	1	513	464.578	2.13579
10.864	0.249243	0.256896		15.856	0.240305		12.656	1	488	462.116	1.17053
10.88	0.252257	0.256773		15.872	-0.0846013		12.672	3	505	459.725	2.01271
10.896	0.261461	0.256649		15.888	-0.601704		12.688	3	448	457.347	-0.441132
10.912	0.266749	0.256525		15.904	-0.855478		12.704	2	466	454.953	0.511213
10.928	0.260498	0.256402		15.92	-0.285034		12.72	0	453	452.511	0.0229361
10.944	0.246073	0.256278		15.936	0.112344		12.736	1	476	450.112	1.18531
10.96	0.261624	0.256154		15.952	0.600329		12.752	2	447	447.756	-0.0357102
10.976	0.247413	0.256031		15.968	0.366197		12.768	2	426	445.412	-0.939397
10.992	0.2508	0.255908		15.984	-0.100711		12.784	1	446	443.05	0.139514
11.008	0.250551	0.255784		16	0.0839703		12.8	0	425	440.672	-0.759307
11.024	0.250764	0.255661		16.016	0.933582		12.816	0	468	438.306	1.37114
11.04	0.255054	0.255538		16.032	0.635046		12.832	2	461	436.012	1.16256
11.056	0.259413	0.255415		16.048	0.183053		12.848	2	438	433.73	0.20381
11.072	0.251413	0.255292		16.064	-0.593213		12.864	3	466	431.489	1.59697
11.088	0.252194	0.255168		16.08	0.455545		12.88	1	469	429.201	1.83577
11.104	0.251376	0.255046		16.096	-1.05177		12.896	1	436	426.926	0.434082
11.12	0.253289	0.254923		16.112	-0.242459		12.912	0	436	424.632	0.543783
11.136	0.265171	0.2548		16.128	-0.439984		12.928	1	447	422.381	1.16314
11.152	0.248073	0.254677		16.144	0.345825		12.944	2	415	420.171	-0.253519
11.168	0.256452	0.254554		16.16	-0.155655		12.96	3	421	418.002	0.145944
11.184	0.248555	0.254431		16.176	-0.652877		12.976	2	395	415.815	-1.04599
11.2	0.25874	0.254309		16.192	0.510002		12.992	2	413	413.64	-0.0314315
11.216	0.25283	0.254186		16.208	1.19081		13.008	1	381	411.446	-1.55776
11.232	0.258845	0.254064		16.224	1.20088		13.024	0	403	409.235	-0.310182
11.248	0.253492	0.253941		16.24	0.652801		13.04	1	413	407.064	0.291721
11.264	0.248412	0.253819		16.256	0.398061		13.056	0	384	404.876	-1.06394
11.28	0.250788	0.253697		16.272	-0.170547		13.072	0	404	402.699	0.0646336
11.296	0.259219	0.253574		16.288	0.644668		13.088	1	418	400.564	0.851825
11.312	0.245479	0.253452		16.304	0.66572		13.104	0	440	398.41	1.9805
11.328	0.25248	0.25333		16.32	-0.226551		13.12	0	382	396.267	-0.72901
11.344	0.25148	0.253208		16.336	0.754154		13.136	1	445	394.165	2.40709
11.36	0.262206	0.253086		16.352	-0.981984		13.152	3	404	392.134	0.589636
11.376	0.250979	0.252964		16.368	-0.108967		13.168	0	378	390.024	-0.61765
11.392	0.25687	0.252842		16.384	-0.341001		13.184	0	397	387.926	0.454836
11.408	0.262194	0.25272		16.4	-0.57794		13.2	2	401	385.898	0.753221
11.424	0.252301	0.252598		16.416	0.176708		13.216	0	396	383.821	0.611223
11.44	0.265946	0.252477		16.432	-0.976352		13.232	3	415	381.845	1.62558
11.456	0.259209	0.252355		16.448	-1.0323		13.248	2	402	379.849	1.10344
11.472	0.260869	0.252233		16.464	0.618365		13.264	1	386	377.834	0.415117
11.488	0.265809	0.252112		16.48	-0.232918		13.28	3	403	375.888	1.34885
11.504	0.252882	0.25199		16.496	-0.688634		13.296	0	356	373.865	-0.945508
11.52	0.253952	0.251869		16.512	-0.395025		13.312	2	395	371.911	1.16026
11.536	0.250775	0.251747		16.528	0.844922		13.328	2	394	369.968	1.2092
11.552	0.253943	0.251626		16.544	0.0280851		13.344	0	374	367.975	0.311118
11.568	0.248159	0.251505		16.56	-0.18989		13.36	1	428	366.023	2.99228
11.584	0.258593	0.251383		16.576	-0.0947397		13.376	0	364	364.051	-0.00269338
11.6	0.253326	0.251262		16.592	-0.550705		13.392	0	365	362.09	0.152089
11.616	0.238126	0.251141		16.608	-1.5355		13.408	1	390	360.169	1.50861
11.632	0.250274	0.25102		16.624	0.411863		13.424	1	369	358.258	0.558441
11.648	0.256092	0.250899		16.64	-1.83169		13.44	1	403	356.357	2.32056
11.664	0.245845	0.250778		16.656	0.855659		13.456	1	376	354.466	1.10904
11.68	0.2541	0.250657		16.672	-0.55289		13.472	4	349	352.674	-0.196393
11.696	0.255927	0.250537		16.688	0.106271		13.488	3	392	350.862	2.07514
11.712	0.245624	0.250416		16.704	-0.460739		13.504	1	359	349	0.527044
11.728	0.247851	0.250295		16.72	-1.45957		13.52	2	381	347.178	1.7305
11.744	0.255592	0.250174		16.736	0.00681466		13.536	0	349	345.306	0.197472
11.76	0.242975	0.250054		16.752	-0.536517		13.552	0	330	343.444	-0.738926
11.776	0.252094	0.249933		16.768	-0.214701		13.568	0	372	341.591	1.5745
11.792	0.258402	0.249813		16.784	0.0493008		13.584	1	352	339.778	0.650486
11.808	0.24666	0.249693		16.8	0.229409		13.6	1	376	337.975	1.95838
11.824	0.246823	0.249572		16.816	0.48518		13.616	5	355	336.3	0.991115
11.84	0.249713	0.249452		16.832	-0.854475		13.632	0	386	334.485	2.61864
11.856	0.254232	0.249332		16.848	-0.537545		13.648	2	351	332.739	0.973292
11.872	0.250077	0.249212		16.864	-0.110066		13.664	2	335	331.003	0.218061
11.888	0.252358	0.249091		16.88	-0.405815		13.68	0	332	329.216	0.152542
11.904	0.254973	0.248971		16.896	-0.328239		13.696	1	324	327.469	-0.192419
11.92	0.242887	0.248851		16.912	-0.0828939		13.712	1	356	325.731	1.60203
11.936	0.258511	0.248731		16.928	0.497776		13.728	2	320	324.031	-0.224993
11.952	0.250616	0.248612		16.944	-0.0234097		13.744	1	312	322.311	-0.582811
11.968	0.252375	0.248492		16.96	-1.05926		13.76	4	313	320.689	-0.433896
11.984	0.253873	0.248372		16.976	-1.18382		13.776	4	327	319.075	0.43759
12	0.251736	0.248252		16.992	0.694369		13.792	5	322	317.499	0.250429
12.016	0.247742	0.248133		17.008	0.785123		13.808	1	330	315.814	0.779753
12.032	0.25137	0.248013		17.024	0.729835		13.824	2	373	314.167	3.04221
12.048	0.245414	0.247893		17.04	-0.330875		13.84	1	367	312.499	2.84109
12.064	0.248889	0.247774		17.056	0.740249		13.856	1	326	310.839	0.838387
12.08	0.241162	0.247655		17.072	0.11237		13.872	0	302	309.159	-0.411294
12.096	0.238831	0.247535		17.088	-0.373828		13.888	2	347	307.547	2.11488
12.112	0.250677	0.247416		17.104	0.737777		13.904	1	338	305.914	1.74265
12.128	0.240849	0.247297		17.12	-0.835966		13.92	1	336	304.29	1.72736
12.144	0.245818	0.247177		17.136	0.109852		13.936	3	298	302.733	-0.273731
12.16	0.25194	0.247058		17.152	-0.0515992		13.952	7	295	301.303	-0.366358
12.176	0.245527	0.246939		17.168	1.63653		13.968	1	289	299.703	-0.628503
12.192	0.24244	0.24682		17.184	-0.540433		13.984	0	297	298.082	-0.0626708
12.208	0.260196	0.246701		17.2	-0.520629		14	0	328	296.469	1.73834
12.224	0.246342	0.246582		17.216	0.445085		14.016	4	339	294.983	2.38713
12.24	0.250332	0.246464		17.232	-0.691072		14.032	1	297	293.417	0.207568
12.256	0.240699	0.246345		17.248	0.330095		14.048	0	276	291.829	-0.951065
12.272	0.249949	0.246226		17.264	-0.676249		14.064	1	298	290.279	0.446523
12.288	0.238831	0.246107		17.28	1.00309		14.08	0	317	288.708	1.58656
12.304	0.246419	0.245989		17.296	-0.35116		14.096	0	292	287.144	0.283663
12.32	0.243106	0.24587		17.312	0.727046		14.112	1	296	285.619	0.602354
12.336	0.249254	0.245752		17.328	-0.919076		14.128	0	282	284.072	-0.123196
12.352	0.250352	0.245633		17.344	0.328669		14.144	1	299	282.563	0.948964
12.368	0.251623	0.245515		17.36	-0.318417		14.16	0	296	281.033	0.868482
12.384	0.231179	0.245396		17.376	0.278635		14.176	2	292	279.569	0.726199
12.4	0.245276	0.245278		17.392	1.14554		14.192	2	307	278.114	1.64594
12.416	0.254044	0.24516		17.408	0.753887		14.208	3	262	276.695	-0.906158
12.432	0.248794	0.245042		17.424	0.119992		14.224	0	298	275.196	1.3188
12.448	0.246889	0.244924		17.44	-0.211406		14.24	0	294	273.704	1.18167
12.464	0.247267	0.244806		17.456	-0.313119		14.256	0	287	272.22	0.870901
12.48	0.240022	0.244688		17.472	0.246878		14.272	2	277	270.803	0.371642
12.496	0.240522	0.24457		17.488	-0.0823104		14.288	0	287	269.335	1.04092
12.512	0.245154	0.244452		17.504	-0.453023		14.304	2	296	267.933	1.62859
12.528	0.23293	0.244334		17.52	-0.11421		14.32	0	278	266.48	0.689679
12.544	0.243457	0.244216		17.536	0.530685		14.336	1	270	265.064	0.299839
12.56	0.248834	0.244099		17.552	0.0548113		14.352	4	266	263.744	0.138058
12.576	0.24547	0.243981		17.568	1.02281		14.368	2	267	262.372	0.282696
12.592	0.244495	0.243863		17.584	-0.905226		14.384	2	297	261.007	2.085
12.608	0.242675	0.243746		17.6	-0.724796		14.4	2	271	259.65	0.688216
12.624	0.238768	0.243628		17.616	-1.06395		14.416	1	257	258.27	-0.0790461
12.64	0.25107	0.243511		17.632	0.244986		14.432	1	260	256.897	0.192073
12.656	0.243138	0.243394		17.648	0.441268		14.448	0	240	255.502	-0.998569
12.672	0.239457	0.243276		17.664	0.999586		14.464	0	258	254.114	0.241445
12.688	0.251115	0.243159		17.68	0.479039		14.48	3	236	252.823	-1.09275
12.704	0.237335	0.243042		17.696	-0.143511		14.496	2	300	251.508	2.79501
12.72	0.23534	0.242925		17.712	0.693292		14.512	3	286	250.23	2.11141
12.736	0.245357	0.242808		17.728	-0.0494146		14.528	3	263	248.959	0.864141
12.752	0.243879	0.242691		17.744	0.089496		14.544	3	264	247.695	1.00161
12.768	0.239249	0.242574		17.76	-0.212799		14.56	0	284	246.349	2.23028
12.784	0.244473	0.242457		17.776	-0.123783		14.576	3	250	245.098	0.309412
12.8	0.244222	0.24234		17.792	0.962096		14.592	3	233	243.854	-0.709549
12.816	0.244227	0.242223		17.808	1.31899		14.608	2	249	242.587	0.405592
12.832	0.242917	0.242106		17.824	-0.0169833		14.624	2	267	241.327	1.56824
12.848	0.249873	0.24199		17.84	-0.343889		14.64	0	273	240.014	1.99276
12.864	0.251296	0.241873		17.856	-0.536075		14.656	2	230	238.767	-0.576845
12.88	0.244899	0.241756		17.872	-0.87747		14.672	1	252	237.498	0.911757
12.896	0.243714	0.24164		17.888	0.168044		14.688	4	257	236.323	1.28727
12.912	0.245883	0.241523		17.904	0.552343		14.704	1	239	235.067	0.253901
12.928	0.242424	0.241407		17.92	0.156314		14.72	2	258	233.846	1.50085
12.944	0.232345	0.241291		17.936	0.962371		14.736	2	260	232.632	1.69404
12.96	0.253841	0.241174		17.952	1.02394		14.752	2	215	231.424	-1.11753
12.976	0.231885	0.241058		17.968	0.106795		14.768	1	213	230.193	-1.17531
12.992	0.2375	0.240942		17.984	-0.549998		14.784	4	237	229.058	0.514826
13.008	0.238816	0.240826		18	0.485832		14.8	1	222	227.839	-0.391027
13.024	0.247628	0.24071		18.016	-0.501139		14.816	0	248	226.598	1.35631
13.04	0.248397	0.240594		18.032	1.24901		14.832	2	226	225.422	0.0383665
13.056	0.234426	0.240478		18.048	0.102865		14.848	0	257	224.193	2.04246
13.072	0.242384	0.240362		18.064	0.668406		14.864	2	242	223.03	1.21692
13.088	0.242642	0.240246		18.08	-1.22965		14.88	2	293	221.873	4.1482
13.104	0.241841	0.24013		18.096	-0.0388177		14.896	2	238	220.722	1.1176
13.12	0.236366	0.240015		18.112	-0.691186		14.912	1	218	219.548	-0.104599
13.136	0.242946	0.239899		18.128	-0.813909		14.928	2	217	218.409	-0.0954532
13.152	0.236865	0.239783		18.144	-0.84204		14.944	1	203	217.247	-0.997505
13.168	0.23421	0.239668		18.16	0.624935		14.96	3	213	216.15	-0.215355
13.184	0.242805	0.239552		18.176	0.410124		14.976	1	248	215	2.09128
13.2	0.242854	0.239437		18.192	-0.71944		14.992	0	218	213.826	0.282019
13.216	0.232984	0.239321		18.208	-0.100405		15.008	2	225	212.718	0.816977
13.232	0.227389	0.239206		18.224	-0.567452		15.024	1	252	211.586	2.5408
13.248	0.24774	0.239091		18.24	-0.00534173		15.04	2	219	210.49	0.573773
13.264	0.239607	0.238975		18.256	0.0882686		15.056	2	233	209.399	1.54286
13.28	0.230189	0.23886		18.272	1.2308		15.072	0	234	208.255	1.67943
13.296	0.246907	0.238745		18.288	0.338645		15.088	4	195	207.235	-0.873927
13.312	0.2543	0.23863		18.304	-1.07058		15.104	1	221	206.132	0.997883
13.328	0.22896	0.238515		18.32	-0.693745		15.12	0	231	205.005	1.70665
13.344	0.225967	0.2384		18.336	0.517971		15.136	1	231	203.914	1.7783
13.36	0.247664	0.238285		18.352	-0.679425		15.152	1	220	202.828	1.1551
13.376	0.240505	0.23817		18.368	0.502085		15.168	3	208	201.808	0.428344
13.392	0.236504	0.238056		18.384	-0.383718		15.184	3	208	200.792	0.498573
13.408	0.244069	0.237941		18.4	2.09365		15.2	0	210	199.694	0.709522
13.424	0.24403	0.237826		18.416	-0.251362		15.216	2	229	198.66	2.00057
13.44	0.242375	0.237711		18.432	0.577891		15.232	2	218	197.632	1.37636
13.456	0.232991	0.237597		18.448	1.2115		15.248	1	197	196.579	0.0298966
13.472	0.236999	0.237482		18.464	0.697453		15.264	4	187	195.621	-0.628766
13.488	0.236535	0.237368		18.48	-1.18933		15.28	3	191	194.639	-0.262593
13.504	0.242285	0.237254		18.496	0.151604		15.296	3	202	193.661	0.58527
13.52	0.244404	0.237139		18.512	1.02599		15.312	2	196	192.659	0.238011
13.536	0.23917	0.237025		18.528	0.00304713		15.328	1	206	191.633	0.998557
13.552	0.227132	0.236911		18.544	1.06287		15.344	1	191	190.613	0.0279585
13.568	0.234905	0.236796		18.56	-0.107649		15.36	0	183	189.568	-0.484181
13.584	0.245204	0.236682		18.576	0.218874		15.376	2	203	188.588	1.00907
13.6	0.240811	0.236568		18.592	0.351952		15.392	5	181	187.701	-0.496728
13.616	0.241175	0.236454		18.608	-0.0264965		15.408	2	179	186.731	-0.576227
13.632	0.239367	0.23634		18.624	0.341065		15.424	3	232	185.795	3.02697
13.648	0.236065	0.236226		18.64	-0.93789		15.44	5	233	184.924	3.14285
13.664	0.237834	0.236113		18.656	-0.0348948		15.456	1	197	183.938	0.928244
13.68	0.236479	0.235999		18.672	1.72597		15.472	1	201	182.958	1.2694
13.696	0.229668	0.235885		18.688	-0.214656		15.488	1	182	181.984	0.00121321
13.712	0.232089	0.235771		18.704	-0.181985		15.504	1	177	181.014	-0.300854
13.728	0.232719	0.235658		18.72	0.31376		15.52	1	190	180.049	0.720006
13.744	0.232444	0.235544		18.736	-0.5244		15.536	1	168	179.09	-0.853065
13.76	0.239185	0.235431		18.752	0.426748		15.552	1	191	178.135	0.92842
13.776	0.234397	0.235317		18.768	0.258096		15.568	0	198	177.157	1.47756
13.792	0.234592	0.235204		18.784	-0.102174		15.584	1	201	176.212	1.74406
13.808	0.236536	0.23509		18.8	-0.0959317		15.6	0	161	175.244	-1.11908
13.824	0.227035	0.234977		18.816	0.919307		15.616	2	191	174.339	1.2024
13.84	0.235378	0.234864		18.832	-0.298397		15.632	6	181	173.558	0.551672
13.856	0.222297	0.234751		18.848	0.60786		15.648	0	171	172.603	-0.122212
13.872	0.227655	0.234637		18.864	0.469896		15.664	1	181	171.683	0.690648
13.888	0.223149	0.234524		18.88	-0.558412		15.68	3	199	170.827	1.99217
13.904	0.230447	0.234411		18.896	0.3574		15.696	1	181	169.916	0.821619
13.92	0.239235	0.234298		18.912	0.631536		15.712	2	182	169.039	0.958077
13.936	0.234291	0.234185		18.928	-0.565445		15.728	2	198	168.168	2.11476
13.952	0.241756	0.234073		18.944	0.0751483		15.744	0	172	167.241	0.361793
13.968	0.23419	0.23396		18.96	0.293316		15.76	0	170	166.32	0.281418
13.984	0.241108	0.233847		18.976	-0.89395		15.776	1	191	165.433	1.84514
14	0.220063	0.233734		18.992	-0.382263		15.792	1	175	164.551	0.78764
14.016	0.243404	0.233622		19.008	-0.502034		15.808	1	184	163.673	1.49446
14.032	0.254872	0.233509		19.024	0.270696		15.824	1	179	162.8	1.20746
14.048	0.22097	0.233396		19.04	0.895803		15.84	5	171	162.05	0.682422
14.064	0.219427	0.233284		19.056	-1.36958		15.856	0	175	161.156	1.04352
14.08	0.230208	0.233172		19.072	-0.377614		15.872	2	175	160.326	1.10609
14.096	0.235008	0.233059		19.088	-1.05475		15.888	1	170	159.471	0.80519
14.112	0.216575	0.232947		19.104	0.0893417		15.904	0	147	158.59	-0.952729
14.128	0.239338	0.232835		19.12	0.380958		15.92	2	166	157.774	0.636555
14.144	0.227428	0.232722		19.136	0.132464		15.936	1	174	156.932	1.29021
14.16	0.219672	0.23261		19.152	0.618024		15.952	1	166	156.095	0.766491
14.176	0.249614	0.232498		19.168	0.204135		15.968	1	176	155.262	1.55878
14.192	0.220292	0.232386		19.184	-0.167353		15.984	3	176	154.492	1.61661
14.208	0.226808	0.232274		19.2	0.137641		16	0	168	153.638	1.10474
14.224	0.221726	0.232162		19.216	-0.738185		16.016	3	160	152.878	0.561326
14.24	0.229662	0.23205		19.232	-0.643566		16.032	2	151	152.091	-0.0885084
14.256	0.224631	0.231938		19.248	0.464792		16.048	2	147	151.309	-0.354197
14.272	0.23601	0.231827		19.264	0.995509		16.064	2	170	150.531	1.48884
14.288	0.229255	0.231715		19.28	1.22083		16.08	1	161	149.727	0.885661
14.304	0.225464	0.231603		19.296	-1.13112		16.096	0	156	148.899	0.56676
14.32	0.223412	0.231491		19.312	-0.673133		16.112	4	179	148.192	2.29627
14.336	0.235865	0.23138		19.328	0.268162		16.128	2	161	147.431	1.06611
14.352	0.235792	0.231268		19.344	-0.0822374		16.144	1	165	146.644	1.42474
14.368	0.219038	0.231157		19.36	-0.334695		16.16	0	150	145.831	0.339271
14.384	0.23234	0.231046		19.376	-0.595685		16.176	2	159	145.082	1.10033
14.4	0.23398	0.230934		19.392	0.843653		16.192	2	171	144.337	2.03306
14.416	0.24025	0.230823		19.408	-0.244651		16.208	1	126	143.566	-1.55872
14.432	0.230531	0.230712		19.424	-0.414895		16.224	1	131	142.799	-1.02698
14.448	0.244321	0.2306		19.44	-1.01983		16.24	2	157	142.066	1.18809
14.464	0.224975	0.230489		19.456	0.697348		16.256	5	166	141.425	1.90164
14.48	0.232805	0.230378		19.472	0.557543		16.272	0	145	140.64	0.360803
14.496	0.224912	0.230267		19.488	0.61123		16.288	2	141	139.919	0.0907419
14.512	0.210455	0.230156		19.504	-0.54295		16.304	0	136	139.142	-0.268409
14.528	0.230284	0.230045		19.52	0.441074		16.32	3	155	138.457	1.32447
14.544	0.227481	0.229934		19.536	0.246542		16.336	1	144	137.718	0.52172
14.56	0.219525	0.229824		19.552	0.628544		16.352	2	137	137.011	-0.000968336
14.576	0.227594	0.229713		19.568	-0.76097		16.368	2	160	136.309	1.86713
14.592	0.22742	0.229602		19.584	-0.990769		16.384	2	152	135.61	1.32505
14.608	0.243196	0.229491		19.6	-0.147442		16.4	1	153	134.885	1.45973
14.624	0.234146	0.229381		19.616	-0.308365		16.416	0	144	134.135	0.819258
14.64	0.218596	0.22927		19.632	-0.198531		16.432	0	139	133.388	0.474271
14.656	0.232687	0.22916		19.648	0.0276723		16.448	0	155	132.646	1.78977
14.672	0.234355	0.229049		19.664	-1.61885		16.464	1	154	131.937	1.77216
14.688	0.220252	0.228939		19.68	0.00741239		16.48	1	163	131.231	2.48071
14.704	0.241539	0.228829		19.696	-0.760261		16.496	2	132	130.559	0.124913
14.72	0.231665	0.228718		19.712	-0.268752		16.512	0	131	129.832	0.101675
14.736	0.230979	0.228608		19.728	0.617896		16.528	2	132	129.167	0.245633
14.752	0.225967	0.228498		19.744	0.0551742		16.544	0	139	128.447	0.891893
14.768	0.225708	0.228388		19.76	-0.234168		16.56	1	137	127.76	0.786551
14.784	0.234823	0.228278		19.776	0.0747172		16.576	3	123	127.136	-0.371424
14.8	0.233282	0.228168		19.792	-1.02965		16.592	0	147	126.426	1.69113
14.816	0.238965	0.228058		19.808	0.810091		16.608	1	149	125.75	1.89833
14.832	0.218589	0.227948		19.824	0.340708		16.624	2	125	125.107	-0.00955346
14.848	0.239389	0.227838		19.84	0.296998		16.64	0	124	124.408	-0.0365326
14.864	0.232713	0.227728		19.856	0.169217		16.656	1	116	123.743	-0.715832
14.88	0.219731	0.227618		19.872	0.328638		16.672	3	133	123.14	0.851772
14.896	0.204998	0.227509		19.888	-0.375754		16.688	2	121	122.511	-0.136777
14.912	0.227909	0.227399		19.904	0.408469		16.704	4	120	121.944	-0.176721
14.928	0.2608	0.227289		19.92	-0.154144		16.72	1	136	121.291	1.25664
14.944	0.233685	0.22718		19.936	0.505887		16.736	1	113	120.642	-0.715772
14.96	0.23155	0.22707		19.952	0.163832		16.752	2	117	120.026	-0.278591
14.976	0.221301	0.226961		19.968	0.695671		16.768	3	136	119.443	1.41456
14.992	0.221141	0.226851		19.984	0.0350509		16.784	3	156	118.863	2.96387
15.008	0.223273	0.226742		20	-1.01416		16.8	3	119	118.286	0.065203
15.024	0.245362	0.226633		20.016	0.0256595		16.816	2	134	117.682	1.40442
15.04	0.216249	0.226524		20.032	0.867016		16.832	3	125	117.111	0.702787
15.056	0.22669	0.226414		20.048	-0.34337		16.848	2	132	116.514	1.34282
15.072	0.22739	0.226305		20.064	-0.478039		16.864	1	132	115.89	1.39691
15.088	0.232855	0.226196		20.08	0.640861		16.88	1	114	115.269	-0.118378
15.104	0.207431	0.226087		20.096	0.150509		16.896	0	151	114.623	2.95059
15.12	0.225826	0.225978		20.112	0.142786		16.912	0	120	113.979	0.547342
15.136	0.223437	0.225869		20.128	-0.255374		16.928	1	133	113.369	1.69588
15.152	0.241186	0.22576		20.144	0.476517		16.944	0	124	112.732	1.00784
15.168	0.226158	0.225652		20.16	0.9866		16.96	0	118	112.099	0.54098
15.184	0.238092	0.225543		20.176	-0.511207		16.976	1	109	111.498	-0.238184
15.2	0.227835	0.225434		20.192	-0.341067		16.992	2	123	110.93	1.08389
15.216	0.195803	0.225326		20.208	-0.870618		17.008	1	135	110.336	2.11492
15.232	0.229598	0.225217		20.224	0.186629		17.024	1	125	109.745	1.35904
15.248	0.231492	0.225108		20.24	-0.38402		17.04	0	117	109.127	0.724753
15.264	0.233468	0.225		20.256	0.254611		17.056	1	125	108.542	1.46616
15.28	0.250868	0.224891		20.272	0.562678		17.072	1	103	107.961	-0.486432
15.296	0.21937	0.224783		20.288	-0.7524		17.088	2	104	107.412	-0.332935
15.312	0.230063	0.224675		20.304	1.3421		17.104	2	114	106.865	0.665306
15.328	0.219029	0.224566		20.32	0.351351		17.12	1	124	106.293	1.5838
15.344	0.225498	0.224458		20.336	0.715206		17.136	6	109	105.871	0.298384
15.36	0.225975	0.22435		20.352	-0.420163		17.152	2	113	105.332	0.718129
15.376	0.229793	0.224242		20.368	-0.109005		17.168	1	94	104.768	-1.10475
15.392	0.220392	0.224134		20.384	0.0232206		17.184	1	129	104.206	2.17458
15.408	0.232689	0.224026		20.4	-0.879168		17.2	3	107	103.706	0.31694
15.424	0.256697	0.223918		20.416	-0.523202		17.216	2	107	103.18	0.367612
15.44	0.235454	0.22381		20.432	0.271328		17.232	0	120	102.597	1.58212
15.456	0.224224	0.223702		20.448	0.298205		17.248	3	141	102.106	3.26395
15.472	0.21323	0.223594		20.464	-0.576453		17.264	0	107	101.528	0.526519
15.488	0.219458	0.223486		20.48	-0.178333		17.28	2	104	101.013	0.291486
15.504	0.226321	0.223379		20.496	-0.185486		17.296	1	117	100.471	1.5216
15.52	0.224502	0.223271		20.512	0.444426		17.312	2	111	99.9617	1.04302
15.536	0.213341	0.223163		20.528	-0.390222		17.328	2	106	99.4549	0.632741
15.552	0.213399	0.223056		20.544	-0.0166937		17.344	3	97	98.9803	-0.20004
15.568	0.238408	0.222948		20.56	-0.0482711		17.36	1	115	98.4491	1.53671
15.584	0.197909	0.222841		20.576	-1.48263		17.376	1	100	97.9207	0.206898
15.6	0.23753	0.222734		20.592	0.348998		17.392	2	93	97.4247	-0.456369
15.616	0.216955	0.222626		20.608	-0.0672867		17.408	2	116	96.9312	1.76291
15.632	0.216423	0.222519		20.624	-0.0283422		17.424	1	108	96.4109	1.11004
15.648	0.218805	0.222412		20.64	0.0626785		17.44	2	117	95.9228	1.94031
15.664	0.22003	0.222304		20.656	1.63185		17.456	1	108	95.4077	1.20612
15.68	0.228306	0.222197		20.672	0.347811		17.472	2	109	94.925	1.342
15.696	0.228856	0.22209		20.688	-0.270215		17.488	2	100	94.4448	0.552766
15.712	0.220273	0.221983		20.704	-0.243284		17.504	0	88	93.908	-0.626243
15.728	0.234226	0.221876		20.72	0.895933		17.52	3	112	93.4627	1.74384
15.744	0.235242	0.221769		20.736	0.619275		17.536	1	105	92.9606	1.16937
15.76	0.237702	0.221662		20.752	-0.860718		17.552	2	93	92.4908	0.0525206
15.776	0.221556	0.221556		20.768	0.113563		17.568	3	95	92.053	0.300777
15.792	0.226996	0.221449		20.784	0.289475		17.584	1	110	91.5584	1.7504
15.808	0.214435	0.221342		20.8	-0.418109		17.6	2	95	91.096	0.398454
15.824	0.220229	0.221235		20.816	0.631312		17.616	2	100	90.636	0.931755
15.84	0.215386	0.221129		20.832	0.19172		17.632	1	77	90.1489	-1.48882
15.856	0.224843	0.221022		20.848	1.16284		17.648	2	110	89.6939	1.92737
15.872	0.219587	0.220916		20.864	1.02677		17.664	1	79	89.2117	-1.14171
15.888	0.211327	0.220809		20.88	0.0346879		17.68	1	91	88.7321	0.236441
15.904	0.207159	0.220703		20.896	0.0941969		17.696	2	95	88.2846	0.685384
15.92	0.216116	0.220596		20.912	-1.20913		17.712	3	90	87.8691	0.223382
15.936	0.222283	0.22049		20.928	-0.0247144		17.728	2	104	87.4261	1.61744
15.952	0.229938	0.220384		20.944	-0.499301		17.744	3	101	87.0151	1.38471
15.968	0.226245	0.220278		20.96	1.10696		17.76	1	94	86.5471	0.764651
15.984	0.218571	0.220171		20.976	-0.178633		17.776	1	92	86.0816	0.613712
16	0.221446	0.220065		20.992	0.225574		17.792	1	95	85.6185	0.957493
16.016	0.235284	0.219959		21.008	0.144684		17.808	1	88	85.1579	0.301261
16.032	0.230061	0.219853		21.024	0.358457		17.824	0	92	84.6702	0.760069
16.048	0.222695	0.219747		21.04	0.900099		17.84	1	90	84.2146	0.606479
16.064	0.210286	0.219641		21.056	0.612864		17.856	0	92	83.7318	0.857373
16.08	0.226937	0.219535		21.072	-0.316803		17.872	1	79	83.2811	-0.478647
16.096	0.202344	0.21943		21.088	0.841202		17.888	1	87	82.8329	0.444217
16.112	0.215323	0.219324		21.104	-1.52458		17.904	1	86	82.387	0.387356
16.128	0.211992	0.219218		21.12	0.417581		17.92	0	82	81.9139	0.00945369
16.144	0.224968	0.219113		21.136	0.338165		17.936	1	92	81.4728	1.09162
16.16	0.216441	0.219007		21.152	0.621529		17.952	4	91	81.1228	1.02977
16.176	0.208166	0.218901		21.168	0.624071		17.968	2	64	80.7155	-2.0733
16.192	0.227195	0.218796		21.184	-0.0407691		17.984	0	97	80.2512	1.69188
16.208	0.238723	0.21869		21.2	0.2803		18	2	88	79.8485	0.864053
16.224	0.238856	0.218585		21.216	0.000362972		18.016	1	63	79.4184	-2.0523
16.24	0.229481	0.21848		21.232	-0.0135163		18.032	0	92	78.961	1.35208
16.256	0.225169	0.218374		21.248	0.182914		18.048	2	83	78.5651	0.483887
16.272	0.215446	0.218269		21.264	-0.593389		18.064	1	92	78.1417	1.43703
16.288	0.229106	0.218164		21.28	0.435951		18.08	1	97	77.7206	1.94751
16.304	0.229225	0.218059		21.296	0.23279		18.096	2	70	77.3313	-0.870066
16.32	0.214135	0.217954		21.312	0.448524		18.112	1	76	76.9145	-0.104213
16.336	0.230619	0.217849		21.328	-1.05278		18.128	2	77	76.5294	0.0532849
16.352	0.201334	0.217744		21.344	-0.837124		18.144	0	97	76.0872	2.11251
16.368	0.215797	0.217639		21.36	-0.952586		18.16	0	82	75.6474	0.697287
16.384	0.211726	0.217534		21.376	0.687926		18.176	2	81	75.269	0.632879
16.4	0.207737	0.217429		21.392	0.563679		18.192	1	60	74.8631	-1.90302
16.416	0.220335	0.217324		21.408	-0.149167		18.208	2	100	74.4889	2.53845
16.432	0.200621	0.217219		21.424	-0.156117		18.224	1	75	74.087	0.104723
16.448	0.199639	0.217115		21.44	0.35445		18.24	3	92	73.7465	1.8928
16.464	0.227791	0.21701		21.456	-0.0629133		18.256	2	90	73.3781	1.74244
16.48	0.212914	0.216905		21.472	0.429544		18.272	0	74	72.9526	0.12094
16.496	0.205049	0.216801		21.488	-0.00766817		18.288	2	93	72.5885	2.10529
16.512	0.209787	0.216696		21.504	1.98787		18.304	2	76	72.2263	0.430055
16.528	0.23159	0.216592		21.52	0.653527		18.32	1	68	71.8364	-0.46185
16.544	0.21698	0.216488		21.536	-1.47792		18.336	2	78	71.4782	0.733763
16.56	0.213021	0.216383		21.552	0.265948		18.352	1	81	71.0923	1.09413
16.576	0.214636	0.216279		21.568	-0.769367		18.368	2	75	70.7379	0.488891
16.592	0.206509	0.216175		21.584	0.26844		18.384	2	83	70.3855	1.37635
16.608	0.189793	0.216071		21.6	0.15709		18.4	1	74	70.0054	0.46126
16.624	0.22335	0.215966		21.616	1.69053		18.416	2	88	69.6568	1.94438
16.64	0.184212	0.215862		21.632	-0.754137		18.432	2	88	69.3101	1.98113
16.656	0.231058	0.215758		21.648	-1.25511		18.448	3	79	68.9947	1.11862
16.672	0.205914	0.215654		21.664	-0.0157412		18.464	0	82	68.5924	1.47168
16.688	0.217447	0.21555		21.68	-0.0559403		18.48	2	81	68.2513	1.40786
16.704	0.207202	0.215446		21.696	-0.845094		18.496	1	67	67.8824	-0.107008
16.72	0.189896	0.215343		21.712	-0.897378		18.512	1	78	67.5155	1.1796
16.736	0.215362	0.215239		21.728	0.413768		18.528	1	78	67.1505	1.22066
16.752	0.205648	0.215135		21.744	0.381627		18.544	2	68	66.817	0.142413
16.768	0.211139	0.215031		21.76	0.854052		18.56	1	76	66.4557	1.08767
16.784	0.21581	0.214928		21.776	-0.998339		18.576	0	65	66.0668	-0.131313
16.8	0.219057	0.214824		21.792	0.6282		18.592	1	70	65.7095	0.509193
16.816	0.223578	0.214721		21.808	0.974983		18.608	2	77	65.3836	1.3153
16.832	0.199178	0.214617		21.824	0.515247		18.624	3	75	65.089	1.13687
16.848	0.204613	0.214514		21.84	-0.0321808		18.64	0	66	64.7073	0.157931
16.864	0.212391	0.21441		21.856	1.46138		18.656	0	64	64.3276	-0.0406302
16.88	0.206922	0.214307		21.872	0.77514		18.672	2	85	64.009	2.26352
16.896	0.208254	0.214204		21.888	-0.0389608		18.688	2	80	63.6921	1.81199
16.912	0.212587	0.2141		21.904	1.14629		18.704	1	61	63.3473	-0.298111
16.928	0.223188	0.213997		21.92	0.223222		18.72	2	67	63.0339	0.480957
16.944	0.213465	0.213894		21.936	-0.848523		18.736	0	71	62.6631	0.982518
16.96	0.194225	0.213791		21.952	-0.182888		18.752	2	81	62.3533	2.05919
16.976	0.191914	0.213688		21.968	0.100082		18.768	0	58	61.986	-0.518934
16.992	0.226501	0.213585		21.984	1.36456		18.784	0	77	61.6207	1.74137
17.008	0.228364	0.213482		22	-1.07953		18.8	2	70	61.3164	1.03055
17.024	0.227072	0.213379		22.016	0.443331		18.816	0	68	60.9546	0.848166
17.04	0.207017	0.213276		22.032	0.552642		18.832	0	56	60.5947	-0.608586
17.056	0.227322	0.213174		22.048	1.33185		18.848	2	67	60.2959	0.812995
17.072	0.215186	0.213071		22.064	0.492258		18.864	2	67	59.9986	0.849045
17.088	0.205868	0.212968		22.08	0.0125863		18.88	2	66	59.7029	0.769314
17.104	0.227091	0.212865		22.096	0.635375		18.896	1	61	59.3792	0.205844
17.12	0.196917	0.212763		22.112	0.775254		18.912	0	52	59.0276	-0.965318
17.136	0.214742	0.21266		22.128	0.0379649		18.928	1	76	58.7075	1.97067
17.152	0.211581	0.212558		22.144	1.47821		18.944	4	46	58.4777	-1.82006
17.168	0.244747	0.212455		22.16	0.372667		18.96	0	60	58.1309	0.23931
17.184	0.201989	0.212353		22.176	0.176809		18.976	1	74	57.8155	1.86882
17.2	0.202292	0.212251		22.192	0.78966		18.992	2	43	57.5314	-2.19068
17.216	0.220876	0.212148		22.208	0.967576		19.008	3	68	57.2782	1.29075
17.232	0.198723	0.212046		22.224	-0.660943		19.024	1	58	56.9674	0.13444
17.248	0.218397	0.211944		22.24	0.502574		19.04	1	66	56.6581	1.1413
17.264	0.19889	0.211842		22.256	0.348269		19.056	3	54	56.4096	-0.324911
17.28	0.231857	0.21174		22.272	-0.087114		19.072	0	58	56.0737	0.250779
17.296	0.204696	0.211638		22.288	-0.331173		19.088	1	66	55.7692	1.24989
17.312	0.22581	0.211536		22.304	0.277218		19.104	1	70	55.4663	1.72484
17.328	0.193717	0.211434		22.32	-0.21115		19.12	3	73	55.2241	2.06641
17.344	0.217787	0.211332		22.336	-0.234468		19.136	2	59	54.9536	0.522389
17.36	0.204929	0.21123		22.352	0.356318		19.152	0	51	54.6254	-0.502754
17.376	0.216661	0.211128		22.368	0.783039		19.168	1	64	54.3285	1.1996
17.392	0.234403	0.211026		22.384	-0.911647		19.184	0	77	54.0036	2.60382
17.408	0.226102	0.210925		22.4	0.511396		19.2	1	52	53.71	-0.234893
17.424	0.213224	0.210823		22.416	0.526756		19.216	2	53	53.4476	-0.0609057
17.44	0.206442	0.210721		22.432	0.482288		19.232	3	59	53.216	0.746707
17.456	0.204367	0.21062		22.448	-1.44468		19.248	2	58	52.9562	0.656652
17.472	0.215485	0.210518		22.464	0.0916172		19.264	1	52	52.6681	-0.0917697
17.488	0.208776	0.210417		22.48	0.6003		19.28	2	55	52.4111	0.345954
17.504	0.201192	0.210315		22.496	-0.276425		19.296	0	47	52.0964	-0.735597
17.52	0.207883	0.210214		22.512	-0.0877926		19.312	1	53	51.8128	0.161552
17.536	0.220949	0.210113		22.528	-0.644769		19.328	1	61	51.5308	1.20259
17.552	0.211132	0.210011		22.544	-0.216038		19.344	0	63	51.2207	1.47241
17.568	0.230803	0.20991		22.56	-0.690543		19.36	5	48	51.0601	-0.437154
17.584	0.191503	0.209809		22.576	-0.778979		19.376	1	63	50.782	1.52725
17.6	0.195077	0.209708		22.592	1.32537		19.392	2	45	50.535	-0.816093
17.616	0.187955	0.209607		22.608	0.842196		19.408	2	69	50.2893	2.23636
17.632	0.214556	0.209506		22.624	-0.560487		19.424	2	57	50.0449	0.91325
17.648	0.218457	0.209405		22.64	0.742632		19.44	1	66	49.7722	1.98254
17.664	0.230223	0.209304		22.656	-0.00390424		19.456	3	55	49.5601	0.726938
17.68	0.219047	0.209203		22.672	0.608288		19.472	0	46	49.2604	-0.475579
17.696	0.206123	0.209102		22.688	-0.22455		19.488	1	56	48.9919	0.928251
17.712	0.223502	0.209001		22.704	0.500707		19.504	3	75	48.7839	3.0072
17.728	0.20787	0.208901		22.72	0.712695		19.52	1	53	48.5178	0.609944
17.744	0.210678	0.2088		22.736	0.672476		19.536	0	50	48.2237	0.248737
17.76	0.204275	0.208699		22.752	-0.165882		19.552	3	47	48.0197	-0.147185
17.776	0.205994	0.208599		22.768	-0.382807		19.568	0	62	47.7282	1.79808
17.792	0.228911	0.208498		22.784	0.238076		19.584	3	51	47.5269	0.481638
17.808	0.236783	0.208398		22.8	0.608081		19.6	0	44	47.2379	-0.482679
17.824	0.207938	0.208297		22.816	0.733698		19.616	2	59	47.0096	1.54795
17.84	0.200878	0.208197		22.832	0.277976		19.632	1	50	46.753	0.454675
17.856	0.196865	0.208097		22.848	0.0867084		19.648	0	45	46.4681	-0.216461
17.872	0.189597	0.207996		22.864	-0.435082		19.664	2	62	46.2439	1.98508
17.888	0.21148	0.207896		22.88	0.271996		19.68	0	46	45.9617	0.00558465
17.904	0.219859	0.207796		22.896	0.275479		19.696	2	49	45.7402	0.461011
17.92	0.211034	0.207696		22.912	0.982002		19.712	1	55	45.4902	1.2708
17.936	0.228381	0.207596		22.928	0.136416		19.728	4	44	45.3303	-0.198308
17.952	0.229712	0.207496		22.944	0.297573		19.744	1	49	45.0825	0.554017
17.968	0.209694	0.207396		22.96	-1.5169		19.76	2	48	44.8656	0.447771
17.984	0.19536	0.207296		22.976	0.703323		19.776	1	48	44.6203	0.482817
18	0.218138	0.207196		22.992	-0.310297		19.792	1	47	44.3763	0.378705
18.016	0.196144	0.207096		23.008	-1.48619		19.808	2	54	44.1631	1.32641
18.032	0.235079	0.206996		23.024	-0.975438		19.824	2	50	43.951	0.847025
18.048	0.209126	0.206896		23.04	-0.231795		19.84	4	54	43.7992	1.37547
18.064	0.221737	0.206797		23.056	-1.56029		19.856	1	44	43.5595	0.0656599
18.08	0.179902	0.206697		23.072	0.426043		19.872	3	50	43.3802	0.926951
18.096	0.205741	0.206597		23.088	0.312903		19.888	3	50	43.2019	0.951925
18.112	0.191302	0.206498		23.104	-0.00615058		19.904	3	44	43.0245	0.14542
18.128	0.188459	0.206398		23.12	-0.480393		19.92	1	56	42.7889	1.74985
18.144	0.187621	0.206299		23.136	0.547157		19.936	2	52	42.5841	1.29337
18.16	0.220203	0.206199		23.152	-0.792928		19.952	2	48	42.3804	0.8028
18.176	0.215297	0.2061		23.168	-0.816677		19.968	1	49	42.1482	0.968991
18.192	0.190317	0.206001		23.184	-0.418148		19.984	1	51	41.9172	1.25955
18.208	0.203655	0.205901		23.2	0.593932		20	1	52	41.6875	1.41653
18.224	0.193405	0.205802		23.216	1.25295		20.016	1	40	41.459	-0.22785
18.24	0.205583	0.205703		23.232	0.698789		20.032	2	47	41.2612	0.828326
18.256	0.207617	0.205604		23.248	0.0125831		20.048	3	43	41.094	0.287335
18.272	0.234069	0.205505		23.264	0.130163		20.064	3	36	40.9278	-0.810119
18.288	0.213085	0.205406		23.28	0.991584		20.08	1	45	40.7032	0.633522
18.304	0.181541	0.205307		23.296	-0.0928966		20.096	1	42	40.4799	0.231812
18.32	0.189359	0.205208		23.312	0.164697		20.112	0	43	40.2282	0.417866
18.336	0.217024	0.205109		23.328	-0.526312		20.128	0	41	39.9778	0.157729
18.352	0.189259	0.20501		23.344	0.596654		20.144	2	47	39.7879	1.04098
18.368	0.216857	0.204911		23.36	0.215703		20.16	1	47	39.5694	1.07252
18.384	0.195957	0.204812		23.376	-1.00848		20.176	2	25	39.3816	-2.82046
18.4	0.255422	0.204714		23.392	0.505321		20.192	0	48	39.1357	1.26633
18.416	0.198951	0.204615		23.408	-0.43631		20.208	2	47	38.9502	1.16189
18.432	0.217916	0.204516		23.424	-0.723692		20.224	0	47	38.7065	1.19706
18.448	0.232298	0.204418		23.44	-1.04275		20.24	2	40	38.5233	0.23062
18.464	0.220809	0.204319		23.456	-0.698215		20.256	4	39	38.4002	0.0948387
18.48	0.176541	0.204221		23.472	0.889805		20.272	3	52	38.2481	1.88896
18.496	0.207697	0.204122		23.488	-0.0207521		20.288	2	31	38.0673	-1.24934
18.512	0.228814	0.204024		23.504	0.252726		20.304	2	51	37.8875	1.81838
18.528	0.203996	0.203926		23.52	-0.684251		20.32	3	46	37.7382	1.20511
18.544	0.229375	0.203827		23.536	0.383366		20.336	0	40	37.5009	0.390288
18.56	0.201204	0.203729		23.552	-0.0660899		20.352	3	40	37.3536	0.413291
18.576	0.208843	0.203631		23.568	-0.627229		20.368	3	45	37.2071	1.149
18.592	0.21189	0.203533		23.584	0.657417		20.384	3	53	37.0614	2.16897
18.608	0.202813	0.203435		23.6	0.316908		20.4	2	40	36.8869	0.48619
18.624	0.211527	0.203337		23.616	0.681094		20.416	2	41	36.7133	0.661459
18.64	0.181094	0.203239		23.632	-0.145243		20.432	3	34	36.5701	-0.434431
18.656	0.202308	0.203141		23.648	-1.0783		20.448	2	39	36.3982	0.411382
18.672	0.24531	0.203043		23.664	-1.02867		20.464	0	52	36.168	2.17469
18.688	0.197892	0.202945		23.68	0.057106		20.48	3	36	36.0278	-0.00456863
18.704	0.198535	0.202847		23.696	0.20795		20.496	0	33	35.7996	-0.480126
18.72	0.210477	0.202749		23.712	-0.220859		20.512	2	46	35.6317	1.51237
18.736	0.189979	0.202652		23.728	-0.112009		20.528	1	46	35.4352	1.54104
18.752	0.213063	0.202554		23.744	0.529287		20.544	0	40	35.2101	0.748055
18.768	0.208952	0.202456		23.76	-0.176359		20.56	2	35	35.0454	-0.00756015
18.784	0.199896	0.202359		23.776	0.466998		20.576	2	49	34.8815	1.99666
18.8	0.199886	0.202261		23.792	-0.14597		20.592	2	33	34.7185	-0.294714
18.816	0.224998	0.202164		23.808	-0.39139		20.608	1	47	34.5267	1.80036
18.832	0.194707	0.202066		23.824	-0.276564		20.624	2	51	34.3656	2.30678
18.848	0.217204	0.201969		23.84	0.219448		20.64	1	41	34.1758	1.053
18.864	0.214003	0.201871		23.856	-0.164427		20.656	2	33	34.0165	-0.174322
18.88	0.187938	0.201774		23.872	-0.206599		20.672	1	36	33.8285	0.357
18.896	0.210734	0.201677		23.888	1.36524		20.688	2	30	33.671	-0.659331
18.912	0.217398	0.20158		23.904	-0.897569		20.704	1	49	33.4848	2.19418
18.928	0.187455	0.201483		23.92	-0.940105		20.72	2	44	33.3292	1.59071
18.944	0.203282	0.201385		23.936	0.475922		20.736	2	42	33.1744	1.3459
18.96	0.208647	0.201288		23.952	-0.376176		20.752	1	27	32.9908	-1.13216
18.976	0.179178	0.201191		23.968	0.165698		20.768	1	41	32.8082	1.26402
18.992	0.191472	0.201094		23.984	1.19664		20.784	1	29	32.6266	-0.662121
19.008	0.188765	0.200997		24	-0.232182		20.8	0	38	32.4164	0.894099
19.024	0.207718	0.200901		24.016	-0.0850205		20.816	3	29	32.2959	-0.601751
19.04	0.22386	0.200804		24.032	-0.106218		20.832	2	37	32.1466	0.78733
19.056	0.167197	0.200707		24.048	1.12654		20.848	0	31	31.9389	-0.165971
19.072	0.190882	0.20061		24.064	0.16139		20.864	1	33	31.7618	0.212343
19.088	0.173903	0.200514		24.08	0.340443		20.88	1	37	31.5857	0.878309
19.104	0.202714	0.200417		24.096	0.705962		20.896	3	23	31.4697	-1.72887
19.12	0.210125	0.20032		24.112	-0.475262		20.912	0	37	31.2656	0.930246
19.136	0.203652	0.200224		24.128	-0.839463		20.928	1	33	31.0921	0.327202
19.152	0.216221	0.200127		24.144	-0.819862		20.944	1	29	30.9195	-0.350459
19.168	0.2054	0.200031		24.16	-0.804403		20.96	1	24	30.7479	-1.34958
19.184	0.195548	0.199934		24.176	-0.888274		20.976	3	27	30.6363	-0.687192
19.2	0.203479	0.199838		24.192	0.294268		20.992	0	36	30.4366	0.914624
19.216	0.180714	0.199742		24.208	-0.0119746		21.008	1	29	30.2675	-0.231406
19.232	0.182733	0.199645		24.224	-0.428935		21.024	4	44	30.188	2.05898
19.248	0.21189	0.199549		24.24	-0.858578		21.04	2	36	30.0497	0.978218
19.264	0.225631	0.199453		24.256	-0.113628		21.056	1	47	29.8827	2.47067
19.28	0.231924	0.199357		24.272	-0.292035		21.072	1	30	29.7165	0.0509173
19.296	0.170314	0.199261		24.288	0.694224		21.088	3	29	29.6103	-0.111432
19.312	0.181364	0.199165		24.304	0.850465		21.104	1	32	29.4456	0.444663
19.328	0.206107	0.199069		24.32	0.0538444		21.12	0	31	29.2522	0.308974
19.344	0.196816	0.198973		24.336	-0.129249		21.136	1	26	29.0893	-0.594543
19.36	0.18988	0.198877		24.352	0.45875		21.152	2	28	28.9569	-0.177696
19.376	0.183127	0.198781		24.368	0.0262819		21.168	1	26	28.7956	-0.538021
19.392	0.221313	0.198685		24.384	0.252446		21.184	2	30	28.6648	0.239813
19.408	0.191908	0.19859		24.4	0.569681		21.2	3	29	28.5642	0.079572
19.424	0.187168	0.198494		24.416	0.61303		21.216	2	28	28.4345	-0.0806891
19.44	0.17132	0.198398		24.432	-0.0513483		21.232	1	35	28.276	1.12067
19.456	0.218115	0.198303		24.448	-0.687254		21.248	5	35	28.2366	1.12724
19.472	0.213636	0.198207		24.464	0.934535		21.264	2	32	28.1087	0.677394
19.488	0.215288	0.198111		24.48	0.48151		21.28	1	31	27.9519	0.538839
19.504	0.183342	0.198016		24.496	-0.839449		21.296	2	37	27.8255	1.48831
19.52	0.209939	0.197921		24.512	-0.740227		21.312	2	22	27.6997	-1.18847
19.536	0.204595	0.197825		24.528	1.18014		21.328	3	28	27.6042	0.0734968
19.552	0.215005	0.19773		24.544	0.0502239		21.344	1	39	27.4501	1.8262
19.568	0.176756	0.197635		24.56	0.33231		21.36	2	32	27.3263	0.813584
19.584	0.170991	0.197539		24.576	-0.58123		21.376	3	30	27.2328	0.497008
19.6	0.193366	0.197444		24.592	0.666578		21.392	3	36	27.1397	1.45662
19.616	0.18885	0.197349		24.608	-0.352141		21.408	5	27	27.1063	-0.0200908
19.632	0.191694	0.197254		24.624	0.115545		21.424	2	27	26.9844	0.00295381
19.648	0.197934	0.197159		24.64	0.673124		21.44	1	27	26.8335	0.0314638
19.664	0.153071	0.197064		24.656	-0.817258		21.456	1	41	26.6834	2.20909
19.68	0.197173	0.196969		24.672	-0.263415		21.472	2	31	26.5637	0.784228
19.696	0.175998	0.196874		24.688	-1.03833		21.488	0	30	26.3855	0.649177
19.712	0.189132	0.196779		24.704	-0.412134		21.504	2	41	26.2674	2.27329
19.728	0.214201	0.196684		24.72	-0.32032		21.52	3	19	26.1795	-1.60538
19.744	0.19817	0.196589		24.736	0.000101997		21.536	0	29	26.0033	0.547123
19.76	0.189936	0.196494		24.752	0.403368		21.552	0	25	25.828	-0.162393
19.776	0.19848	0.1964		24.768	1.14294		21.568	1	28	25.6833	0.430202
19.792	0.167409	0.196305		24.784	-1.47227		21.584	0	29	25.5097	0.637231
19.808	0.219207	0.196211		24.8	0.165577		21.6	3	27	25.4258	0.297496
19.824	0.205969	0.196116		24.816	0.272433		21.616	2	28	25.3127	0.499012
19.84	0.204611	0.196021		24.832	-0.485739		21.632	0	30	25.1411	0.872677
19.856	0.20083	0.195927		24.848	-0.0358827		21.648	0	29	24.9705	0.735691
19.872	0.205305	0.195833		24.864	0.350897		21.664	1	47	24.8302	3.19993
19.888	0.184932	0.195738		24.88	1.19433		21.68	3	27	24.7499	0.425232
19.904	0.207605	0.195644		24.896	0.173864		21.696	1	28	24.6108	0.629354
19.92	0.191092	0.195549		24.912	-1.35073		21.712	0	26	24.4429	0.299656
19.936	0.21033	0.195455		24.928	-0.732304		21.728	2	28	24.3351	0.680561
19.952	0.200173	0.195361		24.944	-0.132584		21.744	0	16	24.1686	-1.98119
19.968	0.215752	0.195267		24.96	-1.03994		21.76	1	38	24.0327	2.23657
19.984	0.19622	0.195173		24.976	-0.0063672		21.776	1	24	23.8974	0.0205227
20	0.166185	0.195079					21.792	4	27	23.8515	0.595005
20.016	0.195738	0.194985					21.808	2	30	23.7468	1.12311
20.032	0.221101	0.194891					21.824	1	31	23.613	1.30585
20.048	0.18479	0.194797					21.84	2	24	23.5095	0.0980923
20.064	0.180377	0.194703					21.856	1	28	23.377	0.858463
20.08	0.213902	0.194609					21.872	3	34	23.3044	1.80789
20.096	0.199021	0.194515					21.888	2	24	23.2025	0.159499
20.112	0.198712	0.194422					21.904	1	20	23.0716	-0.670283
20.128	0.186671	0.194328					21.92	3	18	23.0006	-1.14721
20.144	0.208583	0.194234					21.936	1	32	22.8707	1.5892
20.16	0.225412	0.194141					21.952	2	21	22.7712	-0.377617
20.176	0.17878	0.194047					21.968	0	28	22.613	1.00034
20.192	0.183806	0.193953					21.984	2	23	22.5148	0.0990387
20.208	0.167842	0.19386					22	0	25	22.358	0.518139
20.224	0.199379	0.193767					22.016	2	30	22.2611	1.38994
20.24	0.181977	0.193673					22.032	0	19	22.1057	-0.694449
20.256	0.201355	0.19358					22.048	2	21	22.0101	-0.215364
20.272	0.210773	0.193486					22.064	2	22	21.9151	0.017697
20.288	0.170711	0.193393					22.08	4	26	21.8797	0.792944
20.304	0.236514	0.1933					22.096	4	19	21.8445	-0.636059
20.32	0.204025	0.193207					22.112	2	28	21.7504	1.16052
20.336	0.215771	0.193114					22.128	1	32	21.6272	1.80568
20.352	0.180235	0.193021					22.144	3	18	21.5638	-0.817582
20.368	0.189642	0.192928					22.16	1	24	21.4415	0.511694
20.384	0.193556	0.192835					22.176	1	18	21.32	-0.761649
20.4	0.166087	0.192742					22.192	1	29	21.199	1.42426
20.416	0.176994	0.192649					22.208	3	20	21.1378	-0.248299
20.432	0.200819	0.192556					22.224	3	23	21.077	0.39253
20.448	0.201787	0.192463					22.24	1	17	20.9573	-0.932756
20.464	0.17466	0.19237					22.256	1	25	20.8383	0.816171
20.48	0.186676	0.192278					22.272	0	22	20.6904	0.273076
20.496	0.186458	0.192185					22.288	2	27	20.6023	1.20905
20.512	0.206742	0.192092					22.304	1	23	20.4852	0.513335
20.528	0.179627	0.192					22.32	0	24	20.3391	0.732182
20.544	0.191365	0.191907					22.336	3	21	20.2825	0.152979
20.56	0.190257	0.191815					22.352	2	28	20.1966	1.44906
20.576	0.146836	0.191722					22.368	3	27	20.1407	1.29629
20.592	0.202782	0.19163					22.384	2	19	20.0556	-0.23603
20.608	0.189418	0.191538					22.4	1	24	19.9413	0.81174
20.624	0.19052	0.191445					22.416	0	17	19.7981	-0.659514
20.64	0.193371	0.191353					22.432	1	31	19.6852	2.0002
20.656	0.246653	0.191261					22.448	1	22	19.5729	0.506088
20.672	0.202749	0.191169					22.464	0	19	19.4316	-0.0965117
20.688	0.182424	0.191076					22.48	4	22	19.4093	0.540189
20.704	0.183106	0.190984					22.496	1	25	19.2985	1.11816
20.72	0.220471	0.190892					22.512	2	18	19.2178	-0.279385
20.736	0.21164	0.1908					22.528	0	22	19.0784	0.609193
20.752	0.163031	0.190708					22.544	1	23	18.9693	0.822759
20.768	0.194303	0.190616					22.56	3	19	18.9199	0.0179043
20.784	0.199939	0.190525					22.576	3	20	18.8708	0.246411
20.8	0.176999	0.190433					22.592	2	26	18.7924	1.38711
20.816	0.211928	0.190341					22.608	0	29	18.6552	1.88869
20.832	0.196677	0.190249					22.624	1	21	18.5484	0.522691
20.848	0.230072	0.190157					22.64	4	21	18.5308	0.526444
20.864	0.225779	0.190066					22.656	3	25	18.4837	1.27795
20.88	0.191151	0.189974					22.672	0	22	18.3482	0.76146
20.896	0.193077	0.189883					22.688	3	26	18.3021	1.48147
20.912	0.1501	0.189791					22.704	2	19	18.2266	0.172931
20.928	0.188866	0.1897					22.72	2	18	18.1516	-0.0347796
20.944	0.172865	0.189608					22.736	0	15	18.0178	-0.754459
20.96	0.227607	0.189517					22.752	2	20	17.9439	0.448676
20.976	0.183561	0.189426					22.768	1	18	17.8408	0.0365211
20.992	0.19688	0.189334					22.784	2	24	17.7678	1.24644
21.008	0.194271	0.189243					22.8	3	10	17.7248	-2.32911
21.024	0.201429	0.189152					22.816	2	14	17.6524	-0.943044
21.04	0.221277	0.189061					22.832	0	25	17.5213	1.4667
21.056	0.210888	0.188969					22.848	1	17	17.4204	-0.0990892
21.072	0.177765	0.188878					22.864	4	18	17.4088	0.13564
21.088	0.219053	0.188787					22.88	1	19	17.3085	0.378235
21.104	0.135706	0.188696					22.896	0	27	17.1792	1.85596
21.12	0.203287	0.188605					22.912	4	17	17.1688	-0.0397879
21.136	0.200263	0.188515					22.928	4	20	17.1585	0.620068
21.152	0.210624	0.188424					22.944	0	17	17.03	-0.00706534
21.168	0.210624	0.188333					22.96	2	20	16.9613	0.663106
21.184	0.186825	0.188242					22.976	0	22	16.8338	1.07723
21.2	0.19817	0.188151					22.992	1	25	16.7366	1.62059
21.216	0.188073	0.188061					23.008	1	19	16.6398	0.52775
21.232	0.187487	0.18797					23.024	3	18	16.6027	0.320551
21.248	0.194573	0.187879					23.04	1	23	16.5067	1.32543
21.264	0.167928	0.187789					23.056	2	16	16.4408	-0.106907
21.28	0.203477	0.187698					23.072	1	26	16.3456	1.85798
21.296	0.195826	0.187608					23.088	1	16	16.251	-0.0608689
21.312	0.203287	0.187518					23.104	3	21	16.2159	1.01997
21.328	0.150478	0.187427					23.12	0	29	16.0924	2.35659
21.344	0.158113	0.187337					23.136	2	20	16.0286	0.86662
21.36	0.153408	0.187247					23.152	3	11	15.9948	-1.44187
21.376	0.211604	0.187156					23.168	1	23	15.902	1.44888
21.392	0.207204	0.187066					23.184	0	17	15.7801	0.287531
21.408	0.181686	0.186976					23.2	2	16	15.718	0.0683944
21.424	0.181214	0.186886					23.216	2	22	15.6562	1.32277
21.44	0.199711	0.186796					23.232	1	18	15.5652	0.558579
21.456	0.184387	0.186706					23.248	3	9	15.5338	-2.06617
21.472	0.202829	0.186616					23.264	1	16	15.4434	0.134987
21.488	0.186248	0.186526					23.28	4	18	15.4422	0.586792
21.504	0.264765	0.186436					23.296	4	17	15.441	0.36745
21.52	0.210969	0.186346					23.312	1	10	15.3512	-1.61344
21.536	0.134005	0.186256					23.328	2	27	15.2913	2.21273
21.552	0.196056	0.186166					23.344	1	25	15.2022	1.9215
21.568	0.157597	0.186077					23.36	2	15	15.1432	-0.0357954
21.584	0.196329	0.185987					23.376	2	23	15.0844	1.61576
21.6	0.19183	0.185897					23.392	0	20	14.9669	1.09832
21.616	0.252766	0.185808					23.408	3	16	14.9386	0.257419
21.632	0.157765	0.185718					23.424	1	13	14.8514	-0.49481
21.648	0.141225	0.185629					23.44	3	12	14.8238	-0.783174
21.664	0.184932	0.185539					23.456	5	18	14.8554	0.721418
21.68	0.183391	0.18545					23.472	0	24	14.7391	1.85219
21.696	0.154113	0.18536					23.488	2	12	14.6825	-0.74398
21.712	0.152351	0.185271					23.504	3	18	14.6557	0.767232
21.728	0.200692	0.185182					23.52	2	19	14.5995	0.983971
21.744	0.199419	0.185093					23.536	0	20	14.4846	1.20357
21.76	0.219646	0.185003					23.552	5	17	14.518	0.585017
21.776	0.148473	0.184914					23.568	0	16	14.4034	0.387229
21.792	0.209639	0.184825					23.584	2	14	14.3486	-0.0900033
21.808	0.222988	0.184736					23.6	1	17	14.2645	0.64477
21.824	0.204232	0.184647					23.616	0	21	14.1512	1.46016
21.84	0.183333	0.184558					23.632	0	21	14.0386	1.48417
21.856	0.242468	0.184469					23.648	1	16	13.9561	0.495708
21.872	0.21413	0.18438					23.664	1	16	13.8741	0.515604
21.888	0.18276	0.184291					23.68	2	14	13.8221	0.0459405
21.904	0.230081	0.184202					23.696	1	17	13.7407	0.768213
21.92	0.192741	0.184114					23.712	3	13	13.719	-0.192155
21.936	0.15105	0.184025					23.728	0	11	13.6086	-0.753047
21.952	0.176654	0.183936					23.744	0	16	13.4989	0.606613
21.968	0.187717	0.183848					23.76	1	13	13.4192	-0.112049
21.984	0.240561	0.183759					23.776	3	12	13.3992	-0.388063
22	0.14169	0.18367					23.792	1	14	13.3201	0.175553
22.016	0.20135	0.183582					23.808	1	14	13.2414	0.195866
22.032	0.206186	0.183493					23.824	1	15	13.1632	0.459212
22.048	0.240132	0.183405					23.84	0	16	13.0557	0.714087
22.064	0.203235	0.183317					23.856	1	13	12.9785	0.00575528
22.08	0.183746	0.183228					23.872	1	14	12.9016	0.283607
22.096	0.208396	0.18314					23.888	1	14	12.8251	0.30335
22.112	0.214818	0.183052					23.904	1	15	12.7491	0.562732
22.128	0.184496	0.182963					23.92	2	9	12.703	-1.17098
22.144	0.24651	0.182875					23.936	1	19	12.6276	1.42492
22.16	0.198278	0.182787					23.952	1	16	12.5525	0.83613
22.176	0.18979	0.182699					23.968	0	9	12.4484	-1.09047
22.192	0.215982	0.182611					23.984	1	19	12.3743	1.48155
22.208	0.222222	0.182523					24	0	16	12.2711	0.904403
22.224	0.155529	0.182435					24.016	0	14	12.1684	0.472929
22.24	0.203487	0.182347					24.032	2	11	12.1253	-0.324854
22.256	0.196687	0.182259					24.048	2	11	12.0825	-0.312499
22.272	0.178552	0.182171					24.064	1	16	12.0104	0.967622
22.288	0.168679	0.182083					24.08	3	14	11.9978	0.516975
22.304	0.193093	0.181996					24.096	0	15	11.8965	0.775872
22.32	0.173265	0.181908					24.112	2	9	11.8549	-0.902806
22.336	0.172043	0.18182					24.128	0	11	11.7544	-0.217783
22.352	0.197079	0.181733					24.144	1	14	11.684	0.597983
22.368	0.214856	0.181645					24.16	2	16	11.6436	1.05659
22.384	0.144109	0.181558					24.176	1	11	11.5737	-0.165623
22.4	0.203529	0.18147					24.192	4	12	11.593	0.112887
22.416	0.204446	0.181383					24.208	0	12	11.4939	0.140377
22.432	0.202294	0.181295					24.224	1	12	11.4248	0.159521
22.448	0.12105	0.181208					24.24	1	18	11.3562	1.5242
22.464	0.185055	0.18112					24.256	3	12	11.347	0.181108
22.48	0.206687	0.181033					24.272	2	11	11.3083	-0.0890038
22.496	0.169065	0.180946					24.288	1	10	11.2403	-0.373956
22.512	0.177101	0.180859					24.304	0	13	11.143	0.496299
22.528	0.154522	0.180771					24.32	1	14	11.0758	0.755013
22.544	0.171517	0.180684					24.336	1	8	11.009	-1.00301
22.56	0.151202	0.180597					24.352	3	11	11.0017	-0.000488013
22.576	0.148468	0.18051					24.368	2	20	10.9648	1.97164
22.592	0.238692	0.180423					24.384	1	10	10.8986	-0.270937
22.608	0.218359	0.180336					24.4	1	8	10.8327	-0.944238
22.624	0.15627	0.180249					24.416	1	15	10.7672	1.05821
22.64	0.213041	0.180162					24.432	3	13	10.7611	0.598366
22.656	0.179907	0.180076					24.448	4	13	10.7847	0.592075
22.672	0.206176	0.179989					24.464	0	10	10.6898	-0.207986
22.688	0.170505	0.179902					24.48	2	11	10.6546	0.0997091
22.704	0.202348	0.179815					24.496	1	19	10.59	1.88053
22.72	0.211722	0.179729					24.512	1	16	10.5258	1.3277
22.736	0.211047	0.179642					24.528	0	9	10.4323	-0.452925
22.752	0.172321	0.179556					24.544	1	11	10.3689	0.182195
22.768	0.1627	0.179469					24.56	1	12	10.3058	0.469894
22.784	0.190257	0.179383					24.576	5	11	10.3613	0.184383
22.8	0.20699	0.179296					24.592	0	8	10.2687	-0.756224
22.816	0.211082	0.17921					24.608	3	10	10.2652	-0.0799747
22.832	0.19159	0.179123					24.624	2	7	10.2323	-1.14278
22.848	0.183024	0.179037					24.64	1	14	10.1699	0.988925
22.864	0.160101	0.178951					24.656	2	10	10.1374	-0.0414407
22.88	0.191365	0.178864					24.672	1	9	10.0756	-0.340129
22.896	0.191628	0.178778					24.688	1	12	10.014	0.550804
22.912	0.22338	0.178692					24.704	2	11	9.9824	0.293755
22.928	0.184443	0.178606					24.72	0	10	9.8918	0.0326247
22.944	0.192167	0.17852					24.736	1	6	9.83123	-1.44807
22.96	0.112471	0.178434					24.752	1	14	9.77099	1.09193
22.976	0.209986	0.178348					24.768	1	12	9.71106	0.634837
22.992	0.164378	0.178262					24.784	2	10	9.68102	0.0961764
23.008	0.114381	0.178176					24.8	3	16	9.6807	1.53266
23.024	0.136144	0.17809					24.816	1	9	9.62125	-0.196456
23.04	0.167656	0.178004					24.832	2	11	9.59168	0.406547
23.056	0.10915	0.177918					24.848	2	11	9.56227	0.415038
23.072	0.198141	0.177833					24.864	0	5	9.47388	-1.82645
23.088	0.192405	0.177747					24.88	0	10	9.38596	0.18514
23.104	0.177375	0.177661					24.896	0	10	9.2985	0.211509
23.12	0.155677	0.177576					24.912	3	12	9.3002	0.748789
23.136	0.203448	0.17749					24.928	3	15	9.30189	1.42453
23.152	0.142011	0.177405					24.944	1	13	9.24445	1.00371
23.168	0.139738	0.177319					24.96	1	8	9.1873	-0.395767
23.184	0.157474	0.177234					24.976	1	16	9.13046	1.66611
23.2	0.204657	0.177148					24.992	2	15	9.10348	1.47413
23.216	0.23835	0.177063					25.008	2	11	9.07665	0.555224
23.232	0.211449	0.176977					25.024	2	16	9.04996	1.68563
23.248	0.177502	0.176892					25.04	2	10	9.0234	0.294455
23.264	0.183073	0.176807					25.056	0	12	8.93786	0.849284
23.28	0.224035	0.176722					25.072	1	10	8.88234	0.336987
23.296	0.172353	0.176636					25.088	1	9	8.82711	0.0546731
23.312	0.184687	0.176551					25.104	1	13	8.77217	1.12994
23.328	0.151908	0.176466					25.12	3	11	8.77665	0.641826
23.344	0.207189	0.176381					25.136	1	10	8.72198	0.385338
23.36	0.186494	0.176296					25.152	2	8	8.69716	-0.232386
23.376	0.128345	0.176211					25.168	1	15	8.64291	1.58927
23.392	0.200889	0.176126					25.184	2	13	8.6185	1.171
23.408	0.155903	0.176041					25.2	4	12	8.65336	0.928191
23.424	0.142592	0.175957					25.216	2	13	8.6289	1.16822
23.44	0.126589	0.175872					25.232	1	14	8.57501	1.40073
23.456	0.141925	0.175787					25.248	2	10	8.55097	0.436899
23.472	0.220008	0.175702					25.264	0	9	8.46792	0.168257
23.488	0.174638	0.175618					25.28	2	5	8.44445	-1.40619
23.504	0.188169	0.175533					25.296	0	14	8.36197	1.45573
23.52	0.141793	0.175448					25.312	2	13	8.33905	1.24569
23.536	0.193561	0.175364					25.328	1	10	8.28669	0.516583
23.552	0.172043	0.175279					25.344	2	17	8.26417	2.05906
23.568	0.145129	0.175195					25.36	1	11	8.2122	0.804768
23.584	0.207547	0.17511					25.376	1	11	8.16051	0.81969
23.6	0.192242	0.175026					25.392	1	8	8.10909	-0.0363649
23.616	0.209829	0.174942					25.408	0	11	8.02838	0.857832
23.632	0.16738	0.174857					25.424	2	11	8.00723	0.863939
23.648	0.122396	0.174773					25.44	0	9	7.92706	0.339294
23.664	0.12438	0.174689					25.456	1	7	7.87687	-0.310021
23.68	0.17759	0.174605					25.472	1	5	7.82695	-1.1541
23.696	0.185386	0.17452					25.488	1	8	7.7773	0.0742339
23.712	0.163717	0.174436					25.504	1	3	7.72791	-2.36395
23.728	0.168773	0.174352					25.52	0	10	7.64921	0.70879
23.744	0.202125	0.174268					25.536	0	10	7.57093	0.732393
23.76	0.165243	0.174184					25.552	3	7	7.58175	-0.205681
23.776	0.197974	0.1741					25.568	3	7	7.59252	-0.209488
23.792	0.166297	0.174016					25.584	2	7	7.57367	-0.202823
23.808	0.154561	0.173932					25.6	0	6	7.49579	-0.565355
23.824	0.159751	0.173849					25.616	1	6	7.44788	-0.547248
23.84	0.18511	0.173765					25.632	2	14	7.42979	1.69642
23.856	0.165509	0.173681					25.648	2	10	7.4118	0.780371
23.872	0.162816	0.173597					25.664	3	13	7.42347	1.49039
23.888	0.251184	0.173514					25.68	0	7	7.34638	-0.122464
23.904	0.126079	0.17343					25.696	3	6	7.35839	-0.513424
23.92	0.126141	0.173346					25.712	0	12	7.28165	1.30864
23.936	0.198667	0.173263					25.728	0	7	7.20531	-0.0725876
23.952	0.154142	0.173179					25.744	2	4	7.1885	-1.42594
23.968	0.181641	0.173096					25.76	1	12	7.14222	1.34731
23.984	0.238641	0.173013					25.776	2	12	7.12575	1.35187
24	0.160844	0.172929					25.792	2	11	7.10936	1.12313
24.016	0.168338	0.172846					25.808	4	11	7.15219	1.11077
24.032	0.167176	0.172763					25.824	1	11	7.1061	1.12407
24.048	0.233574	0.172679					25.84	4	9	7.14894	0.585355
24.064	0.181318	0.172596					25.856	1	8	7.10287	0.299043
24.08	0.191876	0.172513					25.872	2	8	7.0866	0.304465
24.096	0.21167	0.17243					25.888	0	14	7.0113	1.80448
24.112	0.147911	0.172347					25.904	1	8	6.96595	0.344684
24.128	0.130436	0.172264					25.92	1	9	6.92084	0.657487
24.144	0.127832	0.17218					25.936	1	7	6.87597	0.0438499
24.16	0.132022	0.172098					25.952	0	6	6.80178	-0.303044
24.176	0.125531	0.172015					25.968	0	6	6.72797	-0.275148
24.192	0.18816	0.171932					25.984	0	9	6.65456	0.741693
24.208	0.171209	0.171849					26	3	6	6.67023	-0.253322
24.224	0.147832	0.171766					26.016	4	7	6.71538	0.10063
24.24	0.126266	0.171683					26.032	2	6	6.70116	-0.265012
24.256	0.165325	0.1716					26.048	3	4	6.71658	-1.21489
24.272	0.155475	0.171518					26.064	2	7	6.70235	0.105234
24.288	0.210026	0.171435					26.08	4	5	6.74733	-0.713345
24.304	0.220606	0.171352					26.096	1	10	6.70338	0.993968
24.32	0.174207	0.17127					26.112	2	8	6.68922	0.436925
24.336	0.164112	0.171187					26.128	2	6	6.67514	-0.255181
24.352	0.196624	0.171105					26.144	1	6	6.63157	-0.238712
24.368	0.172509	0.171022					26.16	1	11	6.58823	1.27357
24.384	0.185035	0.17094					26.176	3	6	6.60425	-0.228385
24.4	0.203033	0.170858					26.192	0	14	6.53149	1.92836
24.416	0.204154	0.170775					26.208	1	5	6.48868	-0.607751
24.432	0.167768	0.170693					26.224	1	6	6.44609	-0.168607
24.448	0.132216	0.170611					26.24	0	10	6.37417	1.09323
24.464	0.223764	0.170528					26.256	1	9	6.33219	0.843636
24.48	0.198552	0.170446					26.272	0	9	6.26086	0.866191
24.496	0.126079	0.170364					26.288	2	10	6.24905	1.13095
24.512	0.130703	0.170282					26.304	0	6	6.17816	-0.0673392
24.528	0.240132	0.1702					26.32	4	4	6.22591	-0.995458
24.544	0.173005	0.170118					26.336	4	1	6.27341	-3.72886
24.56	0.189249	0.170036					26.352	0	7	6.20239	0.281996
24.576	0.138173	0.169954					26.368	1	6	6.16132	-0.0609737
24.592	0.209431	0.169872					26.384	2	8	6.15003	0.616657
24.608	0.150084	0.16979					26.4	1	9	6.10923	0.914141
24.624	0.176329	0.169708					26.416	0	9	6.03909	0.936323
24.64	0.209162	0.169626					26.432	0	5	5.96931	-0.39572
24.656	0.123994	0.169545					26.448	1	5	5.92947	-0.379455
24.672	0.154635	0.169463					26.464	5	5	6.0081	-0.411554
24.688	0.111621	0.169381					26.48	1	3	5.96805	-1.48403
24.704	0.146229	0.1693					26.496	1	6	5.92822	0.0271319
24.72	0.151125	0.169218					26.512	2	9	5.91816	0.974565
24.736	0.169142	0.169137					26.528	1	6	5.87858	0.0458909
24.752	0.192849	0.169055					26.544	0	9	5.80966	1.00887
24.768	0.241114	0.168974					26.56	4	10	5.85935	1.24845
24.784	0.0924219	0.168892					26.576	3	7	5.87922	0.396255
24.8	0.178552	0.168811					26.592	3	7	5.89898	0.389268
24.816	0.184382	0.168729					26.608	0	12	5.82995	1.71126
24.832	0.140749	0.168648					26.624	0	4	5.76128	-0.787668
24.848	0.166454	0.168567					26.64	0	5	5.69297	-0.282904
24.864	0.188014	0.168485					26.656	0	4	5.62502	-0.726733
24.88	0.244079	0.168404					26.672	2	5	5.61657	-0.251712
24.896	0.178552	0.168323					26.688	0	8	5.54902	0.816992
24.912	0.0905512	0.168242					26.704	2	6	5.54097	0.173498
24.928	0.126849	0.168161					26.72	0	7	5.47382	0.539585
24.944	0.16027	0.16808					26.736	2	7	5.46616	0.542293
24.96	0.109785	0.167999					26.752	1	6	5.42898	0.215825
24.976	0.167522	0.167918					26.768	0	7	5.36243	0.578969
24.992	0.189704	0.167837					26.784	1	4	5.32579	-0.592912
25.008	0.220089	0.167756					26.8	3	4	5.34848	-0.603058
25.024	0.177384	0.167675					26.816	3	8	5.37105	0.876318
25.04	0.108001	0.167594					26.832	3	12	5.39349	1.83232
25.056	0.156934	0.167514					26.848	3	10	5.41582	1.38218
25.072	0.20704	0.167433					26.864	1	5	5.3789	-0.154687
25.088	0.164663	0.167352					26.88	4	5	5.43088	-0.175904
25.104	0.183475	0.167271					26.896	1	4	5.39388	-0.623361
25.12	0.108437	0.167191					26.912	2	4	5.38664	-0.620125
25.136	0.242209	0.16711					26.928	1	8	5.34988	0.883374
25.152	0.151097	0.16703					26.944	1	5	5.31331	-0.127907
25.168	0.212142	0.166949					26.96	0	8	5.24737	0.917544
25.184	0.14573	0.166869					26.976	3	6	5.27047	0.275737
25.2	0.201627	0.166788					26.992	3	5	5.29345	-0.119799
25.216	0.175256	0.166708					27.008	2	7	5.28674	0.605729
25.232	0.124304	0.166628					27.024	3	10	5.30963	1.4142
25.248	0.156934	0.166547					27.04	4	8	5.36197	0.879343
25.264	0.14249	0.166467					27.056	1	6	5.32534	0.254999
25.28	0.201888	0.166387					27.072	5	5	5.40715	-0.16622
25.296	0.169326	0.166307					27.088	1	6	5.37028	0.238011
25.312	0.152812	0.166226					27.104	0	4	5.30404	-0.583185
25.328	0.166667	0.166146					27.12	0	5	5.23815	-0.0972241
25.344	0.183839	0.166066					27.136	3	6	5.2613	0.279203
25.36	0.141384	0.165986					27.152	1	3	5.2252	-1.1126
25.376	0.138635	0.165906					27.168	0	8	5.15972	0.946759
25.392	0.117086	0.165826					27.184	4	3	5.21285	-1.10643
25.408	0.200692	0.165746					27.2	0	4	5.14744	-0.513151
25.424	0.164255	0.165666					27.216	2	9	5.14151	1.22016
25.44	0.234355	0.165587					27.232	1	11	5.10604	1.70144
25.456	0.178521	0.165507					27.248	1	4	5.07076	-0.478856
25.472	0.156934	0.165427					27.264	0	4	5.0061	-0.44994
25.488	0.155964	0.165347					27.28	1	9	4.97134	1.27397
25.504	0.21602	0.165268					27.296	2	9	4.96634	1.27556
25.52	0.132619	0.165188					27.312	3	4	4.99092	-0.443154
25.536	0.213401	0.165108					27.328	0	9	4.92669	1.2881
25.552	0.161157	0.165029					27.344	3	5	4.95148	0.0198078
25.568	0.221848	0.164949					27.36	3	6	4.97615	0.386981
25.584	0.194309	0.16487					27.376	0	6	4.91199	0.411231
25.6	0.143255	0.16479					27.392	3	3	4.93686	-0.968429
25.616	0.160793	0.164711					27.408	1	5	4.90247	0.039816
25.632	0.190042	0.164631					27.424	2	8	4.89783	1.03406
25.648	0.157393	0.164552					27.44	0	9	4.83408	1.31738
25.664	0.111746	0.164473					27.456	2	2	4.8298	-1.63379
25.68	0.174008	0.164394					27.472	0	6	4.76642	0.46625
25.696	0.123419	0.164314					27.488	2	5	4.76249	0.0969611
25.712	0.195175	0.164235					27.504	3	3	4.78816	-0.894079
25.728	0.163995	0.164156					27.52	5	7	4.87281	0.752074
25.744	0.110169	0.164077					27.536	2	3	4.86833	-0.934164
25.76	0.118538	0.163998					27.552	2	9	4.86387	1.30796
25.776	0.127271	0.163919					27.568	2	6	4.85943	0.431095
25.792	0.269598	0.16384					27.584	0	5	4.79589	0.0833288
25.808	0.200935	0.163761					27.6	1	5	4.76224	0.0970634
25.824	0.190691	0.163682					27.616	1	7	4.72878	0.802998
25.84	0.238867	0.163603					27.632	3	3	4.75462	-0.87731
25.856	0.203033	0.163524					27.648	0	4	4.69163	-0.309307
25.872	0.228829	0.163445					27.664	1	3	4.65854	-0.829269
25.888	0.13608	0.163366					27.68	3	6	4.68475	0.497118
25.904	0.227541	0.163288					27.696	1	7	4.65169	0.830251
25.92	0.186898	0.163209					27.712	0	7	4.58925	0.852329
25.936	0.174684	0.16313					27.728	2	3	4.58626	-0.793131
25.952	0.198872	0.163052					27.744	1	3	4.55373	-0.776864
25.968	0.158445	0.162973					27.76	1	4	4.52136	-0.233161
25.984	0.175773	0.162895					27.776	1	7	4.48917	0.887712
26	0.15477	0.162816					27.792	0	4	4.42758	-0.191221
26.016	0.120541	0.162738					27.808	0	8	4.36632	1.21123
26.032	0.153236	0.162659					27.824	1	8	4.33495	1.22168
26.048	0.209541	0.162581					27.84	2	1	4.33331	-2.357
26.064	0.209943	0.162502					27.856	0	5	4.27254	0.296983
26.08	0.213711	0.162424					27.872	2	6	4.27123	0.653414
26.096	0.120158	0.162346					27.888	0	6	4.21079	0.676257
26.112	0.0691739	0.162268					27.904	1	5	4.18024	0.334665
26.128	0.14554	0.162189					27.92	1	3	4.14985	-0.574925
26.144	0.221484	0.162111					27.936	3	7	4.17875	0.997463
26.16	0.165708	0.162033					27.952	2	3	4.17793	-0.588966
26.176	0.118441	0.161955					27.968	3	6	4.20668	0.67781
26.192	0.208302	0.161877					27.984	1	5	4.17615	0.336334
26.208	0.209541	0.161799					28	0	3	4.11622	-0.55811
26.224	0.199844	0.161721					28.016	2	3	4.11573	-0.557866
26.24	0.132067	0.161643					28.032	1	12	4.08568	2.19504
26.256	0.24577	0.161565					28.048	1	6	4.05579	0.734842
26.272	0.0745713	0.161487					28.064	0	3	3.99649	-0.498247
26.288	0.132494	0.161409					28.08	0	3	3.93751	-0.468755
26.304	0.166764	0.161332					28.096	0	6	3.87884	0.801724
26.32	0.133208	0.161254					28.112	2	3	3.8796	-0.439801
26.336	0.167476	0.161176					28.128	0	5	3.82124	0.481228
26.352	0.15269	0.161098					28.144	0	5	3.76318	0.504931
26.368	0.235895	0.161021					28.16	9	8	3.97151	1.34283
26.384	0.119441	0.160943					28.176	4	2	4.03091	-1.17255
26.4	0.162092	0.160866					28.192	1	6	4.00131	0.755434
26.416	0.077342	0.160788					28.208	1	7	3.97187	1.07061
26.432	0.151303	0.160711					28.224	3	3	4.0017	-0.500852
26.448	0.140238	0.160633					28.24	1	2	3.97226	-1.13868
26.464	0.15467	0.160556					28.256	1	5	3.94297	0.431532
26.48	0.127943	0.160478					28.272	4	1	4.00252	-2.1231
26.496	0.161979	0.160401					28.288	3	5	4.0322	0.395103
26.512	0.250781	0.160324					28.304	1	9	4.00259	1.58032
26.528	0.182508	0.160246					28.32	2	4	4.0027	-0.00120915
26.544	0.0999586	0.160169					28.336	1	2	3.97325	-1.13926
26.56	0.213041	0.160092					28.352	0	7	3.91439	1.09093
26.576	0.25162	0.160015					28.368	2	3	3.91497	-0.457484
26.592	0.066508	0.159938					28.384	2	3	3.91554	-0.457772
26.608	0.209911	0.159861					28.4	1	3	3.88655	-0.443276
26.624	0.237071	0.159784					28.416	0	3	3.82815	-0.414074
26.64	0.27765	0.159707					28.432	3	3	3.85875	-0.429373
26.656	0.22018	0.15963					28.448	1	2	3.83005	-1.05658
26.672	0.182508	0.159553					28.464	1	4	3.80151	0.0887655
26.688	0.170391	0.159476					28.48	0	3	3.74356	-0.37178
26.704	0.100212	0.159399					28.496	1	1	3.71548	-1.92013
26.72	0.179861	0.159322					28.512	2	5	3.71711	0.523739
26.736	0.192308	0.159245					28.528	1	2	3.68916	-0.975238
26.752	0.158188	0.159169					28.544	3	4	3.72049	0.124998
26.768	0.2459	0.159092					28.56	3	1	3.75166	-1.94572
26.784	0.141635	0.159015					28.576	2	1	3.7531	-1.94674
26.8	0.154945	0.158938					28.592	1	5	3.72497	0.52053
26.816	0.148691	0.158862					28.608	1	5	3.69698	0.531955
26.832	0.127247	0.158785					28.624	2	1	3.69871	-1.90827
26.848	0.199053	0.158709					28.64	0	6	3.6413	0.891506
26.864	0.146552	0.158632					28.656	4	6	3.70245	0.868393
26.88	0.222771	0.158556					28.672	0	4	3.64502	0.158754
26.896	0.0905512	0.158479					28.688	1	3	3.61745	-0.308727
26.912	0.144853	0.158403					28.704	1	1	3.59004	-1.83143
26.928	0.0783545	0.158327					28.72	1	3	3.56276	-0.281382
26.944	0.204739	0.15825					28.736	2	7	3.5652	1.21439
26.96	0.228597	0.158174					28.752	2	2	3.56762	-0.905067
26.976	0.24633	0.158098					28.768	1	6	3.54047	0.929615
26.992	0.150289	0.158022					28.784	1	5	3.51346	0.606878
27.008	0.222771	0.157946					28.8	2	3	3.51615	-0.258077
27.024	0.194873	0.157869					28.816	3	3	3.5484	-0.274201
27.04	0.134972	0.157793					28.832	1	3	3.52135	-0.260674
27.056	0.150289	0.157717					28.848	0	2	3.46487	-0.845746
27.072	0.188817	0.157641					28.864	1	2	3.43826	-0.830382
27.088	0.155594	0.157565					28.88	2	4	3.44136	0.249833
27.104	0.136708	0.157489					28.896	0	8	3.38531	1.53823
27.12	0.215728	0.157413					28.912	2	9	3.38868	1.77446
27.136	0.145974	0.157338					28.928	2	1	3.39203	-1.69142
27.152	0.124191	0.157262					28.944	1	2	3.36581	-0.78855
27.168	0.208836	0.157186					28.96	4	3	3.42841	-0.214207
27.184	0.15918	0.15711					28.976	2	3	3.43156	-0.21578
27.2	0.133208	0.157034					28.992	0	6	3.37556	0.991945
27.216	0.0461327	0.156959					29.008	1	6	3.34942	1.00182
27.232	0.178108	0.156883					29.024	1	1	3.32342	-1.64291
27.248	0.172043	0.156807					29.04	1	2	3.29756	-0.749144
27.264	0.0571861	0.156732					29.056	1	1	3.27183	-1.60642
27.28	0.233124	0.156656					29.072	0	2	3.21667	-0.702446
27.296	0.254839	0.156581					29.088	1	7	3.19137	1.34655
27.312	0.167067	0.156505					29.104	4	2	3.2549	-0.724516
27.328	0.118475	0.15643					29.12	0	5	3.19983	0.734915
27.344	0.150041	0.156355					29.136	0	3	3.14506	-0.0725284
27.36	0.128667	0.156279					29.152	3	3	3.17926	-0.089632
27.376	0.158415	0.156204					29.168	1	1	3.15416	-1.52322
27.392	0.142781	0.156129					29.184	2	4	3.15876	0.376216
27.408	0.148494	0.156053					29.2	4	2	3.22246	-0.705785
27.424	0.209541	0.155978					29.216	2	6	3.22669	1.04821
27.44	0.231474	0.155903					29.232	1	6	3.20134	1.0578
27.456	0.156934	0.155828					29.248	1	4	3.17612	0.368452
27.472	0.198603	0.155753					29.264	2	5	3.1806	0.742769
27.488	0.183594	0.155678					29.28	3	3	3.21462	-0.107308
27.504	0.154561	0.155603					29.296	1	3	3.18933	-0.0946631
27.52	0.0905512	0.155528					29.312	2	1	3.19374	-1.5512
27.536	0.260969	0.155453					29.328	1	6	3.16856	1.07019
27.552	0.154398	0.155378					29.344	1	1	3.14351	-1.51569
27.568	0.234133	0.155303					29.36	2	4	3.14816	0.380954
27.584	0.124191	0.155228					29.376	1	3	3.12322	-0.0616115
27.6	0.0351549	0.155153					29.392	1	5	3.09842	0.776318
27.616	0.148494	0.155078					29.408	2	2	3.10331	-0.636994
27.632	0.190691	0.155004					29.424	3	2	3.13773	-0.656871
27.648	0.188817	0.154929					29.44	0	3	3.08329	-0.041643
27.664	0.125849	0.154854					29.456	3	2	3.11782	-0.645373
27.68	0.0611491	0.15478					29.472	1	1	3.09304	-1.48
27.696	0.149383	0.154705					29.488	1	2	3.06839	-0.616838
27.712	0.169216	0.154631					29.504	1	3	3.04388	-0.021939
27.728	0.0951185	0.154556					29.52	3	4	3.07862	0.412054
27.744	0.138331	0.154481					29.536	1	3	3.05405	-0.0270244
27.76	0.155221	0.154407					29.552	2	2	3.05917	-0.611513
27.776	0.0948968	0.154333					29.568	0	0	3.00514	-3.00514
27.792	0.160161	0.154258					29.584	4	9	3.06965	1.87534
27.808	0.227607	0.154184					29.6	3	2	3.10426	-0.637543
27.824	0.316424	0.15411					29.616	1	5	3.07955	0.78402
27.84	0.16738	0.154035					29.632	0	1	3.02541	-1.43218
27.856	0.179096	0.153961					29.648	2	2	3.03068	-0.595066
27.872	0.144444	0.153887					29.664	1	1	3.00637	-1.41872
27.888	0.269147	0.153813					29.68	1	6	2.98218	1.14063
27.904	0.169065	0.153739					29.696	1	3	2.95812	0.0209416
27.92	0.150136	0.153664					29.712	1	2	2.93418	-0.539351
27.936	0.277034	0.15359					29.728	1	6	2.91037	1.16777
27.952	0.169789	0.153516					29.744	0	4	2.85713	0.511108
27.968	0.0798969	0.153442					29.76	1	1	2.83373	-1.29664
27.984	0.137089	0.153368					29.776	0	4	2.78089	0.545204
28	0.151702	0.153295					29.792	2	3	2.78745	0.106274
28.016	0.0285292	0.153221					29.808	3	8	2.82355	1.72548
28.032	0.148831	0.153147					29.824	0	4	2.77076	0.549732
28.048	0.173149	0.153073					29.84	0	1	2.71825	-1.21499
28.064	0.164159	0.152999					29.856	3	2	2.75471	-0.435735
28.08	0.117966	0.152925					29.872	1	5	2.73185	0.925966
28.096	0.208576	0.152852					29.888	1	3	2.70912	0.145442
28.112	0.170966	0.152778					29.904	2	1	2.71606	-1.21344
28.128	0.123205	0.152704					29.92	2	4	2.72297	0.571105
28.144	0.279626	0.152631					29.936	1	3	2.70028	0.149861
28.16	0.119441	0.152557					29.952	2	2	2.70727	-0.408343
28.176	0.130489	0.152484					29.968	0	4	2.6551	0.601459
28.192	0.101115	0.15241					29.984	2	3	2.66233	0.168836
28.208	0.130252	0.152337					30	1	3	2.63996	0.180021
28.224	0.17339	0.152263					30.016	0	1	2.58814	-1.12298
28.24	0.13591	0.15219					30.032	2	3	2.59572	0.202138
28.256	0.0638435	0.152117					30.048	3	1	2.63283	-1.15459
28.272	0.164801	0.152043					30.064	1	6	2.61062	1.28107
28.288	0.224675	0.15197					30.08	2	4	2.61808	0.618012
28.304	0.244142	0.151897					30.096	1	1	2.59595	-1.1285
28.32	0.120239	0.151824					30.112	2	5	2.60349	0.978371
28.336	0.165917	0.15175					30.128	2	2	2.61099	-0.352757
28.352	0.111136	0.151677					30.144	1	4	2.58889	0.631066
28.368	0.139642	0.151604					30.16	2	3	2.59647	0.201763
28.384	0.100126	0.151531					30.176	0	1	2.54489	-1.0924
28.4	0.0853323	0.151458					30.192	2	4	2.5527	0.647253
28.416	0.299056	0.151385					30.208	0	0	2.50134	-2.50134
28.432	0.0850091	0.151312					30.224	1	0	2.47982	-2.47982
28.448	0.199102	0.151239					30.24	1	2	2.45841	-0.264665
28.464	0.172043	0.151166					30.256	1	1	2.43712	-1.0162
28.48	0.200935	0.151093					30.272	4	1	2.50463	-1.06393
28.496	0.159051	0.151021					30.288	2	3	2.51266	0.243672
28.512	0.124533	0.150948					30.304	0	0	2.46151	-2.46151
28.528	0.181055	0.150875					30.32	2	3	2.46977	0.265117
28.544	0.320017	0.150802					30.336	1	4	2.44841	0.693892
28.56	0.133208	0.15073					30.352	1	2	2.42717	-0.246626
28.576	0.270707	0.150657					30.368	0	4	2.37648	0.726062
28.592	0.156001	0.150584					30.384	2	4	2.38518	0.72217
28.608	0.185558	0.150512					30.4	2	1	2.39384	-0.985591
28.624	0.181214	0.150439					30.416	4	3	2.46158	0.269212
28.64	0.141747	0.150367					30.432	0	2	2.4107	-0.237118
28.656	0.262414	0.150294					30.448	3	2	2.44879	-0.259107
28.672	0.0165289	0.150222					30.464	0	7	2.39798	1.62706
28.688	0.150289	0.150149					30.48	1	2	2.377	-0.217663
28.704	0.0905512	0.150077					30.496	3	1	2.41527	-1.00075
28.72	0.192711	0.150005					30.512	3	2	2.45333	-0.261731
28.736	0.175676	0.149932					30.528	2	1	2.46163	-1.03353
28.752	0.0905512	0.14986					30.544	2	5	2.46988	1.03292
28.768	0.196056	0.149788					30.56	0	3	2.41896	0.290519
28.784	0.159787	0.149716					30.576	0	2	2.36831	-0.212645
28.8	0.0842259	0.149644					30.592	1	2	2.34749	-0.200625
28.816	0.231413	0.149572					30.608	3	3	2.38591	0.307043
28.832	0.0853323	0.149499					30.624	0	4	2.33544	0.744415
28.848	0.237852	0.149427					30.64	1	4	2.31479	0.753647
28.864	0.18716	0.149355					30.656	1	3	2.29426	0.352871
28.88	0.175929	0.149283					30.672	1	2	2.27383	-0.158096
28.896	0.128667	0.149211					30.688	0	2	2.22395	-0.129296
28.912	0.199627	0.14914					30.704	1	2	2.20389	-0.117717
28.928	0.0668491	0.149068					30.72	2	0	2.21351	-2.21351
28.944	0.221234	0.148996					30.736	2	1	2.22307	-0.864841
28.96	0.0905512	0.148924					30.752	4	1	2.29171	-0.913379
28.976	0.0482456	0.148852					30.768	0	1	2.24173	-0.878039
28.992	0.0744756	0.14878					30.784	1	3	2.22158	0.389208
29.008	0.0467675	0.148709					30.8	2	1	2.23111	-0.870523
29.024	0.101436	0.148637					30.816	2	3	2.24058	0.379711
29.04	0.231707	0.148565					30.832	1	1	2.22043	-0.862977
29.056	-0.0120818	0.148494					30.848	0	3	2.17083	0.414584
29.072	0.180851	0.148422					30.864	0	3	2.12149	0.439254
29.088	0.188073	0.148351					30.88	3	0	2.16111	-2.16111
29.104	0.227425	0.148279					30.896	4	2	2.23008	-0.132835
29.12	0.108108	0.148208					30.912	0	3	2.18042	0.409788
29.136	0.149309	0.148136					30.928	2	4	2.19016	0.809384
29.152	0.130252	0.148065					30.944	1	5	2.17029	1.15523
29.168	0.0567929	0.147994					30.96	2	2	2.18008	-0.103968
29.184	0.151775	0.147922					30.976	1	2	2.16025	-0.0925226
29.2	0.127361	0.147851					30.992	2	4	2.1701	0.818357
29.216	0.133208	0.14778					31.008	1	5	2.15033	1.16337
29.232	0.187641	0.147708					31.024	3	4	2.18979	0.80955
29.248	0.122538	0.147637					31.04	0	0	2.14035	-2.14035
29.264	0.0786583	0.147566					31.056	0	3	2.09117	0.454414
29.28	0.190184	0.147495					31.072	0	0	2.04225	-2.04225
29.296	0.215556	0.147424					31.088	1	1	2.02316	-0.723482
29.312	0.183425	0.147353					31.104	2	2	2.03373	-0.0194722
29.328	0.234133	0.147282					31.12	3	3	2.07381	0.463097
29.344	0.184932	0.147211					31.136	3	2	2.11367	-0.0656283
29.36	0.207547	0.14714					31.152	3	0	2.15333	-2.15333
29.376	0.125676	0.147069					31.168	2	3	2.16321	0.418395
29.392	0.222698	0.146998					31.184	0	1	2.11391	-0.787653
29.408	0.0962898	0.146927					31.2	1	1	2.09444	-0.773883
29.424	0.17656	0.146856					31.216	1	5	2.07506	1.1941
29.44	0.179861	0.146786					31.232	2	3	2.08536	0.45732
29.456	0.214286	0.146715					31.248	1	2	2.06604	-0.0381258
29.472	0.169065	0.146644					31.264	2	1	2.07638	-0.761115
29.488	0.27765	0.146574					31.28	4	0	2.1458	-2.1458
29.504	0.134711	0.146503					31.296	2	2	2.15572	-0.0899037
29.52	0.0986165	0.146432					31.312	0	1	2.10646	-0.782384
29.536	0.140924	0.146362					31.328	0	0	2.05746	-2.05746
29.552	0.166297	0.146291					31.344	1	2	2.03828	-0.0221024
29.568	0.263214	0.146221					31.36	0	2	1.98964	0.00597955
29.584	0.234659	0.14615					31.376	4	1	2.05952	-0.749193
29.6	0.296629	0.14608					31.392	3	1	2.09946	-0.777436
29.616	0.233124	0.146009					31.408	0	1	2.0505	-0.742814
29.632	0.0969003	0.145939					31.424	2	1	2.06092	-0.750186
29.648	0.184519	0.145869					31.44	2	3	2.07129	0.464353
29.664	0.287631	0.145798					31.456	2	2	2.08161	-0.0471166
29.68	0.283014	0.145728					31.472	3	0	2.12143	-2.12143
29.696	0.206067	0.145658					31.488	0	4	2.07236	0.862069
29.712	0.138978	0.145588					31.504	1	0	2.0531	-2.0531
29.728	0.260887	0.145517					31.52	2	1	2.06351	-0.752016
29.744	0.260887	0.145447					31.536	1	0	2.0443	-2.0443
29.76	0.203033	0.145377					31.552	0	4	1.99563	0.896381
29.776	0.0680883	0.145307					31.568	3	1	2.03591	-0.7325
29.792	0.102732	0.145237					31.584	4	3	2.10554	0.447229
29.808	0.153071	0.145167					31.6	1	4	2.08611	0.855916
29.824	0.184519	0.145097					31.616	3	1	2.12591	-0.796141
29.84	0.0905512	0.145027					31.632	2	5	2.13594	1.16925
29.856	0.252427	0.144957					31.648	2	2	2.14591	-0.0842437
29.872	0.0823402	0.144887					31.664	1	7	2.12627	1.72312
29.888	0.172043	0.144818					31.68	1	3	2.10673	0.446634
29.904	0.19817	0.144748					31.696	0	5	2.05773	1.20118
29.92	0.160844	0.144678					31.712	2	1	2.06812	-0.755273
29.936	0.0540389	0.144608					31.728	1	3	2.04888	0.475558
29.952	0.0671078	0.144539					31.744	1	2	2.02975	-0.0171784
29.968	0.146552	0.144469					31.76	0	2	1.98116	0.0108775
29.984	0.0905512	0.144399					31.776	0	0	1.93282	-1.93282
30	0.198503	0.14433					31.792	2	2	1.94387	0.0324073
30.016	0.300997	0.14426					31.808	2	0	1.95486	-1.95486
30.032	0.227425	0.144191					31.824	1	2	1.93622	0.0368216
30.048	0.147832	0.144121					31.84	1	1	1.91769	-0.648903
30.064	0.00792864	0.144052					31.856	2	1	1.92881	-0.656771
30.08	0.240132	0.143982					31.872	0	2	1.88075	0.0688472
30.096	0.0425772	0.143913					31.888	1	4	1.86251	0.955914
30.112	0.257576	0.143843					31.904	1	1	1.84436	-0.597056
30.128	0.247413	0.143774					31.92	4	5	1.91501	1.25944
30.144	0.290167	0.143705					31.936	1	2	1.89658	0.0597075
30.16	0.189338	0.143636					31.952	0	2	1.84869	0.0873572
30.176	0.0823402	0.143566					31.968	2	4	1.86018	0.956955
30.192	0.172043	0.143497					31.984	2	1	1.87161	-0.616325
30.208	0.0978001	0.143428					32	3	2	1.91255	0.0504898
30.224	0.0830301	0.143359					32.016	3	1	1.95327	-0.674062
30.24	0.305412	0.14329					32.032	1	1	1.93464	-0.660891
30.256	0.134249	0.143221					32.048	3	0	1.97524	-1.97524
30.272	0.172043	0.143152					32.064	1	4	1.9565	0.91388
30.288	0.0524862	0.143083					32.08	0	3	1.90829	0.545853
30.304	0.277278	0.143014					32.096	2	1	1.91947	-0.650164
30.32	0.18662	0.142945					32.112	1	2	1.90102	0.0571442
30.336	0.143034	0.142876					32.128	2	1	1.91224	-0.64505
30.352	0.0266854	0.142807					32.144	0	1	1.86426	-0.611127
30.368	0.0905512	0.142738					32.16	1	3	1.84611	0.576945
30.384	0.284276	0.142669					32.176	2	5	1.85761	1.28287
30.4	0.236739	0.142601					32.192	4	0	1.92819	-1.92819
30.416	0.0905512	0.142532					32.208	1	1	1.90969	-0.643251
30.432	0.284753	0.142463					32.224	0	1	1.86173	-0.609338
30.448	0.106905	0.142395					32.24	1	1	1.84359	-0.596509
30.464	0.117966	0.142326					32.256	1	4	1.82555	0.972446
30.48	0.240132	0.142257					32.272	1	1	1.80759	-0.571055
30.496	0.141264	0.142189					32.288	3	1	1.84887	-0.60024
30.512	0.0632322	0.14212					32.304	0	0	1.80123	-1.80123
30.528	0.165243	0.142052					32.32	1	1	1.78341	-0.553952
30.544	0.184519	0.141983					32.336	1	0	1.76568	-1.76568
30.56	0.100667	0.141915					32.352	3	2	1.80717	0.111329
30.576	0.240132	0.141846					32.368	1	4	1.78932	0.988647
30.592	0.165243	0.141778					32.384	0	3	1.74199	0.629003
30.608	0.251326	0.14171					32.4	4	3	1.81318	0.593411
30.624	0.193527	0.141641					32.416	1	2	1.79529	0.118188
30.64	0.0512322	0.141573					32.432	0	3	1.74794	0.626032
30.656	0.076	0.141505					32.448	0	4	1.70083	1.02822
30.672	0.255824	0.141437					32.464	2	1	1.7131	-0.50424
30.688	0.15874	0.141369					32.48	0	3	1.66618	0.666909
30.704	0.0597015	0.1413					32.496	4	1	1.73777	-0.521679
30.72	0.117284	0.141232					32.512	2	4	1.74984	1.0063
30.736	0.277034	0.141164					32.528	1	2	1.73229	0.154561
30.752	0.218715	0.141096					32.544	3	4	1.77396	0.995514
30.768	0.102943	0.141028					32.56	2	1	1.78585	-0.555679
30.784	0.156934	0.14096					32.576	1	1	1.76811	-0.543134
30.8	0.265748	0.140892					32.592	1	2	1.75046	0.144072
30.816	0.0905512	0.140824					32.608	4	2	1.8216	0.103
30.832	0.14249	0.140757					32.624	1	1	1.80367	-0.56828
30.848	0.145129	0.140689					32.64	3	4	1.84496	0.963762
30.864	0.214286	0.140621					32.656	0	1	1.79734	-0.563807
30.88	0.264331	0.140553					32.672	1	1	1.77954	-0.55122
30.896	0.165243	0.140485					32.688	4	1	1.85053	-0.601414
30.912	0.291139	0.140418					32.704	1	5	1.83244	1.29315
30.928	0.214286	0.14035					32.72	0	0	1.78489	-1.78489
30.944	0.120239	0.140282					32.736	1	1	1.76716	-0.542462
30.96	0.259768	0.140215					32.752	0	0	1.71995	-1.71995
30.976	0.212877	0.140147					32.768	5	3	1.82081	0.589593
30.992	0.276355	0.14008					32.784	0	1	1.77332	-0.546822
31.008	0.232708	0.140012					32.8	1	3	1.75565	0.622176
31.024	0.177436	0.139945					32.816	1	4	1.73807	1.01157
31.04	0.18662	0.139877					32.832	1	3	1.72058	0.639711
31.056	0.273585	0.13981					32.848	0	1	1.67362	-0.476319
31.072	0.212877	0.139742					32.864	0	3	1.6269	0.686548
31.088	0.255439	0.139675					32.88	1	2	1.61	0.225165
31.104	0.0489478	0.139608					32.896	1	0	1.59319	-1.59319
31.12	0.180205	0.13954					32.912	3	2	1.6356	0.210389
31.136	0.163717	0.139473					32.928	0	5	1.58908	1.3925
31.152	0.226744	0.139406					32.944	1	0	1.57238	-1.57238
31.168	0.0905512	0.139339					32.96	2	1	1.58533	-0.413893
31.184	0.173941	0.139272					32.976	2	2	1.59822	0.231971
31.2	0.161894	0.139204					32.992	1	4	1.58147	1.0816
31.216	0.0128205	0.139137					33.008	0	3	1.53524	0.73238
31.232	0.232708	0.13907					33.024	2	3	1.54839	0.725807
31.248	0.279626	0.139003					33.04	0	1	1.50234	-0.355204
31.264	0.347458	0.138936					33.056	1	1	1.48609	-0.343719
31.28	0.0810302	0.138869					33.072	0	1	1.44037	-0.311388
31.296	0.138978	0.138802					33.088	1	0	1.42445	-1.42445
31.312	0.151303	0.138736					33.104	3	4	1.46775	1.13246
31.328	0.172043	0.138669					33.12	1	3	1.45169	0.774155
31.344	0.188817	0.138602					33.136	1	1	1.43571	-0.308096
31.36	0.0810302	0.138535					33.152	3	0	1.47895	-1.47895
31.376	0.0727433	0.138468					33.168	1	0	1.46283	-1.46283
31.392	0.235474	0.138402					33.184	2	1	1.47636	-0.336838
31.408	0.204446	0.138335					33.2	0	2	1.43069	0.328692
31.424	0.155431	0.138268					33.216	3	0	1.47395	-1.47395
31.44	0.120239	0.138202					33.232	0	3	1.4283	0.785852
31.456	0.140324	0.138135					33.248	1	0	1.41244	-1.41244
31.472	0.252844	0.138068					33.264	1	2	1.39667	0.34833
31.488	0.221848	0.138002					33.28	2	1	1.41055	-0.290305
31.504	0.0226481	0.137935					33.296	1	3	1.39479	0.802603
31.52	0.0408654	0.137869					33.312	1	2	1.37912	0.358466
31.536	-0.0233051	0.137802					33.328	2	1	1.39309	-0.277957
31.552	0.161307	0.137736					33.344	0	2	1.34786	0.376513
31.568	0.167067	0.13767					33.36	2	0	1.362	-1.362
31.584	0.183594	0.137603					33.376	1	0	1.3465	-1.3465
31.6	0.253769	0.137537					33.392	2	1	1.36064	-0.25501
31.616	0.153071	0.137471					33.408	4	2	1.43384	0.326874
31.632	0.055978	0.137404					33.424	0	2	1.38839	0.353112
31.648	0.231707	0.137338					33.44	1	1	1.37275	-0.263574
31.664	0.112392	0.137272					33.456	1	1	1.35719	-0.252572
31.68	0.0590224	0.137206					33.472	3	0	1.40084	-1.40084
31.696	0.160647	0.13714					33.488	1	0	1.38514	-1.38514
31.712	0.0545287	0.137074					33.504	0	1	1.33995	-0.240379
31.728	0.193036	0.137007					33.52	3	3	1.38369	0.808155
31.744	-0.037037	0.136941					33.536	0	1	1.33851	-0.239362
31.76	0.244417	0.136875					33.552	3	2	1.38226	0.356652
31.776	0.17023	0.136809					33.568	2	0	1.39622	-1.39622
31.792	0.339343	0.136744					33.584	3	2	1.43966	0.323512
31.808	0.151303	0.136678					33.6	2	2	1.45331	0.31563
31.824	0.141747	0.136612					33.616	1	0	1.43733	-1.43733
31.84	0.100667	0.136546					33.632	1	1	1.42143	-0.297995
31.856	0.0905512	0.13648					33.648	2	1	1.43518	-0.307717
31.872	0.258885	0.136414					33.664	2	4	1.44885	1.14091
31.888	0.231707	0.136349					33.68	2	3	1.46246	0.768772
31.904	0.196056	0.136283					33.696	2	1	1.47599	-0.336574
31.92	0.398438	0.136217					33.712	1	4	1.45988	1.13597
31.936	0.0351549	0.136151					33.728	3	2	1.50299	0.286947
31.952	0.324561	0.136086					33.744	0	1	1.45718	-0.323276
[truncated: 1,127 more rows]

## Sheet: panel_D
Time (s)	anisotropy Cell 1	anisotropy Cell 2
2.5	0.0972382	0.105206
5	0.089295	0.0849186
7.5	0.0913994	0.0885991
10	0.0884716	0.091597
12.5	0.0897106	0.100434
15	0.0871313	0.0980261
17.5	0.085866	0.0911336
20	0.0883734	0.0936494
22.5	0.0898314	0.0924354
25	0.0813465	0.0891338
27.5	0.0905608	0.10004
30	0.0871001	0.106735
32.5	0.0860189	0.102746
35	0.0957467	0.104961
37.5	0.0866376	0.10138
40	0.0850769	0.102505
42.5	0.0888726	0.101357
45	0.0870922	0.0946065
47.5	0.0875687	0.105921
50	0.0862707	0.0981506
52.5	0.0884308	0.10762
55	0.0853116	0.104083
57.5	0.0896681	0.0884789
60	0.0879192	0.0989931
62.5	0.0859581	0.0972932
65	0.0913801	0.102898
67.5	0.0872048	0.101565
70	0.086701	0.102236
72.5	0.0873544	0.10066
75	0.0897974	0.101662
77.5	0.0893846	0.109351
80	0.0881164	0.109328
82.5	0.0924131	0.100043
85	0.0848551	0.106629
87.5	0.0855978	0.103034
90	0.0876701	0.0880784
92.5	0.0844944	0.101305
95	0.0891005	0.102213
97.5	0.0882173	0.105394
100	0.0840892	0.0943949
102.5	0.091407	0.0977394
105	0.0907035	0.111389
107.5	0.0876134	0.108661
110	0.0911856	0.107721
112.5	0.0876538	0.105385
115	0.0848532	0.104088
117.5	0.0742357	0.044535
120	0.0321584	0.0189977
122.5	0.0204114	0.0220552
125	0.0285185	0.0188045
127.5	0.0216302	0.0226723
130	0.0264635	0.0163827
132.5	0.0232058	0.0167047
135	0.0311661	0.0155418
137.5	0.0300615	0.0226189
140	0.0226199	0.0271852
142.5	0.0241726	0.027176
145	0.0325285	0.0180285
147.5	0.0303713	0.024966
150	0.0267201	0.0248379
152.5	0.0218376	0.0216068
155	0.0251291	0.017836
157.5	0.0226417	0.00993725
160	0.0263468	0.0207229
162.5	0.0161582	0.0194477
165	0.0270039	0.0302099
167.5	0.0246437	0.0230594
170	0.0237	0.013421
172.5	0.0227521	0.0170969
175	0.0208031	0.021273
177.5	0.0267531	0.0284025
180	0.0285792	0.037888
182.5	0.0227377	0.0214814
185	0.0240855	0.0258552
187.5	0.0176237	0.0180171
190	0.0234439	0.0248967
192.5	0.0241903	0.0181714
195	0.0230435	0.00907472
197.5	0.0198073	0.0237189
200	0.0223254	0.0157679
202.5	0.0213311	0.0186903
205	0.0226178	0.02086
207.5	0.0243649	0.0163829
210	0.0233424	0.0182742
212.5	0.0236099	0.0180042
215	0.0250634	0.0232613
217.5	0.027804	0.0167182
220	0.0234888	0.0179001
222.5	0.0280858	0.0295379
225	0.0246742	0.0223187
227.5	0.0187872	0.0139342
230	0.0241403	0.0144749
232.5	0.0287567	0.0245049
235	0.02729	0.025765
237.5	0.0286599	0.0238872
240	0.0212091	0.0284679
242.5	0.0195168	0.0179137
245	0.0227288	0.0173552
247.5	0.0263333	0.0198448
250	0.0171899	0.0182582
252.5	0.0266206	0.0202204
255	0.0251704	0.0329614
257.5	0.0201839	0.0136555
260	0.020494	0.0284802
262.5	0.0284943	0.0275458
265	0.0266946	0.0199421
267.5	0.0191497	0.0225303
270	0.0255915	0.0180742
272.5	0.0198498	0.0181786
275	0.0212907	0.0247844
277.5	0.0243636	0.0205798
280	0.0254815	0.0238537
282.5	0.0221736	0.0224163
285	0.0264567	0.0276649
287.5	0.0242632	0.0172155
290	0.028617	0.0174628
292.5	0.0173282	0.0237047
295	0.0251348	0.0123841
297.5	0.0290574	0.0173512
300	0.0253204	0.0177508
302.5	0.022047	0.0270019
305	0.0246244	0.0229195
307.5	0.0250482	0.0159666
310	0.0268459	0.0238223
312.5	0.0242075	0.0163756
315	0.0278097	0.0184251
317.5	0.0277678	0.0191298
320	0.0220314	0.022305
322.5	0.0257488	0.0216309
325	0.0234322	0.0266235
327.5	0.0272669	0.024089
330	0.0268474	0.0281968
332.5	0.0321149	0.0202939
335	0.0205457	0.0135209
337.5	0.0247786	0.0127546
340	0.0241375	0.0178383
342.5	0.0237582	0.0199253
345	0.0242926	0.0253693
347.5	0.0216752	0.0199423
350	0.0230477	0.0226494
352.5	0.0263237	0.0264449
355	0.0318429	0.0287749
357.5	0.0227439	0.026407
360	0.0273734	0.0229202
362.5	0.0281678	0.0262227
365	0.0302198	0.0218449
367.5	0.0261123	0.0219946
370	0.0223858	0.0261528
372.5	0.0268726	0.0264271
375	0.0281028	0.0212801
377.5	0.0218791	0.0261822
380	0.0280636	0.0169848
382.5	0.022927	0.0229141
385	0.0292509	0.0260741
387.5	0.024995	0.0194303
390	0.0272004	0.0236425
392.5	0.0231896	0.0343548
395	0.0274004	0.024998
397.5	0.0250008	0.0256296
400	0.0267176	0.0192793
402.5	0.0284585	0.0275807
405	0.0310261	0.0338384
407.5	0.0288001	0.0268034
410	0.0261743	0.0204942
412.5	0.0298952	0.0271287
415	0.0266478	0.0234156
417.5	0.0294665	0.0207398
420	0.0267905	0.0232167
422.5	0.0202523	0.0232997
425	0.0262207	0.0214659
427.5	0.0215591	0.031052
430	0.0248594	0.0265069
432.5	0.0272721	0.0211276
435	0.0335042	0.0267655
437.5	0.0287726	0.0260108
440	0.0232659	0.0289451
442.5	0.0299701	0.018678
445	0.0317642	0.0207973
447.5	0.0264084	0.0239661
450	0.0294772	0.0376687
452.5	0.0225983	0.0361909
455	0.0286376	0.0420347
457.5	0.020989	0.0306189
460	0.0298758	0.0415067
462.5	0.0336819	0.0441059
465	0.0269217	0.0476607
467.5	0.0287287	0.0473492
470	0.0299079	0.0358091
472.5	0.021733	0.0418313
475	0.0184614	0.0446838
477.5	0.0223828	0.0357821
480	0.0257537	0.0326694
482.5	0.0277274	0.0250185
485	0.0303269	0.0177981
487.5	0.0257052	0.0106182
490	0.0303269	0.0221062
492.5	0.027143	0.0182862
495	0.0306883	0.012216
497.5	0.0261678	0.0175951
500	0.0307343	0.0146827
502.5	0.0291158	0.0171554
505	0.0304727	0.0159201
507.5	0.0341744	0.030783
510	0.0251859	0.0407122
512.5	0.0301274	0.0528884
515	0.0313919	0.0648212
517.5	0.0307471	0.0524505
520	0.0392167	0.055291
522.5	0.0313525	0.0658714
525	0.0281132	0.060736
527.5	0.0327915	0.0551858
530	0.0350767	0.0608125
532.5	0.033563	0.0628064
535	0.035204	0.0571723
537.5	0.0354571	0.0522607
540	0.0345287	0.0373644
542.5	0.0395735	0.0336625
545	0.0346418	0.0332717
547.5	0.0334539	0.0265188
550	0.0359972	0.00865702
552.5	0.0282131	0.0150311
555	0.0413448	0.0179836
557.5	0.0339811	0.0169928
560	0.0383684	0.0317447
562.5	0.0454664	0.00973827
565	0.0350069	0.0134682
567.5	0.0388545	0.0176526
570	0.034775	0.014485
572.5	0.0310984	0.0223925
575	0.0310261	0.0344232
577.5	0.0301772	0.0471542
580	0.0290834	0.0465008
582.5	0.0283646	0.048358
585	0.02719	0.0509689
587.5	0.0256568	0.044638
590	0.0320589	0.0514077
592.5	0.0341879	0.0491769
595	0.0357517	0.0474807
597.5	0.0375405	0.0494585
600	0.0368028	0.038052
602.5	0.0409667	0.041797
605	0.0420804	0.036852
607.5	0.0431337	0.0212898
610	0.0425581	0.0163815
612.5	0.047391	0.0101625
615	0.0518643	0.0193751
617.5	0.0548693	0.0102635
620	0.0524483	0.0110832
622.5	0.0508298	0.0141448
625	0.0512319	0.0208645
627.5	0.0477904	0.021281
630	0.0537745	0.0179477
632.5	0.0534379	0.0259157
635	0.0455012	0.0420527
637.5	0.050546	0.0318716
640	0.0435746	0.0349573
642.5	0.0437534	0.0331944
645	0.0394101	0.0435366
647.5	0.039062	0.0437798
650	0.0285108	0.049529
652.5	0.0392756	0.0572174
655	0.0290935	0.0433991
657.5	0.0223836	0.0429703
660	0.0261863	0.0535941
662.5	0.0241691	0.0347627
665	0.0259623	0.0395836
667.5	0.0313519	0.0262192
670	0.0310469	0.0293176
672.5	0.0341563	0.0241563
675	0.0462639	0.0139583
677.5	0.0352634	0.0122575
680	0.0547838	0.0152525
682.5	0.0509353	0.0243224
685	0.0559282	0.0233568
687.5	0.0550539	0.0162179
690	0.0562712	0.0191929
692.5	0.0583553	0.0168445
695	0.0583778	0.0264952
697.5	0.0613753	0.0385822
700	0.0472699	0.0269456
702.5	0.0616117	0.0412238
705	0.0600968	0.0458251
707.5	0.0433425	0.0559673
710	0.0542601	0.0549809
712.5	0.0483428	0.0553646
715	0.0593705	0.0445703
717.5	0.0549911	0.058135
720	0.0461189	0.0551562
722.5	0.0489022	0.0455967
725	0.0424012	0.0531833
727.5	0.0372087	0.0504512
730	0.0409953	0.0455108
732.5	0.0320208	0.0442275
735	0.0323879	0.0284205
737.5	0.0337085	0.0321654
740	0.022927	0.0162217
742.5	0.0256344	0.0253741
745	0.0296639	0.00610956
747.5	0.0273034	0.0276148
750	0.0285395	0.0126123
752.5	0.0276802	0.0180481
755	0.0379258	0.00919126
757.5	0.041844	0.0243668
760	0.0367069	0.0270784
762.5	0.0498277	0.0230199
765	0.0542379	0.025172
767.5	0.0560744	0.039945
770	0.0562727	0.0350415
772.5	0.0615504	0.0408778
775	0.0567644	0.0528467
777.5	0.0600676	0.0518048
780	0.0589768	0.0604161
782.5	0.0561249	0.0514616
785	0.0614371	0.0580704
787.5	0.0553456	0.0438569
790	0.0498967	0.0432548
792.5	0.0581228	0.0435306
795	0.0581869	0.0435993
797.5	0.0469293	0.0335713
800	0.0476385	0.0263344
802.5	0.0415548	0.0268976
805	0.0440888	0.017311
807.5	0.0409209	0.0113658
810	0.0313667	0.0161838
812.5	0.0220603	0.0244989
815	0.0293604	0.0192773
817.5	0.0154246	0.012052
820	0.0217421	0.0177699
822.5	0.0281596	0.0245443
825	0.0312282	0.02678
827.5	0.0308983	0.0310578
830	0.0348189	0.0263592
832.5	0.030734	0.0488878
835	0.0451798	0.0465899
837.5	0.0468835	0.0587447
840	0.048852	0.0489669
842.5	0.0582792	0.0499971
845	0.0544614	0.059995
847.5	0.059843	0.0666482
850	0.0595201	0.0568752
852.5	0.0598601	0.063909
855	0.058627	0.0490548
857.5	0.062534	0.0546096
860	0.0599925	0.051046
862.5	0.0562233	0.0419706
865	0.0582321	0.0405775
867.5	0.0525654	0.0185763
870	0.0544909	0.0169064
872.5	0.0515986	0.0245898
875	0.0502344	0.0251728
877.5	0.0465685	0.0194429
880	0.0402497	0.0194845
882.5	0.0366596	0.0184865
885	0.0398464	0.0250859
887.5	0.0402172	0.0288024
890	0.0361823	0.0351288
892.5	0.031306	0.0383017
895	0.0302891	0.0391438
897.5	0.0254745	0.0578648
900	0.0263335	0.050643
902.5	0.0222345	0.0534186

## Sheet: panel_E
Time (s)	anisotropy Cell 1	anisotropy Cell 2
2.5	0.0986111	0.0949469
5	0.0981576	0.0990361
7.5	0.103866	0.0946683
10	0.100398	0.0935803
12.5	0.107454	0.0940747
15	0.103258	0.0989837
17.5	0.0969097	0.0970682
20	0.0997182	0.0965954
22.5	0.10523	0.0953698
25	0.0953314	0.0954407
27.5	0.10493	0.0979866
30	0.0946376	0.0943411
32.5	0.107525	0.105476
35	0.0957195	0.105035
37.5	0.110899	0.100514
40	0.0970701	0.0980983
42.5	0.103261	0.115748
45	0.103018	0.0943883
47.5	0.103114	0.103008
50	0.102787	0.0920609
52.5	0.100692	0.098989
55	0.101476	0.0959435
57.5	0.107415	0.0983408
60	0.104108	0.0986034
62.5	0.100398	0.0981466
65	0.10154	0.100187
67.5	0.0932323	0.103482
70	0.10898	0.0940578
72.5	0.102911	0.101548
75	0.0979679	0.101449
77.5	0.103969	0.0916757
80	0.0940727	0.0988375
82.5	0.0963025	0.102419
85	0.103163	0.108409
87.5	0.102597	0.0978675
90	0.0987202	0.10077
92.5	0.0889988	0.100915
95	0.103561	0.103311
97.5	0.102994	0.0955169
100	0.104705	0.0988999
102.5	0.0913537	0.0957363
105	0.107132	0.0973365
107.5	0.105797	0.107129
110	0.103384	0.104548
112.5	0.105098	0.0966671
115	0.100772	0.0991336
117.5	0.097366	0.104598
120	-0.000960073	0.0970832
122.5	-0.0109054	-0.00925884
125	-0.000838837	-0.00432797
127.5	0.00486326	0.00987524
130	0.0129993	0.0395018
132.5	0.0201101	0.0606957
135	0.0335846	0.0785495
137.5	0.0363107	0.0885677
140	0.0466371	0.0908799
142.5	0.0525056	0.0991323
145	0.0485044	0.101569
147.5	0.049491	0.0924214
150	0.0448995	0.113844
152.5	0.0451117	0.102445
155	0.0362987	0.0897705
157.5	0.0395781	0.094636
160	0.0244624	0.0990002
162.5	0.0210336	0.106083
165	0.0263791	0.103408
167.5	0.0285361	0.0924694
170	0.0393506	0.100456
172.5	0.0334729	0.106247
175	0.0434525	0.099696
177.5	0.0577517	0.101779
180	0.0556046	0.103897
182.5	0.0662662	0.0293352
185	0.0630795	0.0114021
187.5	0.0611056	0.0184599
190	0.0663087	0.0486724
192.5	0.0595715	0.0844063
195	0.059359	0.0971181
197.5	0.0625281	0.105441
200	0.0494391	0.108311
202.5	0.0351736	0.105038
205	0.0271025	0.101596
207.5	0.0217223	0.106585
210	0.0259378	0.102207
212.5	0.0310563	0.10501
215	0.0327265	0.103039
217.5	0.0465554	0.103965
220	0.0641855	0.105916
222.5	0.0732979	0.0963618
225	0.0877173	0.10815
227.5	0.107863	0.108008
230	0.0959744	0.104358
232.5	0.105031	0.0973767
235	0.111323	0.104276
237.5	0.0956699	0.105535
240	0.0950126	0.113928
242.5	0.0989437	0.09915
245	0.0978462	0.107003
247.5	0.0807783	0.0953045
250	0.0443526	0.0922855
252.5	0.0183861	0.0994988
255	0.01239	0.0668731
257.5	0.014303	0.0235734
260	0.0269505	0.0289588
262.5	0.0463898	0.0531496
265	0.0622585	0.0754703
267.5	0.0750804	0.0921307
270	0.0897284	0.0943015
272.5	0.0985183	0.11425
275	0.099867	0.0930408
277.5	0.106923	0.0973087
280	0.100742	0.0948908
282.5	0.101341	0.10218
285	0.109279	0.101917
287.5	0.10439	0.0972527
290	0.110758	0.102012
292.5	0.0986465	0.108147
295	0.103874	0.109227
297.5	0.0949416	0.102145
300	0.061272	0.105187
302.5	0.0274749	0.101
305	0.0175346	0.110104
307.5	0.0279822	0.102171
310	0.0386381	0.105445
312.5	0.0494465	0.11238
315	0.0627088	0.104868
317.5	0.0788484	0.108305
320	0.0876637	0.104121
322.5	0.0984725	0.0964257
325	0.103948	0.069801
327.5	0.112676	0.0317073
330	0.110771	0.0470656
332.5	0.0924092	0.0706872
335	0.115309	0.0813744
337.5	0.105867	0.0992109
340	0.102881	0.10194
342.5	0.100397	0.0983366
345	0.0962133	0.100967
347.5	0.108457	0.0993702
350	0.0955009	0.104144
352.5	0.0457753	0.106264
355	0.0160827	0.0975715
357.5	0.0114935	0.101403
360	0.0281256	0.106334
362.5	0.0355007	0.11514
365	0.0606505	0.106635
367.5	0.0881869	0.0960074
370	0.105259	0.102094
372.5	0.108274	0.09761
375	0.107806	0.105089
377.5	0.106588	0.108073
380	0.106365	0.104177
382.5	0.105563	0.100886
385	0.110333	0.103824
387.5	0.105301	0.111299
390	0.0953434	0.0955178
392.5	0.100473	0.100035
395	0.10692	0.10114
397.5	0.110193	0.106079
400	0.09633	0.0968456
402.5	0.110612	0.0841353
405	0.068179	0.0418075
407.5	0.021386	0.0481824
410	0.0245446	0.0656765
412.5	0.0266042	0.0782201
415	0.0478244	0.10767
417.5	0.0681756	0.0961323
420	0.0796175	0.0995282
422.5	0.097243	0.103921
425	0.11605	0.105044
427.5	0.102325	0.107675
430	0.108841	0.103793
432.5	0.10471	0.106175
435	0.107581	0.109853
437.5	0.0991495	0.106483
440	0.110487	0.108854
442.5	0.102825	0.113592
445	0.109706	0.0995824
447.5	0.106608	0.100559
450	0.106038	0.106262
452.5	0.102634	0.115468
455	0.0536733	0.112871
457.5	0.0357251	0.0932113
460	0.0283346	0.0986563
462.5	0.0390314	0.10383
465	0.0458667	0.105382
467.5	0.0723388	0.113537
470	0.0913358	0.110861
472.5	0.107607	0.112673
475	0.109083	0.111926
477.5	0.0969145	0.106339
480	0.116927	0.103696
482.5	0.0936605	0.102157
485	0.111573	0.122789
487.5	0.101675	0.104461
490	0.107267	0.0797642
492.5	0.10185	0.0586293
495	0.113875	0.0450002
497.5	0.0996286	0.0543242
500	0.109821	0.0854855
502.5	0.104071	0.102945
505	0.0984458	0.105669
507.5	0.0727291	0.106418
510	0.0227616	0.0954392
512.5	0.0348113	0.115866
515	0.0355604	0.104394
517.5	0.046494	0.107601
520	0.0679301	0.108729
522.5	0.100371	0.107886
525	0.10242	0.0985796
527.5	0.102478	0.109886
530	0.109721	0.110484
532.5	0.11385	0.0974174
535	0.0960956	0.0989051
537.5	0.103352	0.10101
540	0.0970703	0.106345
542.5	0.113022	0.113414
545	0.112036	0.104389
547.5	0.105879	0.106254
550	0.097074	0.111371
552.5	0.107239	0.110367
555	0.105487	0.105197
557.5	0.112102	0.109182
560	0.106411	0.10358
562.5	0.0740092	0.108281
565	0.040055	0.113129
567.5	0.0293644	0.107773
570	0.0327642	0.0989585
572.5	0.0453577	0.107773
575	0.0648041	0.105262
577.5	0.0933374	0.110923
580	0.0946211	0.100425
582.5	0.10788	0.0906526
585	0.114838	0.0586475
587.5	0.110637	0.0553086
590	0.110465	0.0689164
592.5	0.116728	0.0855691
595	0.111035	0.0959968
597.5	0.106988	0.101204
600	0.115282	0.105022
602.5	0.113896	0.101776
605	0.107729	0.112199
607.5	0.107775	0.100314
610	0.109734	0.106038
612.5	0.116069	0.109114
615	0.11386	0.110145
617.5	0.112302	0.0952697
620	0.10762	0.0976087
622.5	0.0582151	0.104183
625	0.031231	0.106489
627.5	0.0197276	0.106131
630	0.0383582	0.110185
632.5	0.0529271	0.113401
635	0.0728345	0.102714
637.5	0.105454	0.126707
640	0.120243	0.104877
642.5	0.107099	0.106404
645	0.11133	0.108117
647.5	0.102115	0.111043
650	0.109705	0.107947
652.5	0.107819	0.110077
655	0.1108	0.106304
657.5	0.115959	0.111498
660	0.119722	0.109632
662.5	0.108184	0.119129
665	0.110606	0.100195
667.5	0.109763	0.10609
670	0.110633	0.0970896
672.5	0.111383	0.113239
675	0.0607135	0.0906063
677.5	0.0516831	0.0508645
680	0.0393773	0.0593455
682.5	0.057815	0.0742475
685	0.0773462	0.088375
687.5	0.0838748	0.108965
690	0.1116	0.104127
692.5	0.101956	0.106721
695	0.111099	0.0980161
697.5	0.114402	0.101134
700	0.0947774	0.112199
702.5	0.115797	0.106503
705	0.109737	0.108494
707.5	0.119797	0.102834
710	0.110379	0.104453
712.5	0.111096	0.1171
715	0.118332	0.105183
717.5	0.0977445	0.101476
720	0.0955029	0.108631
722.5	0.0959205	0.102696
725	0.0861389	0.10237
727.5	0.0379161	0.105025
730	0.0469008	0.107994
732.5	0.0486915	0.109528
735	0.0675808	0.121618
737.5	0.0891714	0.115494
740	0.101143	0.106381
742.5	0.102845	0.102013
745	0.109921	0.118007
747.5	0.119796	0.0988039
750	0.109461	0.0997195
752.5	0.109936	0.1077
755	0.107732	0.113088
757.5	0.118836	0.112696
760	0.117174	0.10018
762.5	0.115011	0.103628
765	0.104454	0.120245
767.5	0.108651	0.101443
770	0.0987299	0.105336
772.5	0.109685	0.117842
775	0.110489	0.0988433
777.5	0.104323	0.109888
780	0.110175	0.0993121
782.5	0.129823	0.108175
785	0.118582	0.0935948
787.5	0.113221	0.0718432
790	0.0612825	0.0484039
792.5	0.039928	0.069894
795	0.0361821	0.0821317
797.5	0.0436813	0.102804
800	0.0848559	0.115746
802.5	0.0917286	0.10471
805	0.111277	0.108937
807.5	0.10372	0.11008
810	0.108128	0.105034
812.5	0.114078	0.103713
815	0.10708	0.100037
817.5	0.113461	0.106584
820	0.107783	0.103261
822.5	0.11604	0.110224
825	0.105813	0.105588
827.5	0.108869	0.094541
830	0.117072	0.120402
832.5	0.117024	0.111724
835	0.117473	0.104525
837.5	0.105752	0.0982851
840	0.107889	0.108296
842.5	0.11914	0.110085
845	0.123841	0.107197
847.5	0.116202	0.112824
850	0.114323	0.119131
852.5	0.104948	0.112934
855	0.115065	0.113472
857.5	0.0528952	0.110659
860	0.0308519	0.101889
862.5	0.0236978	0.100224
865	0.0566754	0.118077
867.5	0.0738136	0.11448
870	0.108416	0.115176
872.5	0.101044	0.111352
875	0.11659	0.0980406
877.5	0.12049	0.112284
880	0.102967	0.103431
882.5	0.107689	0.116372
885	0.114378	0.104059
887.5	0.105363	0.0923858
890	0.114665	0.119924
892.5	0.10629	0.100728
895	0.102618	0.120731
897.5	0.117963	0.111518
900	0.102994	0.123559
902.5	0.114218	0.115356
905	0.124698	0.1091
907.5	0.113826	0.106281
910	0.116405	0.116097
912.5	0.129047	0.0918323
