# Supplementary material for: Quantification of FRET-induced angular displacement by monitoring sensitized acceptor anisotropy using a dim fluorescent donor
Source: Nat Commun. 2021 May 5;12:2541. doi: 10.1038/s41467-021-22816-7 (PMC8099864; doi:10.1038/s41467-021-22816-7)
Supplement: Supplementary file 7 — Source Data [file 41467_2021_22816_MOESM7_ESM.zip › Supplementary.xlsx]

## Sheet: S1B
Wavelength (nm)	F145D	F145W	F145G	F145T
300	0.375	0.42	0.396	0.465
301	0.326	0.368	0.346	0.406
302	0.286	0.325	0.305	0.357
303	0.251	0.287	0.269	0.314
304	0.223	0.257	0.24	0.28
305	0.199	0.232	0.216	0.252
306	0.18	0.213	0.197	0.23
307	0.164	0.197	0.182	0.212
308	0.152	0.183	0.169	0.197
309	0.144	0.172	0.16	0.186
310	0.138	0.163	0.152	0.177
311	0.131	0.155	0.146	0.17
312	0.125	0.149	0.14	0.164
313	0.121	0.146	0.136	0.159
314	0.118	0.143	0.133	0.155
315	0.114	0.141	0.129	0.152
316	0.111	0.138	0.126	0.148
317	0.108	0.134	0.124	0.146
318	0.106	0.132	0.122	0.145
319	0.104	0.13	0.121	0.144
320	0.103	0.129	0.12	0.142
321	0.102	0.129	0.118	0.141
322	0.102	0.128	0.118	0.141
323	0.1	0.128	0.115	0.14
324	0.1	0.127	0.115	0.14
325	0.099	0.126	0.113	0.139
326	0.096	0.125	0.112	0.137
327	0.095	0.122	0.112	0.137
328	0.095	0.122	0.11	0.136
329	0.095	0.122	0.109	0.136
330	0.093	0.121	0.109	0.136
331	0.092	0.122	0.108	0.136
332	0.09	0.12	0.108	0.136
333	0.09	0.12	0.107	0.135
334	0.091	0.12	0.106	0.135
335	0.09	0.121	0.107	0.135
336	0.089	0.12	0.105	0.134
337	0.086	0.119	0.104	0.133
338	0.086	0.118	0.103	0.133
339	0.085	0.119	0.103	0.133
340	0.084	0.119	0.102	0.133
341	0.083	0.119	0.102	0.134
342	0.081	0.118	0.101	0.134
343	0.08	0.117	0.1	0.134
344	0.078	0.118	0.1	0.135
345	0.078	0.119	0.101	0.136
346	0.077	0.12	0.101	0.138
347	0.076	0.122	0.101	0.139
348	0.075	0.123	0.1	0.14
349	0.074	0.124	0.099	0.14
350	0.072	0.123	0.098	0.14
351	0.072	0.124	0.099	0.141
352	0.071	0.127	0.101	0.143
353	0.069	0.128	0.102	0.146
354	0.067	0.129	0.102	0.147
355	0.065	0.13	0.1	0.148
356	0.065	0.132	0.1	0.15
357	0.064	0.135	0.101	0.151
358	0.064	0.136	0.103	0.154
359	0.064	0.139	0.106	0.158
360	0.062	0.14	0.106	0.159
361	0.061	0.142	0.105	0.161
362	0.058	0.143	0.103	0.161
363	0.057	0.145	0.104	0.163
364	0.057	0.147	0.106	0.165
365	0.056	0.15	0.108	0.168
366	0.056	0.152	0.109	0.172
367	0.054	0.153	0.11	0.174
368	0.054	0.156	0.11	0.176
369	0.052	0.158	0.111	0.179
370	0.051	0.161	0.112	0.183
371	0.05	0.164	0.114	0.186
372	0.052	0.167	0.116	0.188
373	0.051	0.171	0.118	0.191
374	0.051	0.174	0.12	0.195
375	0.05	0.178	0.122	0.199
376	0.05	0.182	0.124	0.202
377	0.051	0.185	0.126	0.205
378	0.05	0.188	0.126	0.207
379	0.048	0.188	0.126	0.208
380	0.046	0.19	0.128	0.21
381	0.048	0.193	0.131	0.214
382	0.049	0.198	0.133	0.217
383	0.048	0.2	0.133	0.22
384	0.047	0.202	0.134	0.222
385	0.046	0.203	0.135	0.223
386	0.047	0.204	0.136	0.226
387	0.046	0.206	0.137	0.227
388	0.045	0.207	0.137	0.227
389	0.045	0.21	0.139	0.228
390	0.044	0.211	0.14	0.23
391	0.044	0.213	0.14	0.232
392	0.043	0.216	0.141	0.234
393	0.042	0.217	0.142	0.233
394	0.042	0.219	0.143	0.233
395	0.042	0.219	0.143	0.234
396	0.042	0.219	0.143	0.234
397	0.042	0.219	0.143	0.234
398	0.041	0.218	0.144	0.234
399	0.042	0.218	0.144	0.233
400	0.042	0.218	0.143	0.231
401	0.042	0.217	0.143	0.229
402	0.041	0.215	0.143	0.226
403	0.04	0.213	0.142	0.223
404	0.04	0.212	0.14	0.221
405	0.04	0.21	0.138	0.219
406	0.038	0.207	0.136	0.215
407	0.037	0.205	0.136	0.212
408	0.038	0.203	0.135	0.208
409	0.039	0.202	0.134	0.205
410	0.04	0.201	0.131	0.202
411	0.038	0.197	0.127	0.197
412	0.037	0.194	0.125	0.193
413	0.036	0.19	0.123	0.189
414	0.035	0.187	0.122	0.185
415	0.035	0.184	0.12	0.182
416	0.034	0.18	0.117	0.177
417	0.034	0.177	0.115	0.172
418	0.034	0.172	0.112	0.168
419	0.034	0.168	0.11	0.163
420	0.033	0.163	0.108	0.158
421	0.033	0.159	0.104	0.151
422	0.032	0.155	0.101	0.144
423	0.032	0.151	0.099	0.139
424	0.032	0.146	0.097	0.135
425	0.033	0.143	0.094	0.13
426	0.032	0.138	0.089	0.123
427	0.031	0.132	0.084	0.114
428	0.03	0.127	0.08	0.108
429	0.03	0.123	0.077	0.104
430	0.03	0.118	0.075	0.1
431	0.028	0.113	0.07	0.093
432	0.027	0.108	0.067	0.086
433	0.027	0.104	0.064	0.082
434	0.026	0.1	0.061	0.077
435	0.026	0.096	0.058	0.074
436	0.026	0.092	0.055	0.07
437	0.025	0.089	0.053	0.067
438	0.024	0.084	0.049	0.062
439	0.023	0.08	0.046	0.058
440	0.024	0.077	0.045	0.057
441	0.025	0.075	0.043	0.055
442	0.023	0.072	0.04	0.052
443	0.021	0.069	0.037	0.048
444	0.02	0.066	0.035	0.045
445	0.021	0.065	0.035	0.045
446	0.021	0.064	0.034	0.046
447	0.022	0.063	0.033	0.046
448	0.022	0.061	0.032	0.044
449	0.021	0.059	0.031	0.042
450	0.022	0.058	0.031	0.042
451	0.021	0.057	0.03	0.043
452	0.021	0.055	0.03	0.042
453	0.019	0.053	0.029	0.041
454	0.02	0.053	0.029	0.042
455	0.022	0.054	0.029	0.043
456	0.021	0.053	0.029	0.043
457	0.02	0.051	0.028	0.041
458	0.019	0.05	0.026	0.042
459	0.019	0.05	0.026	0.042
460	0.019	0.049	0.026	0.041
461	0.018	0.047	0.025	0.04
462	0.018	0.046	0.025	0.04
463	0.02	0.048	0.025	0.041
464	0.02	0.048	0.025	0.042
465	0.019	0.046	0.024	0.041
466	0.018	0.045	0.023	0.041
467	0.019	0.045	0.024	0.041
468	0.018	0.046	0.024	0.041
469	0.018	0.044	0.024	0.041
470	0.018	0.044	0.024	0.04
471	0.017	0.044	0.024	0.04
472	0.015	0.042	0.023	0.04
473	0.015	0.043	0.023	0.041
474	0.016	0.042	0.022	0.041
475	0.017	0.044	0.022	0.041
476	0.017	0.043	0.022	0.04
477	0.016	0.042	0.023	0.04
478	0.016	0.042	0.022	0.04
479	0.015	0.041	0.021	0.04
480	0.016	0.042	0.022	0.041
481	0.017	0.043	0.023	0.042
482	0.017	0.043	0.022	0.041
483	0.017	0.043	0.021	0.041
484	0.016	0.041	0.022	0.041
485	0.016	0.041	0.023	0.041
486	0.015	0.039	0.022	0.04
487	0.014	0.038	0.02	0.039
488	0.013	0.038	0.019	0.039
489	0.014	0.038	0.019	0.039
490	0.014	0.037	0.02	0.04
491	0.015	0.037	0.02	0.039
492	0.015	0.036	0.019	0.039
493	0.015	0.037	0.02	0.041
494	0.015	0.036	0.02	0.04
495	0.015	0.035	0.019	0.038
496	0.014	0.034	0.019	0.037
497	0.013	0.032	0.018	0.036
498	0.015	0.032	0.019	0.036
499	0.016	0.031	0.019	0.035
500	0.017	0.032	0.02	0.035
501	0.015	0.031	0.019	0.033
502	0.014	0.028	0.018	0.032
503	0.013	0.026	0.017	0.03
504	0.013	0.025	0.016	0.029
505	0.013	0.024	0.016	0.027
506	0.012	0.023	0.015	0.025
507	0.012	0.022	0.015	0.024
508	0.012	0.02	0.014	0.023
509	0.013	0.02	0.014	0.022
510	0.014	0.02	0.015	0.022
511	0.013	0.019	0.014	0.02
512	0.012	0.018	0.015	0.019
513	0.012	0.018	0.015	0.02
514	0.011	0.018	0.016	0.02
515	0.01	0.016	0.014	0.018
516	0.009	0.016	0.013	0.017
517	0.011	0.017	0.014	0.018
518	0.012	0.018	0.014	0.018
519	0.013	0.017	0.014	0.017
520	0.012	0.016	0.014	0.016
521	0.011	0.016	0.013	0.017
522	0.012	0.016	0.014	0.017
523	0.012	0.017	0.015	0.018
524	0.013	0.017	0.015	0.017
525	0.013	0.017	0.014	0.016
526	0.013	0.016	0.014	0.016
527	0.013	0.015	0.014	0.017
528	0.013	0.014	0.014	0.017
529	0.012	0.013	0.013	0.016
530	0.011	0.014	0.012	0.016
531	0.012	0.014	0.012	0.015
532	0.013	0.015	0.013	0.016
533	0.012	0.016	0.013	0.016
534	0.011	0.015	0.014	0.016
535	0.01	0.013	0.013	0.015
536	0.01	0.013	0.012	0.014
537	0.009	0.012	0.01	0.012
538	0.011	0.013	0.012	0.013
539	0.011	0.014	0.013	0.015
540	0.012	0.014	0.013	0.016
541	0.012	0.014	0.014	0.017
542	0.011	0.013	0.014	0.016
543	0.009	0.011	0.013	0.015
544	0.008	0.01	0.011	0.013
545	0.009	0.011	0.01	0.014
546	0.01	0.012	0.012	0.014
547	0.011	0.012	0.013	0.015
548	0.01	0.011	0.014	0.015
549	0.009	0.011	0.013	0.016
550	0.011	0.012	0.013	0.016

## Sheet: S2A
GeuSap			Venus
Wavelength (nm)	Normalized intensity		Wavelength (nm)	Normalized intensity
466	0.058278		250	0.175548
468	0.0694295		251	0.174357
470	0.0901767		252	0.174375
472	0.110576		253	0.175533
474	0.135271		254	0.176988
476	0.161454		255	0.178872
478	0.199847		256	0.181397
480	0.243165		257	0.186552
482	0.293697		258	0.19326
484	0.333909		259	0.198926
486	0.394207		260	0.203553
488	0.454849		261	0.206377
490	0.508466		262	0.208909
492	0.571451		263	0.214124
494	0.624094		264	0.220713
496	0.676617		265	0.228027
498	0.727969		266	0.234495
500	0.792947		267	0.240556
502	0.857252		268	0.248204
504	0.908814		269	0.256388
506	0.949582		270	0.262638
508	1		271	0.270737
510	0.992905		272	0.279284
512	0.947938		273	0.287172
514	0.894044		274	0.29569
516	0.8289		275	0.303532
518	0.759995		276	0.308856
520	0.688607		277	0.313716
522	0.649858		278	0.315494
524	0.606397		279	0.316797
526	0.560601		280	0.315984
528	0.538609		281	0.312416
530	0.510654		282	0.306356
532	0.501272		283	0.298123
534	0.464318		284	0.289654
536	0.439661		285	0.280745
538	0.421081		286	0.267825
540	0.401437		287	0.249683
542	0.366519		288	0.227101
544	0.361343		289	0.201588
546	0.349082		290	0.178005
548	0.33006		291	0.159156
550	0.308482		292	0.144468
552	0.279818		293	0.1334
554	0.270348		294	0.122649
556	0.244735		295	0.111783
558	0.228291		296	0.103817
560	0.214688		297	0.0969082
562	0.191274		298	0.0905838
564	0.171362		299	0.0854779
566	0.15416		300	0.0810761
568	0.146593		301	0.0770336
570	0.13571		302	0.0727164
572	0.141265		303	0.0681527
574	0.113593		304	0.0644905
576	0.110348		305	0.0608846
578	0.109456		306	0.0580463
580	0.0969068		307	0.0550673
582	0.0935036		308	0.0531305
584	0.0886201		309	0.0514332
586	0.0796112		310	0.0508099
588	0.0753794		311	0.0494648
590	0.0727461		312	0.0488767
592	0.0594578		313	0.0481442
594	0.0594532		314	0.0479153
596	0.0599354		315	0.047521
598	0.0501632		316	0.0467251
600	0.0506005		317	0.0459117
602	0.0480943		318	0.0459821
604	0.0433795		319	0.0462603
606	0.0484179		320	0.0441792
608	0.0365423		321	0.044894
610	0.0344843		322	0.0434608
612	0.0336213		323	0.0436967
614	0.0290486		324	0.0431333
616	0.0316941		325	0.0422037
618	0.0258865		326	0.0423164
620	0.0230072		327	0.0421509
622	0.0234446		328	0.0416614
624	0.0286648		329	0.0416579
626	0.0224513		330	0.0407986
628	0.0194678		331	0.0414078
630	0.0195474		332	0.041679
632	0.019573		333	0.0408479
634	0.00968347		334	0.0408937
636	0.0159772		335	0.0408585
638	0.0220571		336	0.040362
640	0.0127566		337	0.0404958
642	0.0100176		338	0.0409818
644	0.0125626		339	0.0399887
646	0.00920799		340	0.0414149
648	0.0119831		341	0.0410733
650	0.00734322		342	0.0406648
			343	0.0410592
			344	0.0409606
			345	0.0410487
			346	0.0404712
			347	0.0405592
			348	0.0401578
			349	0.0395169
			350	0.0394464
			351	0.038707
			352	0.0388478
			353	0.0386189
			354	0.0387281
			355	0.0379956
			356	0.0383302
			357	0.0373336
			358	0.0368547
			359	0.0369146
			360	0.0363758
			361	0.0359392
			362	0.0360483
			363	0.0354286
			364	0.0342788
			365	0.0343595
			366	0.033514
			367	0.0330904
			368	0.0325879
			369	0.031841
			370	0.0316498
			371	0.0310582
			372	0.0303919
			373	0.0300757
			374	0.0297535
			375	0.0288943
			376	0.0292006
			377	0.0288436
			378	0.0287337
			379	0.0280932
			380	0.0279146
			381	0.0277794
			382	0.0276185
			383	0.0276688
			384	0.0275361
			385	0.0273695
			386	0.0274329
			387	0.0275132
			388	0.0275347
			389	0.0274407
			390	0.0276893
			391	0.0275896
			392	0.0275431
			393	0.0277048
			394	0.0278921
			395	0.028022
			396	0.0280594
			397	0.0280323
			398	0.0282365
			399	0.0282788
			400	0.0285647
			401	0.0285411
			402	0.0285999
			403	0.0286686
			404	0.0288225
			405	0.0290116
			406	0.0291263
			407	0.0292464
			408	0.0293683
			409	0.0295514
			410	0.0295003
			411	0.0297553
			412	0.0299644
			413	0.0302229
			414	0.0302634
			415	0.0305286
			416	0.0308726
			417	0.0309279
			418	0.0310997
			419	0.0313135
			420	0.0316674
			421	0.0318448
			422	0.0322255
			423	0.0324238
			424	0.0327664
			425	0.0331161
			426	0.0335101
			427	0.0338813
			428	0.0343426
			429	0.034744
			430	0.0351782
			431	0.0357807
			432	0.036566
			433	0.037066
			434	0.037816
			435	0.0388408
			436	0.0398514
			437	0.0407916
			438	0.041922
			439	0.0432918
			440	0.0447778
			441	0.0463659
			442	0.0481266
			443	0.0500211
			444	0.0522678
			445	0.0546095
			446	0.057159
			447	0.0598845
			448	0.0627509
			449	0.0656419
			450	0.0686492
			451	0.071903
			452	0.0750475
			453	0.0782661
			454	0.0815586
			455	0.0848792
			456	0.0881858
			457	0.091598
			458	0.0952461
			459	0.0989964
			460	0.10294
			461	0.107131
			462	0.111617
			463	0.116498
			464	0.121811
			465	0.127597
			466	0.133946
			467	0.140841
			468	0.148422
			469	0.156916
			470	0.16635
			471	0.176762
			472	0.188151
			473	0.200676
			474	0.214441
			475	0.229245
			476	0.244908
			477	0.261103
			478	0.277689
			479	0.294007
			480	0.30948
			481	0.32391
			482	0.337186
			483	0.349155
			484	0.359321
			485	0.367526
			486	0.374146
			487	0.379111
			488	0.382809
			489	0.385872
			490	0.388689
			491	0.391683
			492	0.395415
			493	0.400275
			494	0.406648
			495	0.414536
			496	0.424114
			497	0.435735
			498	0.449468
			499	0.465667
			500	0.484506
			501	0.505845
			502	0.530143
			503	0.557434
			504	0.588351
			505	0.622826
			506	0.660962
			507	0.702796
			508	0.746285
			509	0.791006
			510	0.835728
			511	0.878301
			512	0.917072
			513	0.951053
			514	0.97771
			515	0.994718
			516	1
			517	0.997641
			518	0.985668
			519	0.961582
			520	0.924326
			521	0.872843
			522	0.810973
			523	0.741883
			524	0.668286
			525	0.59388
			526	0.521058
			527	0.452638
			528	0.389394
			529	0.332224
			530	0.28196
			531	0.238013
			532	0.199813
			533	0.167036
			534	0.139299
			535	0.115818
			536	0.0962779
			537	0.0800901
			538	0.0665223
			539	0.0555286
			540	0.0465807
			541	0.0392211
			542	0.0333685
			543	0.0284682
			544	0.0245133
			545	0.0212684
			546	0.0186992
			547	0.01658
			548	0.014862
			549	0.013396
			550	0.0122301
			551	0.0112955
			552	0.0105726
			553	0.00989225
			554	0.00939291
			555	0.00891084
			556	0.00860941
			557	0.00827312
			558	0.00804106
			559	0.0078495
			560	0.00765617
			561	0.00742904
			562	0.00727657
			563	0.00712409
			564	0.00701387
			565	0.00699662
			566	0.00683147
			567	0.00678534
			568	0.00679766
			569	0.0066392
			570	0.00666772
			571	0.00654412
			572	0.00645292
			573	0.00648003
			574	0.00647686
			575	0.00642651
			576	0.00641278
			577	0.00630889
			578	0.00628072
			579	0.006261
			580	0.00640221
			581	0.00624199
			582	0.00627368
			583	0.00627298
			584	0.00614621
			585	0.00621241
			586	0.00618741
			587	0.00616311
			588	0.00618036
			589	0.00614233
			590	0.0061698
			591	0.00596662
			592	0.00600007
			593	0.00599197
			594	0.00603986
			595	0.00594514
			596	0.00600007
			597	0.00606627
			598	0.00595641
			599	0.00592542
			600	0.00582154
			601	0.00589795
			602	0.00582189
			603	0.00584302
			604	0.00580428
			605	0.00587682
			606	0.00571942
			607	0.00572153
			608	0.00561518
			609	0.00575886
			610	0.00578984
			611	0.00576203
			612	0.00558314
			613	0.00550813
			614	0.00549511
			615	0.00554405
			616	0.00556166
			617	0.00567223
			618	0.00565533
			619	0.00546975
			620	0.0054856
			621	0.00556588
			622	0.00561941
			623	0.00554405
			624	0.0055937
			625	0.00552785
			626	0.00533876
			627	0.00537643
			628	0.00532009
			629	0.00542186
			630	0.00535672
			631	0.00520847
			632	0.00530284
			633	0.00545743
			634	0.00525319
			635	0.00527608
			636	0.00529685
			637	0.00536059
			638	0.00523065
			639	0.00524297
			640	0.00505036
			641	0.00538207
			642	0.00517255
			643	0.00522537
			644	0.00525002
			645	0.00502958
			646	0.00509226
			647	0.00505705
			648	0.00504683
			649	0.00527185

## Sheet: S3A
absorption			emission
Wavelength (nm)	Norm. Intensity		Wavelength (nm)	Norm. Intensity
311	0.130924		450	0.0101956
312	0.133386		452	0.0131958
313	0.136218		454	0.0143097
314	0.127208		456	0.0167472
315	0.114741		458	0.0255559
316	0.131105		460	0.0280742
317	0.135425		462	0.0362061
318	0.142326		464	0.0485216
319	0.13658		466	0.0585237
320	0.10362		468	0.0696881
321	0.121271		470	0.0905712
322	0.122848		472	0.111195
323	0.117001		474	0.135964
324	0.137303		476	0.162233
325	0.140618		478	0.20103
326	0.152422		480	0.244402
327	0.139805		482	0.295455
328	0.138268		484	0.335951
329	0.15192		486	0.396615
330	0.151739		488	0.457359
331	0.137816		490	0.511624
332	0.14982		492	0.574869
333	0.167561		494	0.627822
334	0.149589		496	0.680585
335	0.157977		498	0.732468
336	0.168143		500	0.796946
337	0.195136		502	0.859809
338	0.166215		504	0.908084
339	0.176632		506	0.948644
340	0.193649		508	1
341	0.200249		510	0.991607
342	0.207432		512	0.947781
343	0.207392		514	0.894345
344	0.212645		516	0.828763
345	0.236082		518	0.760889
346	0.224117		520	0.689799
347	0.25982		522	0.651178
348	0.261166		524	0.608238
349	0.278535		526	0.562041
350	0.29507		528	0.540035
351	0.281317		530	0.512058
352	0.307707		532	0.502511
353	0.326362		534	0.464516
354	0.328984		536	0.440226
355	0.36127		538	0.421967
356	0.380628		540	0.4018
357	0.387308		542	0.366961
358	0.396731		544	0.362175
359	0.417094		546	0.349896
360	0.428626		548	0.329409
361	0.455739		550	0.307525
362	0.470345		552	0.278798
363	0.48469		554	0.269653
364	0.512999		556	0.244385
365	0.52643		558	0.227992
366	0.559088		560	0.214585
367	0.560314		562	0.191169
368	0.585558		564	0.171079
369	0.593474		566	0.15354
370	0.621913		568	0.14598
371	0.635294		570	0.135436
372	0.66745		572	0.140811
373	0.691459		574	0.113228
374	0.7136		576	0.110685
375	0.705101		578	0.109962
376	0.740683		580	0.0973774
377	0.765425		582	0.0938349
378	0.773994		584	0.089036
379	0.796265		586	0.0798874
380	0.805417		588	0.0756684
381	0.824363		590	0.07307
382	0.838447		592	0.059665
383	0.855323		594	0.0597324
384	0.871597		596	0.0601976
385	0.88983		598	0.0503053
386	0.905903		600	0.0508357
387	0.917355		602	0.0482749
388	0.931107		604	0.0435398
389	0.93386		606	0.0486171
390	0.950847		608	0.036601
391	0.95589		610	0.0345228
392	0.966789		612	0.0336748
393	0.974735		614	0.0290994
394	0.975549		616	0.0316884
395	0.986519		618	0.0259006
396	0.990236		620	0.0230492
397	0.993089		622	0.0234948
398	0.996856		624	0.0287187
399	1		626	0.0225125
400	0.990366		628	0.0195263
401	0.993631		630	0.0196043
402	0.994174		632	0.0196226
403	0.987584		634	0.00970908
404	0.977608		636	0.0160335
405	0.965182		638	0.0221581
406	0.949953		640	0.0128473
407	0.94265		642	0.0100781
408	0.930304		644	0.0127049
409	0.918801		646	0.00936953
410	0.905933		648	0.0121802
411	0.896832		650	0.00744736
412	0.880015
413	0.862857
414	0.844474
415	0.826141
416	0.810138
417	0.79073
418	0.770588
419	0.754526
420	0.736052
421	0.713992
422	0.687943
423	0.662387
424	0.636178
425	0.614209
426	0.588341
427	0.561921
428	0.538786
429	0.516907
430	0.487011
431	0.466649
432	0.447532
433	0.422679
434	0.402548
435	0.380799
436	0.360366
437	0.341942
438	0.325809
439	0.307707
440	0.286551
441	0.272788
442	0.263155
443	0.249442
444	0.242501
445	0.232485
446	0.221465
447	0.210445
448	0.20274
449	0.192876
450	0.185372
451	0.183825
452	0.176602
453	0.170062
454	0.167832
455	0.166094
456	0.16076
457	0.154823
458	0.150985
459	0.151357
460	0.15203
461	0.150112
462	0.146656
463	0.143491
464	0.140096
465	0.138529
466	0.137424
467	0.13654
468	0.134702
469	0.133988
470	0.132964
471	0.132291
472	0.130804
473	0.128755
474	0.128222
475	0.126233
476	0.125339
477	0.124355
478	0.124545
479	0.125389
480	0.122948
481	0.12112
482	0.123229
483	0.125208
484	0.124586
485	0.124555
486	0.123149
487	0.121492
488	0.120085
489	0.120407
490	0.119111
491	0.11675
492	0.116338
493	0.112139
494	0.108342
495	0.106795
496	0.102646
497	0.0985775
498	0.0957949
499	0.092962
500	0.0865831
501	0.0812589
502	0.0767987
503	0.0739256
504	0.0705101
505	0.0652563
506	0.0606353
507	0.0574307
508	0.0532719
509	0.0472445
510	0.0448235
511	0.0425532
512	0.0402327
513	0.03745
514	0.035913
515	0.0355916
516	0.0322163
517	0.029524
518	0.0290117
519	0.0279569
520	0.0270327
521	0.024893
522	0.0248227
523	0.0232958
524	0.0236875
525	0.0241798
526	0.021809
527	0.0232154
528	0.024883
529	0.0222812
530	0.0229241
531	0.0222008
532	0.0227131
533	0.0223314
534	0.0214474
535	0.0220802
536	0.0219798
537	0.0226328
538	0.0222209
539	0.0196593
540	0.0208748
541	0.0210455
542	0.0209451
543	0.0217789
544	0.0194885
545	0.0222108
546	0.0215981
547	0.0205332
548	0.0211159
549	0.0209752
550	0.0197999
551	0.0188958
552	0.0198501
553	0.0207844
554	0.0217789
555	0.0234565
556	0.01982
557	0.0210556
558	0.01983
559	0.0183433
560	0.0191168
561	0.0213369
562	0.0203825
563	0.0170273
564	0.0195186
565	0.0190163
566	0.0196593
567	0.0176702
568	0.0192976
569	0.0206538
570	0.0218592
571	0.0227433
572	0.0206136
573	0.0212967
574	0.0194382
575	0.019378
576	0.0181725
577	0.0203022
578	0.0199908
579	0.0205935
580	0.0208848
581	0.021357
582	0.0251341
583	0.0200711
584	0.0211962
585	0.0188657
586	0.0199807
587	0.0183232
588	0.0166657
589	0.0156711
590	0.018504
591	0.0207542
592	0.0194583
593	0.0182026
594	0.0187551
595	0.0174392
596	0.0197597
597	0.0179917
598	0.0161835
599	0.0219798
600	0.0223816
601	0.0201013
602	0.0182629
603	0.0189862
604	0.0193077
605	0.0202419
606	0.0184337
607	0.0189862
608	0.0166657
609	0.0207743
610	0.0204428
611	0.0164748
612	0.0190867
613	0.0189862
614	0.0202118
615	0.0186647
616	0.0199506
617	0.021588
618	0.0182328
619	0.0216282
620	0.0189058
621	0.0171077
622	0.0171378
623	0.0197898
624	0.0200209
625	0.0180118
626	0.0157816
627	0.0208547
628	0.020493
629	0.0172182
630	0.0129488
631	0.0184538
632	0.0170574
633	0.0198602
634	0.019609
635	0.0174392
636	0.0197597
637	0.0207743
638	0.0174894
639	0.0141543
640	0.0197798
641	0.0203323
642	0.0160931
643	0.0191871
644	0.0147972
645	0.014757
646	0.0188355
647	0.0181825
648	0.0185844
649	0.017841
650	0.0167058

## Sheet: S3B
absorption			emission
Wavelength (nm)	Norm. Intensity		Wavelength (nm)	Norm. Intensity
311	0.128485		450	0.0113664
312	0.125734		452	0.0138933
313	0.127218		454	0.0178926
314	0.126838		456	0.0216105
315	0.126784		458	0.0267197
316	0.127779		460	0.0331197
317	0.128965		462	0.0426919
318	0.129092		464	0.0552526
319	0.129933		466	0.0689581
320	0.132295		468	0.085611
321	0.132684		470	0.105469
322	0.133806		472	0.127248
323	0.136684		474	0.167677
324	0.139082		476	0.204147
325	0.140259		478	0.249871
326	0.143915		480	0.301713
327	0.146213		482	0.35468
328	0.140032		484	0.422322
329	0.145127		486	0.487675
330	0.14862		488	0.550788
331	0.153688		490	0.616084
332	0.152421		492	0.686886
333	0.156466		494	0.73899
334	0.156484		496	0.779725
335	0.166032		498	0.831438
336	0.167715		500	0.873737
337	0.173389		502	0.920607
338	0.17557		504	0.949346
339	0.186556		506	0.995712
340	0.190366		508	1
341	0.194809		510	0.987194
342	0.205768		512	0.949847
343	0.213451		514	0.896425
344	0.224908		516	0.842782
345	0.235414		518	0.766942
346	0.245269		520	0.709412
347	0.249441		522	0.67123
348	0.264427		524	0.62799
349	0.275757		526	0.594003
350	0.286933		528	0.571136
351	0.29849		530	0.549705
352	0.316145		532	0.510756
353	0.325774		534	0.474078
354	0.344488		536	0.462812
355	0.361592		538	0.435898
356	0.373166		540	0.405829
357	0.387284		542	0.40025
358	0.40303		544	0.372884
359	0.418866		546	0.360243
360	0.433165		548	0.336833
361	0.455155		550	0.308846
362	0.472413		552	0.289405
363	0.488575		554	0.274003
364	0.507199		556	0.250384
365	0.526909		558	0.228089
366	0.545252		560	0.216394
367	0.561261		562	0.196672
368	0.583658		564	0.178782
369	0.601006		566	0.166448
370	0.61906		568	0.161379
371	0.642317		570	0.152048
372	0.658281		572	0.137827
373	0.676941		574	0.129475
374	0.700397		576	0.118217
375	0.716162		578	0.11041
376	0.733057		580	0.10898
377	0.754713		582	0.103469
378	0.773671		584	0.0914303
379	0.790531		586	0.0786283
380	0.805064		588	0.074166
381	0.82434		590	0.0732042
382	0.830584		592	0.0710135
383	0.847841		594	0.0695733
384	0.866999		596	0.0630803
385	0.881605		598	0.0518694
386	0.895197		600	0.052769
387	0.908781		602	0.051525
388	0.922726		604	0.0486334
389	0.935314		606	0.0408806
390	0.945667		608	0.0439326
391	0.955703		610	0.0300632
392	0.966779		612	0.0330398
393	0.975793		614	0.0305523
394	0.982426		616	0.0303822
395	0.989086		618	0.0329278
396	0.994353		620	0.0263052
397	0.99886		622	0.0252446
398	0.999738		624	0.0241709
399	1		626	0.0279739
400	0.999774		628	0.0235596
401	0.996869		630	0.0138448
402	0.99419		632	0.0211375
403	0.988914		634	0.0137678
404	0.983005		636	0.0183469
405	0.974164		638	0.012189
406	0.967005		640	0.0177258
407	0.956173		642	0.00839428
408	0.945069		644	0.0148466
409	0.933341		646	0.0127524
410	0.919342		648	0.0119794
411	0.906971		650	0.00736716
412	0.893949
413	0.879641
414	0.865062
415	0.848058
416	0.830195
417	0.812611
418	0.793825
419	0.77397
420	0.753337
421	0.733582
422	0.710497
423	0.689339
424	0.665394
425	0.639639
426	0.6162
427	0.592409
428	0.569595
429	0.54156
430	0.518656
431	0.495335
432	0.471019
433	0.448413
434	0.426405
435	0.404052
436	0.384858
437	0.362977
438	0.345801
439	0.330163
440	0.311548
441	0.297485
442	0.283657
443	0.27059
444	0.258355
445	0.247387
446	0.237867
447	0.227958
448	0.220456
449	0.212736
450	0.205714
451	0.199913
452	0.194058
453	0.188176
454	0.184067
455	0.179099
456	0.174737
457	0.171642
458	0.167615
459	0.165244
460	0.161226
461	0.159326
462	0.156195
463	0.154068
464	0.151706
465	0.149064
466	0.147824
467	0.145326
468	0.14301
469	0.14072
470	0.140449
471	0.138014
472	0.135752
473	0.135182
474	0.134232
475	0.132458
476	0.1313
477	0.130784
478	0.132277
479	0.128983
480	0.129788
481	0.129327
482	0.127607
483	0.12615
484	0.126766
485	0.125698
486	0.124503
487	0.123562
488	0.122893
489	0.120277
490	0.120123
491	0.11778
492	0.114721
493	0.112603
494	0.10854
495	0.107065
496	0.103979
497	0.100757
498	0.0971648
499	0.0931468
500	0.0897713
501	0.0874003
502	0.0825226
503	0.0791924
504	0.0759074
505	0.071989
506	0.0692017
507	0.0637268
508	0.0618445
509	0.0587586
510	0.0573197
511	0.0545144
512	0.0516819
513	0.0508674
514	0.0492656
515	0.0472566
516	0.0459264
517	0.044949
518	0.0426052
519	0.0430305
520	0.043121
521	0.0402071
522	0.0411663
523	0.041112
524	0.0402342
525	0.0400894
526	0.0399084
527	0.0412749
528	0.0395464
529	0.0410849
530	0.0404695
531	0.0404695
532	0.0404604
533	0.0404966
534	0.0411663
535	0.0408948
536	0.0399175
537	0.041103
538	0.0406143
539	0.0410939
540	0.0408224
541	0.0403518
542	0.0404242
543	0.0408586
544	0.0411663
545	0.0407681
546	0.0410306
547	0.0410306
548	0.0410758
549	0.0413473
550	0.0407862
551	0.0406143
552	0.0414016
553	0.0417183
554	0.0413744
555	0.0423518
556	0.041655
557	0.0417907
558	0.0417998
559	0.0433744
560	0.0422884
561	0.0421799
562	0.0424875
563	0.0431572
564	0.0433925
565	0.0431391
566	0.0439807
567	0.0445689
568	0.0434739
569	0.0443698
570	0.0449852
571	0.0448585
572	0.0442974
573	0.0436459
574	0.0442612
575	0.0441345
576	0.0441345
577	0.0439174
578	0.044397
579	0.0452295
580	0.0441798
581	0.0449581
582	0.0448133
583	0.0454648
584	0.0451843
585	0.0452567
586	0.0455825
587	0.0459173
588	0.0458902
589	0.0456911
590	0.0450486
591	0.0435011
592	0.0438993
593	0.0432658
594	0.0459264
595	0.0448947
596	0.0464241
597	0.0450395
598	0.0463245
599	0.0452838
600	0.0462159

## Sheet: S3C
GeuSap			GeuSapA206K
Wavelength (nm)	Anisotropy		Wavelength (nm)	Anisotropy
450	0.379881		450	0.360103
452	0.374067		452	0.368523
454	0.372405		454	0.371706
456	0.365397		456	0.37983
458	0.371491		458	0.372677
460	0.371361		460	0.376482
462	0.374061		462	0.381648
464	0.370562		464	0.359241
466	0.367806		466	0.367145
468	0.368715		468	0.364062
470	0.372977		470	0.363925
472	0.365566		472	0.363671
474	0.36042		474	0.366276
476	0.363348		476	0.366625
478	0.367159		478	0.35807
480	0.365063		480	0.364931
482	0.359631		482	0.35985
484	0.358162		484	0.359802
486	0.350562		486	0.368997
488	0.352426		488	0.363629
490	0.357345		490	0.358076
492	0.351735		492	0.358479
494	0.350658		494	0.360906
496	0.347611		496	0.35338
498	0.346205		498	0.356875
500	0.34496		500	0.34933
502	0.34119		502	0.350757
504	0.338203		504	0.347797
506	0.339627		506	0.35532
508	0.33936		508	0.33515
510	0.335908		510	0.350931
512	0.338324		512	0.349159
514	0.338545		514	0.35207
516	0.341656		516	0.349389
518	0.339071		518	0.354914
520	0.340113		520	0.351013
522	0.338695		522	0.357258
524	0.342374		524	0.351365
526	0.343664		526	0.356001
528	0.340002		528	0.355137
530	0.341946		530	0.350551
532	0.346744		532	0.353813
534	0.341779		534	0.360653
536	0.338072		536	0.360269
538	0.350176		538	0.360149
540	0.342343		540	0.355593
542	0.346981		542	0.361578
544	0.347481		544	0.358152
546	0.348022		546	0.342522
548	0.348776		548	0.359503
550	0.352676		550	0.354375
552	0.342742		552	0.360994
554	0.344161		554	0.361784
556	0.352681		556	0.34517
558	0.345972		558	0.353978
560	0.347348		560	0.354384
562	0.350253		562	0.345294
564	0.349976		564	0.358007
566	0.353682		566	0.3624
568	0.346714		568	0.359221
570	0.352188		570	0.352632
572	0.339214		572	0.364219
574	0.354645		574	0.365268
576	0.348731		576	0.355617
578	0.348497		578	0.348923
580	0.35486		580	0.343355
582	0.371925		582	0.366193
584	0.359884		584	0.345193
586	0.334564		586	0.370137
588	0.348335		588	0.353273
590	0.329416		590	0.345346
592	0.333991		592	0.350641
594	0.353764		594	0.350804
596	0.370386		596	0.369763
598	0.35015		598	0.356213
600	0.340483		600	0.373577

## Sheet: S4A
EGTA					Ca2+
Bin from (nm)	GeuSap	cp173Venus	GeuSapVC2.60		Bin from (nm)	GeuSap	cp173Venus	GeuSapVC2.60
500	0.314619	0.683128	1		500	0.157692	0.860302	1
502	0.300843	0.682624	0.985267		502	0.150787	0.859668	0.992588
504	0.286416	0.681838	0.969701		504	0.143556	0.858678	0.984572
506	0.271503	0.680594	0.953234		506	0.136081	0.85711	0.975647
508	0.256219	0.678638	0.935921		508	0.128421	0.854647	0.965643
510	0.24079	0.675604	0.917628		510	0.120687	0.850827	0.954244
512	0.225719	0.670949	0.898146		512	0.113134	0.844964	0.940896
514	0.211322	0.663992	0.877091		514	0.105918	0.836202	0.924883
516	0.197849	0.65403	0.853914		516	0.0991647	0.823657	0.905387
518	0.185293	0.640366	0.82806		518	0.0928713	0.80645	0.881658
520	0.173661	0.622459	0.798869		520	0.0870415	0.783897	0.852952
522	0.1629	0.600198	0.766081		522	0.0816478	0.755863	0.819153
524	0.152804	0.573968	0.729933		524	0.0765877	0.722831	0.780856
526	0.143326	0.544587	0.690902		526	0.0718372	0.685829	0.739258
528	0.134292	0.513187	0.650277		528	0.0673091	0.646285	0.695397
530	0.125785	0.481055	0.609375		530	0.0630453	0.605819	0.650804
532	0.117796	0.449166	0.56903		532	0.0590413	0.56566	0.607056
534	0.110063	0.418372	0.53013		534	0.0551652	0.526879	0.564971
536	0.102697	0.389212	0.49333		536	0.0514733	0.490157	0.525283
538	0.0957696	0.361934	0.458908		538	0.0480011	0.455805	0.488418
540	0.0891826	0.33683	0.427034		540	0.0446996	0.424189	0.454283
542	0.0829861	0.313797	0.397546		542	0.0415938	0.395182	0.422729
544	0.0771081	0.292641	0.370242		544	0.0386477	0.368539	0.393895
546	0.0715094	0.273223	0.345046		546	0.0358415	0.344085	0.367441
548	0.0662409	0.255362	0.321649		548	0.0332009	0.321592	0.343043
550	0.0612341	0.238802	0.299912		550	0.0306914	0.300737	0.320477
552	0.0566051	0.223312	0.279761		552	0.0283713	0.28123	0.299424
554	0.0522977	0.208833	0.260816		554	0.0262124	0.262996	0.279594
556	0.0483105	0.195125	0.242836		556	0.0242139	0.245733	0.260794
558	0.0446423	0.182018	0.225815		558	0.0223753	0.229226	0.242878
560	0.0411555	0.169397	0.209666		560	0.0206277	0.213332	0.225748
562	0.03787	0.157216	0.194306		562	0.018981	0.197992	0.209363
564	0.0348177	0.145524	0.179659		564	0.0174511	0.183266	0.193657
566	0.0320117	0.13428	0.165632		566	0.0160447	0.169107	0.178637
568	0.0294171	0.123547	0.152347		568	0.0147443	0.155589	0.164361
570	0.0270303	0.113251	0.139786		570	0.013548	0.142624	0.150591
572	0.0247826	0.103474	0.127894		572	0.0124214	0.130311	0.137534
574	0.0226663	0.0942948	0.116606		574	0.0113607	0.118751	0.125371
576	0.0207457	0.0857055	0.105981		576	0.0103981	0.107934	0.11393
578	0.0189547	0.0777306	0.0961768		578	0.00950037	0.0978905	0.103364
580	0.0173038	0.0703531	0.0869992		580	0.00867292	0.0885997	0.0935919
582	0.0157956	0.0635506	0.0785391		582	0.00791698	0.0800328	0.0845493
584	0.0144005	0.0572283	0.0708214		584	0.00721774	0.0720708	0.0761336
586	0.0131016	0.0514072	0.0637205		586	0.00656673	0.06474	0.0683445
588	0.0118172	0.0461023	0.0571596		588	0.00592293	0.0580593	0.0612565
590	0.0106201	0.0412433	0.051064		590	0.00532295	0.0519401	0.0548098
592	0.00953497	0.0367789	0.045452		592	0.00477906	0.0463178	0.0489394
594	0.00852296	0.0326775	0.0403264		594	0.00427183	0.0411527	0.0435405
596	0.00756576	0.028917	0.0356481		596	0.00379207	0.0364168	0.0385389
598	0.00663276	0.0254114	0.0313205		598	0.00332443	0.032002	0.0338658
600	0.0058003	0.0221541	0.0273247		600	0.0029072	0.0278999	0.0295365
602	0.0050479	0.0191489	0.02363		602	0.00253008	0.0241152	0.025546
604	0.00431834	0.01633	0.0202047		604	0.00216442	0.0205653	0.0218394
606	0.00360712	0.0137488	0.0169985		606	0.00180794	0.0173146	0.0183512
608	0.00291121	0.0113476	0.0140886		608	0.00145914	0.0142907	0.0151632
610	0.00231031	0.00911673	0.0113896		610	0.00115796	0.0114812	0.0122521
612	0.00178406	0.00708949	0.00878456		612	0.000894194	0.0089282	0.00950055
614	0.00130022	0.00517775	0.00633373		614	0.000651691	0.00652064	0.00689574
616	0.000883985	0.00336103	0.00407359		616	0.000443066	0.00423274	0.00441378
618	0.00045709	0.00162792	0.00197696		618	0.0002291	0.00205013	0.00211569
620	0	0	0		620	0	0	0

## Sheet: S4B
EGTA					Ca2+
Bin from (nm)	Sapphire	cp173Venus	SapVC2.60		Bin from (nm)	Sapphire	cp173Venus	SapVC2.60
500	0.446139	0.553185	1		500	0.239619	0.764189	1
502	0.433384	0.552777	0.986579		502	0.232769	0.763626	0.99257
504	0.416907	0.55214	0.969222		504	0.223919	0.762746	0.98297
506	0.396626	0.551132	0.947707		506	0.213027	0.761354	0.970891
508	0.372995	0.549548	0.922309		508	0.200334	0.759166	0.956255
510	0.346998	0.547092	0.893772		510	0.186371	0.755772	0.939094
512	0.320077	0.543322	0.86308		512	0.171912	0.750565	0.919541
514	0.293813	0.537688	0.831303		514	0.157806	0.742782	0.897758
516	0.269476	0.529621	0.799129		516	0.144734	0.731638	0.873495
518	0.247695	0.518557	0.766618		518	0.133036	0.716353	0.846216
520	0.228571	0.504055	0.733324		520	0.122765	0.696321	0.815445
522	0.211909	0.486029	0.698961		522	0.113816	0.671419	0.781124
524	0.197283	0.464789	0.663232		524	0.10596	0.642077	0.743394
526	0.184178	0.440997	0.626299		526	0.0989212	0.609209	0.703044
528	0.172233	0.415569	0.588942		528	0.0925056	0.574083	0.661391
530	0.161292	0.389549	0.551999		530	0.0866294	0.538137	0.619614
532	0.151181	0.363726	0.516058		532	0.0811989	0.502465	0.578758
534	0.141687	0.33879	0.481559		534	0.0760996	0.468016	0.539592
536	0.132712	0.315177	0.448932		536	0.0712793	0.435397	0.502594
538	0.124151	0.293088	0.418395		538	0.0666811	0.404882	0.468082
540	0.115866	0.272758	0.389902		540	0.0622311	0.376798	0.436025
542	0.107718	0.254107	0.363103		542	0.057855	0.351033	0.406246
544	0.099639	0.236975	0.337868		544	0.0535157	0.327366	0.37878
546	0.091755	0.221251	0.314115		546	0.0492812	0.305644	0.353228
548	0.0841591	0.206787	0.291797		548	0.0452015	0.285664	0.32935
550	0.0769027	0.193377	0.270912		550	0.0413041	0.267139	0.307142
552	0.0700701	0.180834	0.251342		552	0.0376344	0.249811	0.286344
554	0.0637073	0.169109	0.232981		554	0.0342169	0.233614	0.266688
556	0.0578572	0.158009	0.215745		556	0.0310749	0.218279	0.248073
558	0.0525436	0.147395	0.199621		558	0.028221	0.203617	0.230517
560	0.0477228	0.137175	0.184536		560	0.0256317	0.189498	0.213795
562	0.043353	0.127311	0.170268		562	0.0232847	0.175872	0.197844
564	0.0394064	0.117842	0.156814		564	0.021165	0.162792	0.182691
566	0.0358812	0.108738	0.144208		566	0.0192717	0.150214	0.1682
568	0.0327295	0.100046	0.132349		568	0.0175789	0.138207	0.154412
570	0.0298526	0.0917088	0.12115		570	0.0160337	0.12669	0.141354
572	0.0272402	0.0837914	0.110611		572	0.0146306	0.115752	0.129067
574	0.0248688	0.0763582	0.100812		574	0.0133569	0.105484	0.117586
576	0.0227161	0.0694028	0.0916442		576	0.0122007	0.0958755	0.106841
578	0.020755	0.0629448	0.0831395		578	0.0111475	0.0869542	0.0968676
580	0.0189535	0.0569707	0.0752889		580	0.0101798	0.0787013	0.0876683
582	0.0172752	0.0514621	0.0680916		582	0.00927845	0.0710916	0.0791714
584	0.015679	0.0463424	0.0615005		584	0.00842114	0.0640191	0.0713513
586	0.0141672	0.0416286	0.0553435		586	0.00760913	0.0575073	0.0641784
588	0.0127646	0.0373328	0.0496685		588	0.00685583	0.0515729	0.0576287
590	0.011469	0.0333981	0.0444855		590	0.00615995	0.0461373	0.0515603
592	0.0102412	0.0297829	0.039757		592	0.00550053	0.0411432	0.045962
594	0.00909544	0.0264617	0.0353465		594	0.00488513	0.0365551	0.040862
596	0.00801672	0.0234164	0.0312109		596	0.00430575	0.0323483	0.0361142
598	0.00699463	0.0205776	0.0274291		598	0.00375679	0.0284267	0.0317566
600	0.00605074	0.01794	0.0239512		600	0.00324983	0.0247829	0.0277559
602	0.00518536	0.0155064	0.0206712		602	0.00278504	0.0214211	0.0240117
604	0.00439764	0.0132237	0.0176076		604	0.00236196	0.0182677	0.020532
606	0.00368421	0.0111335	0.0147644		606	0.00197878	0.0153802	0.0172645
608	0.0030044	0.00918911	0.0121566		608	0.00161365	0.0126942	0.0142448
610	0.00236546	0.00738256	0.0097437		610	0.00127048	0.0101985	0.0115108
612	0.00180957	0.00574094	0.00748927		612	0.000971911	0.00793075	0.00891869
614	0.00131123	0.00419285	0.00540243		614	0.000704259	0.00579215	0.00646905
616	0.000850499	0.0027217	0.00347524		616	0.0004568	0.00375986	0.00419939
618	0.000412552	0.00131826	0.00167492		618	0.00022158	0.00182109	0.00202949
620	0	0	0		620	0	0	0

## Sheet: S5
pH	EGTA	Ca
5	0.292301	0.283547
5.5	0.214677	0.190512
6	0.105968	0.111406
6.5	0.0959564	0.0337483
7	0.0942546	0.000908491
7.5	0.0953234	-0.0114748
8	0.0947568	-0.0194065
8.5	0.0927987	-0.0217812
9	0.094464	-0.0244824
9.5	0.096373	-0.0224035
10	0.102677	-0.00114224

## Sheet: S6
GeuSap						GeuSapVC2.60 Ca2+-free						GeuSapVC2.60 Ca2+-bound
Time (ns)	IRF	Decay	Fit	Residuals		Time (ns)	IRF	Decay	Fit	Residuals		Time (ns)	IRF	Decay	Fit	Residuals
1.72123	3829	3	0.957026	1.17951		1.6315	0	5	1.35686	1.62926		1.71308	1924	1	2.23243	-1.23243
1.72531	5044	1	0.981685	0.0183152		1.63558	0	4	1.36153	1.31923		1.71715	2773	3	2.23243	0.443154
1.72939	6320	2	1.03688	0.681026		1.63966	0	1	1.37276	-0.372757		1.72123	3829	2	2.23243	-0.164356
1.73347	7459	1	1.09842	-0.0984235		1.64374	0	2	1.38487	0.434961		1.72531	5044	2	2.23243	-0.164356
1.73755	8629	1	1.11461	-0.114614		1.64782	0	2	1.3895	0.431686		1.72939	6320	2	2.23243	-0.164356
1.74163	9154	1	1.13071	-0.130713		1.65189	0	1	1.39742	-0.397421		1.73347	7459	2	2.23243	-0.164356
1.74571	9283	1	1.14672	-0.146722		1.65597	1	0	1.49632	-1.49632		1.73755	8629	1	2.23243	-1.23243
1.74978	9130	0	1.16264	-1.16264		1.66005	0	1	1.50957	-0.509567		1.74163	9154	2	2.23243	-0.164356
1.75386	8523	2	1.17847	0.580908		1.66413	0	0	1.51476	-1.51476		1.74571	9283	3	2.23243	0.443154
1.75794	7506	1	1.19421	-0.194213		1.66821	4	1	1.69981	-0.699812		1.74978	9130	1	2.23243	-1.23243
1.76202	6574	3	1.21754	1.02911		1.67229	5	1	1.74345	-0.743452		1.75386	8523	1	2.23243	-1.23243
1.7661	5461	3	1.27141	0.998004		1.67637	12	0	1.75756	-1.75756		1.75794	7506	0	2.23243	-2.23243
1.77018	4577	2	1.33163	0.47261		1.68045	21	6	1.76715	1.72805		1.76202	6574	3	2.23243	0.443154
1.77426	3720	1	1.37718	-0.377183		1.68452	42	8	1.76096	2.20583		1.7661	5461	1	2.23243	-1.23243
1.77834	2758	1	1.58354	-0.583545		1.6886	81	0	1.75383	-1.75383		1.77018	4577	2	2.23243	-0.164356
1.78241	2204	1	2.06078	-1.06078		1.69268	135	0	1.93215	-1.93215		1.77426	3720	3	2.23243	0.443154
1.78649	1755	2	2.91777	-0.648963		1.69676	261	1	2.05299	-1.05299		1.77834	2758	2	2.23243	-0.164356
1.79057	1475	4	4.59112	-0.295558		1.70084	424	2	2.07724	-0.0546198		1.78241	2204	0	2.23243	-2.23243
1.79465	1158	8	7.76441	0.0832925		1.70492	769	3	2.17341	0.47723		1.78649	1755	3	2.22737	0.446076
1.79873	974	16	13.7745	0.556373		1.709	1268	2	2.19618	-0.138717		1.79057	1475	0	2.18208	-2.18208
1.80281	868	19	24.5428	-1.2716		1.71308	1924	2	2.20377	-0.14409		1.79465	1158	5	1.99898	1.3421
1.80689	747	42	43.7622	-0.271907		1.71715	2773	4	2.20907	0.895464		1.79873	974	1	2.30041	-1.30041
1.81097	692	76	77.4396	-0.165136		1.72123	3829	2	2.21401	-0.151325		1.80281	868	2	2.96439	-0.681925
1.81504	644	137	135.319	0.143626		1.72531	5044	5	2.21887	1.24376		1.80689	747	7	4.78522	0.837109
1.81912	642	241	232.563	0.543467		1.72939	6320	2	2.2237	-0.158183		1.81097	692	10	9.37775	0.196774
1.8232	589	365	383.381	-0.962095		1.73347	7459	2	2.22852	-0.161588		1.81504	644	15	16.243	-0.32094
1.82728	540	640	603.523	1.44188		1.73755	8629	4	2.22579	0.887104		1.81912	642	31	32.3716	-0.246343
1.83136	528	882	910.441	-0.957657		1.74163	9154	3	2.22642	0.446627		1.8232	589	59	56.6313	0.308377
1.83544	469	1282	1319.52	-1.04803		1.74571	9283	4	2.31811	0.840944		1.82728	540	115	105.29	0.905418
1.83952	448	1896	1838.64	1.31728		1.74978	9130	7	2.3393	1.76158		1.83136	528	193	193.2	-0.0144185
1.8436	432	2415	2464.9	-1.0154		1.75386	8523	3	2.34576	0.377725		1.83544	469	323	333.928	-0.608028
1.84767	415	3243	3187.77	0.969832		1.75794	7506	2	2.35	-0.247491		1.83952	448	533	544.735	-0.508279
1.85175	352	3926	3980.34	-0.867173		1.76202	6574	2	2.35391	-0.250249		1.8436	432	827	846.715	-0.685543
1.85583	300	4711	4795.83	-1.23588		1.7661	5461	2	2.35775	-0.252966		1.84767	415	1362	1259.14	2.7872
1.85991	281	5723	5602	1.59943		1.77018	4577	2	2.36157	-0.255672		1.85175	352	1821	1795.25	0.603382
1.86399	251	6406	6365.67	0.503851		1.77426	3720	1	2.35787	-1.35787		1.85583	300	2391	2439.24	-0.986458
1.86807	225	7193	7051.58	1.66744		1.77834	2758	1	2.35753	-1.35753		1.85991	281	3223	3214.14	0.156071
1.87215	216	7564	7643.59	-0.915156		1.78241	2204	0	2.44827	-2.44827		1.86399	251	3921	4057.58	-2.18111
1.87623	175	8096	8140.88	-0.498788		1.78649	1755	0	2.43841	-2.43841		1.86807	225	4858	4923.12	-0.934344
1.8803	171	8449	8544.83	-1.04252		1.79057	1475	3	2.38972	0.352346		1.87215	216	5808	5786.77	0.278624
1.88438	176	8930	8866.5	0.67198		1.79465	1158	4	2.62974	0.68513		1.87623	175	6508	6604.24	-1.19294
1.88846	144	9077	9106.68	-0.311537		1.79873	974	5	2.92537	0.927804		1.8803	171	7277	7318.26	-0.483624
1.89254	142	9338	9277.56	0.62543		1.80281	868	6	3.65756	0.956296		1.88438	176	7869	7938.47	-0.783139
1.89662	125	9419	9403.22	0.162597		1.80689	747	3	4.90658	-1.10077		1.88846	144	8616	8437.72	1.92069
1.9007	124	9680	9494.83	1.88204		1.81097	692	11	7.56969	1.03428		1.89254	142	8927	8840.68	0.913597
1.90478	124	9656	9559.8	0.979009		1.81504	644	11	12.8048	-0.54418		1.89662	125	9214	9157.63	0.587259
1.90886	134	9534	9602.3	-0.699519		1.81912	642	20	21.6493	-0.368798		1.9007	124	9570	9364.06	2.10514
1.91293	119	9782	9631.33	1.52335		1.8232	589	41	39.1048	0.295982		1.90478	124	9561	9503.36	0.589447
1.91701	119	10001	9650.41	3.5057		1.82728	540	65	67.6588	-0.329782		1.90886	134	9797	9589.12	2.1002
1.92109	132	9686	9661.5	0.248936		1.83136	528	153	122.009	2.50548		1.91293	119	9968	9644.89	3.2363
1.92517	116	9564	9668.24	-1.06585		1.83544	469	199	216.42	-1.23485		1.91701	119	10005	9664.89	3.40028
1.92925	113	9717	9672.33	0.453148		1.83952	448	342	364.914	-1.23903		1.92109	132	9965	9662.14	3.03395
1.93333	118	9702	9673.95	0.284817		1.8436	432	570	584.849	-0.621945		1.92517	116	9774	9648.4	1.27044
1.93741	113	9742	9671.24	0.716946		1.84767	415	912	896.203	0.523104		1.92925	113	9607	9621.22	-0.145087
1.94149	127	9929	9665.47	2.64475		1.85175	352	1368	1316.84	1.38316		1.93333	118	9586	9588.02	-0.0205827
1.94556	133	9635	9656.8	-0.222127		1.85583	300	1910	1854.76	1.2639		1.93741	113	9922	9549.23	3.74229
1.94964	146	9748	9644.65	1.04679		1.85991	281	2462	2503.28	-0.831996		1.94149	127	9589	9512.22	0.784055
1.95372	151	9584	9630.91	-0.479205		1.86399	251	3206	3267.69	-1.08944		1.94556	133	9568	9471.53	0.986213
1.9578	129	9670	9615.44	0.554824		1.86807	225	4107	4094.93	0.188278		1.94964	146	9482	9425.79	0.577235
1.96188	157	9676	9596.52	0.808039		1.87215	216	4889	4943.68	-0.782047		1.95372	151	9419	9380.86	0.392956
1.96596	167	9784	9572.76	2.13556		1.87623	175	5753	5785.83	-0.432815		1.9578	129	9380	9330.53	0.51079
1.97004	177	9642	9545.88	0.978833		1.8803	171	6658	6577.03	0.992356		1.96188	157	9334	9278.43	0.575139
1.97412	146	9657	9516.99	1.42472		1.88438	176	7252	7274.48	-0.263928		1.96596	167	9248	9225.83	0.230555
1.97819	141	9520	9485.89	0.349616		1.88846	144	7729	7877.14	-1.68506		1.97004	177	9165	9174.26	-0.0966838
1.98227	149	9552	9453.17	1.01124		1.89254	142	8217	8369.23	-1.67932		1.97412	146	9156	9117.89	0.398282
1.98635	142	9318	9418.66	-1.04281		1.89662	125	8958	8769.25	1.99429		1.97819	141	9118	9056.25	0.646687
1.99043	141	9547	9382.43	1.68428		1.9007	124	9129	9081.24	0.499888		1.98227	149	8947	8993.7	-0.49369
1.99451	117	9622	9346.21	2.81157		1.90478	124	9332	9295.37	0.379204		1.98635	142	8777	8929.31	-1.62573
1.99859	132	9434	9309.21	1.28478		1.90886	134	9652	9444.6	2.11104		1.99043	141	8906	8862.93	0.456372
2.00267	118	9609	9270.81	3.44999		1.91293	119	9525	9544.96	-0.204498		1.99451	117	8634	8797.62	-1.76089
2.00675	88	9381	9231.92	1.53921		1.91701	119	9820	9613.53	2.08352		1.99859	132	8500	8728.62	-2.47976
2.01082	83	9253	9192.48	0.629167		1.92109	132	10012	9649.57	3.62212		2.00267	118	8454	8659.59	-2.23596
2.0149	73	9446	9153.33	3.01131		1.92517	116	9915	9664.57	2.51499		2.00675	88	8473	8593.27	-1.30662
2.01898	86	9340	9114.71	2.33118		1.92925	113	9708	9667.32	0.412836		2.01082	83	8425	8524.54	-1.08442
2.02306	88	9082	9076.21	0.060737		1.93333	118	9732	9657.98	0.750346		2.0149	73	8527	8456.81	0.760094
2.02714	62	9298	9037.4	2.70264		1.93741	113	9821	9641.99	1.8063		2.01898	86	8465	8388.2	0.834757
2.03122	82	9381	8999.21	3.94186		1.94149	127	9499	9621.36	-1.25541		2.02306	88	8092	8320.31	-2.53809
2.0353	67	9068	8961.22	1.12131		1.94556	133	9985	9600.57	3.84714		2.02714	62	8056	8253.21	-2.19717
2.03938	65	9091	8922.69	1.76527		1.94964	146	9691	9575.76	1.17068		2.03122	82	7949	8188.88	-2.6905
2.04345	66	8966	8884.42	0.861517		1.95372	151	9551	9546.73	0.0437085		2.0353	67	8115	8123.99	-0.099846
2.04753	61	9189	8846.55	3.57241		1.9578	129	9422	9516.61	-0.974686		2.03938	65	7931	8059.55	-1.44352
2.05161	63	8735	8809.28	-0.794808		1.96188	157	9473	9481.75	-0.0899489		2.04345	66	7895	7998.21	-1.16157
2.05569	67	8830	8773.22	0.604244		1.96596	167	9510	9444.78	0.668812		2.04753	61	7868	7936.3	-0.770032
2.05977	72	9144	8738.2	4.24368		1.97004	177	9436	9407.02	0.298294		2.05161	63	7672	7874.67	-2.31384
2.06385	84	8877	8704.02	1.83596		1.97412	146	9344	9368.69	-0.255405		2.05569	67	7664	7814.69	-1.72128
2.06793	66	8719	8669.66	0.528391		1.97819	141	9276	9325.49	-0.513878		2.05977	72	7715	7754.68	-0.451789
2.07201	51	8628	8635.69	-0.0827795		1.98227	149	9191	9277.59	-0.903196		2.06385	84	7564	7696.98	-1.52896
2.07608	64	8691	8603.66	0.936854		1.98635	142	9117	9227.97	-1.16219		2.06793	66	7425	7640.66	-2.50281
2.08016	71	8665	8572.44	0.994329		1.99043	141	9012	9176.12	-1.72882		2.07201	51	7639	7586.77	0.597584
2.08424	71	8606	8540.65	0.704406		1.99451	117	9105	9122.47	-0.183121		2.07608	64	7298	7535.24	-2.77702
2.08832	89	8700	8507.55	2.06328		1.99859	132	9118	9068.43	0.519142		2.08016	71	7450	7481.11	-0.360455
2.0924	59	8564	8474.69	0.965045		2.00267	118	8962	9011.28	-0.520562		2.08424	71	7347	7430.43	-0.973318
2.09648	60	8380	8442.14	-0.678768		2.00675	88	8718	8954.01	-2.52763		2.08832	89	7312	7381.86	-0.817002
2.10056	74	8507	8409.26	1.05975		2.01082	83	8849	8897.87	-0.519508		2.0924	59	7029	7336.51	-3.66785
2.10464	78	8312	8375.74	-0.699152		2.0149	73	8828	8839.87	-0.126348		2.09648	60	7119	7288.62	-2.01034
2.10871	80	8350	8341.83	0.0893573		2.01898	86	8566	8781.97	-2.33352		2.10056	74	6989	7240.2	-3.00479
2.11279	71	8327	8308.06	0.207591		2.02306	88	8509	8723.22	-2.32228		2.10464	78	7149	7193.6	-0.527518
2.11687	82	8310	8272.68	0.409388		2.02714	62	8772	8664.72	1.14539		2.10871	80	7166	7147.13	0.222869
2.12095	89	8249	8235.91	0.144074		2.03122	82	8491	8606.97	-1.25849		2.11279	71	6947	7101.97	-1.85932
2.12503	87	8232	8198.88	0.365074		2.0353	67	8589	8550.85	0.411689		2.11687	82	6939	7054.23	-1.38331
2.12911	93	8147	8162.14	-0.167741		2.03938	65	8413	8494.19	-0.885219		2.12095	89	6949	7009.14	-0.721502
2.13319	86	8151	8126.1	0.275772		2.04345	66	8303	8438.08	-1.48239		2.12503	87	6949	6964.36	-0.184257
2.13727	94	8090	8089.54	0.00508601		2.04753	61	8518	8383.83	1.45369		2.12911	93	6877	6916.77	-0.479593
2.14134	97	7985	8052.7	-0.757607		2.05161	63	8326	8329.07	-0.0336066		2.13319	86	6616	6869.15	-3.11234
2.14542	108	8040	8016.4	0.263194		2.05569	67	8158	8274.49	-1.28967		2.13727	94	6768	6820.53	-0.638468
2.1495	117	7983	7979.59	0.0381625		2.05977	72	8248	8220.83	0.299129		2.14134	97	6791	6773.96	0.206726
2.15358	105	7970	7942.93	0.303275		2.06385	84	8000	8167.37	-1.87127		2.14542	108	6707	6729.36	-0.27306
2.15766	105	7838	7906.36	-0.772174		2.06793	66	8171	8115.58	0.613129		2.1495	117	6774	6681.81	1.12009
2.16174	100	7964	7869.92	1.05427		2.07201	51	8093	8065.07	0.310446		2.15358	105	6643	6637.41	0.0685896
2.16582	125	7738	7833.98	-1.09113		2.07608	64	7997	8016.59	-0.219111		2.15766	105	6431	6592.26	-2.0109
2.1699	122	7756	7798.74	-0.485323		2.08016	71	8104	7969.27	1.49661		2.16174	100	6505	6547.32	-0.524711
2.17397	111	7712	7764.27	-0.595241		2.08424	71	7825	7920.55	-1.08016		2.16582	125	6368	6503.27	-1.69512
2.17805	134	7804	7729.76	0.840396		2.08832	89	7848	7874.38	-0.297727		2.1699	122	6539	6459.22	0.986586
2.18213	120	7750	7694.18	0.634071		2.0924	59	7696	7830.25	-1.53033		2.17397	111	6461	6415.83	0.562015
2.18621	98	7429	7658.7	-2.66504		2.09648	60	7780	7787.94	-0.09006		2.17805	134	6284	6373.36	-1.12722
2.19029	96	7447	7624.31	-2.05464		2.10056	74	7653	7743.64	-1.03607		2.18213	120	6255	6331.79	-0.970881
2.19437	82	7565	7590.58	-0.294116		2.10464	78	7756	7698.96	0.647733		2.18621	98	6194	6292.94	-1.25717
2.19845	93	7556	7557.53	-0.01761		2.10871	80	7682	7655.39	0.303652		2.19029	96	6263	6253.24	0.123291
2.20253	112	7535	7524.36	0.122597		2.11279	71	7609	7612.03	-0.034787		2.19437	82	6185	6211.65	-0.33891
2.2066	94	7776	7490.19	3.24113		2.11687	82	7586	7569.01	0.195119		2.19845	93	6236	6171.68	0.814564
2.21068	102	7459	7456.86	0.0248332		2.12095	89	7450	7524.42	-0.862215		2.20253	112	6169	6133.22	0.455531
2.21476	97	7336	7424.53	-1.0336		2.12503	87	7326	7481.54	-1.81719		2.2066	94	6094	6094.9	-0.0114974
2.21884	85	7342	7392.6	-0.590479		2.12911	93	7340	7438.31	-1.14747		2.21068	102	6144	6060.24	1.06857
2.22292	68	7204	7360.69	-1.84615		2.13319	86	7431	7392.87	0.442295		2.21476	97	6055	6022.8	0.413755
2.227	86	7376	7329.07	0.546474		2.13727	94	7348	7346.93	0.012455		2.21884	85	5900	5985.09	-1.10776
2.23108	82	7276	7298.39	-0.262467		2.14134	97	7136	7300.42	-1.94636		2.22292	68	6031	5949.36	1.05119
2.23516	89	7353	7268.19	0.989049		2.14542	108	7171	7255.56	-0.998551		2.227	86	6088	5914.77	2.22011
2.23923	60	7250	7238.27	0.13777		2.1495	117	7226	7211.54	0.170066		2.23108	82	5997	5881.27	1.49449
2.24331	58	7164	7208.6	-0.526968		2.15358	105	7160	7165.87	-0.0693649		2.23516	89	5849	5846.83	0.0283612
2.24739	54	6911	7179.14	-3.22546		2.15766	105	7034	7122.09	-1.05039		2.23923	60	5711	5813.79	-1.36012
2.25147	45	7046	7150.42	-1.24403		2.16174	100	6971	7077.8	-1.27911		2.24331	58	5908	5782.23	1.63632
2.25555	49	7065	7122.52	-0.684296		2.16582	125	6994	7033.65	-0.474056		2.24739	54	5869	5750.81	1.54277
2.25963	34	7023	7095.54	-0.865566		2.1699	122	6971	6990.02	-0.227805		2.25147	45	5809	5720.73	1.15819
2.26371	35	7056	7068.67	-0.150892		2.17397	111	6909	6946.42	-0.450208		2.25555	49	5664	5690.06	-0.346228
2.26779	28	7140	7041.41	1.16681		2.17805	134	6867	6903.35	-0.43862		2.25963	34	5655	5660.52	-0.073341
2.27186	27	7002	7014.31	-0.147131		2.18213	120	6680	6861.01	-2.21474		2.26371	35	5740	5631.45	1.43275
2.27594	25	6954	6988.1	-0.408927		2.18621	98	6939	6819.74	1.43163		2.26779	28	5656	5603.84	0.693505
2.28002	24	6783	6962.98	-2.18535		2.19029	96	6792	6780.26	0.142401		2.27186	27	5534	5578.25	-0.594787
2.2841	17	6863	6937.65	-0.90106		2.19437	82	6539	6739.85	-2.4838		2.27594	25	5568	5551.77	0.217496
2.28818	15	6816	6912.75	-1.17192		2.19845	93	6667	6698.2	-0.382135		2.28002	24	5588	5525.6	0.834766
2.29226	24	6966	6888.35	0.930393		2.20253	112	6619	6657.81	-0.477077		2.2841	17	5566	5498.34	0.906881
2.29634	26	6735	6862.61	-1.55494		2.2066	94	6562	6618.52	-0.697742		2.28818	15	5468	5474.41	-0.086664
2.30042	18	6820	6835.86	-0.192076		2.21068	102	6523	6579.96	-0.705249		2.29226	24	5599	5451.15	1.97585
2.30449	13	6716	6808.74	-1.13167		2.21476	97	6662	6543.53	1.4515		2.29634	26	5596	5426.17	2.2702
2.30857	17	6764	6781.73	-0.215593		2.21884	85	6527	6505.1	0.271126		2.30042	18	5571	5404.56	2.22997
2.31265	17	6705	6755.98	-0.622545		2.22292	68	6243	6466.62	-2.83013		2.30449	13	5296	5382.69	-1.19121
2.31673	10	6602	6730.61	-1.58286		2.227	86	6368	6429.69	-0.773002		2.30857	17	5379	5358.46	0.280036
2.32081	18	6667	6704.87	-0.463752		2.23108	82	6338	6393.8	-0.700859		2.31265	17	5289	5334.41	-0.624389
2.32489	18	6728	6679.36	0.592993		2.23516	89	6412	6358.53	0.667728		2.31673	10	5344	5308.56	0.484812
2.32897	21	6736	6653.2	1.00886		2.23923	60	6339	6322.82	0.203211		2.32081	18	5335	5283.5	0.705143
2.33305	11	6577	6626.15	-0.606066		2.24331	58	6302	6288.29	0.172694		2.32489	18	5380	5261.71	1.6127
2.33712	13	6516	6599.17	-1.03029		2.24739	54	6314	6254.87	0.744111		2.32897	21	5326	5238.16	1.20361
2.3412	15	6515	6573.06	-0.719343		2.25147	45	6305	6221.82	1.04761		2.33305	11	5223	5215.79	0.0997473
2.34528	5	6442	6546.99	-1.30806		2.25555	49	6162	6189.59	-0.351527		2.33712	13	5184	5193.67	-0.134263
2.34936	12	6273	6520.26	-3.12194		2.25963	34	6180	6157.16	0.290556		2.3412	15	5204	5170.89	0.458912
2.35344	9	6517	6492.3	0.306006		2.26371	35	6140	6125.57	0.1842		2.34528	5	5023	5145.63	-1.73034
2.35752	13	6481	6464.19	0.208801		2.26779	28	6143	6094.58	0.617758		2.34936	12	5166	5122.62	0.603493
2.3616	13	6354	6435.76	-1.02575		2.27186	27	6132	6065.01	0.855514		2.35344	9	5150	5099.51	0.703535
2.36568	8	6459	6407.15	0.645175		2.27594	25	5942	6036.78	-1.22959		2.35752	13	5160	5078.45	1.13525
2.36975	13	6210	6378.32	-2.13597		2.28002	24	6089	6008.04	1.0375		2.3616	13	5079	5054.45	0.34443
2.37383	11	6334	6348.98	-0.188274		2.2841	17	6022	5979.27	0.550691		2.36568	8	5093	5030.23	0.879556
2.37791	8	6289	6319.6	-0.385807		2.28818	15	5966	5950.25	0.203878		2.36975	13	5116	5006.06	1.5371
2.38199	13	6221	6290.02	-0.875072		2.29226	24	5975	5923.72	0.663351		2.37383	11	4969	4980.96	-0.169601
2.38607	6	6312	6260.5	0.648264		2.29634	26	5902	5897.51	0.058473		2.37791	8	5012	4956.98	0.777157
2.39015	7	6158	6230.97	-0.929912		2.30042	18	5881	5870.64	0.135145		2.38199	13	5040	4931.57	1.52727
2.39423	8	6223	6201.3	0.275058		2.30449	13	5863	5846.08	0.220919		2.38607	6	4865	4906.6	-0.59639
2.39831	8	6013	6171.49	-2.04388		2.30857	17	5664	5821.05	-2.08682		2.39015	7	4873	4881.13	-0.116508
2.40238	11	6069	6142.13	-0.938736		2.31265	17	5848	5794.31	0.702123		2.39423	8	5001	4855.81	2.05306
2.40646	10	5968	6113.37	-1.88178		2.31673	10	5772	5767.24	0.0626593		2.39831	8	4925	4830.58	1.34545
2.41054	8	5912	6084.54	-2.24394		2.32081	18	5791	5738.95	0.683926		2.40238	11	4928	4805.73	1.74173
2.41462	6	5799	6055.35	-3.36637		2.32489	18	5728	5711.72	0.215142		2.40646	10	4818	4780.39	0.541901
2.4187	6	5916	6026.28	-1.43375		2.32897	21	5725	5686.58	0.507803		2.41054	8	4701	4754.68	-0.782939
2.42278	17	5821	5997.51	-2.31346		2.33305	11	5776	5660.49	1.51989		2.41462	6	4770	4730.23	0.575841
2.42686	7	5968	5968.7	-0.00910857		2.33712	13	5761	5635.22	1.65717		2.4187	6	4729	4706.71	0.324157
2.43094	6	5958	5940.07	0.232313		2.3412	15	5594	5610.05	-0.214614		2.42278	17	4769	4682.73	1.24926
2.43501	5	5893	5911.99	-0.247379		2.34528	5	5582	5583.97	-0.0263259		2.42686	7	4627	4658.18	-0.458411
2.43909	13	5757	5884.12	-1.67541		2.34936	12	5603	5556.41	0.622422		2.43094	6	4750	4634.3	1.67869
2.44317	6	5791	5856.19	-0.856652		2.35344	9	5593	5530.33	0.837931		2.43501	5	4696	4610.97	1.24084
2.44725	7	5848	5828.07	0.260614		2.35752	13	5600	5504.62	1.27453		2.43909	13	4589	4586.81	0.0323014
2.45133	10	5573	5800.21	-3.04359		2.3616	13	5447	5479.89	-0.445604		2.44317	6	4421	4563.74	-2.1468
2.45541	5	5592	5772.28	-2.41084		2.36568	8	5569	5453.04	1.55393		2.44725	7	4741	4540.96	2.90523
2.45949	9	5548	5744.32	-2.63567		2.36975	13	5362	5425.89	-0.872446		2.45133	10	4498	4519.13	-0.314993
2.46357	10	5617	5716.75	-1.33099		2.37383	11	5338	5398.56	-0.828859		2.45541	5	4568	4496.34	1.06027
2.46764	7	5621	5689.37	-0.91198		2.37791	8	5206	5370.73	-2.28308		2.45949	9	4518	4473.84	0.657029
2.47172	9	5625	5662.3	-0.49737		2.38199	13	5352	5343.41	0.117386		2.46357	10	4458	4452.15	0.0875908
2.4758	10	5614	5635.24	-0.283502		2.38607	6	5513	5315.15	2.66464		2.46764	7	4488	4429.34	0.875673
2.47988	8	5455	5608.3	-2.07555		2.39015	7	5447	5287.04	2.16736		2.47172	9	4416	4407.52	0.127561
2.48396	8	5532	5581.64	-0.667388		2.39423	8	5269	5258.59	0.143366		2.4758	10	4407	4385.55	0.32309
2.48804	6	5562	5554.98	0.09419		2.39831	8	5246	5230.23	0.217763		2.47988	8	4430	4364.25	0.987807
2.49212	3	5565	5528.48	0.4896		2.40238	11	5234	5201.98	0.442553		2.48396	8	4290	4343.4	-0.815244
2.4962	7	5429	5502.1	-0.992123		2.40646	10	5109	5173.93	-0.908371		2.48804	6	4458	4322.02	2.03664
2.50027	7	5418	5475.62	-0.782757		2.41054	8	5113	5145.45	-0.453833		2.49212	3	4369	4301.44	1.02209
2.50435	9	5280	5449.37	-2.33094		2.41462	6	5222	5116.9	1.45445		2.4962	7	4317	4281.01	0.547807
2.50843	6	5355	5423.36	-0.93414		2.4187	6	5170	5089.39	1.12105		2.50027	7	4220	4260.26	-0.619682
2.51251	2	5406	5397.61	0.114161		2.42278	17	5168	5062.54	1.46695		2.50435	9	4306	4240.49	0.998378
2.51659	8	5376	5372.09	0.053323		2.42686	7	5075	5035.3	0.557302		2.50843	6	4339	4220.14	1.80444
2.52067	11	5178	5346.59	-2.34289		2.43094	6	5058	5007.73	0.70682		2.51251	2	4156	4199.98	-0.682236
2.52475	5	5247	5321.08	-1.02266		2.43501	5	4889	4980.72	-1.31173		2.51659	8	4288	4180.14	1.64709
2.52883	6	5102	5295.71	-2.71198		2.43909	13	5059	4953.98	1.47653		2.52067	11	4116	4160.42	-0.692414
2.5329	3	5304	5270.84	0.455266		2.44317	6	4955	4926.86	0.399811		2.52475	5	4074	4141.29	-1.05422
2.53698	8	5220	5246.23	-0.363023		2.44725	7	4973	4900.54	1.02753		2.52883	6	4206	4122.35	1.28987
2.54106	4	5143	5221.26	-1.09133		2.45133	10	4906	4874.65	0.447615		2.5329	3	4212	4103.42	1.67309
2.54514	6	4991	5196.43	-2.90781		2.45541	5	4789	4849.3	-0.871368		2.53698	8	4106	4084.38	0.33735
2.54922	5	5131	5171.95	-0.571656		2.45949	9	4882	4823.35	0.839402		2.54106	4	4180	4065.15	1.77638
2.5533	8	5156	5147.71	0.115394		2.46357	10	4812	4797.71	0.20594		2.54514	6	4061	4047.73	0.208263
2.55738	2	4994	5123.37	-1.83068		2.46764	7	4778	4772.49	0.0797703		2.54922	5	4074	4029.51	0.696987
2.56146	2	4864	5099.3	-3.37378		2.47172	9	4807	4746.65	0.870467		2.5533	8	3997	4011.23	-0.225147
2.56553	7	5081	5075.34	0.0794471		2.4758	10	4624	4721.47	-1.43338		2.55738	2	3971	3992.73	-0.344825
2.56961	3	4978	5051.46	-1.04114		2.47988	8	4704	4696.34	0.111729		2.56146	2	3965	3975.55	-0.167559
2.57369	6	4870	5027.92	-2.26288		2.48396	8	4806	4671.78	1.9361		2.56553	7	3970	3957.8	0.193619
2.57777	1	4844	5004.46	-2.30549		2.48804	6	4573	4647.49	-1.10151		2.56961	3	3993	3940.15	0.836419
2.58185	6	4974	4981.09	-0.100563		2.49212	3	4674	4622.98	0.746203		2.57369	6	3919	3923.17	-0.0666879
2.58593	6	4926	4957.98	-0.455609		2.4962	7	4568	4599.08	-0.459866		2.57777	1	3991	3905.69	1.35043
2.59001	7	4877	4934.97	-0.83006		2.50027	7	4570	4575.26	-0.0778768		2.58185	6	3887	3888.73	-0.0277267
2.59409	8	4952	4911.99	0.568568		2.50435	9	4509	4551.41	-0.631542		2.58593	6	3825	3872.19	-0.763096
2.59816	5	4957	4889.05	0.965143		2.50843	6	4496	4528.16	-0.479668		2.59001	7	3935	3855.41	1.26872
2.60224	3	4753	4866.07	-1.64005		2.51251	2	4482	4504.58	-0.337292		2.59409	8	3861	3838.94	0.354956
2.60632	7	4690	4843.24	-2.23767		2.51659	8	4486	4481.18	0.0719526		2.59816	5	3865	3822.83	0.678235
2.6104	6	4712	4820.75	-1.58424		2.52067	11	4516	4458.05	0.862323		2.60224	3	3768	3806.66	-0.629793
2.61448	3	4669	4798.44	-1.89435		2.52475	5	4447	4435.14	0.177923		2.60632	7	3828	3790.67	0.603303
2.61856	1	4730	4776.21	-0.671891		2.52883	6	4284	4412.7	-1.96634		2.6104	6	3843	3774.66	1.10247
2.62264	4	4654	4753.87	-1.46389		2.5329	3	4566	4390.45	2.59796		2.61448	3	3749	3758.38	-0.153241
2.62672	8	4679	4731.73	-0.770859		2.53698	8	4440	4368.22	1.07729		2.61856	1	3776	3742.59	0.543702
2.63079	5	4752	4710.06	0.60838		2.54106	4	4354	4345.88	0.123014		2.62264	4	3740	3726.92	0.213861
2.63487	3	4672	4688.43	-0.240433		2.54514	6	4386	4323.73	0.940249		2.62672	8	3735	3711.74	0.380644
2.63895	3	4545	4666.68	-1.80489		2.54922	5	4302	4302.77	-0.01168		2.63079	5	3720	3696.42	0.386616
2.64303	3	4495	4645.02	-2.23763		2.5533	8	4299	4281.31	0.269782		2.63487	3	3779	3680.78	1.59773
2.64711	1	4583	4623.52	-0.598497		2.55738	2	4241	4259.75	-0.287962		2.63895	3	3806	3665.65	2.27496
2.65119	3	4570	4602.23	-0.476701		2.56146	2	4217	4238.27	-0.327552		2.64303	3	3789	3651.26	2.23761
2.65527	6	4518	4580.95	-0.936515		2.56553	7	4153	4217.66	-1.00341		2.64711	1	3634	3636.32	-0.0385304
2.65935	2	4534	4559.87	-0.384222		2.56961	3	4232	4196.73	0.542183		2.65119	3	3670	3621.6	0.798963
2.66342	3	4478	4538.94	-0.910698		2.57369	6	4132	4175.98	-0.684213		2.65527	6	3723	3606.61	1.9076
2.6675	5	4526	4518.04	0.118318		2.57777	1	4158	4155.66	0.0362675		2.65935	2	3518	3592.33	-1.25326
2.67158	3	4575	4497.03	1.15276		2.58185	6	4125	4135.1	-0.157309		2.66342	3	3640	3577.71	1.0324
2.67566	2	4563	4476.3	1.28346		2.58593	6	4119	4115	0.0622641		2.6675	5	3529	3563.42	-0.579364
2.67974	1	4438	4455.79	-0.267058		2.59001	7	3996	4095.21	-1.56946		2.67158	3	3448	3549.06	-1.72105
2.68382	3	4364	4435.3	-1.07926		2.59409	8	4107	4075.33	0.494149		2.67566	2	3439	3535.28	-1.64176
2.6879	3	4439	4414.9	0.36167		2.59816	5	4092	4055.75	0.566644		2.67974	1	3556	3521.19	0.583778
2.69198	1	4337	4394.6	-0.874579		2.60224	3	4086	4036.46	0.775081		2.68382	3	3623	3507.03	1.92662
2.69605	2	4353	4374.64	-0.327993		2.60632	7	3996	4017.18	-0.335024		2.6879	3	3376	3493.46	-2.02157
2.70013	1	4291	4354.85	-0.97467		2.6104	6	4021	3998.06	0.361804		2.69198	1	3536	3479.61	0.948241
2.70421	0	4324	4335.23	-0.170757		2.61448	3	3891	3978.9	-1.40909		2.69605	2	3491	3466.13	0.420861
2.70829	4	4198	4315.64	-1.81565		2.61856	1	3959	3959.58	-0.00916604		2.70013	1	3421	3452.48	-0.538159
2.71237	0	4177	4295.98	-1.841		2.62264	4	3931	3940.69	-0.154536		2.70421	0	3425	3439.15	-0.241795
2.71645	1	4206	4276.5	-1.08702		2.62672	8	3986	3922.03	1.01328		2.70829	4	3432	3425.92	0.103717
2.72053	3	4248	4257.24	-0.141815		2.63079	5	3903	3903.74	-0.0118407		2.71237	0	3446	3412.89	0.563994
2.72461	3	4138	4237.93	-1.55339		2.63487	3	3888	3885.34	0.0425854		2.71645	1	3421	3400.2	0.355643
2.72868	1	4171	4218.53	-0.735963		2.63895	3	3895	3866.65	0.454185		2.72053	3	3410	3387.3	0.388776
2.73276	1	4058	4199.3	-2.2182		2.64303	3	3888	3848.59	0.632031		2.72461	3	3450	3374.2	1.29046
2.73684	1	4155	4180.46	-0.394902		2.64711	1	3945	3831.04	1.8144		2.72868	1	3353	3361.6	-0.148557
2.74092	1	4207	4161.76	0.69742		2.65119	3	3786	3813.19	-0.441841		2.73276	1	3400	3349.09	0.873095
2.745	2	4109	4142.97	-0.529942		2.65527	6	3720	3795.44	-1.23694		2.73684	1	3329	3336.42	-0.128684
2.74908	4	4118	4124.19	-0.0965284		2.65935	2	3788	3777.59	0.169133		2.74092	1	3391	3323.81	1.15382
2.75316	4	4160	4105.51	0.844804		2.66342	3	3790	3760.26	0.483057		2.745	2	3309	3311.17	-0.0376611
2.75724	0	4062	4086.88	-0.390306		2.6675	5	3736	3742.8	-0.111197		2.74908	4	3312	3299.19	0.222588
2.76131	0	4002	4068.36	-1.04893		2.67158	3	3812	3725.57	1.39995		2.75316	4	3274	3287.04	-0.227924
2.76539	3	4037	4050.12	-0.206474		2.67566	2	3774	3708.44	1.06721		2.75724	0	3232	3274.82	-0.753228
2.76947	2	3940	4031.98	-1.46529		2.67974	1	3755	3691.71	1.03275		2.76131	0	3246	3262.67	-0.292605
2.77355	2	4015	4013.81	0.0187841		2.68382	3	3701	3674.61	0.43379		2.76539	3	3255	3250.61	0.0770071
2.77763	1	3952	3995.86	-0.697608		2.6879	3	3802	3657.55	2.34268		2.76947	2	3242	3238.63	0.059196
2.78171	2	3853	3978.01	-2.01392		2.69198	1	3633	3641.03	-0.133277		2.77355	2	3275	3226.66	0.844698
2.78579	5	4000	3960.13	0.630405		2.69605	2	3605	3624.4	-0.323157		2.77763	1	3183	3215.08	-0.568662
2.78987	3	3940	3942.28	-0.036399		2.70013	1	3613	3608.09	0.0817484		2.78171	2	3237	3203.39	0.590741
2.79394	1	3857	3924.57	-1.08806		2.70421	0	3586	3591.48	-0.0915099		2.78579	5	3097	3191.71	-1.7019
2.79802	1	3926	3907.04	0.302613		2.70829	4	3533	3575.35	-0.712427		2.78987	3	3150	3180.27	-0.539368
2.8021	1	3882	3889.54	-0.120942		2.71237	0	3598	3559.39	0.643604		2.79394	1	3273	3168.81	1.82119
2.80618	5	3734	3872.07	-2.25954		2.71645	1	3622	3543.68	1.3014		2.79802	1	3109	3157.41	-0.868253
2.81026	3	3795	3854.71	-0.969239		2.72053	3	3556	3528.21	0.46601		2.8021	1	3053	3146.09	-1.68482
2.81434	3	3830	3837.39	-0.119428		2.72461	3	3591	3512.6	1.30838		2.80618	5	3178	3134.85	0.765396
2.81842	4	3788	3820.25	-0.523991		2.72868	1	3490	3496.86	-0.116175		2.81026	3	3134	3123.69	0.18421
2.8225	2	3791	3803.24	-0.198809		2.73276	1	3484	3481.58	0.0410082		2.81434	3	3097	3112.6	-0.280313
2.82657	0	3778	3786.2	-0.133447		2.73684	1	3519	3466.41	0.886524		2.81842	4	3107	3101.59	0.0971115
2.83065	3	3742	3769.38	-0.447633		2.74092	1	3389	3451.07	-1.0662		2.8225	2	3105	3090.65	0.257549
2.83473	4	3754	3752.73	0.0206781		2.745	2	3457	3435.57	0.364468		2.82657	0	3043	3079.78	-0.66682
2.83881	6	3658	3736.1	-1.29133		2.74908	4	3526	3420.41	1.77822		2.83065	3	2991	3068.99	-1.42607
2.84289	3	3616	3719.47	-1.72075		2.75316	4	3566	3405.78	2.68308		2.83473	4	3081	3058.27	0.409469
2.84697	3	3684	3702.94	-0.312071		2.75724	0	3352	3391.07	-0.67488		2.83881	6	3089	3047.62	0.744486
2.85105	7	3603	3686.51	-1.39125		2.76131	0	3264	3376.26	-1.96495		2.84289	3	3106	3037.04	1.2373
2.85513	5	3615	3670.23	-0.91851		2.76539	3	3378	3361.53	0.283396		2.84697	3	3012	3026.53	-0.264811
2.8592	5	3655	3654.15	0.0139852		2.76947	2	3407	3346.89	1.02983		2.85105	7	2991	3016.09	-0.458802
2.86328	3	3502	3638.23	-2.30212		2.77355	2	3328	3332.15	-0.0719155		2.85513	5	3103	3005.72	1.74639
2.86736	4	3506	3622.25	-1.9633		2.77763	1	3319	3317.67	0.0230946		2.8592	5	3071	2995.41	1.36401
2.87144	0	3620	3606.2	0.229379		2.78171	2	3435	3303.59	2.24213		2.86328	3	3017	2985.17	0.57948
2.87552	1	3571	3590.35	-0.323743		2.78579	5	3299	3289.3	0.168857		2.86736	4	2940	2974.99	-0.645361
2.8796	2	3549	3574.68	-0.431054		2.78987	3	3213	3275.14	-1.09635		2.87144	0	2960	2964.89	-0.0898909
2.88368	2	3616	3559.05	0.947096		2.79394	1	3238	3261.29	-0.409204		2.87552	1	2874	2954.85	-1.50803
2.88776	4	3519	3543.47	-0.41257		2.79802	1	3287	3247.4	0.690796		2.8796	2	2913	2944.86	-0.590335
2.89183	1	3512	3528	-0.270056		2.8021	1	3236	3233.47	0.0443907		2.88368	2	2890	2934.94	-0.835971
2.89591	0	3434	3512.77	-1.34412		2.80618	5	3188	3219.53	-0.558501		2.88776	4	3042	2925.08	2.11984
2.89999	2	3488	3497.66	-0.163492		2.81026	3	3205	3205.86	-0.015168		2.89183	1	2909	2915.28	-0.116503
2.90407	4	3416	3482.46	-1.13717		2.81434	3	3185	3192.31	-0.129515		2.89591	0	2897	2905.55	-0.158778
2.90815	1	3432	3467.27	-0.602001		2.81842	4	3247	3178.69	1.19884		2.89999	2	2931	2895.87	0.64892
2.91223	1	3555	3452.19	1.72437		2.8225	2	3133	3165.22	-0.575687		2.90407	4	2831	2886.21	-1.03762
2.91631	2	3373	3437.33	-1.10762		2.82657	0	3302	3151.75	2.61472		2.90815	1	2968	2876.77	1.67463
2.92039	4	3505	3422.66	1.39088		2.83065	3	3086	3138.28	-0.941111		2.91223	1	2845	2867.28	-0.41771
2.92446	3	3404	3407.98	-0.0682704		2.83473	4	3161	3125.24	0.636052		2.91631	2	2840	2857.84	-0.334679
2.92854	1	3361	3393.42	-0.559138		2.83881	6	3080	3111.99	-0.576331		2.92039	4	2810	2848.45	-0.725274
2.93262	3	3353	3378.88	-0.446975		2.84289	3	3045	3098.84	-0.97569		2.92446	3	2782	2839.07	-1.08205
2.9367	3	3270	3364.29	-1.64882		2.84697	3	3101	3085.98	0.269716		2.92854	1	2896	2829.91	1.22805
2.94078	2	3433	3349.8	1.41993		2.85105	7	3128	3073.25	0.978919		2.93262	3	2930	2820.7	2.01914
2.94486	1	3368	3335.59	0.558444		2.85513	5	3097	3060.44	0.657012		2.9367	3	2778	2811.54	-0.636289
2.94894	2	3416	3321.56	1.61591		2.8592	5	3020	3047.67	-0.503595		2.94078	2	2756	2802.42	-0.884248
2.95302	1	3282	3307.57	-0.446396		2.86328	3	3028	3034.98	-0.126935		2.94486	1	2828	2793.36	0.651421
2.95709	1	3278	3293.56	-0.271848		2.86736	4	2994	3022.36	-0.518278		2.94894	2	2792	2784.35	0.144816
2.96117	0	3290	3279.77	0.178335		2.87144	0	2937	3009.89	-1.34506		2.95302	1	2721	2775.38	-1.04255
2.96525	1	3277	3266.16	0.189409		2.87552	1	2911	2997.73	-1.60754		2.95709	1	2846	2766.42	1.49178
2.96933	0	3227	3252.51	-0.449129		2.8796	2	2857	2985.7	-2.40788		2.96117	0	2789	2757.8	0.590815
2.97341	1	3257	3238.88	0.317572		2.88368	2	2945	2973.39	-0.523096		2.96525	1	2788	2749.02	0.738175
2.97749	1	3207	3225.23	-0.321943		2.88776	4	2945	2961.08	-0.296285		2.96933	0	2698	2740.14	-0.811367
2.98157	1	3223	3211.56	0.201474		2.89183	1	2913	2949.1	-0.668952		2.97341	1	2683	2731.76	-0.941263
2.98565	2	3258	3197.83	1.05409		2.89591	0	2907	2937.18	-0.559724		2.97749	1	2743	2723.23	0.37743
2.98972	0	3091	3184.26	-1.67751		2.89999	2	2905	2925.32	-0.376927		2.98157	1	2743	2714.76	0.539217
2.9938	1	3115	3170.83	-1.00032		2.90407	4	2895	2913.41	-0.342228		2.98565	2	2745	2706.21	0.740367
2.99788	2	3059	3157.52	-1.78135		2.90815	1	2923	2901.66	0.394716		2.98972	0	2644	2697.69	-1.04419
3.00196	1	3264	3144.26	2.09592		2.91223	1	2935	2890.28	0.825478		2.9938	1	2741	2689.22	0.989023
3.00604	1	3140	3130.91	0.162295		2.91631	2	2905	2878.86	0.48502		2.99788	2	2665	2680.79	-0.305956
3.01012	2	3075	3117.67	-0.769567		2.92039	4	2845	2867.31	-0.418261		3.00196	1	2629	2672.42	-0.846737
3.0142	1	3098	3104.66	-0.119651		2.92446	3	2887	2855.77	0.581323		3.00604	1	2634	2664.08	-0.586139
3.01828	0	3050	3091.69	-0.754907		2.92854	1	2900	2844.29	1.03458		3.01012	2	2640	2655.79	-0.307396
3.02235	0	3028	3078.67	-0.920745		2.93262	3	2856	2833.23	0.426001		3.0142	1	2620	2647.55	-0.538264
3.02643	2	3135	3065.77	1.23652		2.9367	3	2835	2822.14	0.241579		3.01828	0	2552	2639.35	-1.72918
3.03051	0	2943	3053.05	-2.0286		2.94078	2	2764	2811.1	-0.895811		3.02235	0	2622	2631.2	-0.179658
3.03459	3	3082	3040.44	0.748607		2.94486	1	2861	2800.23	1.13614		3.02643	2	2621	2623.09	-0.0408101
3.03867	3	3056	3027.79	0.510246		2.94894	2	2781	2789.26	-0.156612		3.03051	0	2588	2615.02	-0.531182
3.04275	1	3039	3015.2	0.431709		2.95302	1	2775	2778.13	-0.0594158		3.03459	3	2566	2607	-0.80936
3.04683	4	3019	3002.76	0.295565		2.95709	1	2711	2767.27	-1.08076		3.03867	3	2553	2599.02	-0.91073
3.05091	1	2948	2990.34	-0.779819		2.96117	0	2817	2756.63	1.1375		3.04275	1	2412	2591.08	-3.64635
3.05498	3	3027	2977.91	0.892195		2.96525	1	2836	2746.26	1.68519		3.04683	4	2583	2583.18	-0.00359874
3.05906	0	2927	2965.54	-0.712335		2.96933	0	2734	2735.7	-0.0324276		3.05091	1	2666	2575.33	1.75609
3.06314	1	2968	2953.24	0.270967		2.97341	1	2772	2725.15	0.889828		3.05498	3	2557	2567.51	-0.207888
3.06722	1	2910	2940.95	-0.573761		2.97749	1	2735	2715.02	0.382079		3.05906	0	2529	2559.74	-0.611226
3.0713	1	2910	2928.7	-0.346659		2.98157	1	2697	2704.85	-0.151246		3.06314	1	2508	2552	-0.878679
3.07538	1	2953	2916.5	0.671651		2.98565	2	2761	2694.73	1.26124		3.06722	1	2493	2544.31	-1.02765
3.07946	0	2930	2904.38	0.473256		2.98972	0	2673	2684.51	-0.222615		3.0713	1	2519	2536.66	-0.351785
3.08354	0	2830	2892.32	-1.17154		2.9938	1	2630	2674.41	-0.866029		3.07538	1	2498	2529.04	-0.621067
3.08761	1	3005	2880.37	2.27347		2.99788	2	2634	2664.03	-0.585103		3.07946	0	2511	2521.46	-0.208836
3.09169	1	2777	2868.5	-1.73625		3.00196	1	2555	2653.72	-1.95309		3.08354	0	2538	2513.93	0.477839
3.09577	1	2809	2856.71	-0.900098		3.00604	1	2625	2643.56	-0.362202		3.08761	1	2449	2506.43	-1.16045
3.09985	1	2815	2844.95	-0.564566		3.01012	2	2657	2633.48	0.456209		3.09169	1	2565	2498.97	1.30383
3.10393	0	2858	2833.22	0.463486		3.0142	1	2662	2623.67	0.742965		3.09577	1	2453	2491.54	-0.778198
3.10801	1	2838	2821.63	0.307313		3.01828	0	2514	2613.67	-1.98785		3.09985	1	2460	2484.16	-0.487027
3.11209	3	2859	2810.1	0.914462		3.02235	0	2630	2603.58	0.515259		3.10393	0	2496	2476.81	0.384187
3.11617	0	2851	2798.6	0.981295		3.02643	2	2655	2593.7	1.18959		3.10801	1	2460	2469.49	-0.191396
3.12024	1	2868	2787.2	1.50884		3.03051	0	2553	2584.11	-0.615665		3.11209	3	2413	2462.22	-1.00191
3.12432	2	2748	2775.85	-0.531242		3.03459	3	2466	2574.34	-2.18163		3.11617	0	2401	2454.98	-1.10154
3.1284	2	2825	2764.48	1.13869		3.03867	3	2574	2564.56	0.186099		3.12024	1	2495	2447.77	0.94554
3.13248	0	2730	2753.14	-0.442849		3.04275	1	2592	2554.92	0.72841		3.12432	2	2392	2440.6	-0.993714
3.13656	1	2752	2741.92	0.192128		3.04683	4	2690	2545.54	2.78535		3.1284	2	2442	2433.47	0.172693
3.14064	3	2805	2730.8	1.401		3.05091	1	2496	2536.16	-0.803749		3.13248	0	2417	2426.37	-0.190517
3.14472	2	2719	2719.76	-0.0146232		3.05498	3	2564	2526.63	0.737953		3.13656	1	2378	2419.3	-0.846948
3.1488	3	2687	2708.9	-0.422556		3.05906	0	2486	2517.31	-0.627971		3.14064	3	2458	2412.27	0.922375
3.15287	1	2763	2698.05	1.23565		3.06314	1	2509	2508.08	0.0183391		3.14472	2	2364	2405.27	-0.84888
3.15695	1	2685	2687.25	-0.0434952		3.06722	1	2428	2498.82	-1.43722		3.1488	3	2395	2398.31	-0.0676398
3.16103	0	2743	2676.55	1.26875		3.0713	1	2448	2489.51	-0.838927		3.15287	1	2352	2391.38	-0.812011
3.16511	0	2742	2665.82	1.45474		3.07538	1	2559	2480.32	1.55533		3.15695	1	2314	2384.48	-1.46524
3.16919	0	2680	2655.14	0.48029		3.07946	0	2440	2471.12	-0.630039		3.16103	0	2314	2377.62	-1.32255
3.17327	1	2698	2644.41	1.03176		3.08354	0	2528	2461.96	1.31356		3.16511	0	2327	2370.79	-0.907756
3.17735	0	2710	2633.78	1.46411		3.08761	1	2480	2452.75	0.547096		3.16919	0	2393	2363.99	0.593017
3.18143	2	2648	2623.21	0.481715		3.09169	1	2487	2443.67	0.868816		3.17327	1	2290	2357.22	-1.40478
3.1855	2	2534	2612.69	-1.5632		3.09577	1	2414	2434.56	-0.418544		3.17735	0	2259	2350.49	-1.92492
3.18958	1	2545	2602.18	-1.13353		3.09985	1	2326	2425.58	-2.06473		3.18143	2	2290	2343.79	-1.12398
3.19366	0	2588	2591.7	-0.0726824		3.10393	0	2349	2416.65	-1.39584		3.1855	2	2280	2337.12	-1.19615
3.19774	0	2582	2581.3	0.0136956		3.10801	1	2359	2407.79	-1.00446		3.18958	1	2295	2330.47	-0.740507
3.20182	1	2578	2571.01	0.137664		3.11209	3	2436	2399.06	0.748478		3.19366	0	2332	2323.87	0.16845
3.2059	1	2702	2560.77	2.71696		3.11617	0	2505	2390.21	2.29351		3.19774	0	2288	2317.29	-0.612269
3.20998	0	2617	2550.58	1.29843		3.12024	1	2426	2381.47	0.904101		3.20182	1	2296	2310.74	-0.307585
3.21406	1	2546	2540.41	0.110871		3.12432	2	2367	2372.88	-0.120849		3.2059	1	2280	2304.22	-0.50724
3.21813	0	2532	2530.3	0.033852		3.1284	2	2327	2364.26	-0.772434		3.20998	0	2327	2297.73	0.606722
3.22221	1	2549	2520.34	0.567682		3.13248	0	2428	2355.68	1.4677		3.21406	1	2337	2291.27	0.945873
3.22629	1	2458	2510.42	-1.05724		3.13656	1	2410	2347.24	1.27841		3.21813	0	2249	2284.85	-0.755855
3.23037	0	2477	2500.46	-0.471293		3.14064	3	2302	2338.78	-0.766609		3.22221	1	2248	2278.45	-0.642144
3.23445	1	2435	2490.63	-1.12737		3.14472	2	2343	2330.25	0.263379		3.22629	1	2169	2272.08	-2.21323
3.23853	1	2469	2480.89	-0.239229		3.1488	3	2358	2321.75	0.746409		3.23037	0	2231	2265.73	-0.735379
3.24261	1	2553	2471.12	1.62042		3.15287	1	2293	2313.46	-0.4273		3.23445	1	2267	2259.42	0.159161
3.24669	1	2450	2461.38	-0.229843		3.15695	1	2262	2305.06	-0.905366		3.23853	1	2187	2253.14	-1.41425
3.25076	1	2407	2451.79	-0.913009		3.16103	0	2285	2296.95	-0.249984		3.24261	1	2164	2246.88	-1.78169
3.25484	1	2479	2442.32	0.736722		3.16511	0	2203	2288.92	-1.83047		3.24669	1	2287	2240.65	0.96912
3.25892	1	2430	2432.87	-0.0582541		3.16919	0	2247	2280.77	-0.712334		3.25076	1	2196	2234.45	-0.820595
3.263	1	2407	2423.44	-0.335122		3.17327	1	2291	2272.89	0.378451		3.25484	1	2122	2228.28	-2.30721
3.26708	1	2401	2413.96	-0.264538		3.17735	0	2378	2264.85	2.32041		3.25892	1	2171	2222.14	-1.09751
3.27116	2	2346	2404.49	-1.20767		3.18143	2	2249	2256.98	-0.168327		3.263	1	2185	2216.02	-0.663616
3.27524	1	2371	2395.03	-0.493487		3.1855	2	2284	2248.92	0.733959		3.26708	1	2183	2209.93	-0.576376
3.27932	0	2326	2385.62	-1.23622		3.18958	1	2312	2240.95	1.47773		3.27116	2	2131	2203.87	-1.57847
3.28339	1	2414	2376.29	0.767469		3.19366	0	2195	2233.02	-0.811528		3.27524	1	2162	2197.83	-0.770577
3.28747	1	2374	2367.03	0.14298		3.19774	0	2282	2225.15	1.19015		3.27932	0	2262	2191.82	1.4756
3.29155	2	2356	2357.85	-0.0381948		3.20182	1	2216	2217.32	-0.0279762		3.28339	1	2130	2185.84	-1.20983
3.29563	2	2417	2348.8	1.38714		3.2059	1	2090	2209.43	-2.6125		3.28747	1	2115	2179.88	-1.41073
3.29971	0	2258	2339.75	-1.72047		3.20998	0	2155	2201.57	-1.00322		3.29155	2	2195	2173.95	0.449367
3.30379	0	2325	2330.67	-0.117536		3.21406	1	2222	2193.83	0.597512		3.29563	2	2147	2168.04	-0.4541
3.30787	1	2262	2321.59	-1.25293		3.21813	0	2200	2186.15	0.295196		3.29971	0	2133	2162.16	-0.631402
3.31195	2	2263	2312.6	-1.04259		3.22221	1	2173	2178.52	-0.118489		3.30379	0	2116	2156.31	-0.876224
3.31602	0	2291	2303.69	-0.265077		3.22629	1	2118	2170.93	-1.15009		3.30787	1	2123	2150.48	-0.59634
3.3201	2	2280	2294.79	-0.309808		3.23037	0	2146	2163.27	-0.372751		3.31195	2	2192	2144.67	1.01086
3.32418	1	2270	2285.93	-0.334342		3.23445	1	2139	2155.73	-0.36173		3.31602	0	2073	2138.89	-1.44725
3.32826	1	2297	2277.13	0.414683		3.23853	1	2143	2148.42	-0.117164		3.3201	2	2111	2133.14	-0.481856
3.33234	0	2282	2268.36	0.285542		3.24261	1	2140	2140.92	-0.0198575		3.32418	1	2012	2127.41	-2.57292
3.33642	0	2282	2259.68	0.467329		3.24669	1	2092	2133.49	-0.907084		3.32826	1	2021	2121.7	-2.24008
3.3405	0	2205	2251	-0.979716		3.25076	1	2102	2126.21	-0.528019		3.33234	0	2114	2116.02	-0.044
3.34458	1	2249	2242.37	0.139768		3.25484	1	2008	2118.98	-2.47674		3.33642	0	2048	2110.37	-1.37811
3.34865	0	2280	2233.83	0.966983		3.25892	1	2037	2111.61	-1.65302		3.3405	0	2069	2104.73	-0.785585
3.35273	1	2272	2225.33	0.9792		3.263	1	2132	2104.32	0.59953		3.34458	1	2078	2099.12	-0.463404
3.35681	1	2298	2216.87	1.69246		3.26708	1	2121	2097.25	0.515736		3.34865	0	2104	2093.54	0.228061
3.36089	0	2208	2208.45	-0.00962111		3.27116	2	2150	2090.17	1.29025		3.35273	1	2093	2087.98	0.10979
3.36497	0	2185	2200.08	-0.322587		3.27524	1	2099	2083.22	0.344481		3.35681	1	2057	2082.44	-0.560892
3.36905	0	2250	2191.75	1.22806		3.27932	0	2026	2076.14	-1.11406		3.36089	0	2008	2076.92	-1.53811
3.37313	0	2136	2183.46	-1.02688		3.28339	1	2026	2069.08	-0.957084		3.36497	0	1969	2071.43	-2.3084
3.37721	2	2245	2175.22	1.47274		3.28747	1	2014	2061.96	-1.06863		3.36905	0	2104	2065.96	0.82926
3.38128	1	2186	2167.05	0.405266		3.29155	2	2058	2054.85	0.0695328		3.37313	0	1997	2060.52	-1.42133
3.38536	1	2183	2158.92	0.515291		3.29563	2	2064	2047.77	0.35724		3.37721	2	2009	2055.09	-1.02834
3.38944	0	2182	2150.76	0.668744		3.29971	0	2076	2040.81	0.772431		3.38128	1	2022	2049.69	-0.615814
3.39352	0	2140	2142.63	-0.0569253		3.30379	0	1998	2033.8	-0.800852		3.38536	1	2105	2044.31	1.32274
3.3976	0	2142	2134.6	0.159925		3.30787	1	1983	2026.99	-0.987864		3.38944	0	2059	2038.96	0.441736
3.40168	1	2156	2126.64	0.632271		3.31195	2	1975	2020.26	-1.01844		3.39352	0	2049	2033.62	0.339744
3.40576	1	2146	2118.75	0.588133		3.31602	0	1972	2013.49	-0.934204		3.3976	0	2020	2028.31	-0.184865
3.40984	0	2058	2110.83	-1.16455		3.3201	2	2103	2006.63	2.10141		3.40168	1	1972	2023.02	-1.14887
3.41391	4	2149	2102.86	0.995252		3.32418	1	1964	1999.79	-0.807576		3.40576	1	1942	2017.75	-1.7189
3.41799	3	2052	2094.98	-0.948831		3.32826	1	1919	1993.07	-1.69088		3.40984	0	1966	2012.5	-1.04876
3.42207	3	2101	2087.21	0.300925		3.33234	0	1984	1986.4	-0.0538711		3.41391	4	1898	2007.28	-2.50827
3.42615	0	2089	2079.45	0.208852		3.33642	0	1968	1979.68	-0.263263		3.41799	3	2060	2002.07	1.27634
3.43023	1	2133	2071.72	1.32687		3.3405	0	1877	1973.06	-2.21718		3.42207	3	1967	1996.89	-0.673876
3.43431	0	2085	2064.07	0.458268		3.34458	1	1951	1966.39	-0.348479		3.42615	0	1918	1991.72	-1.6834
3.43839	1	2094	2056.41	0.821348		3.34865	0	1962	1959.84	0.0487933		3.43023	1	2048	1986.58	1.35714
3.44247	1	2063	2048.75	0.313632		3.35273	1	1913	1953.33	-0.922042		3.43431	0	1880	1981.46	-2.34004
3.44654	2	1987	2041.09	-1.21338		3.35681	1	1869	1946.76	-1.79867		3.43839	1	1965	1976.36	-0.256309
3.45062	0	2062	2033.47	0.628383		3.36089	0	1980	1940.29	0.892336		3.44247	1	1951	1971.28	-0.459181
3.4547	1	2034	2025.91	0.179333		3.36497	0	1891	1933.87	-0.985904		3.44654	2	1947	1966.22	-0.435647
3.45878	0	2060	2018.41	0.916334		3.36905	0	1950	1927.48	0.509876		3.45062	0	1954	1961.18	-0.162517
3.46286	1	2038	2010.94	0.599447		3.37313	0	1920	1921.13	-0.0257209		3.4547	1	1901	1956.17	-1.26524
3.46694	1	2051	2003.54	1.04794		3.37721	2	1877	1914.8	-0.872482		3.45878	0	1968	1951.17	0.379458
3.47102	1	1974	1996.14	-0.498339		3.38128	1	1919	1908.5	0.239637		3.46286	1	1885	1946.19	-1.40932
3.4751	0	2052	1988.73	1.39666		3.38536	1	1921	1902.23	0.428145		3.46694	1	1974	1941.23	0.737597
3.47917	1	2027	1981.36	1.01371		3.38944	0	1860	1895.99	-0.834477		3.47102	1	2023	1936.29	1.92785
3.48325	0	1926	1974.04	-1.09465		3.39352	0	1918	1889.78	0.644454		3.4751	0	1882	1931.37	-1.13803
3.48733	3	1967	1966.82	0.00396592		3.3976	0	1879	1883.69	-0.108217		3.47917	1	1860	1926.47	-1.54123
3.49141	3	1995	1959.7	0.790429		3.40168	1	1795	1877.56	-1.94868		3.48325	0	2002	1921.59	1.79715
3.49549	0	1881	1952.55	-1.6497		3.40576	1	1821	1871.35	-1.17998		3.48733	3	1910	1916.73	-0.153936
3.49957	1	2021	1945.4	1.68171		3.40984	0	1838	1865.24	-0.635282		3.49141	3	1913	1911.89	0.0254879
3.50365	0	1986	1938.24	1.07177		3.41391	4	1833	1859.16	-0.610939		3.49549	0	1965	1907.06	1.30702
3.50773	0	1982	1931.12	1.14289		3.41799	3	1905	1853.21	1.18659		3.49957	1	1888	1902.26	-0.328128
3.5118	1	1939	1924.07	0.338973		3.42207	3	1801	1847.32	-1.09137		3.50365	0	1840	1897.47	-1.33982
3.51588	2	1984	1917.1	1.50195		3.42615	0	1849	1841.27	0.179767		3.50773	0	1886	1892.71	-0.154398
3.51996	0	1839	1910.15	-1.6592		3.43023	1	1863	1835.21	0.643916		3.5118	1	1944	1887.96	1.27108
3.52404	1	1960	1903.34	1.27984		3.43431	0	1880	1829.26	1.17012		3.51588	2	1845	1883.23	-0.88997
3.52812	0	1934	1896.7	0.848163		3.43839	1	1781	1823.45	-1.00581		3.51996	0	1881	1878.52	0.0572734
3.5322	2	1883	1890.03	-0.161893		3.44247	1	1843	1817.5	0.593981		3.52404	1	1922	1873.82	1.09891
3.53628	0	1876	1883.27	-0.167958		3.44654	2	1785	1811.73	-0.632623		3.52812	0	1863	1869.15	-0.142445
3.54036	1	1911	1876.45	0.79029		3.45062	0	1791	1805.93	-0.352827		3.5322	2	1904	1864.49	0.90545
3.54443	1	1938	1869.68	1.55198		3.4547	1	1881	1800.15	1.86409		3.53628	0	1820	1859.85	-0.934203
3.54851	0	1917	1862.93	1.23498		3.45878	0	1786	1794.31	-0.196703		3.54036	1	1845	1855.23	-0.238257
3.55259	0	1921	1856.26	1.477		3.46286	1	1734	1788.47	-1.30818		3.54443	1	1803	1850.63	-1.12174
3.55667	0	1868	1849.66	0.424452		3.46694	1	1720	1782.66	-1.51095		3.54851	0	1803	1846.05	-1.01375
3.56075	1	1857	1843.05	0.323639		3.47102	1	1734	1776.96	-1.03172		3.55259	0	1858	1841.48	0.383299
3.56483	0	1895	1836.42	1.3456		3.4751	0	1741	1771.21	-0.724095		3.55667	0	1774	1836.93	-1.49405
3.56891	1	1819	1829.84	-0.254182		3.47917	1	1760	1765.57	-0.132773		3.56075	1	1833	1832.4	0.0141268
3.57299	1	1938	1823.28	2.60588		3.48325	0	1805	1759.97	1.05985		3.56483	0	1757	1827.88	-1.69097
3.57706	0	1907	1816.8	2.06553		3.48733	3	1742	1754.31	-0.295038		3.56891	1	1787	1823.38	-0.860636
3.58114	1	1835	1810.34	0.575651		3.49141	3	1760	1748.67	0.270179		3.57299	1	1841	1818.9	0.515056
3.58522	2	1805	1803.88	0.0263181		3.49549	0	1760	1743.02	0.404631		3.57706	0	1740	1814.44	-1.78448
3.5893	1	1839	1797.44	0.969155		3.49957	1	1739	1737.41	0.0381604		3.58114	1	1743	1809.99	-1.60457
3.59338	2	1816	1791.06	0.585321		3.50365	0	1782	1732	1.18454		3.58522	2	1832	1805.56	0.617747
3.59746	1	1870	1784.77	1.97082		3.50773	0	1659	1726.56	-1.65874		3.5893	1	1822	1801.15	0.48856
3.60154	3	1809	1778.63	0.713945		3.5118	1	1822	1721.14	2.36279		3.59338	2	1756	1796.75	-0.972425
3.60562	0	1828	1772.42	1.30007		3.51588	2	1762	1715.66	1.10391		3.59746	1	1666	1792.37	-3.09601
3.60969	0	1826	1766.12	1.40127		3.51996	0	1686	1710.18	-0.588875		3.60154	3	1773	1788.01	-0.356362
3.61377	0	1824	1759.86	1.50173		3.52404	1	1669	1704.72	-0.874227		3.60562	0	1769	1783.66	-0.34851
3.61785	0	1784	1753.6	0.719779		3.52812	0	1768	1699.37	1.63222		3.60969	0	1822	1779.33	0.999716
3.62193	0	1761	1747.41	0.323882		3.5322	2	1685	1694.04	-0.220179		3.61377	0	1782	1775.01	0.165524
3.62601	0	1712	1741.32	-0.708518		3.53628	0	1658	1688.64	-0.752406		3.61785	0	1756	1770.71	-0.351133
3.63009	1	1744	1735.23	0.210058		3.54036	1	1625	1683.59	-1.45356		3.62193	0	1745	1766.43	-0.513049
3.63417	0	1818	1729.11	2.08479		3.54443	1	1679	1678.58	0.0103594		3.62601	0	1760	1762.17	-0.0516128
3.63825	0	1807	1723.04	1.97511		3.54851	0	1636	1673.58	-0.928985		3.63009	1	1770	1757.91	0.287256
3.64232	0	1781	1717.02	1.51612		3.55259	0	1686	1668.34	0.430157		3.63417	0	1706	1753.68	-1.15438
3.6464	0	1743	1711.04	0.765458		3.55667	0	1656	1663.15	-0.175815		3.63825	0	1729	1749.46	-0.492076
3.65048	0	1753	1705.04	1.14537		3.56075	1	1657	1657.91	-0.0224265		3.64232	0	1742	1745.26	-0.0780557
3.65456	2	1712	1699.11	0.311489		3.56483	0	1669	1652.76	0.397567		3.6464	0	1723	1741.07	-0.43533
3.65864	1	1717	1693.17	0.575137		3.56891	1	1713	1647.65	1.57891		3.65048	0	1670	1736.9	-1.63702
3.66272	1	1726	1687.21	0.933746		3.57299	1	1655	1642.66	0.30341		3.65456	2	1663	1732.74	-1.71018
3.6668	0	1736	1681.28	1.31327		3.57706	0	1567	1637.53	-1.78173		3.65864	1	1742	1728.6	0.321064
3.67088	0	1705	1675.41	0.716493		3.58114	1	1614	1632.48	-0.459961		3.66272	1	1712	1724.47	-0.301464
3.67495	0	1664	1669.59	-0.137017		3.58522	2	1639	1627.37	0.287266		3.6668	0	1753	1720.36	0.779519
3.67903	1	1723	1663.78	1.42658		3.5893	1	1581	1622.36	-1.04009		3.67088	0	1660	1716.27	-1.38101
3.68311	2	1702	1658.04	1.06549		3.59338	2	1625	1617.39	0.1889		3.67495	0	1666	1712.19	-1.13154
3.68719	1	1678	1652.3	0.627445		3.59746	1	1632	1612.44	0.484305		3.67903	1	1786	1708.12	1.84284
3.69127	1	1672	1646.58	0.621664		3.60154	3	1633	1607.42	0.632933		3.68311	2	1701	1704.07	-0.0744045
3.69535	1	1651	1640.96	0.246983		3.60562	0	1625	1602.48	0.558549		3.68719	1	1702	1700.03	0.0476927
3.69943	1	1655	1635.39	0.48206		3.60969	0	1593	1597.48	-0.112289		3.69127	1	1723	1696.01	0.650198
3.70351	0	1606	1629.82	-0.594505		3.61377	0	1608	1592.77	0.379817		3.69535	1	1736	1692	1.05594
3.70758	1	1675	1624.31	1.2386		3.61785	0	1553	1588.13	-0.891457		3.69943	1	1729	1688.01	0.98574
3.71166	0	1611	1618.83	-0.194959		3.62193	0	1598	1583.26	0.368707		3.70351	0	1754	1684.03	1.6706
3.71574	1	1672	1613.34	1.43452		3.62601	0	1617	1578.45	0.958598		3.70758	1	1728	1680.07	1.153
3.71982	0	1574	1607.75	-0.850676		3.63009	1	1593	1573.58	0.48655		3.71166	0	1708	1676.12	0.771353
3.7239	0	1647	1602.18	1.10434		3.63417	0	1501	1568.7	-1.74747		3.71574	1	1689	1672.19	0.409105
3.72798	1	1695	1596.64	2.38908		3.63825	0	1564	1563.94	0.00152108		3.71982	0	1667	1668.27	-0.031015
3.73206	0	1653	1591.12	1.52189		3.64232	0	1525	1559.3	-0.878397		3.7239	0	1682	1664.36	0.430117
3.73614	0	1637	1585.64	1.26939		3.6464	0	1577	1554.53	0.56574		3.72798	1	1674	1660.47	0.330747
3.74021	0	1543	1580.21	-0.947353		3.65048	0	1545	1549.83	-0.122879		3.73206	0	1606	1656.59	-1.26237
3.74429	0	1636	1574.82	1.51266		3.65456	2	1509	1545.08	-0.928757		3.73614	0	1632	1652.73	-0.513021
3.74837	0	1573	1569.4	0.0907757		3.65864	1	1541	1540.51	0.0125715		3.74021	0	1699	1648.87	1.21608
3.75245	0	1590	1564.01	0.651853		3.66272	1	1569	1535.81	0.837968		3.74429	0	1712	1645.04	1.61837
3.75653	0	1596	1558.64	0.935176		3.6668	0	1513	1531.19	-0.467736		3.74837	0	1670	1641.21	0.704384
3.76061	0	1634	1553.31	1.99611		3.67088	0	1518	1526.62	-0.221143		3.75245	0	1644	1637.41	0.162639
3.76469	0	1577	1548.08	0.728333		3.67495	0	1397	1521.97	-3.34362		3.75653	0	1589	1633.61	-1.1191
3.76877	0	1543	1542.92	0.00210815		3.67903	1	1482	1517.32	-0.917601		3.76061	0	1640	1629.83	0.251187
3.77284	2	1555	1537.73	0.438002		3.68311	2	1524	1512.7	0.289527		3.76469	0	1587	1626.06	-0.980466
3.77692	1	1554	1532.52	0.54479		3.68719	1	1499	1508.17	-0.236922		3.76877	0	1669	1622.3	1.14302
3.781	0	1551	1527.3	0.601832		3.69127	1	1489	1503.59	-0.378189		3.77284	2	1578	1618.56	-1.02109
3.78508	1	1560	1522.1	0.959476		3.69535	1	1473	1499.11	-0.680391		3.77692	1	1557	1614.83	-1.46565
3.78916	0	1538	1516.98	0.536023		3.69943	1	1555	1494.66	1.53009		3.781	0	1621	1611.12	0.245458
3.79324	0	1539	1511.95	0.689467		3.70351	0	1471	1490.14	-0.498918		3.78508	1	1570	1607.42	-0.944272
3.79732	1	1558	1506.95	1.29322		3.70758	1	1442	1485.7	-1.1508		3.78916	0	1550	1603.73	-1.36464
3.8014	0	1541	1501.93	0.995154		3.71166	0	1533	1481.38	1.31837		3.79324	0	1583	1600.05	-0.42852
3.80547	0	1541	1496.94	1.12247		3.71574	1	1528	1477.02	1.30429		3.79732	1	1545	1596.39	-1.30732
3.80955	1	1537	1491.95	1.149		3.71982	0	1484	1472.73	0.29256		3.8014	0	1561	1592.74	-0.803242
3.81363	3	1524	1486.96	0.948755		3.7239	0	1480	1468.4	0.301438		3.80547	0	1631	1589.1	1.03755
3.81771	1	1542	1481.98	1.5285		3.72798	1	1430	1464.27	-0.906148		3.80955	1	1658	1585.47	1.78117
3.82179	1	1483	1477.03	0.154998		3.73206	0	1443	1459.92	-0.44533		3.81363	3	1525	1581.86	-1.45606
3.82587	0	1548	1472.09	1.92932		3.73614	0	1417	1455.54	-1.02379		3.81771	1	1616	1578.26	0.938782
3.82995	1	1528	1467.18	1.5559		3.74021	0	1426	1451.17	-0.666584		3.82179	1	1611	1574.67	0.905033
3.83403	0	1500	1462.25	0.974603		3.74429	0	1451	1446.82	0.109672		3.82587	0	1575	1571.1	0.0982701
3.8381	0	1455	1457.38	-0.062387		3.74837	0	1464	1442.48	0.562344		3.82995	1	1643	1567.54	1.8617
3.84218	0	1489	1452.53	0.945023		3.75245	0	1431	1438.17	-0.189434		3.83403	0	1648	1563.99	2.06948
3.84626	0	1465	1447.66	0.452918		3.75653	0	1463	1433.96	0.759292		3.8381	0	1536	1560.45	-0.623885
3.85034	0	1449	1442.82	0.162443		3.76061	0	1478	1429.7	1.25643		3.84218	0	1548	1556.93	-0.226873
3.85442	0	1497	1437.99	1.52516		3.76469	0	1445	1425.44	0.514581		3.84626	0	1475	1553.41	-2.04171
3.8585	0	1489	1433.18	1.44646		3.76877	0	1374	1421.2	-1.27327		3.85034	0	1599	1549.91	1.22756
3.86258	0	1465	1428.4	0.956212		3.77284	2	1404	1416.96	-0.345798		3.85442	0	1521	1546.42	-0.65191
3.86666	0	1521	1423.64	2.49647		3.77692	1	1492	1412.73	2.05212		3.8585	0	1518	1542.95	-0.640326
3.87073	0	1458	1418.9	1.02411		3.781	0	1367	1408.71	-1.12802		3.86258	0	1569	1539.48	0.745163
3.87481	1	1475	1414.17	1.58376		3.78508	1	1444	1404.65	1.03555		3.86666	0	1601	1536.03	1.62371
3.87889	2	1405	1409.49	-0.119766		3.78916	0	1360	1400.6	-1.10094		3.87073	0	1567	1532.59	0.869247
3.88297	0	1517	1404.89	2.87831		3.79324	0	1355	1396.48	-1.12685		3.87481	1	1439	1529.16	-2.3768
3.88705	1	1495	1400.36	2.44763		3.79732	1	1409	1392.35	0.443541		3.87889	2	1491	1525.74	-0.89981
3.89113	2	1469	1395.77	1.91053		3.8014	0	1326	1388.22	-1.7088		3.88297	0	1585	1522.34	1.57391
3.89521	1	1417	1391.19	0.685597		3.80547	0	1390	1384.21	0.155425		3.88705	1	1529	1518.95	0.257123
3.89929	0	1416	1386.64	0.780326		3.80955	1	1402	1380.31	0.579269		3.89113	2	1485	1515.56	-0.793131
3.90336	0	1467	1382.06	2.21758		3.81363	3	1399	1376.36	0.605211		3.89521	1	1528	1512.19	0.404368
3.90744	1	1363	1377.54	-0.393861		3.81771	1	1405	1372.42	0.869252		3.89929	0	1465	1508.83	-1.14524
3.91152	2	1426	1373.04	1.40233		3.82179	1	1363	1368.49	-0.148786		3.90336	0	1564	1505.49	1.47957
3.9156	0	1352	1368.53	-0.449569		3.82587	0	1408	1364.58	1.15714		3.90744	1	1530	1502.15	0.71198
3.91968	0	1459	1364.09	2.48477		3.82995	1	1349	1360.6	-0.315823		3.91152	2	1454	1498.83	-1.17557
3.92376	0	1375	1359.77	0.410612		3.83403	0	1339	1356.7	-0.483755		3.9156	0	1428	1495.51	-1.78657
3.92784	2	1435	1355.49	2.09891		3.8381	0	1296	1352.75	-1.5764		3.91968	0	1544	1492.21	1.31802
3.93192	1	1381	1351.13	0.803855		3.84218	0	1281	1348.89	-1.89687		3.92376	0	1552	1488.92	1.60122
3.93599	0	1367	1346.75	0.547637		3.84626	0	1450	1344.97	2.75829		3.92784	2	1448	1485.64	-0.989133
3.94007	0	1383	1342.38	1.09222		3.85034	0	1329	1341.05	-0.330491		3.93192	1	1566	1482.37	2.11332
3.94415	1	1409	1338.04	1.89052		3.85442	0	1346	1337.23	0.23894		3.93599	0	1482	1479.11	0.0750106
3.94823	1	1325	1333.66	-0.23804		3.8585	0	1328	1333.36	-0.147204		3.94007	0	1424	1475.87	-1.37443
3.95231	1	1389	1329.31	1.60153		3.86258	0	1248	1329.5	-2.3069		3.94415	1	1399	1472.63	-1.96853
3.95639	0	1306	1324.98	-0.525138		3.86666	0	1267	1325.64	-1.64746		3.94823	1	1497	1469.4	0.713229
3.96047	1	1323	1320.66	0.064274		3.87073	0	1340	1321.8	0.497147		3.95231	1	1428	1466.19	-1.01062
3.96455	1	1393	1316.37	2.0533		3.87481	1	1321	1317.98	0.0831665		3.95639	0	1517	1462.99	1.38678
3.96862	0	1345	1312.09	0.897464		3.87889	2	1373	1314.17	1.58772		3.96047	1	1431	1459.79	-0.761169
3.9727	0	1402	1307.83	2.51512		3.88297	0	1317	1310.38	0.182551		3.96455	1	1465	1456.61	0.219153
3.97678	1	1328	1303.58	0.670021		3.88705	1	1311	1306.6	0.121603		3.96862	0	1490	1453.44	0.947127
3.98086	1	1330	1299.37	0.83998		3.89113	2	1328	1302.82	0.690991		3.9727	0	1530	1450.28	2.03809
3.98494	0	1315	1295.21	0.545629		3.89521	1	1286	1299.06	-0.364059		3.97678	1	1475	1447.13	0.725694
3.98902	1	1302	1291.15	0.300784		3.89929	0	1320	1295.49	0.67455		3.98086	1	1494	1443.99	1.29386
3.9931	0	1253	1287.07	-0.962565		3.90336	0	1304	1291.89	0.335442		3.98494	0	1418	1440.86	-0.607068
3.99718	0	1273	1282.97	-0.279481		3.90744	1	1262	1288.2	-0.737508		3.98902	1	1393	1437.74	-1.19875
4.00125	0	1383	1278.96	2.79753		3.91152	2	1250	1284.6	-0.978616		3.9931	0	1369	1434.63	-1.77384
4.00533	0	1317	1274.97	1.15812		3.9156	0	1264	1280.93	-0.476271		3.99718	0	1371	1431.53	-1.63486
4.00941	0	1273	1270.91	0.0585112		3.91968	0	1268	1277.27	-0.260303		4.00125	0	1480	1428.45	1.34009
4.01349	0	1339	1266.83	1.97218		3.92376	0	1301	1273.71	0.756628		4.00533	0	1439	1425.37	0.359364
4.01757	2	1252	1262.82	-0.305708		3.92784	2	1298	1270.08	0.774823		4.00941	0	1455	1422.3	0.857266
4.02165	2	1318	1258.89	1.6283		3.93192	1	1259	1266.44	-0.209718		4.01349	0	1463	1419.24	1.14401
4.02573	1	1271	1254.94	0.450499		3.93599	0	1251	1262.9	-0.33655		4.01757	2	1375	1416.19	-1.11094
4.02981	0	1351	1250.92	2.72285		3.94007	0	1320	1259.58	1.66305		4.02165	2	1368	1413.16	-1.22091
4.03388	0	1227	1246.93	-0.568995		3.94415	1	1301	1256.14	1.24383		4.02573	1	1426	1410.13	0.420269
4.03796	0	1293	1243.03	1.3897		3.94823	1	1175	1252.67	-2.26599		4.02981	0	1369	1407.11	-1.03005
4.04204	0	1240	1239.19	0.0230956		3.95231	1	1197	1249.14	-1.50697		4.03388	0	1347	1404.1	-1.55591
4.04612	0	1277	1235.28	1.16756		3.95639	0	1221	1245.69	-0.70654		4.03796	0	1351	1401.11	-1.36321
4.0502	1	1265	1231.35	0.946206		3.96047	1	1247	1242.18	0.136492		4.04204	0	1494	1398.12	2.48063
4.05428	0	1273	1227.47	1.27608		3.96455	1	1168	1238.67	-2.06784		4.04612	0	1380	1395.14	-0.407548
4.05836	1	1227	1223.66	0.0954766		3.96862	0	1169	1235.17	-1.9354		4.0502	1	1348	1392.17	-1.20308
4.06244	0	1207	1219.85	-0.369834		3.9727	0	1206	1231.69	-0.739701		4.05428	0	1357	1389.21	-0.874437
4.06651	0	1274	1216.03	1.62421		3.97678	1	1231	1228.22	0.0793171		4.05836	1	1372	1386.26	-0.385056
4.07059	1	1238	1212.21	0.732859		3.98086	1	1226	1224.76	0.0354171		4.06244	0	1361	1383.32	-0.605091
4.07467	1	1224	1208.45	0.444338		3.98494	0	1211	1221.32	-0.296449		4.06651	0	1365	1380.39	-0.416626
4.07875	0	1155	1204.67	-1.46157		3.98902	1	1214	1217.89	-0.111535		4.07059	1	1315	1377.47	-1.72275
4.08283	1	1261	1200.87	1.69337		3.9931	0	1245	1214.46	0.865479		4.07467	1	1376	1374.56	0.0388055
4.08691	1	1296	1197.12	2.74674		3.99718	0	1225	1211.04	0.398873		4.07875	0	1357	1371.66	-0.397927
4.09099	1	1212	1193.42	0.533707		4.00125	0	1208	1207.73	0.00782307		4.08283	1	1329	1368.77	-1.09081
4.09507	0	1178	1189.71	-0.341077		4.00533	0	1200	1204.53	-0.130889		4.08691	1	1378	1365.88	0.326418
4.09914	1	1189	1185.99	0.0871718		4.00941	0	1270	1201.19	1.93097		4.09099	1	1334	1363.01	-0.794245
4.10322	0	1267	1182.3	2.37945		4.01349	0	1190	1197.91	-0.229289		4.09507	0	1397	1360.14	0.986066
4.1073	0	1187	1178.58	0.244296		4.01757	2	1110	1194.76	-2.54397		4.09914	1	1321	1357.29	-0.99844
4.11138	0	1219	1174.88	1.26372		4.02165	2	1207	1191.55	0.444669		4.10322	0	1355	1354.44	0.0151433
4.11546	0	1149	1171.19	-0.654578		4.02573	1	1191	1188.25	0.0797069		4.1073	0	1400	1351.61	1.2934
4.11954	1	1174	1167.51	0.189318		4.02981	0	1238	1184.93	1.50833		4.11138	0	1337	1348.78	-0.322093
4.12362	0	1183	1163.87	0.556226		4.03388	0	1120	1181.72	-1.84413		4.11546	0	1388	1345.96	1.12846
4.1277	1	1146	1160.32	-0.422883		4.03796	0	1168	1178.63	-0.31097		4.11954	1	1336	1343.15	-0.195567
4.13177	0	1172	1156.86	0.442263		4.04204	0	1233	1175.4	1.64048		4.12362	0	1357	1340.35	0.452062
4.13585	0	1205	1153.37	1.48731		4.04612	0	1207	1172.13	1.00367		4.1277	1	1321	1337.56	-0.45549
4.13993	1	1154	1149.81	0.12326		4.0502	1	1122	1168.87	-1.39932		4.13177	0	1288	1334.77	-1.30324
4.14401	1	1161	1146.22	0.433645		4.05428	0	1137	1165.81	-0.854424		4.13585	0	1343	1332	0.300233
4.14809	1	1145	1142.65	0.0694438		4.05836	1	1144	1162.71	-0.553232		4.13993	1	1357	1329.23	0.753804
4.15217	1	1198	1139.09	1.70199		4.06244	0	1096	1159.52	-1.91864		4.14401	1	1338	1326.47	0.315076
4.15625	0	1176	1135.55	1.17946		4.06651	0	1122	1156.31	-1.0244		4.14809	1	1379	1323.73	1.48844
4.16033	1	1131	1132.06	-0.0315361		4.07059	1	1116	1153.21	-1.11372		4.15217	1	1365	1320.99	1.19127
4.1644	0	1144	1128.6	0.455417		4.07467	1	1189	1150.13	1.12717		4.15625	0	1373	1318.26	1.47739
4.16848	1	1166	1125.13	1.19684		4.07875	0	1213	1147.07	1.89297		4.16033	1	1295	1315.53	-0.570626
4.17256	0	1169	1121.69	1.38378		4.08283	1	1115	1143.93	-0.866382		4.1644	0	1374	1312.82	1.65047
4.17664	0	1186	1118.22	1.96815		4.08691	1	1122	1140.88	-0.563583		4.16848	1	1356	1310.12	1.24604
4.18072	0	1124	1114.8	0.274275		4.09099	1	1114	1137.86	-0.714751		4.17256	0	1243	1307.42	-1.82718
4.1848	0	1160	1111.44	1.42577		4.09507	0	1162	1134.75	0.799313		4.17664	0	1355	1304.73	1.36561
4.18888	0	1186	1108.06	2.26322		4.09914	1	1116	1131.64	-0.468193		4.18072	0	1319	1302.05	0.466656
4.19296	0	1138	1104.68	0.987619		4.10322	0	1164	1128.63	1.03665		4.1848	0	1252	1299.38	-1.33906
4.19703	0	1087	1101.37	-0.43576		4.1073	0	1155	1125.65	0.863656		4.18888	0	1375	1296.72	2.11111
4.20111	0	1180	1098.06	2.38549		4.11138	0	1142	1122.59	0.574241		4.19296	0	1267	1294.06	-0.760318
4.20519	0	1124	1094.73	0.873142		4.11546	0	1055	1119.63	-1.98968		4.19703	0	1326	1291.42	0.949703
4.20927	1	1119	1091.4	0.825164		4.11954	1	1113	1116.6	-0.107812		4.20111	0	1257	1288.78	-0.896348
4.21335	0	1138	1088.09	1.47959		4.12362	0	1091	1113.56	-0.683126		4.20519	0	1332	1286.15	1.25629
4.21743	1	1073	1084.74	-0.358552		4.1277	1	1121	1110.54	0.312406		4.20927	1	1246	1283.53	-1.06315
4.22151	0	1083	1081.42	0.0481252		4.13177	0	1100	1107.53	-0.226971		4.21335	0	1245	1280.91	-1.01786
4.22559	1	1097	1078.11	0.570382		4.13585	0	1088	1104.51	-0.500584		4.21743	1	1238	1278.31	-1.14563
4.22966	1	1129	1074.84	1.61175		4.13993	1	1115	1101.5	0.404333		4.22151	0	1221	1275.71	-1.56576
4.23374	1	1070	1071.61	-0.0491382		4.14401	1	1090	1098.68	-0.262861		4.22559	1	1330	1273.12	1.55959
4.23782	0	1107	1068.37	1.16109		4.14809	1	1107	1095.91	0.333198		4.22966	1	1241	1270.54	-0.838591
4.2419	0	1092	1065.15	0.81253		4.15217	1	1188	1093.08	2.75387		4.23374	1	1305	1267.97	1.0251
4.24598	0	1069	1061.91	0.216981		4.15625	0	1060	1090.16	-0.926231		4.23782	0	1197	1265.4	-1.97711
4.25006	0	1045	1058.71	-0.424199		4.16033	1	1120	1087.22	0.97944		4.2419	0	1250	1262.85	-0.363338
4.25414	0	1046	1055.58	-0.296134		4.1644	0	1093	1084.3	0.263288		4.24598	0	1387	1260.3	3.40213
4.25822	0	1067	1052.45	0.445298		4.16848	1	1046	1081.37	-1.09371		4.25006	0	1280	1257.75	0.621772
4.26229	0	1075	1049.34	0.782757		4.17256	0	1086	1078.46	0.228684		4.25414	0	1237	1255.22	-0.518068
4.26637	0	1051	1046.2	0.148116		4.17664	0	1091	1075.65	0.464736		4.25822	0	1304	1252.69	1.42076
4.27045	0	1131	1043.06	2.61494		4.18072	0	1045	1072.78	-0.859334		4.26229	0	1232	1250.18	-0.517853
4.27453	0	1073	1039.95	1.00908		4.1848	0	1085	1070	0.455503		4.26637	0	1230	1247.67	-0.503715
4.27861	0	1054	1036.83	0.528856		4.18888	0	1034	1067.14	-1.03071		4.27045	0	1277	1245.16	0.890915
4.28269	0	1115	1033.73	2.43372		4.19296	0	1062	1064.28	-0.0700372		4.27453	0	1280	1242.67	1.04347
4.28677	0	1044	1030.6	0.41458		4.19703	0	1088	1061.52	0.802664		4.27861	0	1234	1240.18	-0.175927
4.29085	1	1025	1027.49	-0.0776857		4.20111	0	1040	1058.79	-0.582637		4.28269	0	1220	1237.7	-0.506746
4.29492	0	1108	1024.38	2.51206		4.20519	0	1066	1055.98	0.307019		4.28677	0	1267	1235.23	0.892618
4.299	0	1073	1021.29	1.57865		4.20927	1	1076	1053.24	0.693761		4.29085	1	1192	1232.76	-1.18065
4.30308	2	1016	1018.21	-0.069258		4.21335	0	1067	1050.54	0.503845		4.29492	0	1240	1230.3	0.275329
4.30716	0	958	1015.14	-1.84606		4.21743	1	1069	1047.85	0.646897		4.299	0	1231	1227.85	0.0896517
4.31124	0	1003	1012.08	-0.286735		4.22151	0	987	1045.08	-1.8488		4.30308	2	1237	1225.41	0.329482
4.31532	0	979	1009.04	-0.96018		4.22559	1	1042	1042.4	-0.0124241		4.30716	0	1244	1222.98	0.596068
4.3194	2	973	1006.05	-1.05946		4.22966	1	1051	1039.66	0.349909		4.31124	0	1201	1220.55	-0.564081
4.32348	0	930	1003.08	-2.39632		4.23374	1	992	1036.91	-1.42579		4.31532	0	1265	1218.13	1.31786
4.32755	1	964	1000.11	-1.16287		4.23782	0	1053	1034.16	0.580661		4.3194	2	1244	1215.71	0.801963
4.33163	0	996	997.158	-0.0366957		4.2419	0	1095	1031.42	1.92133		4.32348	0	1243	1213.31	0.842168
4.33571	1	1038	994.216	1.359		4.24598	0	1062	1028.78	1.0194		4.32755	1	1272	1210.91	1.71289
4.33979	0	1016	991.329	0.773986		4.25006	0	1052	1026.08	0.79914		4.33163	0	1202	1208.52	-0.187996
4.34387	0	962	988.446	-0.852665		4.25414	0	1003	1023.47	-0.646269		4.33571	1	1267	1206.13	1.70998
4.34795	0	1072	985.536	2.64082		4.25822	0	1037	1020.78	0.50355		4.33979	0	1241	1203.76	1.05723
4.35203	0	1002	982.591	0.613141		4.26229	0	1007	1018.09	-0.349546		4.34387	0	1240	1201.39	1.09657
4.35611	1	994	979.658	0.454894		4.26637	0	1049	1015.49	1.03449		4.34795	0	1191	1199.02	-0.232463
4.36018	2	977	976.736	0.00844056		4.27045	0	995	1012.92	-0.568196		4.35203	0	1261	1196.67	1.81168
4.36426	0	1019	973.825	1.41517		4.27453	0	997	1010.37	-0.423444		4.35611	1	1208	1194.32	0.393676
4.36834	0	984	970.925	0.416801		4.27861	0	1039	1007.82	0.967199		4.36018	2	1235	1191.98	1.22429
4.37242	0	1026	968.037	1.80959		4.28269	0	1022	1005.2	0.525435		4.36426	0	1226	1189.64	1.03843
4.3765	0	1013	965.159	1.50313		4.28677	0	1016	1002.66	0.418599		4.36834	0	1264	1187.31	2.15702
4.38058	0	1066	962.292	3.17639		4.29085	1	969	1000.05	-0.997533		4.37242	0	1215	1184.99	0.860934
4.38466	0	980	959.436	0.656898		4.29492	0	1006	997.532	0.266972		4.3765	0	1154	1182.68	-0.844146
4.38874	0	982	956.591	0.810847		4.299	0	1019	994.949	0.75342		4.38058	0	1196	1180.37	0.451995
4.39281	1	979	953.756	0.8068		4.30308	2	1003	992.361	0.335925		4.38466	0	1211	1178.07	0.946344
4.39689	1	997	950.94	1.45874		4.30716	0	1010	989.78	0.636235		4.38874	0	1231	1175.77	1.57404
4.40097	0	1047	948.165	3.05448		4.31124	0	1003	987.208	0.498632		4.39281	1	1185	1173.49	0.33446
4.40505	1	959	945.407	0.438936		4.31532	0	975	984.646	-0.30891		4.39689	1	1253	1171.21	2.31071
4.40913	0	910	942.63	-1.08167		4.3194	2	1020	982.093	1.18693		4.40097	0	1179	1168.93	0.293204
4.41321	0	1020	939.924	2.50726		4.32348	0	1000	979.549	0.646725		4.40505	1	1129	1166.67	-1.12097
4.41729	0	1005	937.242	2.13735		4.32755	1	947	977.007	-0.975087		4.40913	0	1168	1164.4	0.105194
4.42137	1	961	934.48	0.855484		4.33163	0	914	974.477	-2.00041		4.41321	0	1200	1162.15	1.0926
4.42544	0	960	931.743	0.911979		4.33571	1	953	972.041	-0.616787		4.41729	0	1206	1159.9	1.32737
4.42952	2	978	929.078	1.56434		4.33979	0	980	969.546	0.33394		4.42137	1	1181	1157.66	0.679072
4.4336	0	985	926.444	1.86575		4.34387	0	945	967.129	-0.719869		4.42544	0	1214	1155.43	1.68102
4.43768	1	998	923.76	2.35002		4.34795	0	920	964.645	-1.4719		4.42952	2	1130	1153.2	-0.690205
4.44176	0	922	921.1	0.0296283		4.35203	0	936	962.242	-0.857731		4.4336	0	1166	1150.98	0.439852
4.44584	0	976	918.436	1.84258		4.35611	1	974	959.869	0.452793		4.43768	1	1153	1148.77	0.124696
4.44992	0	901	915.788	-0.492672		4.36018	2	991	957.511	1.06383		4.44176	0	1120	1146.56	-0.793562
4.454	1	904	913.105	-0.302839		4.36426	0	1005	955.074	1.57487		4.44584	0	1199	1144.36	1.5781
4.45807	0	966	910.432	1.78786		4.36834	0	942	952.629	-0.346301		4.44992	0	1186	1142.16	1.27299
4.46215	0	980	907.777	2.30709		4.37242	0	912	950.19	-1.26459		4.454	1	1162	1139.97	0.646224
4.46623	0	964	905.177	1.89456		4.3765	0	1017	947.759	2.1712		4.45807	0	1110	1137.79	-0.834079
4.47031	0	981	902.655	2.50136		4.38058	0	981	945.338	1.13861		4.46215	0	1112	1135.61	-0.708087
4.47439	0	961	900.11	1.96419		4.38466	0	940	942.925	-0.0953968		4.46623	0	1123	1133.44	-0.311604
4.47847	1	925	897.485	0.904699		4.38874	0	958	940.521	0.564735		4.47031	0	1107	1131.28	-0.729701
4.48255	0	928	894.869	1.08759		4.39281	1	933	938.125	-0.167784		4.47439	0	1109	1129.12	-0.604195
4.48663	0	874	892.263	-0.617739		4.39689	1	900	935.738	-1.19127		4.47847	1	1136	1126.97	0.267938
4.4907	0	898	889.666	0.278114		4.40097	0	892	933.36	-1.38482		4.48255	0	1113	1124.82	-0.354418
4.49478	0	945	887.079	1.88418		4.40505	1	967	930.99	1.15801		4.48663	0	1127	1122.68	0.128538
4.49886	0	900	884.509	0.516376		4.40913	0	981	928.621	1.67234		4.4907	0	1147	1120.55	0.780932
4.50294	0	871	881.986	-0.372263		4.41321	0	938	926.264	0.383199		4.49478	0	1118	1118.43	-0.0127108
4.50702	1	899	879.511	0.650004		4.41729	0	918	924.006	-0.198237		4.49886	0	1158	1116.3	1.22529
4.5111	1	917	877.013	1.32048		4.42137	1	901	921.672	-0.68867		4.50294	0	1103	1114.19	-0.336915
4.51518	0	882	874.51	0.252192		4.42544	0	903	919.337	-0.54367		4.50702	1	1103	1112.08	-0.273421
4.51926	0	956	872.023	2.71601		4.42952	2	920	917.191	0.0926035		4.5111	1	1169	1109.98	1.72626
4.52333	2	917	869.5	1.56859		4.4336	0	953	914.912	1.23379		4.51518	0	1159	1107.88	1.50155
4.52741	0	886	866.994	0.638534		4.43768	1	886	912.597	-0.893534		4.51926	0	1118	1105.79	0.365156
4.53149	0	876	864.527	0.387637		4.44176	0	982	910.292	2.2883		4.52333	2	1120	1103.71	0.486888
4.53557	0	838	862.091	-0.83222		4.44584	0	910	908.169	0.0606914		4.52741	0	1125	1101.63	0.696858
4.53965	0	799	859.681	-2.14673		4.44992	0	918	905.917	0.398802		4.53149	0	1035	1099.55	-2.00655
4.54373	0	906	857.3	1.61796		4.454	1	942	903.727	1.24701		4.53557	0	1151	1097.49	1.57734
4.54781	1	843	854.868	-0.408741		4.45807	0	965	901.473	2.04499		4.53965	0	1117	1095.43	0.645541
4.55189	1	793	852.451	-2.11117		4.46215	0	924	899.304	0.81245		4.54373	0	1156	1093.37	1.84207
4.55596	0	836	849.998	-0.48413		4.46623	0	864	897.069	-1.12504		4.54781	1	1096	1091.32	0.141373
4.56004	0	852	847.562	0.15206		4.47031	0	914	894.828	0.634168		4.55189	1	1057	1089.28	-0.992746
4.56412	0	858	845.164	0.438197		4.47439	0	892	892.584	-0.0195583		4.55596	0	1106	1087.24	0.564176
4.5682	0	808	842.783	-1.22365		4.47847	1	889	890.337	-0.0448285		4.56004	0	1045	1085.2	-1.24372
4.57228	0	875	840.364	1.1709		4.48255	0	864	888.195	-0.823122		4.56412	0	1073	1083.18	-0.310717
4.57636	1	834	837.955	-0.136938		4.48663	0	928	886.172	1.37306		4.5682	0	1045	1081.16	-1.11849
4.58044	0	900	835.554	2.14821		4.4907	0	929	884.002	1.47633		4.57228	0	1110	1079.14	0.926222
4.58452	0	821	833.169	-0.424697		4.49478	0	885	881.808	0.107294		4.57636	1	1117	1077.13	1.1929
4.58859	0	871	830.823	1.36133		4.49886	0	917	879.617	1.23449		4.58044	0	1177	1075.13	2.96941
4.59267	1	855	828.493	0.906529		4.50294	0	868	877.433	-0.320177		4.58452	0	1054	1073.13	-0.589197
4.59675	0	868	826.125	1.42132		4.50702	1	931	875.257	1.82692		4.58859	0	1136	1071.14	1.9245
4.60083	1	830	823.766	0.216369		4.5111	1	880	873.08	0.233267		4.59267	1	1095	1069.15	0.781252
4.60491	1	791	821.416	-1.08147		4.51518	0	904	870.907	1.10065		4.59675	0	1098	1067.17	0.930536
4.60899	0	856	819.074	1.26211		4.51926	0	825	868.836	-1.52619		4.60083	1	1072	1065.19	0.208021
4.61307	0	834	816.748	0.597399		4.52333	2	894	866.786	0.910164		4.60491	1	1059	1063.22	-0.129615
4.61715	0	776	814.468	-1.38092		4.52741	0	890	864.662	0.849341		4.60899	0	1018	1061.25	-1.35561
4.62122	1	748	812.234	-2.34862		4.53149	0	862	862.619	-0.0210784		4.61307	0	1084	1059.29	0.75045
4.6253	0	796	809.969	-0.49512		4.53557	0	894	860.51	1.12006		4.61715	0	1052	1057.34	-0.164554
4.62938	1	851	807.682	1.48491		4.53965	0	805	858.387	-1.88164		4.62122	1	1068	1055.39	0.385927
4.63346	1	837	805.465	1.09		4.54373	0	890	856.272	1.13057		4.6253	0	1020	1053.44	-1.04716
4.63754	1	813	803.269	0.341277		4.54781	1	802	854.24	-1.84465		4.62938	1	1055	1051.5	0.107602
4.64162	1	885	800.99	2.82395		4.55189	1	872	852.151	0.672166		4.63346	1	1093	1049.57	1.3136
4.6457	1	808	798.72	0.326473		4.55596	0	810	850.23	-1.41354		4.63754	1	1039	1047.64	-0.268152
4.64978	0	788	796.457	-0.301278		4.56004	0	856	848.176	0.267414		4.64162	1	1036	1045.72	-0.302006
4.65385	1	761	794.21	-1.20387		4.56412	0	859	846.191	0.437039		4.6457	1	1022	1043.8	-0.682013
4.65793	0	751	792.01	-1.49646		4.5682	0	875	844.138	1.04332		4.64978	0	1033	1041.89	-0.276624
4.66201	0	781	789.854	-0.316813		4.57228	0	861	842.069	0.645153		4.65385	1	1077	1039.98	1.12794
4.66609	0	835	787.667	1.63803		4.57636	1	861	840.009	0.715371		4.65793	0	1111	1038.08	2.18766
4.67017	1	821	785.443	1.24095		4.58044	0	854	838.047	0.545917		4.66201	0	1032	1036.19	-0.130274
4.67425	0	737	783.226	-1.70277		4.58452	0	812	836.021	-0.842957		4.66609	0	1057	1034.29	0.698415
4.67833	1	787	781.018	0.213244		4.58859	0	846	833.987	0.413015		4.67017	1	1058	1032.41	0.786825
4.68241	1	821	778.824	1.47194		4.59267	1	861	831.958	0.989738		4.67425	0	997	1030.53	-1.06177
4.68648	0	750	776.669	-0.973832		4.59675	0	809	829.929	-0.735816		4.67833	1	1045	1028.65	0.505794
4.69056	1	779	774.529	0.160204		4.60083	1	808	827.91	-0.700414		4.68241	1	1034	1026.78	0.224584
4.69464	0	756	772.35	-0.594646		4.60491	1	807	825.988	-0.66842		4.68648	0	1065	1024.91	1.22839
4.69872	0	807	770.187	1.29589		4.60899	0	825	824.004	0.034692		4.69056	1	1046	1023.05	0.709569
4.7028	0	759	768.062	-0.328917		4.61307	0	843	822.011	0.7229		4.69464	0	1076	1021.2	1.67076
4.70688	0	755	765.958	-0.398807		4.61715	0	785	820.023	-1.25003		4.69872	0	1017	1019.34	-0.0735048
4.71096	0	763	763.855	-0.0309581		4.62122	1	837	818.042	0.655296		4.7028	0	1002	1017.5	-0.489602
4.71504	0	773	761.797	0.402956		4.6253	0	834	816.06	0.621228		4.70688	0	1010	1015.66	-0.178
4.71911	0	748	759.707	-0.428042		4.62938	1	864	814.08	1.69831		4.71096	0	1024	1013.82	0.318101
4.72319	0	733	757.579	-0.907846		4.63346	1	836	812.202	0.823083		4.71504	0	1045	1011.99	1.02116
4.72727	0	774	755.466	0.666182		4.63754	1	833	810.351	0.784754		4.71911	0	1052	1010.16	1.28988
4.73135	0	799	753.391	1.61352		4.64162	1	790	808.406	-0.654858		4.72319	0	1018	1008.34	0.302709
4.73543	0	788	751.338	1.30603		4.6457	1	816	806.458	0.334038		4.72727	0	988	1006.53	-0.589364
4.73951	0	767	749.285	0.639656		4.64978	0	782	804.696	-0.811614		4.73135	0	986	1004.71	-0.595956
4.74359	1	722	747.284	-0.940962		4.65385	1	821	802.8	0.635198		4.73543	0	1023	1002.91	0.628229
4.74767	0	740	745.289	-0.194435		4.65793	0	861	800.88	2.04888		4.73951	0	1033	1001.1	0.992387
4.75174	0	734	743.301	-0.343319		4.66201	0	825	798.963	0.906495		4.74359	1	1023	999.307	0.740767
4.75582	0	737	741.312	-0.158851		4.66609	0	809	797.044	0.420351		4.74767	0	1027	997.514	0.920076
4.7599	1	771	739.299	1.14167		4.67017	1	798	795.127	0.101692		4.75174	0	993	995.727	-0.0865281
4.76398	0	705	737.279	-1.2157		4.67425	0	780	793.312	-0.476631		4.75582	0	959	993.944	-1.12839
4.76806	0	766	735.272	1.11025		4.67833	1	830	791.523	1.33556		4.7599	1	1074	992.165	2.4971
4.77214	1	758	733.227	0.89981		4.68241	1	821	789.655	1.09393		4.76398	0	992	990.392	0.0510679
4.77622	0	757	731.196	0.937864		4.68648	0	853	787.778	2.23318		4.76806	0	1007	988.623	0.579122
4.7803	0	727	729.203	-0.0817007		4.69056	1	747	785.903	-1.4234		4.77214	1	1028	986.858	1.28318
4.78437	0	713	727.231	-0.53295		4.69464	0	822	784.028	1.32443		4.77622	0	1020	985.099	1.09281
4.78845	0	689	725.259	-1.38135		4.69872	0	749	782.162	-1.2117		4.7803	0	996	983.344	0.401036
4.79253	0	716	723.331	-0.273956		4.7028	0	838	780.393	1.99		4.78437	0	992	981.593	0.330421
4.79661	2	779	721.378	2.06452		4.70688	0	798	778.56	0.688158		4.78845	0	1005	979.847	0.79342
4.80069	0	695	719.418	-0.926218		4.71096	0	772	776.711	-0.16957		4.79253	0	996	978.106	0.566996
4.80477	0	736	717.471	0.683001		4.71504	0	783	774.87	0.290541		4.79661	2	996	976.369	0.622026
4.80885	0	742	715.485	0.973395		4.71911	0	828	773.118	1.90728		4.80069	0	996	974.637	0.676913
4.81293	0	708	713.506	-0.206933		4.72319	0	755	771.298	-0.593128		4.80477	0	982	972.909	0.290096
4.817	0	680	711.534	-1.20927		4.72727	0	810	769.563	1.42081		4.80885	0	999	971.186	0.879992
4.82108	0	705	709.568	-0.172055		4.73135	0	778	767.853	0.363796		4.81293	0	1013	969.467	1.36776
4.82516	0	704	707.609	-0.136036		4.73543	0	811	766.063	1.57794		4.817	0	977	967.753	0.295831
4.82924	0	710	705.657	0.162986		4.73951	0	752	764.255	-0.446904		4.82108	0	982	966.043	0.509195
4.83332	0	710	703.711	0.236009		4.74359	1	756	762.454	-0.234737		4.82516	0	985	964.338	0.658343
4.8374	0	657	701.772	-1.74673		4.74767	0	776	760.742	0.547718		4.82924	0	972	962.637	0.300313
4.84148	1	727	699.839	1.00733		4.75174	0	781	758.962	0.788589		4.83332	0	948	960.941	-0.420292
4.84556	0	716	697.913	0.675937		4.75582	0	769	757.259	0.423374		4.8374	0	955	959.249	-0.137478
4.84963	0	700	696.001	0.151146		4.7599	1	746	755.577	-0.350651		4.84148	1	937	957.561	-0.67169
4.85371	0	662	694.126	-1.24861		4.76398	0	724	753.903	-1.11132		4.84556	0	938	955.877	-0.583715
4.85779	0	682	692.264	-0.39302		4.76806	0	760	752.241	0.281461		4.84963	0	1001	954.198	1.47926
4.86187	0	725	690.363	1.2864		4.77214	1	722	750.581	-1.06366		4.85371	0	945	952.523	-0.244738
4.86595	3	711	688.476	0.844732		4.77622	0	768	748.842	0.691311		4.85779	0	952	950.853	0.0371753
4.87003	0	700	686.625	0.505511		4.7803	0	772	747.183	0.89319		4.86187	0	906	949.187	-1.43479
4.87411	0	648	684.788	-1.44517		4.78437	0	697	745.457	-1.83542		4.86595	3	980	947.525	1.03738
4.87819	0	688	682.919	0.193701		4.78845	0	748	743.714	0.15673		4.87003	0	924	945.867	-0.719378
4.88226	1	679	681.087	-0.0801075		4.79253	0	724	741.977	-0.668124		4.87411	0	953	944.214	0.284613
4.88634	0	671	679.268	-0.31919		4.79661	2	718	740.33	-0.833357		4.87819	0	963	942.565	0.658522
4.89042	0	718	677.41	1.51481		4.80069	0	745	738.614	0.233958		4.88226	1	929	940.92	-0.391069
4.8945	1	714	675.558	1.43866		4.80477	0	709	736.984	-1.05095		4.88634	0	989	939.279	1.58104
4.89858	0	613	673.712	-2.45212		4.80885	0	733	735.37	-0.0875242		4.89042	0	953	937.642	0.49749
4.90266	0	677	671.887	0.196501		4.81293	0	794	733.679	2.14071		4.8945	1	963	936.01	0.869752
4.90674	0	680	670.13	0.378498		4.817	0	767	732.069	1.2613		4.89858	0	876	934.381	-1.97252
4.91082	0	641	668.392	-1.08191		4.82108	0	716	730.39	-0.537798		4.90266	0	955	932.757	0.719764
4.91489	0	623	666.569	-1.74555		4.82516	0	717	728.703	-0.437057		4.90674	0	986	931.137	1.74719
4.91897	1	644	664.752	-0.817751		4.82924	0	746	727.019	0.694948		4.91082	0	930	929.521	0.0157076
4.92305	1	639	662.941	-0.947107		4.83332	0	778	725.34	1.88795		4.91489	0	940	927.909	0.394363
4.92713	0	674	661.137	0.49548		4.8374	0	721	723.667	-0.0993108		4.91897	1	913	926.301	-0.440205
4.93121	0	609	659.338	-2.03979		4.84148	1	722	721.999	4.4085e-05		4.92305	1	961	924.697	1.17105
4.93529	0	648	657.545	-0.374951		4.84556	0	667	720.337	-2.0652		4.92713	0	926	923.098	0.0953784
4.93937	0	666	655.758	0.396885		4.84963	0	731	718.68	0.455683		4.93121	0	959	921.502	1.21088
4.94345	0	611	653.976	-1.73864		4.85371	0	719	717.028	0.0735295		4.93529	0	928	919.91	0.265564
4.94752	2	652	652.209	-0.00816859		4.85779	0	700	715.382	-0.581403		4.93937	0	931	918.322	0.415493
4.9516	0	657	650.477	0.254476		4.86187	0	724	713.734	0.381515		4.94345	0	942	916.739	0.823062
4.95568	0	637	648.758	-0.465875		4.86595	3	741	712.095	1.06184		4.94752	2	966	915.159	1.63579
4.95976	1	641	647	-0.236968		4.87003	0	751	710.552	1.47595		4.9516	0	895	913.583	-0.621156
4.96384	0	643	645.247	-0.0886004		4.87411	0	762	708.945	1.922		4.95568	0	865	912.011	-1.59842
4.96792	0	658	643.5	0.565288		4.87819	0	728	707.32	0.766462		4.95976	1	955	910.443	1.44183
4.972	0	640	641.781	-0.0704019		4.88226	1	692	705.701	-0.520848		4.96384	0	954	908.879	1.46085
4.97608	0	650	640.16	0.385951		4.88634	0	694	704.179	-0.386392		4.96792	0	938	907.319	1.00179
4.98015	1	632	638.564	-0.261109		4.89042	0	690	702.584	-0.479063		4.972	0	949	905.762	1.40356
4.98423	2	627	636.838	-0.392895		4.8945	1	717	700.983	0.598176		4.97608	0	909	904.21	0.158886
4.98831	0	623	635.125	-0.485787		4.89858	0	711	699.476	0.432199		4.98015	1	872	902.661	-1.03831
4.99239	1	623	633.449	-0.418614		4.90266	0	734	697.903	1.33237		4.98423	2	901	901.116	-0.00386942
4.99647	0	601	631.784	-1.2557		4.90674	0	668	696.321	-1.09575		4.98831	0	918	899.575	0.608111
5.00055	0	606	630.087	-0.978477		4.91082	0	676	694.741	-0.720814		4.99239	1	952	898.038	1.74892
5.00463	0	667	628.427	1.49357		4.91489	0	758	693.152	2.3554		4.99647	0	869	896.504	-0.933026
5.00871	0	596	626.778	-1.26072		4.91897	1	723	691.574	1.16876		5.00055	0	973	894.975	2.50137
5.01278	0	605	625.09	-0.816758		4.92305	1	692	690.183	0.0690649		5.00463	0	889	893.449	-0.149214
5.01686	2	641	623.407	0.694897		4.92713	0	746	688.657	2.09949		5.00871	0	883	891.927	-0.300412
5.02094	1	620	621.729	-0.0694394		4.93121	0	675	687.106	-0.465957		5.01278	0	905	890.408	0.48504
5.02502	0	626	620.065	0.23723		4.93529	0	688	685.556	0.0931868		5.01686	2	872	888.894	-0.572094
5.0291	0	582	618.444	-1.51064		4.93937	0	717	684.01	1.23204		5.02094	1	883	887.383	-0.147492
5.03318	0	621	616.865	0.165921		4.94345	0	686	682.469	0.134815		5.02502	0	923	885.875	1.22197
5.03726	1	661	615.253	1.77934		4.94752	2	715	680.933	1.27403		5.0291	0	914	884.372	0.980011
5.04134	0	603	613.602	-0.431728		4.9516	0	706	679.402	1.00103		5.03318	0	884	882.872	0.0379411
5.04541	0	627	611.955	0.600841		4.95568	0	698	677.876	0.761707		5.03726	1	867	881.376	-0.488222
5.04949	0	579	610.314	-1.30135		4.95976	1	639	676.347	-1.47743		5.04134	0	873	879.883	-0.232954
5.05357	0	572	608.693	-1.53421		4.96384	0	659	674.827	-0.616526		5.04541	0	875	878.394	-0.114737
5.05765	0	604	607.139	-0.127715		4.96792	0	709	673.402	1.3369		5.04949	0	905	876.909	0.933791
5.06173	0	600	605.603	-0.228727		4.972	0	638	671.912	-1.3426		5.05357	0	890	875.427	0.488496
5.06581	0	626	603.989	0.879742		4.97608	0	711	670.412	1.52216		5.05765	0	852	873.949	-0.751945
5.06989	0	571	602.411	-1.3145		4.98015	1	660	668.915	-0.347013		5.06173	0	914	872.474	1.37356
5.07397	0	608	600.844	0.290195		4.98423	2	674	667.399	0.254244		5.06581	0	863	871.003	-0.272419
5.07804	0	590	599.238	-0.380319		4.98831	0	674	665.899	0.312047		5.06989	0	876	869.535	0.218423
5.08212	0	575	597.636	-0.944007		4.99239	1	669	664.676	0.167169		5.07397	0	910	868.071	1.38992
5.0862	1	597	596.048	0.0389701		4.99647	0	678	663.247	0.566594		5.07804	0	885	866.611	0.618146
5.09028	1	561	594.51	-1.4148		5.00055	0	651	661.77	-0.422128		5.08212	0	933	865.154	2.22118
5.09436	0	567	593.045	-1.0938		5.00463	0	686	660.296	0.981397		5.0862	1	855	863.7	-0.297546
5.09844	0	581	591.561	-0.438132		5.00871	0	644	658.916	-0.587756		5.09028	1	913	862.25	1.67957
5.10252	0	532	590.021	-2.51554		5.01278	0	710	657.462	1.97172		5.09436	0	918	860.804	1.88775
5.1066	0	613	588.493	0.989818		5.01686	2	625	656.002	-1.24007		5.09844	0	869	859.361	0.326987
5.11067	2	600	586.925	0.533787		5.02094	1	649	654.635	-0.221196		5.10252	0	900	857.921	1.40263
5.11475	0	582	585.362	-0.139343		5.02502	0	657	653.202	0.148168		5.1066	0	942	856.485	2.78623
5.11883	1	564	583.803	-0.833864		5.0291	0	666	651.759	0.551824		5.11067	2	831	855.052	-0.834365
5.12291	0	626	582.265	1.748		5.03318	0	666	650.318	0.60765		5.11475	0	878	853.623	0.822685
5.12699	0	572	580.801	-0.367975		5.03726	1	657	648.874	0.317009		5.11883	1	840	852.197	-0.420838
5.13107	1	594	579.385	0.599672		5.04134	0	648	647.431	0.0223595		5.12291	0	882	850.774	1.05142
5.13515	1	539	577.89	-1.67509		5.04541	0	661	646.086	0.58008		5.12699	0	879	849.355	0.999891
5.13923	0	556	576.354	-0.863201		5.04949	0	596	644.767	-1.99756		5.13107	1	841	847.939	-0.239293
5.1433	0	564	574.831	-0.456062		5.05357	0	611	643.366	-1.30941		5.13515	1	828	846.527	-0.643859
5.14738	0	571	573.343	-0.0980609		5.05765	0	675	641.954	1.27195		5.13923	0	821	845.118	-0.841721
5.15146	0	550	571.867	-0.932403		5.06173	0	630	640.543	-0.420048		5.1433	0	827	843.712	-0.581137
5.15554	0	578	570.35	0.318203		5.06581	0	637	639.121	-0.084055		5.14738	0	894	842.31	1.72878
5.15962	0	532	568.838	-1.59712		5.06989	0	647	637.711	0.365192		5.15146	0	817	840.91	-0.836521
5.1637	1	588	567.33	0.852406		5.07397	0	627	636.487	-0.378871		5.15554	0	811	839.515	-1.00128
5.16778	0	548	565.828	-0.761554		5.07804	0	641	635.119	0.232292		5.15962	0	828	838.122	-0.351763
5.17186	0	553	564.329	-0.481778		5.08212	0	600	633.729	-1.37699		5.1637	1	877	836.733	1.35973
5.17593	0	512	562.836	-2.24666		5.0862	1	599	632.43	-1.36593		5.16778	0	836	835.347	0.0225999
5.18001	0	557	561.347	-0.184205		5.09028	1	620	631.065	-0.444379		5.17186	0	875	833.964	1.38728
5.18409	0	498	559.863	-2.77216		5.09436	0	604	629.689	-1.04527		5.17593	0	792	832.584	-1.44209
5.18817	0	586	558.384	1.14081		5.09844	0	569	628.308	-2.48631		5.18001	0	859	831.208	0.94826
5.19225	0	546	556.917	-0.46719		5.10252	0	642	626.919	0.595216		5.18409	0	848	829.835	0.623803
5.19633	0	554	555.492	-0.0634035		5.1066	0	663	625.632	1.45127		5.18817	0	800	828.465	-1.00638
5.20041	0	553	554.11	-0.0471877		5.11067	2	596	624.453	-1.16548		5.19225	0	796	827.098	-1.10223
5.20449	0	545	552.693	-0.329519		5.11475	0	653	623.126	1.16904		5.19633	0	849	825.734	0.798479
5.20856	0	505	551.235	-2.05743		5.11883	1	611	621.864	-0.439492		5.20041	0	802	824.374	-0.790046
5.21264	1	546	549.782	-0.161849		5.12291	0	659	620.53	1.49859		5.20449	0	785	823.017	-1.35687
5.21672	0	570	548.349	0.90688		5.12699	0	627	619.185	0.312118		5.20856	0	842	821.662	0.70088
5.2208	0	523	546.981	-1.04861		5.13107	1	587	617.841	-1.27296		5.21264	1	811	820.311	-0.326967
5.22488	0	531	545.638	-0.635251		5.13515	1	599	616.487	-0.7145		5.21672	0	884	818.964	2.18741
5.22896	0	510	544.24	-1.51619		5.13923	0	646	615.136	1.21433		5.2208	0	802	817.619	-0.551517
5.23304	1	571	542.853	1.17791		5.1433	0	638	613.975	0.95117		5.22488	0	841	816.277	0.852514
5.23712	0	547	541.433	0.238033		5.14738	0	610	612.768	-0.112059		5.22896	0	831	814.939	0.557167
5.24119	0	550	540.055	0.424045		5.15146	0	624	611.465	0.501808		5.23304	1	820	813.603	0.223392
5.24527	0	529	538.719	-0.42257		5.15554	0	638	610.14	1.10301		5.23712	0	785	812.271	-0.973329
5.24935	0	533	537.348	-0.188354		5.15962	0	620	608.819	0.449048		5.24119	0	835	810.941	0.832588
5.25343	0	526	535.937	-0.433272		5.1637	1	617	607.593	0.378718		5.24527	0	811	809.615	0.0486369
5.25751	1	516	534.53	-0.815728		5.16778	0	654	606.3	1.8652		5.24935	0	836	808.292	0.958314
5.26159	0	517	533.127	-0.709261		5.17186	0	634	604.997	1.15184		5.25343	0	848	806.971	1.40893
5.26567	0	538	531.728	0.27039		5.17593	0	590	603.696	-0.563861		5.25751	1	826	805.654	0.707923
5.26975	0	512	530.342	-0.810598		5.18001	0	622	602.399	0.785943		5.26159	0	833	804.34	0.993014
5.27382	0	519	528.99	-0.438514		5.18409	0	628	601.105	1.07322		5.26567	0	849	803.029	1.57773
5.2779	0	539	527.649	0.488921		5.18817	0	580	599.816	-0.822798		5.26975	0	815	801.72	0.465164
5.28198	0	535	526.267	0.377561		5.19225	0	648	598.53	1.94336		5.27382	0	827	800.415	0.924446
5.28606	0	525	524.889	0.00483634		5.19633	0	567	597.249	-1.27032		5.2779	0	786	799.113	-0.467719
5.29014	0	543	523.516	0.836157		5.20041	0	598	595.971	0.0829759		5.28198	0	825	797.813	0.946514
5.29422	0	467	522.146	-2.55186		5.20449	0	649	594.69	2.13187		5.28606	0	833	796.517	1.26406
5.2983	0	502	520.781	-0.838233		5.20856	0	594	593.408	0.0242779		5.29014	0	809	795.224	0.484354
5.30238	0	532	519.42	0.54542		5.21264	1	596	592.225	0.15462		5.29422	0	783	793.933	-0.390714
5.30645	0	537	518.063	0.817197		5.21672	0	570	591.067	-0.882385		5.2983	0	857	792.645	2.19831
5.31053	0	512	516.71	-0.208157		5.2208	0	621	589.827	1.25094		5.30238	0	781	791.361	-0.370732
5.31461	1	515	515.361	-0.0159223		5.22488	0	578	588.574	-0.439812		5.30645	0	746	790.079	-1.61384
5.31869	1	524	514.024	0.435787		5.22896	0	584	587.307	-0.136849		5.31053	0	845	788.8	1.93335
5.32277	0	495	512.722	-0.796551		5.23304	1	569	586.051	-0.714799		5.31461	1	753	787.524	-1.25811
5.32685	0	526	511.43	0.635265		5.23712	0	618	584.973	1.32856		5.31869	1	791	786.251	0.168872
5.33093	0	498	510.097	-0.542099		5.24119	0	588	583.761	0.174828		5.32277	0	778	784.98	-0.25025
5.33501	0	461	508.769	-2.2248		5.24527	0	551	582.614	-1.34681		5.32685	0	820	783.713	1.26721
5.33908	0	495	507.451	-0.559643		5.24935	0	560	581.389	-0.903856		5.33093	0	771	782.448	-0.412288
5.34316	0	470	506.169	-1.66834		5.25343	0	580	580.148	-0.00615901		5.33501	0	783	781.186	0.064824
5.34724	0	490	504.896	-0.672955		5.25751	1	549	579.003	-1.28051		5.33908	0	817	779.927	1.29702
5.35132	0	516	503.583	0.546627		5.26159	0	610	577.883	1.3004		5.34316	0	797	778.671	0.649253
5.3554	0	500	502.274	-0.101675		5.26567	0	564	576.68	-0.533929		5.34724	0	754	777.417	-0.852811
5.35948	0	507	500.968	0.267893		5.26975	0	590	575.465	0.598417		5.35132	0	767	776.167	-0.330991
5.36356	0	474	499.674	-1.17925		5.27382	0	590	574.25	0.648414		5.3554	0	770	774.919	-0.177263
5.36764	0	491	498.415	-0.334615		5.2779	0	580	573.039	0.289041		5.35948	0	821	773.674	1.6517
5.37171	0	528	497.165	1.3419		5.28198	0	579	571.824	0.298226		5.36356	0	797	772.431	0.870264
5.37579	0	496	495.875	0.00561104		5.28606	0	565	570.616	-0.236267		5.36764	0	811	771.192	1.39785
5.37987	0	481	494.588	-0.61958		5.29014	0	595	569.503	1.04528		5.37171	0	861	769.955	3.10281
5.38395	0	461	493.306	-1.50463		5.29422	0	594	568.323	1.05355		5.37579	0	768	768.721	-0.0260123
5.38803	0	497	492.027	0.223076		5.2983	0	586	567.132	0.779447		5.37987	0	806	767.489	1.35648
5.39211	0	504	490.752	0.590122		5.30238	0	567	565.942	0.0444378		5.38395	0	810	766.261	1.53684
5.39619	0	506	489.481	0.734379		5.30645	0	574	564.755	0.385862		5.38803	0	734	765.035	-1.14552
5.40027	0	463	488.213	-1.17175		5.31053	0	583	563.572	0.804606		5.39211	0	810	763.812	1.6229
5.40434	0	486	486.949	-0.0430682		5.31461	1	555	562.393	-0.31382		5.39619	0	762	762.591	-0.0214087
5.40842	0	465	485.69	-0.959456		5.31869	1	570	561.217	0.367866		5.40027	0	742	761.373	-0.711208
5.4125	0	465	484.433	-0.901204		5.32277	0	544	560.045	-0.687926		5.40434	0	731	760.158	-1.07844
5.41658	0	457	483.181	-1.2247		5.32685	0	566	558.876	0.299431		5.40842	0	784	758.945	0.894813
5.42066	0	455	481.94	-1.26297		5.33093	0	521	557.704	-1.60801		5.4125	0	753	757.735	-0.172565
5.42474	1	457	480.741	-1.11056		5.33501	0	548	556.538	-0.364711		5.41658	0	808	756.528	1.81078
5.42882	0	444	479.583	-1.68869		5.33908	0	566	555.466	0.442762		5.42066	0	738	755.323	-0.637683
5.4329	1	476	478.39	-0.109524		5.34316	0	522	554.328	-1.41496		5.42474	1	749	754.121	-0.18713
5.43697	1	482	477.155	0.220701		5.34724	0	532	553.178	-0.9182		5.42882	0	713	752.922	-1.49509
5.44105	0	450	475.923	-1.22204		5.35132	0	567	552.023	0.628995		5.4329	1	723	751.725	-1.0683
5.44513	0	467	474.696	-0.356118		5.3554	0	554	550.873	0.13285		5.43697	1	804	750.531	1.88571
5.44921	0	455	473.472	-0.865971		5.35948	0	530	549.818	-0.860844		5.44105	0	778	749.339	1.02753
5.45329	0	485	472.251	0.578881		5.36356	0	527	548.696	-0.945094		5.44513	0	774	748.15	0.929148
5.45737	0	447	471.035	-1.1368		5.36764	0	551	547.563	0.146436		5.44921	0	742	746.964	-0.182229
5.46145	0	471	469.822	0.0542981		5.37171	0	550	546.43	0.152208		5.45329	0	782	745.78	1.29523
5.46553	0	453	468.612	-0.733518		5.37579	0	582	545.294	1.52153		5.45737	0	752	744.599	0.2699
5.4696	0	457	467.406	-0.486775		5.37987	0	548	544.164	0.163881		5.46145	0	697	743.42	-1.75828
5.47368	0	478	466.204	0.539553		5.38395	0	522	543.128	-0.924748		5.46553	0	729	742.244	-0.490504
5.47776	0	431	465.005	-1.63795		5.38803	0	559	542.025	0.717957		5.4696	0	743	741.07	0.0708082
5.48184	1	447	463.809	-0.795057		5.39211	0	547	540.911	0.260346		5.47368	0	773	739.899	1.19057
5.48592	0	452	462.618	-0.499408		5.39619	0	548	539.798	0.350376		5.47776	0	711	738.73	-1.03996
5.49	0	430	461.429	-1.51565		5.40027	0	559	538.688	0.859116		5.48184	1	718	737.564	-0.730118
5.49408	0	472	460.244	0.541096		5.40434	0	514	537.581	-1.04011		5.48592	0	723	736.4	-0.49836
5.49816	0	386	459.063	-3.71881		5.40842	0	538	536.477	0.065654		5.49	0	746	735.239	0.393986
5.50223	0	476	457.885	0.830294		5.4125	0	591	535.377	2.28804		5.49408	0	730	734.08	-0.151021
5.50631	0	451	456.711	-0.268905		5.41658	0	529	534.28	-0.229546		5.49816	0	765	732.924	1.1597
5.51039	0	447	455.54	-0.403913		5.42066	0	552	533.186	0.800795		5.50223	0	753	731.77	0.77365
5.51447	0	421	454.372	-1.62646		5.42474	1	517	532.095	-0.663869		5.50631	0	707	730.619	-0.888288
5.51855	1	419	453.208	-1.67117		5.42882	0	522	531.007	-0.394236		5.51039	0	742	729.47	0.459981
5.52263	0	428	452.047	-1.16236		5.4329	1	518	529.915	-0.523528		5.51447	0	711	728.324	-0.649696
5.52671	0	418	450.89	-1.60869		5.43697	1	526	528.822	-0.123062		5.51855	1	722	727.18	-0.192777
5.53079	0	445	449.743	-0.224862		5.44105	0	537	527.827	0.39584		5.52263	0	773	726.038	1.68909
5.53486	0	422	448.631	-1.29638		5.44513	0	538	526.856	0.480473		5.52671	0	746	724.899	0.772553
5.53894	0	443	447.536	-0.215524		5.44921	0	523	525.802	-0.122518		5.53079	0	747	723.763	0.850213
5.54302	0	431	446.438	-0.743612		5.45329	0	544	524.734	0.826004		5.53486	0	683	722.628	-1.51633
5.5471	0	447	445.38	0.0766372		5.45737	0	524	523.668	0.0145215		5.53894	0	715	721.496	-0.242951
5.55118	0	430	444.286	-0.688939		5.46145	0	531	522.603	0.364379		5.54302	0	672	720.367	-1.86579
5.55526	0	408	443.151	-1.74021		5.46553	0	545	521.542	1.00482		5.5471	0	744	719.24	0.907756
5.55934	0	435	442.018	-0.336506		5.4696	0	518	520.484	-0.109154		5.55118	0	651	718.115	-2.63044
5.56342	0	443	440.889	0.100274		5.47368	0	515	519.429	-0.19518		5.55526	0	826	716.993	3.79285
5.56749	0	429	439.764	-0.519682		5.47776	0	498	518.377	-0.913134		5.55934	0	765	715.873	1.77621
5.57157	0	426	438.641	-0.61248		5.48184	1	536	517.329	0.806485		5.56342	0	738	714.755	0.855666
5.57565	0	427	437.522	-0.50921		5.48592	0	487	516.283	-1.32692		5.56749	0	682	713.64	-1.21154
5.57973	0	432	436.406	-0.212004		5.49	0	483	515.24	-1.46696		5.57157	0	707	712.527	-0.207846
5.58381	0	386	435.294	-2.50899		5.49408	0	486	514.2	-1.27918		5.57565	0	708	711.416	-0.128375
5.58789	0	386	434.192	-2.45291		5.49816	0	523	513.163	0.430135		5.57973	0	751	710.307	1.48489
5.59197	0	416	433.124	-0.839576		5.50223	0	512	512.129	-0.00571323		5.58381	0	670	709.201	-1.51448
5.59605	0	423	432.066	-0.440793		5.50631	0	502	511.098	-0.40608		5.58789	0	701	708.098	-0.268076
5.60012	0	437	430.965	0.288674		5.51039	0	527	510.07	0.737465		5.59197	0	708	706.996	0.0377229
5.6042	0	415	429.868	-0.729852		5.51447	0	463	509.045	-2.13991		5.59605	0	701	705.897	-0.184961
5.60828	0	381	428.774	-2.44755		5.51855	1	488	508.023	-0.906412		5.60012	0	697	704.8	-0.295456
5.61236	0	395	427.683	-1.64448		5.52263	0	503	507.004	-0.178534		5.6042	0	663	703.706	-1.58088
5.61644	0	403	426.596	-1.17538		5.52671	0	481	505.988	-1.13935		5.60828	0	653	702.613	-1.94152
5.62052	0	380	425.511	-2.33466		5.53079	0	516	504.974	0.485374		5.61236	0	691	701.523	-0.400325
5.6246	0	421	424.437	-0.167518		5.53486	0	472	503.964	-1.47126		5.61644	0	717	700.436	0.618612
5.62868	1	412	423.397	-0.561496		5.53894	0	509	502.956	0.267884		5.62052	0	734	699.35	1.27896
5.63275	1	381	422.367	-2.11927		5.54302	0	508	501.944	0.268694		5.6246	0	730	698.267	1.1745
5.63683	1	479	421.294	2.63666		5.5471	0	484	500.938	-0.769902		5.62868	1	689	697.186	-0.311846
5.64091	1	406	420.224	-0.705939		5.55118	0	472	500.018	-1.28964		5.63275	1	680	696.107	-0.617665
5.64499	0	386	419.158	-1.68768		5.55526	0	458	499.027	-1.91705		5.63683	1	653	695.03	-1.64477
5.64907	0	393	418.094	-1.26584		5.55934	0	492	498.118	-0.275804		5.64091	1	705	693.956	0.415952
5.65315	0	404	417.034	-0.648454		5.56342	0	472	497.23	-1.1613		5.64499	0	735	692.883	1.55349
5.65723	0	430	415.976	0.67628		5.56749	0	473	496.259	-1.06947		5.64907	0	685	691.813	-0.26033
5.66131	0	401	414.922	-0.695229		5.57157	0	507	495.275	0.520741		5.65315	0	720	690.746	1.09024
5.66538	1	425	413.871	0.539856		5.57565	0	497	494.29	0.12155		5.65723	0	689	689.68	-0.0259083
5.66946	0	409	412.822	-0.188996		5.57973	0	505	493.308	0.52028		5.66131	0	735	688.617	1.71088
5.67354	1	434	411.777	1.06675		5.58381	0	473	492.329	-0.88874		5.66538	1	736	687.555	1.78569
5.67762	0	407	410.734	-0.185108		5.58789	0	456	491.352	-1.65552		5.66946	0	648	686.496	-1.51228
5.6817	0	384	409.695	-1.31124		5.59197	0	500	490.378	0.430291		5.67354	1	745	685.439	2.18214
5.68578	0	425	408.659	0.792678		5.59605	0	452	489.407	-1.75949		5.67762	0	626	684.385	-2.33351
5.68986	1	393	407.625	-0.737734		5.60012	0	473	488.431	-0.709536		5.6817	0	675	683.332	-0.320693
5.69394	0	366	406.594	-2.1219		5.6042	0	515	487.462	1.21349		5.68578	0	662	682.281	-0.788257
5.69801	0	413	405.567	0.365765		5.60828	0	469	486.586	-0.812024		5.68986	1	707	681.233	0.969069
5.70209	1	402	404.542	-0.126786		5.61236	0	499	485.642	0.598		5.69394	0	658	680.187	-0.864928
5.70617	1	412	403.52	0.417768		5.61644	0	480	484.686	-0.213878		5.69801	0	685	679.143	0.2238
5.71025	0	378	402.501	-1.26021		5.62052	0	478	483.73	-0.262105		5.70209	1	730	678.101	1.92088
5.71433	0	403	401.485	0.0754538		5.6246	0	461	482.777	-1.01427		5.70617	1	667	677.061	-0.38955
5.71841	1	404	400.472	0.175518		5.62868	1	512	481.827	1.33347		5.71025	0	681	676.023	0.190725
5.72249	1	384	399.462	-0.789034		5.63275	1	492	480.879	0.501367		5.71433	0	678	674.987	0.115708
5.72657	0	377	398.454	-1.10496		5.63683	1	475	479.926	-0.226041		5.71841	1	688	673.954	0.535518
5.73064	0	406	397.45	0.424337		5.64091	1	463	478.98	-0.742641		5.72249	1	649	672.922	-0.939019
5.73472	0	432	396.456	1.71012		5.64499	0	481	478.127	0.13101		5.72657	0	693	671.892	0.801808
5.7388	0	401	395.503	0.274515		5.64907	0	449	477.206	-1.33112		5.73064	0	721	670.865	1.86712
5.74288	1	383	394.597	-0.592603		5.65315	0	472	476.273	-0.196674		5.73472	0	667	669.84	-0.109955
5.74696	0	374	393.694	-1.01837		5.65723	0	485	475.34	0.438628		5.7388	0	676	668.816	0.27629
5.75104	0	405	392.786	0.606922		5.66131	0	472	474.41	-0.110923		5.74288	1	632	667.795	-1.42386
5.75512	0	350	391.841	-2.23652		5.66538	1	498	473.482	1.09868		5.74696	0	712	666.776	1.69484
5.7592	0	388	390.855	-0.144916		5.66946	0	476	472.557	0.157823		5.75104	0	671	665.759	0.202332
5.76327	1	364	389.87	-1.35598		5.67354	1	473	471.634	0.0628104		5.75512	0	669	664.744	0.164557
5.76735	0	387	388.889	-0.0960218		5.67762	0	507	470.714	1.61153		5.7592	0	671	663.731	0.280631
5.77143	0	373	387.918	-0.772426		5.6817	0	513	469.796	1.9075		5.76327	1	651	662.72	-0.459325
5.77551	0	386	386.98	-0.0499044		5.68578	0	470	468.881	0.0516192		5.76735	0	661	661.71	-0.0276343
5.77959	0	378	386.06	-0.414549		5.68986	1	463	467.968	-0.230895		5.77143	0	623	660.703	-1.51056
5.78367	0	375	385.127	-0.522965		5.69394	0	469	467.058	0.0896675		5.77551	0	702	659.698	1.59657
5.78775	0	367	384.204	-0.898028		5.69801	0	461	466.15	-0.239881		5.77959	0	725	658.695	2.4625
5.79183	1	400	383.238	0.83811		5.70209	1	462	465.245	-0.150984		5.78367	0	625	657.694	-1.30777
5.7959	0	397	382.282	0.738664		5.70617	1	454	464.343	-0.485401		5.78775	0	718	656.695	2.28788
5.79998	0	349	381.36	-1.73219		5.71025	0	470	463.442	0.302483		5.79183	1	662	655.698	0.244935
5.80406	0	374	380.447	-0.333361		5.71433	0	447	462.545	-0.73523		5.7959	0	667	654.703	0.476148
5.80814	0	352	379.499	-1.4657		5.71841	1	436	461.649	-1.22837		5.79998	0	674	653.71	0.781555
5.81222	0	337	378.592	-2.26565		5.72249	1	536	460.756	3.25004		5.80406	0	647	652.718	-0.224814
5.8163	0	346	377.725	-1.70553		5.72657	0	466	459.866	0.284166		5.80814	0	648	651.729	-0.146495
5.82038	0	359	376.821	-0.940568		5.73064	0	489	458.978	1.35766		5.81222	0	683	650.742	1.23433
5.82446	0	362	375.883	-0.729667		5.73472	0	498	458.092	1.78833		5.8163	0	666	649.756	0.629425
5.82853	0	386	374.985	0.560625		5.7388	0	482	457.209	1.12922		5.82038	0	661	648.773	0.475576
5.83261	0	327	374.128	-2.60617		5.74288	1	436	456.328	-0.973517		5.82446	0	651	647.791	0.125752
5.83669	0	331	373.234	-2.32139		5.74696	0	466	455.442	0.489111		5.82853	0	597	646.812	-2.03866
5.84077	1	351	372.297	-1.13677		5.75104	0	472	454.554	0.803032		5.83261	0	675	645.834	1.12259
5.84485	0	332	371.364	-2.16036		5.75512	0	435	453.755	-0.899238		5.83669	0	651	644.858	0.240707
5.84893	0	340	370.44	-1.65084		5.7592	0	439	452.975	-0.667005		5.84077	1	666	643.885	0.856955
5.85301	2	332	369.55	-2.0608		5.76327	1	446	452.207	-0.293915		5.84485	0	637	642.913	-0.234266
5.85709	0	366	368.668	-0.139476		5.76735	0	467	451.445	0.719803		5.84893	0	654	641.943	0.471483
5.86116	0	364	367.744	-0.196257		5.77143	0	434	450.597	-0.796699		5.85301	2	662	640.974	0.817183
5.86524	0	372	366.823	0.268418		5.77551	0	469	449.735	0.889583		5.85709	0	622	640.008	-0.722059
5.86932	0	346	365.912	-1.07046		5.77959	0	465	448.872	0.747917		5.86116	0	611	639.044	-1.13453
5.8734	0	361	365.034	-0.212307		5.78367	0	464	448.004	0.742613		5.86524	0	568	638.081	-2.94054
5.87748	1	354	364.165	-0.540256		5.78775	0	459	447.141	0.553537		5.86932	0	626	637.121	-0.444465
5.88156	0	383	363.253	1.00902		5.79183	1	453	446.364	0.311787		5.8734	0	602	636.162	-1.39233
5.88564	0	371	362.344	0.449395		5.7959	0	435	445.522	-0.504505		5.87748	1	671	635.205	1.38186
5.88972	0	331	361.437	-1.67299		5.79998	0	472	444.759	1.25386		5.88156	0	633	634.25	-0.0496705
5.89379	0	341	360.533	-1.05779		5.80406	0	476	443.926	1.47012		5.88564	0	624	633.296	-0.372156
5.89787	1	347	359.639	-0.678522		5.80814	0	443	443.072	-0.00342691		5.88972	0	634	632.345	0.0657268
5.90195	0	373	358.779	0.736351		5.81222	0	447	442.222	0.226		5.89379	0	643	631.395	0.457638
5.90603	0	349	357.927	-0.477845		5.8163	0	443	441.465	0.0729522		5.89787	1	622	630.448	-0.338724
5.91011	2	361	357.032	0.208827		5.82038	0	424	440.631	-0.807695		5.90195	0	626	629.502	-0.139961
5.91419	1	345	356.14	-0.599768		5.82446	0	480	439.782	1.8357		5.90603	0	634	628.558	0.21614
5.91827	0	338	355.251	-0.938307		5.82853	0	422	439.027	-0.828842		5.91011	2	625	627.615	-0.104619
5.92235	0	342	354.363	-0.668537		5.83261	0	438	438.294	-0.0140444		5.91419	1	585	626.675	-1.72305
5.92642	0	336	353.479	-0.953542		5.83669	0	467	437.471	1.36645		5.91827	0	656	625.736	1.1816
5.9305	0	326	352.596	-1.47304		5.84077	1	457	436.629	0.952928		5.92235	0	579	624.799	-1.90336
5.93458	0	323	351.717	-1.59784		5.84485	0	455	435.881	0.896319		5.92642	0	633	623.864	0.363107
5.93866	0	310	350.839	-2.31952		5.84893	0	416	435.155	-0.939173		5.9305	0	640	622.931	0.674706
5.94274	2	308	349.964	-2.39114		5.85301	2	443	434.347	0.411115		5.93458	0	629	622	0.279123
5.94682	1	304	349.1	-2.58663		5.85709	0	446	433.524	0.590761		5.93866	0	643	621.07	0.864838
5.9509	0	326	348.268	-1.23329		5.86116	0	443	432.693	0.489704		5.94274	2	614	620.142	-0.24787
5.95498	0	310	347.445	-2.12672		5.86524	0	424	431.867	-0.382063		5.94682	1	631	619.216	0.469122
5.95905	1	325	346.594	-1.19783		5.86932	0	398	431.135	-1.66089		5.9509	0	645	618.291	1.05165
5.96313	0	357	345.807	0.592373		5.8734	0	418	430.334	-0.603267		5.95498	0	588	617.369	-1.21115
5.96721	2	337	345.036	-0.437741		5.87748	1	418	429.52	-0.563486		5.95905	1	608	616.448	-0.342605
5.97129	0	304	344.176	-2.30426		5.88156	0	379	428.7	-2.5529		5.96313	0	593	615.529	-0.925142
5.97537	0	272	343.319	-4.32434		5.88564	0	441	427.884	0.624573		5.96721	2	616	614.611	0.0559536
5.97945	2	332	342.464	-0.574279		5.88972	0	434	427.162	0.328257		5.97129	0	592	613.696	-0.891684
5.98353	1	350	341.619	0.447988		5.89379	0	403	426.371	-1.16418		5.97537	0	605	612.782	-0.316369
5.98761	0	330	340.807	-0.594904		5.89787	1	407	425.567	-0.920355		5.97945	2	625	611.869	0.525222
5.99168	0	335	340.004	-0.273386		5.90195	0	430	424.764	0.252497		5.98353	1	628	610.959	0.680011
5.99576	0	344	339.158	0.26108		5.90603	0	411	423.963	-0.639396		5.98761	0	567	610.05	-1.80794
5.99984	0	308	338.314	-1.7273		5.91011	2	388	423.156	-1.78475		5.99168	0	620	609.143	0.436022
6.00392	0	320	337.48	-0.97717		5.91419	1	413	422.354	-0.460285		5.99576	0	641	608.238	1.29403
6.008	0	321	336.679	-0.875134		5.91827	0	449	421.646	1.29092		5.99984	0	626	607.334	0.746037
6.01208	0	349	335.887	0.701911		5.92235	0	423	420.869	0.103604		6.00392	0	604	606.432	-0.0989652
6.01616	1	310	335.068	-1.42374		5.92642	0	394	420.08	-1.31389		6.008	0	563	605.532	-1.79251
6.02024	0	293	334.319	-2.41389		5.9305	0	370	419.291	-2.5625		6.01208	0	646	604.633	1.62755
6.02431	0	334	333.616	0.0209904		5.93458	0	440	418.503	1.02483		6.01616	1	611	603.737	0.293849
6.02839	0	319	332.832	-0.774439		5.93866	0	396	417.717	-1.09134		6.02024	0	587	602.841	-0.653842
6.03247	0	320	332.004	-0.671071		5.94274	2	421	416.934	0.198166		6.02431	0	603	601.948	0.0428481
6.03655	0	302	331.179	-1.67908		5.94682	1	416	416.153	-0.00748086		6.02839	0	559	601.056	-1.77878
6.04063	1	368	330.356	1.96231		5.9509	0	386	415.373	-1.49506		6.03247	0	609	600.166	0.35798
6.04471	1	324	329.536	-0.307543		5.95498	0	439	414.596	1.16474		6.03655	0	640	599.277	1.60971
6.04879	0	327	328.733	-0.0958198		5.95905	1	407	413.813	-0.337718		6.04063	1	604	598.39	0.228251
6.05287	0	316	328.001	-0.675101		5.96313	0	415	413.036	0.0964156		6.04471	1	557	597.505	-1.71626
6.05694	0	311	327.315	-0.925124		5.96721	2	403	412.352	-0.465838		6.04879	0	597	596.622	0.0154852
6.06102	0	299	326.547	-1.59307		5.97129	0	390	411.584	-1.09294		6.05287	0	589	595.74	-0.277705
6.0651	0	332	325.743	0.343372		5.97537	0	387	410.81	-1.21034		6.05694	0	590	594.859	-0.20006
6.06918	0	316	324.973	-0.504771		5.97945	2	378	410.218	-1.65714		6.06102	0	616	593.981	0.887179
6.07326	1	323	324.227	-0.0682463		5.98353	1	435	409.487	1.22323		6.0651	0	624	593.104	1.23684
6.07734	0	293	323.498	-1.78173		5.98761	0	383	408.729	-1.31469		6.06918	0	559	592.228	-1.40541
6.08142	0	346	322.785	1.24804		5.99168	0	401	407.968	-0.34797		6.07326	1	569	591.355	-0.937154
6.0855	0	308	321.999	-0.797668		5.99576	0	391	407.201	-0.819321		6.07734	0	573	590.482	-0.73034
6.08957	0	324	321.284	0.150888		5.99984	0	395	406.439	-0.575569		6.08142	0	576	589.612	-0.567163
6.09365	0	301	320.615	-1.13057		6.00392	0	367	405.77	-2.0238		6.0855	0	597	588.743	0.337937
6.09773	0	316	319.864	-0.217342		6.008	0	416	405.033	0.537693		6.08957	0	609	587.876	0.856002
6.10181	0	315	319.069	-0.229279		6.01208	0	403	404.283	-0.0639189		6.09365	0	560	587.01	-1.14138
6.10589	0	316	318.277	-0.128104		6.01616	1	404	403.525	0.0236124		6.09773	0	551	586.146	-1.49726
6.10997	0	304	317.487	-0.773552		6.02024	0	399	402.773	-0.188868		6.10181	0	580	585.283	-0.219374
6.11405	0	305	316.7	-0.669917		6.02431	0	429	402.113	1.29812		6.10589	0	574	584.422	-0.435016
6.11813	0	280	315.914	-2.14627		6.02839	0	392	401.369	-0.473231		6.10997	0	613	583.563	1.18895
6.1222	0	298	315.138	-0.992794		6.03247	0	392	400.613	-0.435002		6.11405	0	565	582.705	-0.744857
6.12628	1	299	314.395	-0.890334		6.03655	0	394	400.041	-0.304339		6.11813	0	546	581.849	-1.53419
6.13036	0	315	313.661	0.0754491		6.04063	1	421	399.421	1.05169		6.1222	0	574	580.994	-0.29193
6.13444	0	296	312.883	-0.981327		6.04471	1	405	398.703	0.312896		6.12628	1	557	580.141	-0.980518
6.13852	0	309	312.108	-0.176808		6.04879	0	404	397.968	0.300106		6.13036	0	599	579.29	0.805349
6.1426	0	304	311.335	-0.420675		6.05287	0	351	397.232	-2.46767		6.13444	0	608	578.44	1.19884
6.14668	0	319	310.571	0.471921		6.05694	0	413	396.497	0.812045		6.13852	0	579	577.591	0.0585529
6.15076	0	300	309.848	-0.568583		6.06102	0	379	395.75	-0.860366		6.1426	0	563	576.744	-0.579248
6.15483	0	294	309.164	-0.884396		6.0651	0	386	395.003	-0.458235		6.14668	0	619	575.899	1.73238
6.15891	0	307	308.444	-0.08239		6.06918	0	418	394.444	1.15218		6.15076	0	583	575.055	0.329047
6.16299	0	277	307.68	-1.84337		6.07326	1	406	393.837	0.603662		6.15483	0	615	574.213	1.6447
6.16707	0	290	306.918	-0.993463		6.07734	0	414	393.124	1.02601		6.15891	0	527	573.372	-2.02
6.17115	0	257	306.158	-3.06642		6.08142	0	375	392.397	-0.898393		6.16299	0	545	572.533	-1.17937
6.17523	0	293	305.401	-0.724466		6.0855	0	422	391.746	1.47275		6.16707	0	559	571.695	-0.536945
6.17931	0	279	304.653	-1.53581		6.08957	0	379	391.032	-0.618046		6.17115	0	587	570.859	0.666214
6.18339	0	280	303.938	-1.43056		6.09365	0	419	390.488	1.39292		6.17523	0	525	570.024	-1.96502
6.18746	1	276	303.231	-1.63913		6.09773	0	398	389.787	0.411691		6.17931	0	563	569.191	-0.260923
6.19154	0	305	302.481	0.144216		6.10181	0	408	389.057	0.937801		6.18339	0	613	568.359	1.80302
6.19562	0	283	301.734	-1.11359		6.10589	0	366	388.511	-1.17666		6.18746	1	536	567.529	-1.36186
6.1997	1	282	300.988	-1.1307		6.10997	0	389	387.916	0.0549751		6.19154	0	559	566.701	-0.325702
6.20378	0	291	300.244	-0.541893		6.11405	0	405	387.222	0.883373		6.19562	0	566	565.873	0.00531799
6.20786	0	312	299.502	0.707544		6.11813	0	363	386.512	-1.23406		6.1997	1	544	565.048	-0.902418
6.21194	1	265	298.763	-2.07402		6.1222	0	391	385.8	0.262952		6.20378	0	589	564.224	1.02089
6.21602	0	296	298.025	-0.117692		6.12628	1	392	385.09	0.348987		6.20786	0	568	563.401	0.192972
6.22009	0	248	297.289	-3.12986		6.13036	0	401	384.382	0.829854		6.21194	1	560	562.58	-0.109013
6.22417	0	293	296.555	-0.20771		6.13444	0	382	383.668	-0.0853581		6.21602	0	545	561.76	-0.717918
6.22825	0	328	295.824	1.77664		6.13852	0	407	382.96	1.19164		6.22009	0	568	560.942	0.29616
6.23233	0	266	295.102	-1.78434		6.1426	0	375	382.344	-0.37924		6.22417	0	588	560.125	1.14955
6.23641	0	294	294.412	-0.0240381		6.14668	0	362	381.66	-1.03329		6.22825	0	549	559.31	-0.44
6.24049	0	284	293.731	-0.577436		6.15076	0	361	380.962	-1.05065		6.23233	0	544	558.496	-0.621496
6.24457	0	258	293.007	-2.17943		6.15483	0	360	380.265	-1.06805		6.23641	0	548	557.683	-0.413646
6.24865	0	292	292.284	-0.0166428		6.15891	0	383	379.561	0.175713		6.24049	0	546	556.872	-0.465288
6.25272	0	285	291.564	-0.388816		6.16299	0	355	378.855	-1.26611		6.24457	0	538	556.063	-0.778738
6.2568	0	283	290.845	-0.466366		6.16707	0	331	378.246	-2.59685		6.24865	0	580	555.255	1.0275
6.26088	0	275	290.129	-0.91231		6.17115	0	349	377.658	-1.53404		6.25272	0	536	554.448	-0.79683
6.26496	0	283	289.414	-0.381294		6.17523	0	414	376.988	1.81906		6.2568	0	548	553.643	-0.241045
6.26904	0	284	288.702	-0.278994		6.17931	0	382	376.302	0.291548		6.26088	0	537	552.839	-0.683501
6.27312	0	282	287.991	-0.356755		6.18339	0	356	375.615	-1.0396		6.26496	0	507	552.037	-2.00015
6.2772	0	259	287.282	-1.75736		6.18746	1	396	374.93	1.0588		6.26904	0	551	551.236	-0.0100392
6.28128	1	249	286.575	-2.38123		6.19154	0	343	374.239	-1.68675		6.27312	0	535	550.436	-0.667363
6.28535	1	279	285.87	-0.411307		6.19562	0	367	373.553	-0.342082		6.2772	0	556	549.638	0.269807
6.28943	0	280	285.167	-0.308791		6.1997	1	367	372.96	-0.311132		6.28128	1	527	548.841	-0.951425
6.29351	0	280	284.474	-0.267344		6.20378	0	349	372.299	-1.24716		6.28535	1	555	548.046	0.295177
6.29759	0	287	283.812	0.188153		6.20786	0	363	371.624	-0.452654		6.28943	0	523	547.252	-1.06048
6.30167	0	274	283.16	-0.553363		6.21194	1	385	370.949	0.716097		6.29351	0	517	546.46	-1.29564
6.30575	0	267	282.471	-0.946832		6.21602	0	375	370.276	0.243969		6.29759	0	555	545.669	0.396091
6.30983	1	289	281.815	0.422621		6.22009	0	350	369.604	-1.04786		6.30167	0	540	544.879	-0.209961
6.31391	0	247	281.168	-2.17405		6.22417	0	356	368.933	-0.685471		6.30575	0	543	544.091	-0.0468092
6.31798	0	270	280.485	-0.638067		6.22825	0	332	368.265	-1.9903		6.30983	1	545	543.304	0.0726539
6.32206	0	278	279.834	-0.109976		6.23233	0	359	367.598	-0.453797		6.31391	0	534	542.518	-0.368626
6.32614	0	295	279.191	0.920428		6.23641	0	366	366.933	-0.0487795		6.31798	0	552	541.734	0.436939
6.33022	2	277	278.505	-0.0904367		6.24049	0	371	366.27	0.245575		6.32206	0	516	540.952	-1.09843
6.3343	0	274	277.821	-0.230838		6.24457	0	351	365.601	-0.77933		6.32614	0	552	540.17	0.503512
6.33838	0	256	277.139	-1.32117		6.24865	0	356	364.937	-0.473642		6.33022	2	535	539.39	-0.189802
6.34246	0	250	276.458	-1.67337		6.25272	0	368	364.365	0.189469		6.3343	0	536	538.612	-0.1128
6.34654	1	289	275.78	0.777663		6.2568	0	376	363.725	0.633023		6.33838	0	526	537.834	-0.515997
6.35061	0	264	275.103	-0.683338		6.26088	0	372	363.072	0.462891		6.34246	0	514	537.058	-1.01706
6.35469	0	290	274.428	0.914422		6.26496	0	376	362.418	0.700418		6.34654	1	532	536.284	-0.185725
6.35877	0	248	273.755	-1.63543		6.26904	0	357	361.766	-0.252245		6.35061	0	561	535.511	1.07616
6.36285	0	273	273.083	-0.00504818		6.27312	0	359	361.115	-0.11164		6.35469	0	512	534.739	-1.00492
6.36693	0	256	272.414	-1.02587		6.2772	0	334	360.466	-1.44816		6.35877	0	566	533.968	1.3464
6.37101	0	270	271.746	-0.106262		6.28128	1	382	359.819	1.13489		6.36285	0	480	533.199	-2.42819
6.37509	0	279	271.08	0.474153		6.28535	1	390	359.173	1.56099		6.36693	0	526	532.431	-0.280415
6.37917	0	258	270.416	-0.772978		6.28943	0	343	358.529	-0.838471		6.37101	0	501	531.665	-1.37
6.38325	0	252	269.753	-1.11836		6.29351	0	364	357.886	0.320454		6.37509	0	515	530.9	-0.70062
6.38732	0	257	269.1	-0.754805		6.29759	0	359	357.245	0.0926163		6.37917	0	525	530.136	-0.224143
6.3914	0	279	268.488	0.629366		6.30167	0	324	356.606	-1.81143		6.38325	0	523	529.373	-0.278684
6.39548	0	246	267.913	-1.39715		6.30575	0	362	355.961	0.317426		6.38732	0	542	528.612	0.57506
6.39956	0	257	267.302	-0.642638		6.30983	1	349	355.32	-0.338316		6.3914	0	549	527.852	0.902564
6.40364	0	286	266.648	1.14433		6.31391	0	376	354.773	1.09472		6.39548	0	473	527.094	-2.48723
6.40772	0	240	265.995	-1.67795		6.31798	0	354	354.149	-0.00789752		6.39956	0	510	526.336	-0.723391
6.4118	0	235	265.344	-1.97939		6.32206	0	379	353.515	1.30909		6.40364	0	522	525.581	-0.156717
6.41588	0	241	264.702	-1.52677		6.32614	0	337	352.971	-0.87002		6.40772	0	520	524.826	-0.211631
6.41995	0	277	264.092	0.775544		6.33022	2	347	352.351	-0.287273		6.4118	0	511	524.073	-0.578299
6.42403	0	256	263.491	-0.468197		6.3343	0	375	351.721	1.2021		6.41588	0	524	523.321	0.0296788
6.42811	1	267	262.846	0.254196		6.33838	0	341	351.182	-0.551379		6.41995	0	524	522.57	0.0624739
6.43219	0	234	262.203	-1.84371		6.34246	0	344	350.573	-0.354398		6.42403	0	531	521.82	0.398357
6.43627	0	239	261.577	-1.46041		6.34654	1	370	349.951	1.04229		6.42811	1	511	521.072	-0.445575
6.44035	0	259	261.014	-0.125167		6.35061	0	346	349.329	-0.178942		6.43219	0	522	520.326	0.0732904
6.44443	0	259	260.466	-0.091089		6.35469	0	326	348.707	-1.25763		6.43627	0	530	519.58	0.452618
6.44851	0	262	259.829	0.134143		6.35877	0	365	348.087	0.885255		6.44035	0	513	518.836	-0.257651
6.45258	0	254	259.201	-0.326329		6.36285	0	336	347.469	-0.625677		6.44443	0	514	518.093	-0.18052
6.45666	0	224	258.605	-2.31216		6.36693	0	339	346.852	-0.426463		6.44851	0	483	517.351	-1.56302
6.46074	1	274	258.018	0.965515		6.37101	0	355	346.237	0.465107		6.45258	0	503	516.61	-0.606861
6.46482	0	263	257.387	0.346119		6.37509	0	310	345.623	-2.02325		6.45666	0	489	515.871	-1.21516
6.4689	0	247	256.758	-0.620861		6.37917	0	296	345.011	-2.84869		6.46074	1	507	515.133	-0.361215
6.47298	0	293	256.13	2.15397		6.38325	0	329	344.4	-0.849025		6.46482	0	531	514.397	0.720522
6.47706	2	253	255.504	-0.157427		6.38732	0	368	343.791	1.262		6.4689	0	504	513.661	-0.430348
6.48114	0	233	254.88	-1.43339		6.3914	0	328	343.183	-0.838336		6.47298	0	512	512.927	-0.0409744
6.48521	0	257	254.257	0.171096		6.39548	0	321	342.577	-1.20429		6.47706	2	511	512.194	-0.0528304
6.48929	0	247	253.636	-0.422248		6.39956	0	357	341.964	0.795771		6.48114	0	496	511.463	-0.694291
6.49337	0	227	253.017	-1.7268		6.40364	0	354	341.349	0.672373		6.48521	0	540	510.732	1.25949
6.49745	0	251	252.399	-0.0883147		6.40772	0	334	340.83	-0.373739		6.48929	0	484	510.003	-1.18196
6.50153	1	258	251.783	0.387045		6.4118	0	336	340.333	-0.236404		6.49337	0	534	509.275	1.06995
6.50561	0	234	251.169	-1.12236		6.41588	0	364	339.753	1.27091		6.49745	0	522	508.548	0.588759
6.50969	0	226	250.556	-1.63344		6.41995	0	329	339.156	-0.559945		6.50153	1	450	507.823	-2.7258
6.51377	0	216	249.945	-2.30965		6.42403	0	343	338.559	0.239778		6.50561	0	518	507.099	0.478973
6.51784	0	286	249.335	2.16803		6.42811	1	329	337.956	-0.493736		6.50969	0	491	506.376	-0.693899
6.52192	0	258	248.727	0.577284		6.43219	0	361	337.357	1.24439		6.51377	0	536	505.654	1.31075
6.526	0	235	248.121	-0.85593		6.43627	0	335	336.85	-0.101091		6.51784	0	467	504.933	-1.75535
6.53008	0	241	247.516	-0.419763		6.44035	0	344	336.275	0.416513		6.52192	0	506	504.214	0.0793908
6.53416	1	227	246.921	-1.32221		6.44443	0	314	335.686	-1.22382		6.526	0	521	503.496	0.766862
6.53824	0	228	246.358	-1.21578		6.44851	0	332	335.082	-0.169127		6.53008	0	493	502.779	-0.440431
6.54232	0	228	245.803	-1.17902		6.45258	0	363	334.485	1.49665		6.53416	1	502	502.063	-0.00283246
6.5464	1	227	245.204	-1.20824		6.45666	0	317	334.072	-0.958853		6.53824	0	485	501.349	-0.742369
6.55047	0	232	244.607	-0.82767		6.46074	1	309	333.519	-1.39485		6.54232	0	484	500.636	-0.756169
6.55455	1	227	244.011	-1.12906		6.46482	0	340	332.931	0.383367		6.5464	1	494	499.924	-0.266517
6.55863	0	233	243.417	-0.682438		6.4689	0	362	332.343	1.55872		6.55047	0	539	499.213	1.71376
6.56271	0	229	242.824	-0.913546		6.47298	0	356	331.847	1.28009		6.55455	1	508	498.503	0.421357
6.56679	1	220	242.241	-1.4995		6.47706	2	322	331.282	-0.517278		6.55863	0	463	497.795	-1.61704
6.57087	0	250	241.69	0.525564		6.48114	0	354	330.704	1.23818		6.56271	0	501	497.087	0.174806
6.57495	0	227	241.147	-0.938971		6.48521	0	305	330.125	-1.43863		6.56679	1	472	496.381	-1.12224
6.57903	0	237	240.56	-0.231262		6.48929	0	320	329.546	-0.533665		6.57087	0	490	495.676	-0.256429
6.5831	0	246	239.99	0.383162		6.49337	0	322	328.97	-0.388409		6.57495	0	485	494.973	-0.452831
6.58718	0	243	239.483	0.225599		6.49745	0	318	328.394	-0.582888		6.57903	0	483	494.27	-0.512803
6.59126	0	245	238.991	0.383927		6.50153	1	329	327.82	0.065032		6.5831	0	497	493.569	0.153919
6.59534	0	230	238.409	-0.55447		6.50561	0	347	327.248	1.06035		6.58718	0	539	492.868	1.98703
6.59942	0	245	237.829	0.458148		6.50969	0	335	326.677	0.454752		6.59126	0	533	492.169	1.76857
6.6035	0	222	237.25	-1.02353		6.51377	0	322	326.107	-0.228868		6.59534	0	482	491.471	-0.431415
6.60758	0	241	236.681	0.278217		6.51784	0	320	325.538	-0.309609		6.59942	0	494	490.775	0.145109
6.61166	0	240	236.144	0.248924		6.52192	0	343	324.971	0.973452		6.6035	0	460	490.079	-1.40245
6.61573	0	218	235.614	-1.193		6.526	0	276	324.406	-2.91368		6.60758	0	506	489.385	0.738633
6.61981	0	219	235.041	-1.08398		6.53008	0	347	323.841	1.24322		6.61166	0	534	488.692	1.96069
6.62389	2	216	234.47	-1.25672		6.53416	1	341	323.278	0.959677		6.61573	0	509	488	0.930829
6.62797	0	242	233.9	0.520689		6.53824	0	343	322.717	1.09519		6.61981	0	496	487.309	0.390254
6.63205	0	228	233.332	-0.353088		6.54232	0	339	322.157	0.914813		6.62389	2	513	486.619	1.16476
6.63613	0	210	232.765	-1.5709		6.5464	1	331	321.59	0.517219		6.62797	0	519	485.93	1.4516
6.64021	0	221	232.207	-0.753846		6.55047	0	291	321.028	-1.76029		6.63205	0	479	485.243	-0.285238
6.64429	0	233	231.681	0.0864079		6.55455	1	313	320.559	-0.427254		6.63613	0	484	484.556	-0.0252904
6.64836	0	215	231.163	-1.10233		6.55863	0	353	320.02	1.75533		6.64021	0	506	483.871	0.983746
6.65244	0	214	230.609	-1.1354		6.56271	0	347	319.468	1.47797		6.64429	0	475	483.187	-0.37565
6.65652	1	209	230.088	-1.45866		6.56679	1	328	318.916	0.501599		6.64836	0	502	482.504	0.870142
6.6606	0	206	229.581	-1.643		6.57087	0	328	318.364	0.532069		6.65244	0	463	481.822	-0.874749
6.66468	0	237	229.062	0.515617		6.57495	0	306	317.813	-0.675319		6.65652	1	506	481.142	1.10509
6.66876	0	225	228.551	-0.236718		6.57903	0	334	317.256	0.916166		6.6606	0	456	480.462	-1.14554
6.67284	0	242	228.003	0.899746		6.5831	0	333	316.704	0.892997		6.66468	0	441	479.784	-1.84684
6.67692	0	218	227.488	-0.642596		6.58718	0	336	316.245	1.07775		6.66876	0	474	479.106	-0.234543
6.68099	0	243	226.98	1.02767		6.59126	0	351	315.716	1.88334		6.67284	0	454	478.43	-1.14656
6.68507	0	234	226.429	0.494935		6.59534	0	339	315.158	1.29491		6.67692	0	467	477.755	-0.497686
6.68915	0	239	225.879	0.848722		6.59942	0	307	314.607	-0.434133		6.68099	0	483	477.081	0.269319
6.69323	1	218	225.331	-0.496494		6.6035	0	334	314.238	1.08132		6.68507	0	475	476.408	-0.0646147
6.69731	0	216	224.784	-0.597653		6.60758	0	283	313.73	-1.8267		6.68915	0	493	475.736	0.77751
6.70139	0	221	224.238	-0.21782		6.61166	0	312	313.194	-0.0675727		6.69323	1	463	475.066	-0.560747
6.70547	0	253	223.694	1.84245		6.61573	0	322	312.654	0.520828		6.69731	0	514	474.396	1.74685
6.70955	0	239	223.151	1.02516		6.61981	0	306	312.108	-0.349152		6.70139	0	449	473.728	-1.16698
6.71362	0	223	222.61	0.0261093		6.62389	2	304	311.566	-0.433929		6.70547	0	440	473.06	-1.5761
6.7177	0	225	222.07	0.195314		6.62797	0	300	311.116	-0.6418		6.70955	0	431	472.394	-1.99389
6.72178	0	199	221.532	-1.59724		6.63205	0	298	310.598	-0.729757		6.71362	0	472	471.729	0.012472
6.72586	0	223	220.995	0.134271		6.63613	0	336	310.065	1.41485		6.7177	0	493	471.065	0.987905
6.72994	1	209	220.475	-0.793719		6.64021	0	323	309.532	0.749365		6.72178	0	454	470.402	-0.769782
6.73402	0	216	220.017	-0.273329		6.64429	0	313	309	0.226089		6.72586	0	449	469.74	-0.978783
6.7381	0	210	219.574	-0.660657		6.64836	0	303	308.469	-0.314192		6.72994	1	462	469.079	-0.329355
6.74218	0	216	219.041	-0.206943		6.65244	0	348	307.932	2.14788		6.73402	0	485	468.419	0.752883
6.74625	0	196	218.51	-1.60789		6.65652	1	289	307.399	-1.08231		6.7381	0	475	467.761	0.332158
6.75033	0	238	217.981	1.29765		6.6606	0	306	306.959	-0.0548163		6.74218	0	471	467.103	0.179555
6.75441	0	179	217.453	-2.87408		6.66468	0	272	306.442	-2.08834		6.74625	0	476	466.447	0.437876
6.75849	0	220	216.926	0.207261		6.66876	0	317	305.915	0.622617		6.75033	0	470	465.791	0.194137
6.76257	0	222	216.408	0.375307		6.67284	0	311	305.47	0.313576		6.75441	0	455	465.137	-0.475221
6.76665	0	216	215.922	0.00528642		6.67692	0	324	304.959	1.05782		6.75849	0	437	464.483	-1.31471
6.77073	0	193	215.444	-1.61558		6.68099	0	287	304.526	-1.03453		6.76257	0	444	463.831	-0.941148
6.77481	0	206	214.923	-0.621663		6.68507	0	297	304.014	-0.406977		6.76665	0	492	463.18	1.29931
6.77888	0	220	214.402	0.37741		6.68915	0	300	303.491	-0.201555		6.77073	0	466	462.53	0.160751
6.78296	0	202	213.883	-0.836086		6.69323	1	305	303.058	0.111176		6.77481	0	464	461.881	0.0983827
6.78704	0	180	213.365	-2.4869		6.69731	0	307	302.556	0.253623		6.77888	0	447	461.233	-0.673185
6.79112	1	193	212.849	-1.42876		6.70139	0	291	302.04	-0.6472		6.78296	0	453	460.586	-0.356409
6.7952	0	199	212.334	-0.945217		6.70547	0	286	301.524	-0.917933		6.78704	0	406	459.94	-2.67699
6.79928	0	201	211.828	-0.763744		6.70955	0	324	301.008	1.27735		6.79112	1	463	459.295	0.172191
6.80336	0	170	211.354	-3.1717		6.71362	0	309	300.493	0.483941		6.7952	0	456	458.651	-0.124147
6.80744	0	232	210.888	1.38609		6.7177	0	305	299.98	0.287467		6.79928	0	468	458.008	0.46187
6.81151	1	197	210.378	-0.953111		6.72178	0	301	299.467	0.0883421		6.80336	0	423	457.366	-1.67095
6.81559	0	201	209.869	-0.625553		6.72586	0	319	298.956	1.12223		6.80744	0	440	456.726	-0.797367
6.81967	0	201	209.361	-0.589758		6.72994	1	300	298.446	0.0896989		6.81151	1	468	456.086	0.550724
6.82375	0	195	208.855	-0.992186		6.73402	0	284	297.938	-0.82705		6.81559	0	408	455.447	-2.34899
6.82783	0	206	208.35	-0.163753		6.7381	0	275	297.43	-1.35259		6.81967	0	470	454.81	0.700676
6.83191	0	200	207.847	-0.554852		6.74218	0	267	296.909	-1.83039		6.82375	0	462	454.173	0.364141
6.83599	0	191	207.352	-1.18321		6.74625	0	283	296.395	-0.796274		6.82783	0	447	453.537	-0.309213
6.84007	0	192	206.89	-1.07457		6.75033	0	299	296.065	0.169717		6.83191	0	425	452.903	-1.35349
6.84414	0	202	206.435	-0.312038		6.75441	0	274	295.595	-1.30463		6.83599	0	445	452.269	-0.344601
6.84822	0	168	205.936	-2.92684		6.75849	0	306	295.097	0.623267		6.84007	0	490	451.637	1.73307
6.8523	0	174	205.439	-2.38336		6.76257	0	285	294.596	-0.568412		6.84414	0	474	451.005	1.05618
6.85638	0	195	204.943	-0.711997		6.76665	0	309	294.095	0.847915		6.84822	0	473	450.375	1.04031
6.86046	0	196	204.448	-0.603403		6.77073	0	287	293.595	-0.389303		6.8523	0	461	449.745	0.524182
6.86454	0	177	203.954	-2.02599		6.77481	0	271	293.089	-1.34181		6.85638	0	443	449.117	-0.29062
6.86862	0	216	203.462	0.853118		6.77888	0	288	292.587	-0.270315		6.86046	0	449	448.489	0.024098
6.8727	0	177	202.971	-1.95208		6.78296	0	298	292.178	0.33726		6.86454	0	458	447.863	0.473675
6.87677	0	189	202.481	-0.980604		6.78704	0	296	291.699	0.249976		6.86862	0	461	447.237	0.640987
6.88085	0	204	201.993	0.140544		6.79112	1	320	291.207	1.60958		6.8727	0	399	446.613	-2.38363
6.88493	0	222	201.505	1.3755		6.7952	0	279	290.714	-0.701275		6.87677	0	461	445.989	0.699109
6.88901	0	150	201.02	-4.16573		6.79928	0	280	290.221	-0.610825		6.88085	0	440	445.367	-0.255863
6.89309	0	197	200.535	-0.251855		6.80336	0	259	289.73	-1.90945		6.88493	0	435	444.746	-0.467263
6.89717	0	215	200.059	1.01895		6.80744	0	287	289.239	-0.132182		6.88901	0	463	444.125	0.877193
6.90125	0	201	199.615	0.0976581		6.81151	1	301	288.743	0.706505		6.89309	0	445	443.506	0.0708434
6.90533	0	208	199.179	0.611602		6.81559	0	287	288.25	-0.073808		6.89717	0	444	442.887	0.0528185
6.9094	0	198	198.699	-0.0496927		6.81967	0	280	287.85	-0.469151		6.90125	0	444	442.27	0.0821251
6.91348	0	204	198.22	0.404654		6.82375	0	327	287.381	2.19093		6.90533	0	441	441.653	-0.031094
6.91756	0	217	197.75	1.30675		6.82783	0	284	286.898	-0.171969		6.9094	0	442	441.037	0.0457857
6.92164	0	197	197.312	-0.0222556		6.83191	0	278	286.414	-0.50464		6.91348	0	423	440.423	-0.847127
6.92572	0	201	196.882	0.290462		6.83599	0	276	285.931	-0.597762		6.91756	0	396	439.809	-2.2015
6.9298	1	190	196.408	-0.464855		6.84007	0	260	285.449	-1.57825		6.92164	0	411	439.197	-1.39084
6.93388	1	180	195.934	-1.18768		6.84414	0	315	284.967	1.69214		6.92572	0	413	438.585	-1.25895
6.93796	0	161	195.462	-2.71602		6.84822	0	296	284.48	0.669589		6.9298	1	430	437.974	-0.384552
6.94203	0	194	194.992	-0.0712048		6.8523	0	275	283.997	-0.542533		6.93388	1	384	437.365	-2.72325
6.94611	0	182	194.522	-0.928214		6.85638	0	293	283.606	0.548802		6.93796	0	436	436.756	-0.0361941
6.95019	1	180	194.054	-1.04753		6.86046	0	287	283.146	0.227509		6.94203	0	446	436.148	0.466507
6.95427	0	190	193.587	-0.260227		6.86454	0	304	282.672	1.22325		6.94611	0	401	435.541	-1.7249
6.95835	0	194	193.121	0.0630974		6.86862	0	275	282.197	-0.433987		6.95019	1	467	434.935	1.48378
6.96243	0	187	192.657	-0.413647		6.8727	0	273	281.723	-0.527916		6.95427	0	426	434.33	-0.403607
6.96651	0	186	192.193	-0.454102		6.87677	0	284	281.249	0.163219		6.95835	0	396	433.726	-1.89582
6.97059	0	215	191.731	1.58694		6.88085	0	275	280.777	-0.34838		6.96243	0	403	433.123	-1.50055
6.97466	0	188	191.27	-0.238483		6.88493	0	301	280.306	1.19277		6.96651	0	436	432.521	0.166598
6.97874	0	188	190.81	-0.204948		6.88901	0	277	279.836	-0.170407		6.97059	0	415	431.92	-0.830582
6.98282	0	192	190.351	0.118971		6.89309	0	297	279.367	1.02316		6.97466	0	436	431.32	0.224127
6.9869	0	203	189.894	0.919857		6.89717	0	270	278.899	-0.541594		6.97874	0	428	430.721	-0.131519
6.99098	0	199	189.438	0.677845		6.90125	0	292	278.432	0.79398		6.98282	0	406	430.123	-1.19719
6.99506	0	194	188.983	0.360217		6.90533	0	292	277.967	0.821237		6.9869	0	468	429.525	1.77849
6.99914	0	172	188.529	-1.26032		6.9094	0	272	277.494	-0.333149		6.99098	0	444	428.929	0.715242
7.00322	0	172	188.076	-1.2258		6.91348	0	254	277.027	-1.44482		6.99506	0	493	428.333	2.91243
7.00729	0	184	187.625	-0.267212		6.91756	0	267	276.651	-0.590625		6.99914	0	419	427.739	-0.426926
7.01137	0	203	187.174	1.11075		6.92164	0	294	276.206	1.03778		7.00322	0	390	427.145	-1.88093
7.01545	0	181	186.725	-0.425542		6.92572	0	286	275.747	0.606279		7.00729	0	457	426.553	1.42426
7.01953	0	178	186.277	-0.620391		6.9298	1	260	275.279	-0.947585		7.01137	0	440	425.961	0.669282
7.02361	0	186	185.83	0.0124523		6.93388	1	255	274.816	-1.24092		7.01545	0	429	425.37	0.175247
7.02769	0	190	185.384	0.334847		6.93796	0	301	274.444	1.53063		7.01953	0	395	424.78	-1.49841
7.03177	0	174	184.94	-0.82935		6.94203	0	282	274.004	0.476178		7.02361	0	434	424.191	0.470826
7.03585	0	184	184.504	-0.037165		6.94611	0	287	273.549	0.793983		7.02769	0	441	423.603	0.828408
7.03992	1	174	184.108	-0.766273		6.95019	1	274	273.093	0.0547737		7.03177	0	419	423.016	-0.19621
7.044	0	195	183.75	0.805648		6.95427	0	275	272.638	0.142417		7.03585	0	428	422.43	0.269229
7.04808	0	154	183.354	-2.36541		6.95835	0	244	272.184	-1.80431		7.03992	1	437	421.845	0.724967
7.05216	2	199	182.914	1.1403		6.96243	0	262	271.731	-0.601192		7.044	0	414	421.261	-0.356836
7.05624	0	206	182.483	1.63851		6.96651	0	280	271.279	0.521174		7.04808	0	391	420.677	-1.50084
7.06032	0	166	182.084	-1.24834		6.97059	0	271	270.828	0.0104458		7.05216	2	424	420.095	0.189663
7.0644	0	184	181.692	0.17015		6.97466	0	256	270.378	-0.898625		7.05624	0	435	419.513	0.742546
7.06848	0	160	181.256	-1.68044		6.97874	0	295	269.929	1.45969		7.06032	0	397	418.932	-1.10075
7.07255	0	186	180.821	0.379715		6.98282	0	289	269.481	1.14818		7.0644	0	366	418.352	-2.73651
7.07663	0	182	180.388	0.119506		6.9869	0	263	269.034	-0.372063		7.06848	0	402	417.774	-0.786714
7.08071	0	181	179.955	0.077653		6.99098	0	258	268.588	-0.659167		7.07255	0	404	417.196	-0.656504
7.08479	0	200	179.524	1.44788		6.99506	0	252	268.143	-1.01689		7.07663	0	428	416.618	0.550147
7.08887	0	184	179.094	0.3617		6.99914	0	276	267.699	0.499686		7.08071	0	422	416.042	0.290018
7.09295	0	183	178.665	0.320487		7.00322	0	259	267.255	-0.51297		7.08479	0	418	415.467	0.123895
7.09703	0	180	178.236	0.131444		7.00729	0	253	266.813	-0.868436		7.08887	0	395	414.893	-1.0009
7.10111	0	190	177.81	0.884387		7.01137	0	273	266.372	0.401136		7.09295	0	385	414.319	-1.49424
7.10518	0	184	177.384	0.487756		7.01545	0	259	265.932	-0.430729		7.09703	0	431	413.746	0.831077
7.10926	0	162	176.959	-1.17529		7.01953	0	266	265.493	0.0311063		7.10111	0	390	413.175	-1.17349
7.11334	0	166	176.535	-0.817706		7.02361	0	263	265.054	-0.126678		7.10518	0	410	412.604	-0.128593
7.11742	0	173	176.113	-0.236667		7.02769	0	266	264.617	0.084795		7.10926	0	382	412.034	-1.53666
7.1215	0	178	175.691	0.173035		7.03177	0	264	264.181	-0.0111179		7.11334	0	438	411.465	1.2679
7.12558	0	172	175.271	-0.249417		7.03585	0	281	263.745	1.02933		7.11742	0	431	410.897	0.96835
7.12966	0	178	174.852	0.235968		7.03992	1	258	263.311	-0.33063		7.1215	0	389	410.329	-1.08143
7.13374	0	182	174.434	0.560859		7.044	0	277	262.877	0.84856		7.12558	0	425	409.763	0.739115
7.13781	1	176	174.016	0.149513		7.04808	0	261	262.437	-0.0889481		7.12966	0	385	409.197	-1.2332
7.14189	0	165	173.6	-0.669544		7.05216	2	256	261.994	-0.374602		7.13374	0	363	408.632	-2.39508
7.14597	0	167	173.193	-0.47924		7.05624	0	255	261.646	-0.416168		7.13781	1	359	408.069	-2.58974
7.15005	0	153	172.818	-1.60215		7.06032	0	267	261.319	0.347659		7.14189	0	372	407.506	-1.84088
7.15413	0	152	172.449	-1.65867		7.0644	0	275	260.908	0.84975		7.14597	0	400	406.944	-0.34718
7.15821	0	155	172.053	-1.36969		7.06848	0	290	260.474	1.73381		7.15005	0	394	406.382	-0.623815
7.16229	0	184	171.718	0.90545		7.07255	0	286	260.042	1.53494		7.15413	0	398	405.822	-0.392082
7.16637	0	176	171.397	0.346949		7.07663	0	264	259.701	0.264587		7.15821	0	398	405.263	-0.364037
7.17044	0	146	170.987	-2.06794		7.08071	0	242	259.291	-1.11148		7.16229	0	409	404.704	0.21243
7.17452	0	182	170.578	0.846656		7.08479	0	250	258.866	-0.560754		7.16637	0	386	404.146	-0.923612
7.1786	0	162	170.17	-0.641893		7.08887	0	260	258.441	0.0966986		7.17044	0	388	403.589	-0.791421
7.18268	0	161	169.763	-0.690621		7.09295	0	262	258.016	0.246141		7.17452	0	432	403.033	1.39367
7.18676	0	144	169.357	-2.11309		7.09703	0	255	257.592	-0.162307		7.1786	0	410	402.478	0.37149
7.19084	0	167	168.952	-0.151066		7.10111	0	243	257.169	-0.908923		7.18268	0	373	401.924	-1.4976
7.19492	0	189	168.548	1.48764		7.10518	0	272	256.747	0.924879		7.18676	0	396	401.37	-0.269855
7.199	0	177	168.146	0.665538		7.10926	0	253	256.325	-0.209055		7.19084	0	411	400.817	0.502271
7.20307	0	142	167.744	-2.16038		7.11334	0	246	255.905	-0.63151		7.19492	0	376	400.266	-1.2514
7.20715	0	161	167.343	-0.499909		7.11742	0	254	255.485	-0.0932015		7.199	0	414	399.715	0.702088
7.21123	0	172	166.943	0.385558		7.1215	0	275	255.067	1.20202		7.20307	0	406	399.165	0.33924
7.21531	0	179	166.545	0.930945		7.12558	0	278	254.649	1.40049		7.20715	0	388	398.615	-0.538907
7.21939	0	178	166.147	0.888407		7.12966	0	261	254.232	0.418902		7.21123	0	383	398.067	-0.769878
7.22347	1	166	165.751	0.019359		7.13374	0	241	253.817	-0.825588		7.21531	0	367	397.519	-1.59309
7.22755	0	178	165.355	0.947783		7.13781	1	266	253.402	0.772458		7.21939	0	355	396.972	-2.22767
7.23163	0	147	164.96	-1.48135		7.14189	0	272	252.988	1.1528		7.22347	1	383	396.427	-0.686064
7.2357	0	139	164.567	-2.16855		7.14597	0	226	252.574	-1.7677		7.22755	0	391	395.881	-0.246865
7.23978	0	175	164.174	0.818342		7.15005	0	261	252.162	0.547057		7.23163	0	383	395.337	-0.630401
7.24386	0	152	163.79	-0.956335		7.15413	0	243	251.751	-0.561351		7.2357	0	397	394.794	0.110728
7.24794	0	161	163.438	-0.192163		7.15821	0	250	251.333	-0.0842756		7.23978	0	382	394.251	-0.626825
7.25202	0	161	163.093	-0.16499		7.16229	0	260	250.919	0.563199		7.24386	0	389	393.709	-0.238776
7.2561	0	169	162.704	0.484272		7.16637	0	228	250.597	-1.49651		7.24794	0	404	393.168	0.538889
7.26018	0	169	162.316	0.514121		7.17044	0	240	250.19	-0.657778		7.25202	0	361	392.628	-1.66465
7.26426	0	190	161.929	2.03646		7.17452	0	241	249.777	-0.565352		7.2561	0	391	392.089	-0.055076
7.26833	0	151	161.543	-0.858006		7.1786	0	266	249.544	1.00899		7.26018	0	347	391.551	-2.3916
7.27241	0	168	161.158	0.527848		7.18268	0	254	249.171	0.303027		7.26426	0	395	391.013	0.200611
7.27649	0	176	160.774	1.14768		7.18676	0	250	248.769	0.0778744		7.26833	0	368	390.476	-1.17165
7.28057	0	151	160.391	-0.764243		7.19084	0	256	248.363	0.477294		7.27241	0	374	389.94	-0.824242
7.28465	0	147	160.009	-1.07297		7.19492	0	222	247.958	-1.74219		7.27649	0	378	389.405	-0.586603
7.28873	0	163	159.628	0.264117		7.199	0	230	247.554	-1.15746		7.28057	0	389	388.87	0.00656698
7.29281	0	169	159.248	0.750166		7.20307	0	233	247.15	-0.927006		7.28465	0	378	388.337	-0.531673
7.29689	0	162	158.869	0.246019		7.20715	0	253	246.747	0.393095		7.28873	0	378	387.804	-0.50427
7.30096	0	152	158.491	-0.526449		7.21123	0	261	246.346	0.907084		7.29281	0	396	387.272	0.43859
7.30504	0	163	158.113	0.382757		7.21531	0	213	245.945	-2.25733		7.29689	0	415	386.741	1.38718
7.30912	0	156	157.737	-0.139075		7.21939	0	239	245.545	-0.423331		7.30096	0	334	386.211	-2.85684
7.3132	0	141	157.362	-1.37791		7.22347	1	239	245.145	-0.397506		7.30504	0	439	385.681	2.54477
7.31728	0	151	156.987	-0.48725		7.22755	0	240	244.747	-0.306411		7.30912	0	397	385.152	0.594616
7.32136	0	143	156.614	-1.13847		7.23163	0	249	244.349	0.294723		7.3132	0	390	384.624	0.272203
7.32544	1	134	156.242	-1.92139		7.2357	0	236	243.953	-0.517673		7.31728	0	381	384.097	-0.158678
7.32952	0	152	155.878	-0.314537		7.23978	0	228	243.557	-1.03027		7.32136	0	391	383.571	0.375705
7.33359	0	162	155.546	0.5071		7.24386	0	234	243.162	-0.598924		7.32544	1	385	383.045	0.0996172
7.33767	0	164	155.221	0.685536		7.24794	0	233	242.768	-0.639896		7.32952	0	368	382.521	-0.756939
7.34175	0	130	154.852	-2.17964		7.25202	0	234	242.374	-0.547441		7.33359	0	390	381.997	0.405266
7.34583	1	140	154.484	-1.22408		7.2561	0	255	241.974	0.815707		7.33767	0	371	381.473	-0.543755
7.34991	0	140	154.116	-1.19305		7.26018	0	251	241.578	0.594689		7.34175	0	415	380.951	1.6714
7.35399	1	156	153.75	0.180144		7.26426	0	235	241.274	-0.409298		7.34583	1	376	380.429	-0.228433
7.35807	0	150	153.385	-0.276355		7.26833	0	254	240.901	0.821916		7.34991	0	341	379.909	-2.10702
7.36215	0	144	153.02	-0.751685		7.27241	0	224	240.513	-1.10334		7.35399	1	379	379.389	-0.0199633
7.36622	0	161	152.657	0.657542		7.27649	0	224	240.124	-1.07736		7.35807	0	345	378.869	-1.82347
7.3703	1	148	152.294	-0.352977		7.28057	0	217	239.736	-1.54343		7.36215	0	363	378.351	-0.805715
7.37438	0	163	151.933	0.866872		7.28465	0	202	239.348	-2.62783		7.36622	0	375	377.833	-0.146309
7.37846	1	138	151.572	-1.15531		7.28873	0	252	238.962	0.821339		7.3703	1	389	377.316	0.592384
7.38254	0	158	151.212	0.540023		7.29281	0	235	238.576	-0.23325		7.37438	0	403	376.8	1.3051
7.38662	0	173	150.853	1.68379		7.29689	0	199	238.19	-2.77814		7.37846	1	343	376.285	-1.79721
7.3907	0	133	150.495	-1.51702		7.30096	0	232	237.806	-0.381189		7.38254	0	367	375.77	-0.457806
7.39478	0	142	150.138	-0.682937		7.30504	0	237	237.423	-0.0274456		7.38662	0	396	375.257	1.0424
7.39885	0	161	149.782	0.884102		7.30912	0	246	237.04	0.571285		7.3907	0	388	374.743	0.672998
7.40293	0	136	149.427	-1.15134		7.3132	0	251	236.658	0.905273		7.39478	0	368	374.231	-0.324824
7.40701	0	161	149.072	0.940022		7.31728	0	244	236.277	0.49444		7.39885	0	377	373.72	0.168943
7.41109	0	141	148.719	-0.650061		7.32136	0	235	235.896	-0.0584626		7.40293	0	388	373.209	0.750899
7.41517	0	149	148.367	0.0518959		7.32544	1	214	235.517	-1.47085		7.40701	0	375	372.699	0.118821
7.41925	0	150	148.015	0.162082		7.32952	0	223	235.138	-0.812808		7.41109	0	374	372.19	0.093601
7.42333	0	137	147.664	-0.911104		7.33359	0	234	234.76	-0.0496689		7.41517	0	406	371.681	1.7032
7.42741	0	150	147.314	0.219281		7.33767	0	227	234.383	-0.489997		7.41925	0	386	371.174	0.754637
7.43148	0	149	146.973	0.16605		7.34175	0	203	233.999	-2.17567		7.42333	0	389	370.667	0.929529
7.43556	0	164	146.663	1.35376		7.34583	1	231	233.619	-0.172299		7.42741	0	368	370.161	-0.112633
7.43964	0	150	146.361	0.297128		7.34991	0	237	233.331	0.238344		7.43148	0	384	369.655	0.732026
7.44372	0	134	146.014	-1.03786		7.35399	1	217	232.973	-1.08432		7.43556	0	363	369.151	-0.322825
7.4478	0	140	145.668	-0.479053		7.35807	0	254	232.601	1.34267		7.43964	0	378	368.647	0.481079
7.45188	0	153	145.331	0.620012		7.36215	0	246	232.228	0.878049		7.44372	0	377	368.144	0.456127
7.45596	0	128	145.025	-1.50481		7.36622	0	243	231.856	0.714907		7.4478	0	373	367.641	0.277466
7.46004	0	141	144.734	-0.314474		7.3703	1	265	231.484	2.05888		7.45188	0	374	367.14	0.354743
7.46411	0	151	144.43	0.534694		7.37438	0	228	231.113	-0.206139		7.45596	0	361	366.639	-0.296775
7.46819	0	162	144.132	1.40382		7.37846	1	251	230.742	1.27866		7.46004	0	401	366.139	1.7409
7.47227	0	150	143.791	0.506995		7.38254	0	247	230.373	1.05798		7.46411	0	362	365.639	-0.191272
7.47635	0	138	143.457	-0.464571		7.38662	0	222	230.004	-0.537176		7.46819	0	388	365.141	1.16051
7.48043	1	133	143.156	-0.880624		7.3907	0	233	229.636	0.220407		7.47227	0	371	364.643	0.330058
7.48451	0	150	142.869	0.582228		7.39478	0	230	229.268	0.0482487		7.47635	0	373	364.145	0.45847
7.48859	1	136	142.569	-0.563269		7.39885	0	254	228.902	1.57481		7.48043	1	349	363.649	-0.784146
7.49267	0	139	142.276	-0.27784		7.40293	0	215	228.536	-0.923134		7.48451	0	346	363.153	-0.922171
7.49674	0	132	141.938	-0.865009		7.40701	0	228	228.171	-0.0113042		7.48859	1	353	362.658	-0.514066
7.50082	0	153	141.602	0.921508		7.41109	0	260	227.806	1.99657		7.49267	0	358	362.164	-0.220085
7.5049	0	124	141.266	-1.55052		7.41517	0	239	227.443	0.74758		7.49674	0	367	361.671	0.278185
7.50898	0	128	140.931	-1.14294		7.41925	0	211	227.08	-1.10698		7.50082	0	377	361.178	0.814875
7.51306	0	153	140.597	1.00273		7.42333	0	227	226.718	0.0187409		7.5049	0	345	360.686	-0.844505
7.51714	0	138	140.264	-0.192696		7.42741	0	222	226.356	-0.29237		7.50898	0	376	360.195	0.815096
7.52122	0	144	139.931	0.339056		7.43148	0	242	225.996	1.02881		7.51306	0	326	359.704	-1.8667
7.5253	0	138	139.6	-0.136188		7.43556	0	222	225.636	-0.244003		7.51714	0	366	359.214	0.354693
7.52937	0	144	139.269	0.394233		7.43964	0	220	225.276	-0.355729		7.52122	0	346	358.725	-0.684112
7.53345	0	110	138.939	-2.75926		7.44372	0	237	224.91	0.785312		7.5253	0	356	358.237	-0.118552
7.53753	0	142	138.61	0.284443		7.4478	0	258	224.548	2.08261		7.52937	0	354	357.749	-0.199267
7.54161	0	158	138.282	1.56865		7.45188	0	231	224.278	0.442263		7.53345	0	351	357.262	-0.334255
7.54569	0	122	137.955	-1.44451		7.45596	0	229	223.938	0.334489		7.53753	0	371	356.776	0.73847
7.54977	0	124	137.629	-1.22389		7.46004	0	235	223.584	0.744674		7.54161	0	329	356.291	-1.50458
7.55385	0	134	137.303	-0.28534		7.46411	0	219	223.221	-0.285259		7.54569	0	333	355.806	-1.24975
7.55793	0	128	136.978	-0.793576		7.46819	0	209	222.862	-0.958874		7.54977	0	365	355.322	0.506583
7.562	0	130	136.654	-0.583625		7.47227	0	213	222.587	-0.656914		7.55385	0	346	354.838	-0.475156
7.56608	0	118	136.331	-1.68753		7.47635	0	215	222.246	-0.494173		7.55793	0	327	354.356	-1.51278
7.57016	0	152	136.009	1.29705		7.48043	1	226	221.982	0.26729		7.562	0	349	353.874	-0.260893
7.57424	0	145	135.687	0.773363		7.48451	0	226	221.646	0.289657		7.56608	0	346	353.393	-0.397433
7.57832	0	108	135.367	-2.63337		7.48859	1	211	221.287	-0.708216		7.57016	0	346	352.912	-0.371602
7.5824	0	135	135.047	-0.00404544		7.49267	0	213	220.931	-0.543436		7.57424	0	374	352.432	1.11523
7.58648	1	155	134.736	1.62767		7.49674	0	198	220.659	-1.6103		7.57832	0	357	351.953	0.267097
7.59056	0	132	134.456	-0.213747		7.50082	0	224	220.32	0.245871		7.5824	0	344	351.475	-0.403024
7.59463	0	134	134.191	-0.0164812		7.5049	0	232	220.058	0.783998		7.58648	1	319	350.997	-1.79151
7.59871	0	125	133.912	-0.797113		7.50898	0	236	219.725	1.05942		7.59056	0	333	350.52	-0.96011
7.60279	0	112	133.64	-2.04483		7.51306	0	208	219.377	-0.788847		7.59463	0	326	350.044	-1.33168
7.60687	0	145	133.324	0.969601		7.51714	0	211	219.027	-0.552632		7.59871	0	369	349.569	1.01156
7.61095	0	133	133.009	-0.000803954		7.52122	0	242	218.678	1.49917		7.60279	0	357	349.094	0.418445
7.61503	0	109	132.695	-2.26956		7.5253	0	208	218.33	-0.716252		7.60687	0	339	348.62	-0.522463
7.61911	0	145	132.381	1.04792		7.52937	0	229	217.982	0.728074		7.61095	0	366	348.146	0.933238
7.62319	1	145	132.069	1.0739		7.53345	0	215	217.635	-0.179723		7.61503	0	367	347.673	1.00884
7.62726	1	155	131.757	1.86696		7.53753	0	218	217.289	0.0481554		7.61911	0	351	347.201	0.202761
7.63134	1	136	131.445	0.390555		7.54161	0	239	216.943	1.42672		7.62319	1	307	346.73	-2.26751
7.63542	0	132	131.135	0.075288		7.54569	0	218	216.599	0.0949141		7.62726	1	322	346.259	-1.35191
7.6395	0	119	130.825	-1.08403		7.54977	0	223	216.254	0.451713		7.63134	1	351	345.789	0.278129
7.64358	0	118	130.517	-1.15225		7.55385	0	234	215.911	1.18251		7.63542	0	351	345.32	0.303178
7.64766	0	126	130.209	-0.374932		7.55793	0	213	215.568	-0.17598		7.6395	0	343	344.851	-0.0999632
7.65174	0	132	129.901	0.182662		7.562	0	219	215.226	0.255001		7.64358	0	361	344.383	0.874557
7.65582	0	118	129.595	-1.0674		7.56608	0	200	214.885	-1.05253		7.64766	0	371	343.916	1.40612
7.65989	0	130	129.289	0.062336		7.57016	0	209	214.544	-0.383514		7.65174	0	323	343.45	-1.13785
7.66397	0	124	128.984	-0.44761		7.57424	0	218	214.204	0.257065		7.65582	0	359	342.984	0.845304
7.66805	0	121	128.68	-0.698206		7.57832	0	206	213.865	-0.547998		7.65989	0	338	342.519	-0.245779
7.67213	1	130	128.377	0.142353		7.5824	0	208	213.527	-0.383208		7.66397	0	328	342.054	-0.776007
7.67621	0	120	128.074	-0.737086		7.58648	1	199	213.189	-1.00582		7.66805	0	339	341.59	-0.140684
7.68029	0	143	127.773	1.27338		7.59056	0	207	212.852	-0.406719		7.67213	1	336	341.127	-0.279708
7.68437	0	129	127.472	0.134572		7.59463	0	204	212.515	-0.596181		7.67621	0	330	340.665	-0.58707
7.68845	0	168	127.171	3.15		7.59871	0	241	212.172	1.85699		7.68029	0	325	340.203	-0.843304
7.69252	1	139	126.879	1.02805		7.60279	0	193	211.833	-1.3556		7.68437	0	342	339.742	0.122112
7.6966	0	127	126.619	0.0338048		7.60687	0	199	211.577	-0.891594		7.68845	0	359	339.281	1.04071
7.70068	0	141	126.366	1.23242		7.61095	0	201	211.256	-0.723401		7.69252	1	351	338.822	0.650037
7.70476	0	117	126.068	-0.838344		7.61503	0	224	211.012	0.867829		7.6966	0	318	338.362	-1.14187
7.70884	1	139	125.771	1.12206		7.61911	0	196	210.695	-1.04965		7.70068	0	324	337.904	-0.772446
7.71292	0	138	125.475	1.06621		7.62319	1	197	210.364	-0.952161		7.70476	0	321	337.446	-0.917942
7.717	0	130	125.179	0.422792		7.62726	1	229	210.032	1.25345		7.70884	1	313	336.989	-1.35595
7.72108	0	120	124.885	-0.445912		7.63134	1	225	209.7	1.02002		7.71292	0	345	336.533	0.45586
7.72515	0	118	124.591	-0.606729		7.63542	0	225	209.368	1.04212		7.717	0	368	336.077	1.6641
7.72923	0	148	124.305	1.9477		7.6395	0	239	209.037	1.93811		7.72108	0	361	335.622	1.33569
7.73331	0	121	124.059	-0.278066		7.64358	0	215	208.707	0.429154		7.72515	0	335	335.167	-0.00915142
7.73739	0	138	123.858	1.20387		7.64766	0	215	208.378	0.451622		7.72923	0	309	334.714	-1.4628
7.74147	0	117	123.649	-0.614725		7.65174	0	193	208.049	-1.08326		7.73331	0	311	334.261	-1.31899
7.74555	0	115	123.403	-0.78356		7.65582	0	207	207.721	-0.0501155		7.73739	0	310	333.808	-1.35221
7.74963	0	136	123.112	1.10516		7.65989	0	193	207.394	-1.03607		7.74147	0	335	333.356	0.0897996
7.75371	0	114	122.821	-0.826202		7.66397	0	211	207.067	0.270772		7.74555	0	330	332.905	-0.15993
7.75778	0	117	122.532	-0.511423		7.66805	0	200	206.741	-0.476638		7.74963	0	323	332.455	-0.526079
7.76186	0	115	122.243	-0.675421		7.67213	1	214	206.415	0.518486		7.75371	0	315	332.005	-0.958122
7.76594	0	123	121.955	0.0942233		7.67621	0	216	206.09	0.674264		7.75778	0	335	331.556	0.188176
7.77002	0	113	121.668	-0.815387		7.68029	0	197	205.766	-0.624567		7.76186	0	344	331.107	0.695128
7.7741	0	122	121.381	0.0560334		7.68437	0	208	205.443	0.177317		7.76594	0	351	330.659	1.0857
7.77818	0	141	121.103	1.67564		7.68845	0	199	205.12	-0.433822		7.77002	0	330	330.212	-0.0116831
7.78226	0	128	120.856	0.63144		7.69252	1	226	204.798	1.41036		7.7741	0	343	329.766	0.714586
7.78634	0	136	120.616	1.31913		7.6966	0	206	204.476	0.106182		7.77818	0	278	329.32	-3.07795
7.79041	0	114	120.332	-0.593067		7.70068	0	208	204.155	0.2666		7.78226	0	347	328.874	0.973028
7.79449	1	130	120.049	0.872781		7.70476	0	210	203.827	0.425963		7.78634	0	300	328.43	-1.6414
7.79857	0	113	119.774	-0.637215		7.70884	1	220	203.503	1.1122		7.79041	0	344	327.986	0.863422
7.80265	0	120	119.53	0.0429063		7.71292	0	210	203.271	0.464327		7.79449	1	318	327.543	-0.535121
7.80673	0	136	119.293	1.43258		7.717	0	226	202.969	1.53198		7.79857	0	352	327.1	1.32718
7.81081	0	120	119.012	0.0901597		7.72108	0	216	202.653	0.908131		7.80265	0	378	326.658	2.64076
7.81489	1	121	118.74	0.205486		7.72515	0	202	202.336	-0.0236148		7.80673	0	374	326.216	2.47083
7.81897	0	125	118.498	0.581528		7.72923	0	193	202.018	-0.649152		7.81081	0	328	325.776	0.122818
7.82304	0	130	118.264	1.0293		7.73331	0	197	201.702	-0.334973		7.81489	1	299	325.336	-1.52302
7.82712	1	132	117.985	1.21981		7.73739	0	214	201.385	0.862313		7.81897	0	306	324.896	-1.08021
7.8312	0	117	117.707	-0.0653978		7.74147	0	230	201.062	1.90809		7.82304	0	334	324.457	0.522159
7.83528	1	128	117.43	0.934257		7.74555	0	184	200.736	-1.23379		7.82712	1	317	324.019	-0.394224
7.83936	0	98	117.153	-1.9348		7.74963	0	210	200.497	0.655775		7.8312	0	352	323.581	1.51472
7.84344	0	113	116.878	-0.364776		7.75371	0	204	200.283	0.260276		7.83528	1	318	323.144	-0.288485
7.84752	0	111	116.602	-0.531761		7.75778	0	170	200.075	-2.30662		7.83936	0	324	322.708	0.0717724
7.8516	0	130	116.328	1.19911		7.76186	0	181	199.78	-1.3959		7.84344	0	356	322.272	1.78756
7.85567	0	99	116.054	-1.71401		7.76594	0	222	199.469	1.5122		7.84752	0	361	321.837	2.06119
7.85975	0	93	115.781	-2.3623		7.77002	0	216	199.155	1.14612		7.8516	0	328	321.403	0.364264
7.86383	0	130	115.509	1.27096		7.7741	0	191	198.842	-0.567463		7.85567	0	338	320.969	0.926359
7.86791	0	122	115.237	0.61228		7.77818	0	177	198.53	-1.6183		7.85975	0	314	320.536	-0.368843
7.87199	0	120	114.966	0.459523		7.78226	0	185	198.218	-0.971831		7.86383	0	317	320.103	-0.174301
7.87607	0	114	114.696	-0.0651778		7.78634	0	182	197.907	-1.17912		7.86791	0	321	319.671	0.0741545
7.88015	0	129	114.426	1.28314		7.79041	0	193	197.589	-0.330335		7.87199	0	327	319.24	0.429123
7.88423	0	114	114.157	-0.0147453		7.79449	1	197	197.275	-0.0196029		7.87607	0	331	318.809	0.670055
7.8883	0	106	113.889	-0.76627		7.79857	0	204	197.053	0.4864		7.88015	0	332	318.379	0.747531
7.89238	0	112	113.622	-0.153238		7.80265	0	170	196.761	-2.05245		7.88423	0	323	317.95	0.280996
7.89646	0	109	113.355	-0.417122		7.80673	0	178	196.454	-1.38321		7.8883	0	328	317.521	0.578603
7.90054	0	114	113.096	0.0846302		7.81081	0	211	196.139	1.02307		7.89238	0	312	317.093	-0.288325
7.90462	0	143	112.869	2.51966		7.81489	1	197	195.827	0.0835498		7.89646	0	277	316.665	-2.38325
7.9087	0	116	112.649	0.311116		7.81897	0	194	195.607	-0.115396		7.90054	0	322	316.238	0.321089
7.91278	0	95	112.385	-1.78362		7.82304	0	192	195.317	-0.23941		7.90462	0	333	315.812	0.941903
7.91686	0	111	112.121	-0.106362		7.82712	1	205	195.006	0.698022		7.9087	0	317	315.386	0.090644
7.92093	0	107	111.865	-0.470315		7.8312	0	195	194.696	0.0217612		7.91278	0	332	314.961	0.935137
7.92501	0	110	111.641	-0.156433		7.83528	1	196	194.478	0.108731		7.91686	0	307	314.536	-0.430128
7.92909	0	119	111.423	0.694538		7.83936	0	195	194.189	0.0580414		7.92093	0	341	314.113	1.45604
7.93317	1	115	111.169	0.357207		7.84344	0	181	193.887	-0.957894		7.92501	0	333	313.689	1.05822
7.93725	0	117	110.947	0.559639		7.84752	0	185	193.583	-0.631049		7.92909	0	294	313.267	-1.12365
7.94133	0	120	110.739	0.84545		7.8516	0	194	193.28	0.0517253		7.93317	1	290	312.844	-1.34147
7.94541	0	97	110.517	-1.3724		7.85567	0	185	192.976	-0.586442		7.93725	0	321	312.423	0.478726
7.94949	0	112	110.302	0.160474		7.85975	0	186	192.674	-0.489362		7.94133	0	332	312.002	1.09753
7.95356	0	98	110.042	-1.21645		7.86383	0	205	192.372	0.881966		7.94541	0	284	311.582	-1.63667
7.95764	0	113	109.783	0.302587		7.86791	0	192	192.071	-0.00512005		7.94949	0	303	311.162	-0.468898
7.96172	0	113	109.525	0.32687		7.87199	0	203	191.77	0.788168		7.95356	0	316	310.743	0.295731
7.9658	0	95	109.268	-1.46385		7.87607	0	196	191.47	0.323547		7.95764	0	319	310.324	0.485735
7.96988	0	112	109.011	0.282427		7.88015	0	178	191.171	-0.987204		7.96172	0	294	309.907	-0.927692
7.97396	0	120	108.755	1.02653		7.88423	0	202	190.872	0.782952		7.9658	0	322	309.489	0.697192
7.97804	0	102	108.499	-0.643542		7.8883	0	197	190.574	0.457835		7.96988	0	316	309.073	0.389694
7.98212	0	120	108.245	1.07311		7.89238	0	197	190.276	0.479036		7.97396	0	327	308.657	1.01439
7.98619	0	110	107.99	0.191602		7.89646	0	207	189.979	1.18301		7.97804	0	290	308.241	-1.07115
7.99027	0	110	107.737	0.215774		7.90054	0	207	189.683	1.20361		7.98212	0	307	307.826	-0.0471517
7.99435	0	100	107.484	-0.748408		7.90462	0	201	189.387	0.819098		7.98619	0	328	307.412	1.13679
7.99843	0	116	107.232	0.8141		7.9087	0	181	189.092	-0.60148		7.99027	0	321	306.998	0.781507
8.00251	0	99	106.98	-0.802051		7.91278	0	187	188.79	-0.130895		7.99435	0	328	306.585	1.18244
8.00659	0	118	106.729	1.03754		7.91686	0	201	188.492	0.88226		7.99843	0	310	306.172	0.217387
8.01067	0	115	106.479	0.794578		7.92093	0	191	188.285	0.196428		8.00251	0	304	305.761	-0.100975
8.01475	0	116	106.229	0.907171		7.92501	0	205	188.009	1.18671		8.00659	0	328	305.349	1.25068
8.01882	0	110	105.98	0.383247		7.92909	0	195	187.718	0.521446		8.01067	0	326	304.938	1.16649
8.0229	0	122	105.732	1.47282		7.93317	1	183	187.419	-0.326642		8.01475	0	290	304.528	-0.853129
8.02698	0	106	105.484	0.0500799		7.93725	0	166	187.123	-1.63944		8.01882	0	341	304.119	1.99724
8.03106	0	109	105.237	0.3604		7.94133	0	202	186.918	1.06115		8.0229	0	276	303.71	-1.66793
8.03514	1	101	104.991	-0.397105		7.94541	0	181	186.636	-0.418952		8.02698	0	295	303.301	-0.483317
8.03922	0	121	104.753	1.47703		7.94949	0	184	186.344	-0.172789		8.03106	0	306	302.893	0.177592
8.0433	0	107	104.546	0.237255		7.95356	0	190	186.133	0.28053		8.03514	1	314	302.486	0.649765
8.04738	0	120	104.346	1.42901		7.95764	0	174	185.856	-0.898773		8.03922	0	313	302.079	0.617265
8.05145	0	118	104.102	1.27946		7.96172	0	158	185.655	-2.20011		8.0433	0	303	301.673	0.0762132
8.05553	0	116	103.858	1.12738		7.9658	0	190	185.382	0.335004		8.04738	0	296	301.268	-0.306187
8.05961	0	120	103.615	1.49578		7.96988	0	190	185.095	0.355838		8.05145	0	275	300.863	-1.55959
8.06369	0	116	103.372	1.17249		7.97396	0	162	184.806	-1.79183		8.05553	0	307	300.459	0.373341
8.06777	1	112	103.13	0.838139		7.97804	0	190	184.518	0.397729		8.05961	0	299	300.055	-0.0609977
8.07185	0	106	102.889	0.302202		7.98212	0	158	184.23	-2.08672		8.06369	0	304	299.652	0.249402
8.07593	1	114	102.648	1.06322		7.98619	0	168	183.942	-1.22997		8.06777	1	326	299.249	1.48161
8.08001	0	104	102.408	0.156126		7.99027	0	194	183.655	0.742705		8.07185	0	312	298.847	0.744652
8.08408	1	99	102.168	-0.31843		7.99435	0	188	183.369	0.337748		8.07593	1	282	298.445	-0.979305
8.08816	0	105	101.929	0.299654		7.99843	0	176	183.083	-0.533926		8.08001	0	296	298.044	-0.118829
8.09224	1	83	101.691	-2.05163		8.00251	0	180	182.798	-0.208567		8.08408	1	315	297.644	0.977897
8.09632	0	109	101.454	0.722819		8.00659	0	187	182.514	0.328072		8.08816	0	284	297.244	-0.785903
8.1004	0	123	101.216	1.96415		8.01067	0	194	182.23	0.845057		8.09224	1	314	296.845	0.96811
8.10448	0	115	100.98	1.30737		8.01475	0	196	181.946	1.00383		8.09632	0	310	296.446	0.769793
8.10856	0	94	100.744	-0.695614		8.01882	0	213	181.664	2.14714		8.1004	0	268	296.048	-1.71332
8.11264	0	90	100.509	-1.10775		8.0229	0	172	181.381	-0.715316		8.10448	0	313	295.651	0.980635
8.11671	0	109	100.274	0.835765		8.02698	0	156	181.1	-2.00958		8.10856	0	279	295.254	-0.973092
8.12079	0	106	100.04	0.578854		8.03106	0	170	180.818	-0.829741		8.11264	0	298	294.857	0.182043
8.12487	0	122	99.8069	2.00927		8.03514	1	176	180.538	-0.342061		8.11671	0	256	294.462	-2.40385
8.12895	0	89	99.5741	-1.12085		8.03922	0	185	180.258	0.348641		8.12079	0	288	294.066	-0.357464
8.13303	0	112	99.3418	1.19609		8.0433	0	193	179.979	0.937305		8.12487	0	261	293.672	-2.02233
8.13711	1	120	99.1102	1.90697		8.04738	0	200	179.7	1.43545		8.12895	0	300	293.278	0.388123
8.14119	0	102	98.8868	0.308256		8.05145	0	175	179.414	-0.333654		8.13303	0	293	292.884	0.00678074
8.14527	0	109	98.6946	0.987079		8.05553	0	179	179.132	-0.00985988		8.13711	1	292	292.491	-0.028728
8.14934	0	88	98.5095	-1.12031		8.05961	0	160	178.942	-1.49747		8.14119	0	258	292.098	-2.12288
8.15342	0	113	98.2796	1.38478		8.06369	0	187	178.681	0.608315		8.14527	0	278	291.707	-0.822062
8.1575	0	117	98.0504	1.75189		8.06777	1	168	178.407	-0.802921		8.14934	0	257	291.315	-2.14052
8.16158	0	93	97.8218	-0.499995		8.07185	0	179	178.131	0.0649516		8.15342	0	297	290.924	0.352545
8.16566	0	95	97.5937	-0.26611		8.07593	1	173	177.855	-0.369133		8.1575	0	292	290.534	0.085785
8.16974	0	110	97.3662	1.20458		8.08001	0	179	177.58	0.106145		8.16158	0	275	290.144	-0.913242
8.17382	0	106	97.147	0.859877		8.08408	1	197	177.305	1.4032		8.16566	0	312	289.755	1.25936
8.1779	0	114	96.959	1.59603		8.08816	0	175	177.031	-0.153519		8.16974	0	337	289.367	2.59475
8.18197	0	81	96.7857	-1.75397		8.09224	1	187	176.757	0.749029		8.17382	0	278	288.979	-0.658454
8.18605	0	97	96.5983	0.0407845		8.09632	0	186	176.484	0.697745		8.1779	0	305	288.591	0.93957
8.19013	0	87	96.4256	-1.01053		8.1004	0	203	176.211	1.88019		8.18197	0	303	288.204	0.849998
8.19421	0	97	96.2389	0.0772774		8.10448	0	185	175.939	0.666152		8.18605	0	265	287.818	-1.40168
8.19829	0	107	96.0669	1.05695		8.10856	0	185	175.668	0.686115		8.19013	0	299	287.432	0.669
8.20237	0	113	95.8808	1.61044		8.11264	0	178	175.397	0.195117		8.19421	0	283	287.047	-0.240545
8.20645	0	88	95.7017	-0.821004		8.11671	0	188	175.126	0.938907		8.19829	0	281	286.662	-0.337757
8.21053	0	95	95.4779	-0.0490363		8.12079	0	201	174.856	1.84403		8.20237	0	264	286.278	-1.37109
8.2146	0	109	95.2548	1.31655		8.12487	0	192	174.587	1.25668		8.20645	0	290	285.894	0.241117
8.21868	0	104	95.0322	0.879368		8.12895	0	187	174.318	0.927392		8.21053	0	286	285.511	0.0289276
8.22276	0	109	94.8101	1.35914		8.13303	0	160	174.05	-1.11073		8.2146	0	279	285.128	-0.366885
8.22684	1	88	94.5887	-0.702357		8.13711	1	145	173.782	-2.39021		8.21868	0	300	284.746	0.880682
8.23092	0	90	94.3678	-0.460408		8.14119	0	171	173.515	-0.192295		8.22276	0	310	284.365	1.45599
8.235	0	97	94.1475	0.289627		8.14527	0	186	173.248	0.935038		8.22684	1	304	283.984	1.14802
8.23908	0	105	93.9278	1.08054		8.14934	0	177	172.981	0.30205		8.23092	0	261	283.603	-1.3991
8.24316	0	91	93.7162	-0.28474		8.15342	0	162	172.708	-0.841315		8.235	0	294	283.223	0.628511
8.24723	1	90	93.5359	-0.372721		8.1575	0	163	172.439	-0.739302		8.23908	0	289	282.844	0.362123
8.25131	0	116	93.3626	2.10183		8.16158	0	185	172.261	0.936593		8.24316	0	298	282.465	0.899914
8.25539	0	86	93.1446	-0.770425		8.16566	0	181	172.013	0.667987		8.24723	1	292	282.087	0.580128
8.25947	0	97	92.9272	0.413532		8.16974	0	194	171.751	1.59737		8.25131	0	283	281.709	0.0767415
8.26355	0	91	92.7103	-0.179289		8.17382	0	190	171.487	1.34304		8.25539	0	294	281.332	0.738826
8.26763	0	76	92.494	-1.89199		8.1779	0	165	171.224	-0.484534		8.25947	0	273	280.955	-0.481462
8.27171	0	85	92.2782	-0.789434		8.18197	0	191	170.961	1.44998		8.26355	0	288	280.579	0.437293
8.27579	0	106	92.063	1.35368		8.18605	0	184	170.691	0.981166		8.26763	0	266	280.203	-0.870857
8.27986	0	90	91.8484	-0.194835		8.19013	0	175	170.425	0.345866		8.27171	0	283	279.828	0.188548
8.28394	0	93	91.6343	0.14162		8.19421	0	156	170.242	-1.14031		8.27579	0	266	279.454	-0.824889
8.28802	0	91	91.4207	-0.0441034		8.19829	0	168	169.994	-0.153821		8.27986	0	300	279.079	1.20785
8.2921	0	91	91.2077	-0.0217752		8.20237	0	171	169.814	0.0906668		8.28394	0	266	278.706	-0.779051
8.29618	0	93	90.9953	0.20788		8.20645	0	171	169.566	0.109647		8.28802	0	274	278.333	-0.261762
8.30026	0	94	90.7834	0.33177		8.21053	0	170	169.387	0.0470136		8.2921	0	296	277.96	1.04853
8.30434	0	99	90.572	0.847044		8.2146	0	173	169.139	0.293547		8.29618	0	275	277.588	-0.156091
8.30842	0	89	90.3612	-0.144287		8.21868	0	159	168.968	-0.790476		8.30026	0	275	277.217	-0.133693
8.31249	0	88	90.1509	-0.22929		8.22276	0	159	168.724	-0.77115		8.30434	0	282	276.846	0.306909
8.31657	0	100	89.9412	1.00588		8.22684	1	188	168.466	1.42469		8.30842	0	293	276.476	0.965358
8.32065	0	89	89.732	-0.0775928		8.23092	0	177	168.206	0.661023		8.31249	0	248	276.106	-1.78472
8.32473	0	87	89.5234	-0.270532		8.235	0	181	167.946	0.970304		8.31657	0	271	275.737	-0.287722
8.32881	0	95	89.3152	0.583244		8.23908	0	186	167.687	1.3428		8.32065	0	266	275.368	-0.574368
8.33289	0	93	89.1153	0.402822		8.24316	0	165	167.428	-0.189007		8.32473	0	279	274.999	0.239513
8.33697	0	91	88.9466	0.215257		8.24723	1	161	167.17	-0.486232		8.32881	0	295	274.632	1.1859
8.34105	0	87	88.7848	-0.19135		8.25131	0	173	166.912	0.462873		8.33289	0	265	274.264	-0.569099
8.34512	0	102	88.5783	1.32895		8.25539	0	189	166.647	1.62593		8.33697	0	300	273.897	1.50703
8.3492	0	91	88.3723	0.275456		8.25947	0	170	166.386	0.27716		8.34105	0	289	273.531	0.909928
8.35328	0	90	88.1745	0.19242		8.26355	0	176	166.217	0.737419		8.34512	0	282	273.165	0.526088
8.35736	0	96	88.0079	0.815686		8.26763	0	160	165.978	-0.472587		8.3492	0	270	272.8	-0.170418
8.36144	0	86	87.8483	-0.199306		8.27171	0	164	165.724	-0.134652		8.35328	0	285	272.436	0.744255
8.36552	0	92	87.6439	0.454153		8.27579	0	173	165.469	0.57255		8.35736	0	264	272.071	-0.496756
8.3696	0	104	87.4401	1.62383		8.27986	0	164	165.214	-0.0948248		8.36144	0	297	271.708	1.46761
8.37368	0	89	87.2367	0.186904		8.28394	0	161	164.96	-0.312083		8.36552	0	251	271.344	-1.28413
8.37775	0	100	87.0339	1.29661		8.28802	0	164	164.706	-0.0551233		8.3696	0	241	270.982	-1.9313
8.38183	0	97	86.8317	1.03244		8.2921	0	163	164.452	-0.113766		8.37368	0	287	270.62	0.966905
8.38591	0	90	86.6299	0.355238		8.29618	0	181	164.2	1.24877		8.37775	0	279	270.258	0.523374
8.38999	1	76	86.4287	-1.19625		8.30026	0	169	163.947	0.388686		8.38183	0	271	269.897	0.0670161
8.39407	0	99	86.228	1.28364		8.30434	0	169	163.695	0.408066		8.38591	0	287	269.536	1.03086
8.39815	0	71	86.0278	-1.78347		8.30842	0	146	163.444	-1.44365		8.38999	1	255	269.176	-0.887734
8.40223	0	101	85.8281	1.50966		8.31249	0	148	163.193	-1.24884		8.39407	0	279	268.816	0.60968
8.40631	0	85	85.6289	-0.0682154		8.31657	0	157	162.942	-0.47425		8.39815	0	283	268.457	0.86448
8.41038	0	80	85.4303	-0.607121		8.32065	0	177	162.692	1.07543		8.40223	0	281	268.099	0.769635
8.41446	0	93	85.2321	0.805493		8.32473	0	165	162.443	0.199067		8.40631	0	289	267.74	1.25056
8.41854	0	92	85.0345	0.726207		8.32881	0	172	162.194	0.747702		8.41038	0	330	267.383	3.44696
8.42262	0	80	84.8373	-0.540831		8.33289	0	155	161.946	-0.557877		8.41446	0	257	267.026	-0.625383
8.4267	0	105	84.6407	1.98686		8.33697	0	158	161.698	-0.294159		8.41854	0	277	266.669	0.620728
8.43078	1	90	84.4446	0.585591		8.34105	0	155	161.45	-0.518079		8.42262	0	266	266.313	-0.0191842
8.43486	1	95	84.249	1.10303		8.34512	0	173	161.195	0.89748		8.4267	0	276	265.957	0.604503
8.43894	0	97	84.0539	1.31448		8.3492	0	164	160.945	0.238571		8.43078	1	273	265.602	0.447741
8.44301	0	92	83.8592	0.848732		8.35328	0	158	160.786	-0.221617		8.43486	1	282	265.247	0.997599
8.44709	0	74	83.6651	-1.12355		8.35736	0	180	160.557	1.44923		8.43894	0	267	264.893	0.128928
8.45117	0	81	83.4715	-0.274613		8.36144	0	172	160.313	0.89111		8.44301	0	277	264.54	0.74867
8.45525	0	89	83.2784	0.606489		8.36552	0	156	160.061	-0.325107		8.44709	0	279	264.186	0.886862
8.45933	0	90	83.0858	0.728824		8.3696	0	165	159.812	0.403924		8.45117	0	316	263.834	2.93458
8.46341	0	94	82.8936	1.14553		8.37368	0	161	159.654	0.106085		8.45525	0	303	263.482	2.27027
8.46749	0	83	82.702	0.0327101		8.37775	0	158	159.426	-0.113473		8.45933	0	257	263.13	-0.382376
8.47157	0	94	82.5108	1.18502		8.38183	0	151	159.185	-0.666047		8.46341	0	290	262.779	1.59849
8.47564	0	87	82.3202	0.501729		8.38591	0	161	158.941	0.162274		8.46749	0	251	262.428	-0.721332
8.47972	0	100	82.13	1.787		8.38999	1	166	158.698	0.566777		8.47157	0	270	262.078	0.482128
8.4838	0	98	81.9403	1.62227		8.39407	0	160	158.455	0.122173		8.47564	0	272	261.728	0.622825
8.48788	0	88	81.7511	0.666132		8.39815	0	173	158.212	1.1243		8.47972	0	276	261.379	0.880089
8.49196	0	90	81.5624	0.8894		8.40223	0	148	157.97	-0.819539		8.4838	0	244	261.03	-1.09024
8.49604	1	100	81.3818	1.86182		8.40631	0	156	157.729	-0.138398		8.48788	0	259	260.682	-0.104505
8.50012	0	81	81.2324	-0.0258213		8.41038	0	141	157.488	-1.3885		8.49196	0	251	260.334	-0.589161
8.5042	0	79	81.0899	-0.235127		8.41446	0	140	157.247	-1.45763		8.49604	1	270	259.987	0.609386
8.50827	1	85	80.9025	0.444431		8.41854	0	187	157.007	2.19332		8.50012	0	237	259.64	-1.47062
8.51235	0	84	80.7157	0.358345		8.42262	0	157	156.767	0.0185821		8.5042	0	292	259.294	1.914
8.51643	0	85	80.5294	0.484908		8.4267	0	157	156.528	0.0376709		8.50827	1	286	258.948	1.59963
8.52051	0	86	80.3435	0.609957		8.43078	1	150	156.289	-0.513516		8.51235	0	256	258.602	-0.16265
8.52459	0	85	80.1581	0.525178		8.43486	1	160	156.051	0.312195		8.51643	0	256	258.258	-0.141095
8.52867	0	91	79.9732	1.15593		8.43894	0	143	155.813	-1.0715		8.52051	0	281	257.913	1.37725
8.53275	0	93	79.7887	1.36995		8.44301	0	171	155.576	1.17951		8.52459	0	255	257.569	-0.160888
8.53683	0	83	79.6124	0.371836		8.44709	0	133	155.339	-1.93704		8.52867	0	268	257.226	0.658143
8.5409	0	93	79.4749	1.40249		8.45117	0	155	155.103	-0.00824016		8.53275	0	263	256.883	0.377205
8.54498	0	94	79.3749	1.50846		8.45525	0	135	154.867	-1.70985		8.53683	0	255	256.54	-0.0964551
8.54906	0	80	79.2366	0.0853562		8.45933	0	165	154.631	0.807217		8.5409	0	267	256.198	0.661057
8.55314	1	90	79.0534	1.15387		8.46341	0	156	154.396	0.128419		8.54498	0	242	255.857	-0.890743
8.55722	0	76	78.8708	-0.3293		8.46749	0	126	154.161	-2.50882		8.54906	0	261	255.516	0.339474
8.5613	0	75	78.6886	-0.425921		8.47157	0	155	153.927	0.0861637		8.55314	1	276	255.175	1.25352
8.56538	1	71	78.5069	-0.890902		8.47564	0	148	153.694	-0.468007		8.55722	0	269	254.835	0.86366
8.56946	0	69	78.3256	-1.12267		8.47972	0	164	153.46	0.823014		8.5613	0	231	254.495	-1.54588
8.57353	0	77	78.1448	-0.130467		8.4838	0	148	153.227	-0.429693		8.56538	1	255	254.156	0.0528473
8.57761	0	67	77.9645	-1.33953		8.48788	0	157	152.995	0.31963		8.56946	0	258	253.817	0.260398
8.58169	0	98	77.7847	2.04206		8.49196	0	148	152.763	-0.391524		8.57353	0	273	253.479	1.18146
8.58577	0	80	77.6053	0.267736		8.49604	1	164	152.532	0.895533		8.57761	0	257	253.141	0.240693
8.58985	0	73	77.4264	-0.518067		8.50012	0	162	152.301	0.762064		8.58169	0	251	252.804	-0.113873
8.59393	1	67	77.2479	-1.25198		8.5042	0	175	152.07	1.73336		8.58577	0	271	252.467	1.12578
8.59801	0	81	77.0699	0.436679		8.50827	1	159	151.832	0.568449		8.58985	0	259	252.131	0.426825
8.60209	0	82	76.9	0.5632		8.51235	0	163	151.598	0.893058		8.59393	1	260	251.795	0.508852
8.60616	0	77	76.7612	0.0272119		8.51643	0	145	151.456	-0.536124		8.59801	0	275	251.46	1.41954
8.61024	0	83	76.6293	0.699273		8.52051	0	141	151.243	-0.862642		8.60209	0	274	251.125	1.38195
8.61432	0	86	76.4603	1.02869		8.52459	0	154	151.017	0.240413		8.60616	0	250	250.79	-0.0499719
8.6184	0	67	76.3223	-1.13891		8.52867	0	152	150.788	0.0983039		8.61024	0	267	250.456	1.01247
8.62248	0	81	76.1913	0.534301		8.53275	0	139	150.56	-0.980472		8.61432	0	263	250.123	0.794059
8.62656	0	87	76.0154	1.17767		8.53683	0	179	150.332	2.14278		8.6184	0	246	249.789	-0.241604
8.63064	0	82	75.84	0.680253		8.5409	0	143	150.104	-0.594061		8.62248	0	250	249.457	0.0343572
8.63472	0	71	75.6651	-0.553645		8.54498	0	124	149.877	-2.3238		8.62656	0	250	249.125	0.0553664
8.63879	0	89	75.4906	1.43199		8.54906	0	144	149.642	-0.470205		8.63064	0	260	248.793	0.695038
8.64287	0	89	75.3166	1.45044		8.55314	1	169	149.404	1.50735		8.63472	0	230	248.462	-1.21732
8.64695	0	94	75.143	1.94495		8.55722	0	162	149.261	1.00085		8.63879	0	246	248.131	-0.135854
8.65103	0	60	74.9698	-1.9326		8.5613	0	162	149.139	1.01044		8.64287	0	261	247.8	0.817033
8.65511	1	100	74.7971	2.52029		8.56538	1	157	148.932	0.64387		8.64695	0	268	247.471	1.25404
8.65919	0	75	74.6325	0.0424295		8.56946	0	148	148.709	-0.0582769		8.65103	0	237	247.141	-0.658736
8.66327	0	91	74.499	1.72977		8.57353	0	127	148.483	-1.90635		8.65511	1	239	246.812	-0.505325
8.66735	0	73	74.3724	-0.16063		8.57761	0	164	148.258	1.22924		8.65919	0	260	246.484	0.838251
8.67142	0	74	74.2087	-0.0242558		8.58169	0	136	148.033	-1.03183		8.66327	0	250	246.156	0.243145
8.6755	0	81	74.076	0.769337		8.58577	0	139	147.808	-0.747122		8.66735	0	246	245.828	0.0109711
8.67958	0	66	73.9502	-0.978597		8.58985	0	145	147.584	-0.214612		8.67142	0	217	245.501	-1.93476
8.68366	0	99	73.7795	2.53475		8.59393	1	157	147.361	0.769314		8.6755	0	248	245.174	0.179448
8.68774	0	79	73.6094	0.606494		8.59801	0	139	147.137	-0.690189		8.67958	0	254	244.848	0.57426
8.69182	0	76	73.4396	0.293695		8.60209	0	157	146.914	0.804924		8.68366	0	251	244.522	0.408888
8.6959	0	68	73.2703	-0.639121		8.60616	0	167	146.692	1.57149		8.68774	0	262	244.197	1.0999
8.69998	0	67	73.1091	-0.74635		8.61024	0	157	146.47	0.840398		8.69182	0	251	243.872	0.449932
8.70405	0	81	72.979	0.89122		8.61432	0	141	146.241	-0.441348		8.6959	0	241	243.547	-0.164085
8.70813	0	77	72.8558	0.472278		8.6184	0	175	146.015	2.19103		8.69998	0	242	243.223	-0.078635
8.71221	0	76	72.6877	0.379945		8.62248	0	135	145.882	-0.936535		8.70405	0	235	242.9	-0.515321
8.71629	0	76	72.5201	0.399172		8.62656	0	153	145.67	0.592585		8.70813	0	236	242.577	-0.4281
8.72037	0	74	72.3529	0.19147		8.63064	0	159	145.448	1.07476		8.71221	0	259	242.254	1.04055
8.72445	1	86	72.1862	1.48958		8.63472	0	160	145.315	1.16097		8.71629	0	247	241.932	0.322487
8.72853	1	80	72.0198	0.892209		8.63879	0	146	145.111	0.073548		8.72037	0	257	241.61	0.960005
8.73261	0	85	71.854	1.42589		8.64287	0	142	144.894	-0.242822		8.72445	1	241	241.289	-0.0185911
8.73668	0	80	71.6885	0.929254		8.64695	0	168	144.674	1.79964		8.72853	1	244	240.968	0.194122
8.74076	0	87	71.5235	1.65926		8.65103	0	145	144.455	0.0452976		8.73261	0	250	240.647	0.591518
8.74484	0	72	71.3589	0.0755575		8.65511	1	142	144.235	-0.187596		8.73668	0	251	240.327	0.673656
8.74892	0	63	71.1947	-1.03244		8.65919	0	160	144.017	1.26358		8.74076	0	250	240.008	0.631967
8.753	0	94	71.031	2.36908		8.66327	0	150	143.799	0.506344		8.74484	0	224	239.689	-1.04824
8.75708	0	73	70.8676	0.249574		8.66735	0	153	143.581	0.7615		8.74892	0	261	239.37	1.33887
8.76116	0	83	70.7124	1.34874		8.67142	0	142	143.356	-0.113781		8.753	0	246	239.052	0.443008
8.76524	0	88	70.5882	1.8561		8.6755	0	136	143.135	-0.611798		8.75708	0	238	238.734	-0.0475707
8.76931	0	54	70.4709	-2.24141		8.67958	0	132	143.005	-0.957873		8.76116	0	247	238.417	0.546153
8.77339	0	73	70.3088	0.314983		8.68366	0	141	142.798	-0.151411		8.76524	0	242	238.1	0.250727
8.77747	0	73	70.1471	0.333911		8.68774	0	157	142.58	1.15086		8.76931	0	243	237.783	0.334663
8.78155	1	60	69.9858	-1.28916		8.69182	0	145	142.451	0.211687		8.77339	0	243	237.467	0.354938
8.78563	0	91	69.8249	2.21976		8.6959	0	177	142.252	2.61184		8.77747	0	240	237.151	0.183873
8.78971	1	74	69.6644	0.504002		8.69998	0	117	142.038	-2.31478		8.78155	1	249	236.836	0.770845
8.79379	0	73	69.5044	0.409134		8.70405	0	135	141.823	-0.587214		8.78563	0	220	236.522	-1.11388
8.79787	0	65	69.3447	-0.538897		8.70813	0	138	141.608	-0.307096		8.78971	1	245	236.207	0.56175
8.80194	0	85	69.1855	1.71532		8.71221	0	142	141.385	0.0515969		8.79379	0	244	235.893	0.518976
8.80602	0	70	69.0267	0.116332		8.71629	0	129	141.167	-1.0712		8.79787	0	237	235.58	0.092246
8.8101	0	64	68.8683	-0.608538		8.72037	0	129	141.039	-1.06001		8.80194	0	239	235.267	0.241476
8.81418	0	71	68.7103	0.271735		8.72445	1	150	140.842	0.747727		8.80602	0	209	234.954	-1.7953
8.81826	0	87	68.5527	1.97775		8.72853	1	146	140.631	0.444359		8.8101	0	262	234.642	1.69017
8.82234	0	78	68.3956	1.08749		8.73261	0	125	140.418	-1.37899		8.81418	0	241	234.33	0.429625
8.82642	0	79	68.2388	1.21073		8.73668	0	157	140.204	1.34044		8.81826	0	249	234.019	0.949374
8.8305	0	77	68.0901	1.01537		8.74076	0	124	139.992	-1.43609		8.82234	0	249	233.708	0.969075
8.83457	0	72	67.9802	0.473742		8.74484	0	149	139.779	0.755393		8.82642	0	226	233.398	-0.492096
8.83865	0	65	67.9077	-0.360652		8.74892	0	121	139.567	-1.68794		8.8305	0	224	233.088	-0.607205
8.84273	0	73	67.7968	0.608993		8.753	0	126	139.356	-1.18983		8.83457	0	250	232.778	1.0892
8.84681	0	68	67.641	0.0435359		8.75708	0	156	139.145	1.34951		8.83865	0	235	232.469	0.165099
8.85089	0	71	67.4856	0.417078		8.76116	0	133	138.934	-0.514542		8.84273	0	241	232.16	0.569412
8.85497	0	73	67.3307	0.663543		8.76524	0	122	138.724	-1.51409		8.84681	0	219	231.852	-0.86846
8.85905	0	66	67.1761	-0.144773		8.76931	0	157	138.514	1.47536		8.85089	0	213	231.544	-1.27062
8.86313	0	79	67.022	1.34763		8.77339	0	149	138.297	0.876835		8.85497	0	225	231.237	-0.41578
8.8672	0	95	66.8683	2.88626		8.77747	0	154	138.084	1.28257		8.85905	0	244	230.93	0.836743
8.87128	0	69	66.7149	0.275092		8.78155	1	140	137.962	0.172246		8.86313	0	257	230.623	1.64535
8.87536	0	82	66.562	1.70484		8.78563	0	142	137.77	0.354959		8.8672	0	232	230.317	0.110504
8.87944	0	65	66.4094	-0.174818		8.78971	1	113	137.564	-2.31079		8.87128	0	221	230.011	-0.606151
8.88352	0	80	66.2573	1.53648		8.79379	0	142	137.356	0.389699		8.87536	0	206	229.706	-1.65166
8.8876	0	76	66.1132	1.13409		8.79787	0	145	137.148	0.652041		8.87944	0	236	229.401	0.429572
8.89168	0	60	66.0002	-0.774616		8.80194	0	141	136.941	0.341835		8.88352	0	227	229.096	-0.139135
8.89576	2	74	65.9016	0.94142		8.80602	0	135	136.734	-0.149228		8.8876	0	249	228.792	1.28062
8.89983	0	58	65.7888	-1.02272		8.8101	0	140	136.527	0.293503		8.89168	0	222	228.489	-0.43548
8.90391	0	84	65.6829	1.99856		8.81418	0	132	136.321	-0.376093		8.89576	2	228	228.185	-0.0122681
8.90799	0	54	65.5321	-1.56932		8.81826	0	144	136.115	0.657072		8.89983	0	227	227.882	-0.058567
8.91207	0	59	65.3817	-0.830821		8.82234	0	128	135.91	-0.699125		8.90391	0	223	227.58	-0.306698
8.91615	0	71	65.2316	0.684578		8.82642	0	137	135.705	0.110669		8.90799	0	203	227.278	-1.70398
8.92023	0	74	65.082	1.03669		8.8305	0	112	135.5	-2.22054		8.91207	0	213	226.976	-0.957644
8.92431	0	59	64.9328	-0.772383		8.83457	0	138	135.296	0.2302		8.91615	0	224	226.675	-0.178743
8.92839	0	71	64.7839	0.73771		8.83865	0	152	135.092	1.37143		8.92023	0	212	226.374	-0.987238
8.93246	0	78	64.6355	1.51323		8.84273	0	150	134.881	1.23447		8.92431	0	221	226.074	-0.341317
8.93654	0	70	64.4874	0.658878		8.84681	0	140	134.666	0.450791		8.92839	0	214	225.774	-0.804861
8.94062	0	74	64.3398	1.12298		8.85089	0	136	134.546	0.124657		8.93246	0	230	225.475	0.298398
8.9447	0	81	64.1925	1.8675		8.85497	0	115	134.447	-1.81347		8.93654	0	240	225.175	0.956921
8.94878	0	60	64.0456	-0.522279		8.85905	0	145	134.264	0.891607		8.94062	0	226	224.877	0.0747187
8.95286	0	63	63.899	-0.113268		8.86313	0	136	134.063	0.166063		8.9447	0	240	224.578	0.995458
8.95694	0	66	63.7529	0.276599		8.8672	0	127	133.861	-0.608815		8.94878	0	203	224.281	-1.4936
8.96102	0	79	63.6071	1.73183		8.87128	0	134	133.659	0.0294897		8.95286	0	237	223.983	0.845542
8.96509	0	72	63.4618	1.00624		8.87536	0	129	133.457	-0.392382		8.95694	0	236	223.686	0.801575
8.96917	0	76	63.3168	1.45487		8.87944	0	135	133.255	0.150188		8.96102	0	191	223.389	-2.34361
8.97325	0	76	63.1722	1.47145		8.88352	0	138	133.054	0.421054		8.96509	0	215	223.093	-0.55194
8.97733	0	66	63.0279	0.365838		8.8876	0	129	132.853	-0.339229		8.96917	0	213	222.797	-0.671291
8.98141	0	68	62.884	0.6204		8.89168	0	142	132.652	0.784429		8.97325	0	208	222.502	-1.00551
8.98549	0	65	62.7406	0.280249		8.89576	2	149	132.452	1.35563		8.97733	0	209	222.207	-0.913525
8.98957	1	58	62.5974	-0.603674		8.89983	0	157	132.245	1.97565		8.98141	0	232	221.912	0.662307
8.99365	0	75	62.4547	1.44861		8.90391	0	144	132.042	0.996518		8.98549	0	228	221.618	0.422672
8.99772	0	56	62.3123	-0.84352		8.90799	0	121	131.922	-0.992937		8.98957	1	192	221.324	-2.11627
9.0018	0	66	62.1857	0.469512		8.91207	0	136	131.736	0.365626		8.99365	0	216	221.031	-0.342284
9.00588	0	68	62.1206	0.712977		8.91615	0	149	131.627	1.42328		8.99772	0	240	220.737	1.24339
9.00996	0	57	62.0689	-0.671387		8.92023	0	146	131.445	1.20459		9.0018	0	213	220.445	-0.510113
9.01404	0	58	61.9269	-0.515632		8.92431	0	154	131.249	1.83337		9.00588	0	218	220.153	-0.145794
9.01812	0	58	61.7854	-0.497046		8.92839	0	146	131.05	1.23725		9.00996	0	229	219.861	0.603935
9.0222	0	69	61.6442	0.885533		8.93246	0	138	130.852	0.608472		9.01404	0	221	219.569	0.0962348
9.02628	0	58	61.5034	-0.460019		8.93654	0	130	130.654	-0.0573784		9.01812	0	212	219.278	-0.499878
9.03035	0	54	61.363	-1.00197		8.94062	0	139	130.457	0.724629		9.0222	0	209	218.988	-0.690864
9.03443	0	79	61.2229	2.00008		8.9447	0	119	130.26	-1.03217		9.02628	0	221	218.697	0.154885
9.03851	0	66	61.0832	0.605218		8.94878	0	125	130.063	-0.452848		9.03035	0	216	218.408	-0.163818
9.04259	0	64	60.9439	0.382019		8.95286	0	149	129.867	1.56746		9.03443	0	207	218.118	-0.772767
9.04667	0	70	60.8049	1.09903		8.95694	0	145	129.671	1.27302		9.03851	0	208	217.829	-0.681528
9.05075	0	68	60.6663	0.889345		8.96102	0	136	129.475	0.559489		9.04259	0	217	217.54	-0.0366907
9.05483	1	64	60.528	0.433997		8.96509	0	129	129.28	-0.0246671		9.04667	0	228	217.252	0.711788
9.05891	0	66	60.3901	0.690526		8.96917	0	111	129.085	-1.71659		9.05075	0	226	216.964	0.601041
9.06298	0	73	60.2526	1.49197		8.97325	0	128	128.891	-0.0787589		9.05483	1	194	216.677	-1.62811
9.06706	0	74	60.1155	1.61405		8.97733	0	113	128.697	-1.47666		9.05891	0	196	216.39	-1.45642
9.07114	1	55	59.9786	-0.671321		8.98141	0	125	128.503	-0.31336		9.06298	0	196	216.103	-1.43594
9.07522	0	56	59.8422	-0.513435		8.98549	0	114	128.31	-1.34028		9.06706	0	201	215.817	-1.0451
9.0793	0	55	59.7061	-0.634571		8.98957	1	128	128.117	-0.0103757		9.07114	1	224	215.531	0.565862
9.08338	0	63	59.5704	0.432093		8.99365	0	135	127.925	0.608927		9.07522	0	245	215.245	1.90095
9.08746	0	61	59.435	0.200379		8.99772	0	115	127.733	-1.18734		9.0793	0	209	214.96	-0.412284
9.09154	0	62	59.3	0.342906		9.0018	0	131	127.541	0.302208		9.08338	0	216	214.676	0.0901142
9.09561	0	66	59.173	0.840352		9.00588	0	137	127.35	0.824481		9.08746	0	218	214.391	0.244415
9.09969	0	63	59.0769	0.49426		9.00996	0	140	127.159	1.08529		9.09154	0	222	214.107	0.529723
9.10377	0	60	58.9877	0.130688		9.01404	0	134	126.953	0.608766		9.09561	0	202	213.824	-0.831916
9.10785	0	50	58.8536	-1.25208		9.01812	0	108	126.754	-1.80465		9.09969	0	195	213.541	-1.32772
9.11193	0	68	58.7198	1.12539		9.0222	0	123	126.738	-0.337081		9.10377	0	221	213.258	0.520798
9.11601	0	60	58.5863	0.182504		9.02628	0	125	126.582	-0.141476		9.10785	0	210	212.975	-0.20532
9.12009	0	57	58.4532	-0.192486		9.03035	0	131	126.396	0.402248		9.11193	0	235	212.693	1.45513
9.12417	0	53	58.3205	-0.730826		9.03443	0	136	126.206	0.839801		9.11601	0	242	212.412	1.90201
9.12824	0	63	58.1881	0.606242		9.03851	0	118	126.016	-0.737959		9.12009	0	226	212.13	0.922587
9.13232	1	60	58.0561	0.250962		9.04259	0	124	125.827	-0.164027		9.12417	0	200	211.85	-0.837894
9.1364	0	63	57.9244	0.639472		9.04667	0	132	125.637	0.553817		9.12824	0	213	211.569	0.0980417
9.14048	0	68	57.793	1.23778		9.05075	0	122	125.448	-0.312176		9.13232	1	218	211.289	0.454524
9.14456	0	74	57.662	1.89926		9.05483	1	132	125.259	0.58669		9.1364	0	197	211.009	-0.998122
9.14864	0	60	57.5313	0.318708		9.05891	0	134	125.071	0.771334		9.14048	0	188	210.73	-1.65775
9.15272	1	66	57.401	1.05847		9.06298	0	134	124.883	0.787568		9.14456	0	204	210.451	-0.451662
9.1568	0	70	57.271	1.52141		9.06706	0	134	124.696	0.803769		9.14864	0	203	210.172	-0.503408
9.16087	0	58	57.149	0.111743		9.07114	1	133	124.509	0.736305		9.15272	1	208	209.894	-0.131343
9.16495	0	64	57.058	0.867753		9.07522	0	116	124.322	-0.77265		9.1568	0	217	209.616	0.501228
9.16903	0	64	56.9737	0.878283		9.0793	0	118	124.135	-0.564795		9.16087	0	222	209.339	0.84975
9.17311	0	58	56.8446	0.151714		9.08338	0	140	123.949	1.35654		9.16495	0	208	209.062	-0.0736337
9.17719	0	57	56.7234	0.0366326		9.08746	0	129	123.763	0.461056		9.16903	0	176	208.785	-2.47128
9.18127	0	69	56.6333	1.48878		9.09154	0	122	123.578	-0.142869		9.17311	0	216	208.509	0.509699
9.18535	1	57	56.5498	0.059624		9.09561	0	127	123.393	0.320068		9.17719	0	211	208.233	0.190484
9.18943	0	52	56.4215	-0.613155		9.09969	0	146	123.208	1.88625		9.18127	0	206	207.958	-0.136386
9.1935	0	64	56.2935	0.963308		9.10377	0	99	123.024	-2.41451		9.18535	1	218	207.682	0.6988
9.19758	0	74	56.1659	2.07317		9.10785	0	124	122.833	0.104839		9.18943	0	180	207.408	-2.04284
9.20166	0	70	56.0386	1.66871		9.11193	0	125	122.645	0.210656		9.1935	0	187	207.133	-1.47228
9.20574	0	65	55.9116	1.12728		9.11601	0	160	122.548	2.9608		9.19758	0	215	206.859	0.555207
9.20982	0	57	55.7849	0.160938		9.12009	0	121	122.382	-0.125637		9.20166	0	213	206.585	0.439522
9.2139	0	54	55.6586	-0.225712		9.12417	0	127	122.201	0.425826		9.20574	0	222	206.312	1.0529
9.21798	0	56	55.5327	0.062452		9.12824	0	104	122.019	-1.76686		9.20982	0	204	206.039	-0.14277
9.22206	0	78	55.407	2.55815		9.13232	1	120	121.836	-0.167589		9.2139	0	180	205.767	-1.92053
9.22613	0	62	55.2817	0.853228		9.1364	0	123	121.653	0.121411		9.21798	0	200	205.494	-0.388514
9.23021	0	55	55.1567	-0.0211271		9.14048	0	131	121.471	0.832511		9.22206	0	219	205.223	0.930991
9.23429	0	67	55.032	1.46212		9.14456	0	142	121.29	1.73796		9.22613	0	188	204.951	-1.23629
9.23837	0	67	54.9153	1.47638		9.14864	0	124	121.108	0.259665		9.23021	0	220	204.68	1.03287
9.24245	0	51	54.8296	-0.536256		9.15272	1	102	120.928	-1.8741		9.23429	0	205	204.409	0.0412516
9.24653	0	59	54.7507	0.553213		9.1568	0	114	120.747	-0.631906		9.23837	0	201	204.139	-0.22141
9.25061	0	53	54.6268	-0.223459		9.16087	0	127	120.567	0.570869		9.24245	0	206	203.869	0.14847
9.25469	0	59	54.5033	0.585427		9.16495	0	125	120.387	0.412627		9.24653	0	171	203.599	-2.49294
9.25876	0	61	54.3877	0.846619		9.16903	0	123	120.207	0.251827		9.25061	0	204	203.33	0.0468941
9.26284	0	68	54.3031	1.66099		9.17311	0	113	120.02	-0.660416		9.25469	0	215	203.061	0.814209
9.26692	0	51	54.2253	-0.451626		9.17719	0	124	119.837	0.373825		9.25876	0	192	202.793	-0.778906
9.271	0	68	54.1025	1.68532		9.18127	0	96	119.746	-2.42353		9.26284	0	207	202.525	0.311055
9.27508	1	58	53.98	0.527848		9.18535	1	128	119.584	0.743893		9.26692	0	205	202.257	0.191584
9.27916	0	52	53.8579	-0.257645		9.18943	0	126	119.4	0.587963		9.271	0	201	201.99	-0.0697954
9.28324	0	51	53.7361	-0.383131		9.1935	0	110	119.218	-0.878897		9.27508	1	194	201.722	-0.554441
9.28732	0	62	53.6146	1.06494		9.19758	0	114	119.127	-0.480174		9.27916	0	209	201.456	0.521844
9.29139	0	69	53.5011	1.86585		9.20166	0	111	118.966	-0.756058		9.28324	0	205	201.189	0.266139
9.29547	0	53	53.4186	-0.0574975		9.20574	0	113	118.79	-0.544669		9.28732	0	186	200.924	-1.09425
9.29955	0	58	53.3428	0.611519		9.20982	0	103	118.612	-1.53833		9.29139	0	198	200.658	-0.18889
9.30363	0	50	53.2221	-0.455672		9.2139	0	120	118.435	0.142875		9.29547	0	214	200.393	0.930177
9.30771	0	58	53.1017	0.64318		9.21798	0	119	118.258	0.0680493		9.29955	0	214	200.128	0.948283
9.31179	0	64	52.9816	1.3773		9.22206	0	112	118.081	-0.574581		9.30363	0	208	199.863	0.564179
9.31587	1	51	52.8618	-0.26071		9.22613	0	119	117.904	0.100446		9.30771	0	190	199.599	-0.696395
9.31995	1	54	52.7424	0.171138		9.23021	0	99	117.728	-1.88224		9.31179	0	193	199.335	-0.456028
9.32402	0	60	52.6233	0.952332		9.23429	0	107	117.552	-1.02012		9.31587	1	204	199.072	0.345035
9.3281	0	57	52.5045	0.59545		9.23837	0	119	117.377	0.148807		9.31995	1	195	198.809	-0.272756
9.33218	0	45	52.386	-1.10103		9.24245	0	114	117.202	-0.299851		9.32402	0	217	198.546	1.25273
9.33626	0	71	52.2678	2.22311		9.24653	0	131	117.027	1.22085		9.3281	0	202	198.284	0.261475
9.34034	0	44	52.1499	-1.22864		9.25061	0	145	116.845	2.33817		9.33218	0	206	198.022	0.555872
9.34442	0	47	52.0323	-0.73404		9.25469	0	118	116.666	0.122772		9.33626	0	222	197.76	1.62688
9.3485	0	53	51.9151	0.149027		9.25876	0	87	116.579	-3.17125		9.34034	0	213	197.499	1.06213
9.35258	0	58	51.7981	0.814346		9.26284	0	109	116.422	-0.710936		9.34442	0	187	197.238	-0.748665
9.35665	0	53	51.6815	0.181112		9.26692	0	119	116.251	0.252004		9.3485	0	190	196.977	-0.506184
9.36073	0	63	51.5652	1.44065		9.271	0	122	116.07	0.536865		9.35258	0	194	196.717	-0.195071
9.36481	1	59	51.4491	0.983039		9.27508	1	138	115.893	1.8819		9.35665	0	224	196.457	1.84028
9.36889	0	48	51.3334	-0.481137		9.27916	0	115	115.807	-0.0752152		9.36073	0	211	196.198	1.01904
9.37297	0	74	51.218	2.64835		9.28324	0	123	115.65	0.662696		9.36481	1	197	195.938	0.0756327
9.37705	0	58	51.1029	0.905635		9.28732	0	103	115.48	-1.22966		9.36889	0	206	195.68	0.719055
9.38113	0	48	50.9958	-0.4324		9.29139	0	109	115.307	-0.604124		9.37297	0	202	195.421	0.462886
9.38521	0	52	50.9196	0.149831		9.29547	0	115	115.135	-0.0125666		9.37705	0	194	195.163	-0.0835007
9.38928	0	55	50.8501	0.559573		9.29955	0	131	114.963	1.4012		9.38113	0	213	194.905	1.23983
9.39336	0	47	50.7357	-0.544904		9.30363	0	112	114.783	-0.262986		9.38521	0	206	194.648	0.790942
9.39744	0	52	50.6216	0.191155		9.30771	0	125	114.608	0.929533		9.38928	0	214	194.391	1.34046
9.40152	0	62	50.5077	1.45952		9.31179	0	118	114.523	0.32006		9.39336	0	183	194.134	-0.823053
9.4056	0	47	50.3942	-0.4951		9.31587	1	126	114.369	1.03619		9.39744	0	180	193.878	-1.03438
9.40968	0	49	50.281	-0.183003		9.31995	1	116	114.2	0.16712		9.40152	0	190	193.622	-0.262742
9.41376	0	59	50.1681	1.14981		9.32402	0	102	114.029	-1.19109		9.4056	0	165	193.366	-2.20829
9.41784	0	45	50.0555	-0.753628		9.3281	0	90	113.859	-2.51493		9.40968	0	197	193.111	0.277105
9.42191	0	38	49.9508	-1.93868		9.33218	0	102	113.688	-1.15732		9.41376	0	173	192.856	-1.5096
9.42599	0	44	49.8848	-0.887166		9.33626	0	98	113.518	-1.56759		9.41784	0	170	192.601	-1.73342
9.43007	0	45	49.8561	-0.723906		9.34034	0	111	113.349	-0.222926		9.42191	0	166	192.347	-2.0449
9.43415	0	39	49.7889	-1.72761		9.34442	0	126	113.179	1.14216		9.42599	0	208	192.093	1.10297
9.43823	0	56	49.6767	0.844981		9.3485	0	100	113.01	-1.30103		9.43007	0	190	191.839	-0.133427
9.44231	0	48	49.5649	-0.22587		9.35258	0	113	112.842	0.0149027		9.43415	0	184	191.586	-0.559241
9.44639	0	45	49.4533	-0.66386		9.35665	0	117	112.673	0.400012		9.43823	0	187	191.333	-0.31686
9.45047	1	49	49.342	-0.0488624		9.36073	0	98	112.505	-1.46524		9.44231	0	184	191.08	-0.521975
9.45454	0	52	49.2311	0.383982		9.36481	1	102	112.337	-1.02356		9.44639	0	175	190.828	-1.1965
9.45862	0	56	49.1204	0.919327		9.36889	0	127	112.17	1.31594		9.45047	1	183	190.576	-0.560056
9.4627	0	47	49.01	-0.293189		9.37297	0	100	112.003	-1.2003		9.45454	0	157	190.325	-2.6596
9.46678	0	49	48.8999	0.0142983		9.37705	0	102	111.836	-0.973935		9.45862	0	176	190.074	-1.06083
9.47086	0	50	48.7978	0.170019		9.38113	0	108	111.67	-0.35313		9.4627	0	213	189.823	1.58808
9.47494	0	49	48.7266	0.0390596		9.38521	0	107	111.504	-0.435392		9.46678	0	207	189.572	1.21132
9.47902	0	50	48.6621	0.189206		9.38928	0	149	111.338	3.0854		9.47086	0	179	189.322	-0.7715
9.4831	0	61	48.5527	1.59372		9.39336	0	97	111.165	-1.43823		9.47494	0	205	189.072	1.11245
9.48717	0	56	48.4435	1.00978		9.39744	0	103	110.996	-0.787835		9.47902	0	166	188.823	-1.77138
9.49125	0	33	48.3347	-2.66942		9.40152	0	127	110.918	1.42707		9.4831	0	196	188.573	0.530469
9.49533	0	48	48.2261	-0.0326357		9.4056	0	118	110.77	0.665606		9.48717	0	193	188.325	0.336543
9.49941	0	58	48.1178	1.29759		9.40968	0	117	110.607	0.591015		9.49125	0	195	188.076	0.495831
9.50349	0	47	48.0098	-0.147301		9.41376	0	112	110.443	0.147138		9.49533	0	160	187.828	-2.19999
9.50757	0	56	47.9021	1.08212		9.41784	0	120	110.278	0.887451		9.49941	0	214	187.58	1.80603
9.51165	0	42	47.7947	-0.894147		9.42191	0	132	110.114	1.9049		9.50349	0	195	187.333	0.549072
9.51573	0	50	47.6876	0.327021		9.42599	0	96	109.951	-1.42382		9.50757	0	185	187.085	-0.153327
9.5198	0	53	47.5808	0.744388		9.43007	0	116	109.787	0.576856		9.51165	0	172	186.839	-1.13144
9.52388	0	50	47.4742	0.3572		9.43415	0	117	109.616	0.682616		9.51573	0	193	186.592	0.461246
9.52796	1	63	47.3679	1.96945		9.43823	0	103	109.442	-0.634734		9.5198	0	188	186.346	0.120629
9.53204	0	49	47.262	0.248292		9.44231	0	109	109.362	-0.0346812		9.52388	0	204	186.1	1.25324
9.53612	0	59	47.1562	1.54193		9.44639	0	123	109.303	1.235		9.52796	1	207	185.855	1.4697
9.5402	0	45	47.0508	-0.305718		9.45047	1	131	109.159	1.90821		9.53204	0	173	185.61	-0.958687
9.54428	0	60	46.9457	1.68531		9.45454	0	129	108.999	1.76098		9.53612	0	196	185.365	0.759661
9.54836	0	53	46.8408	0.84603		9.45862	0	130	108.837	1.85615		9.5402	0	194	185.12	0.637529
9.55243	0	43	46.7362	-0.569767		9.4627	0	111	108.674	0.220775		9.54428	0	177	184.876	-0.592004
9.55651	0	47	46.6396	0.0525739		9.46678	0	110	108.512	0.141909		9.54836	0	179	184.632	-0.420975
9.56059	0	45	46.5738	-0.234614		9.47086	0	103	108.35	-0.527113		9.55243	0	184	184.389	-0.0286605
9.56467	0	50	46.5148	0.492879		9.47494	0	111	108.188	0.266913		9.55651	0	188	184.146	0.281111
9.56875	0	60	46.4108	1.75436		9.47902	0	97	108.027	-1.11957		9.56059	0	181	183.903	-0.215761
9.57283	0	64	46.3071	2.21161		9.4831	0	133	107.858	2.18009		9.56467	0	165	183.66	-1.4527
9.57691	0	50	46.2037	0.536884		9.48717	0	103	107.693	-0.462417		9.56875	0	194	183.418	0.759738
9.58099	0	50	46.1005	0.551475		9.49125	0	113	107.62	0.506153		9.57283	0	169	183.176	-1.09048
9.58506	0	57	45.9976	1.4573		9.49533	0	100	107.476	-0.747584		9.57691	0	213	182.935	2.06004
9.58914	0	52	45.895	0.846616		9.49941	0	110	107.318	0.25574		9.58099	0	176	182.693	-0.50454
9.59322	0	49	45.7926	0.458197		9.50349	0	101	107.158	-0.612726		9.58506	0	168	182.453	-1.11504
9.5973	0	49	45.6905	0.47278		9.50757	0	103	106.998	-0.39392		9.58914	0	181	182.212	-0.0900916
9.60138	0	45	45.5887	-0.0877637		9.51165	0	112	106.838	0.487749		9.59322	0	205	181.972	1.60836
9.60546	0	36	45.4872	-1.5812		9.51573	0	108	106.679	0.127136		9.5973	0	182	181.732	0.0198702
9.60954	1	51	45.3859	0.786126		9.5198	0	96	106.52	-1.07366		9.60138	0	154	181.492	-2.2154
9.61362	0	42	45.2849	-0.506877		9.52388	0	119	106.361	1.15862		9.60546	0	158	181.253	-1.84992
9.61769	0	45	45.1842	-0.0274607		9.52796	1	130	106.202	2.08718		9.60954	1	159	181.014	-1.74584
9.62177	0	42	45.0838	-0.475833		9.53204	0	116	106.044	0.924358		9.61362	0	155	180.776	-2.07034
9.62585	0	66	44.9836	2.58695		9.53612	0	117	105.887	1.02744		9.61769	0	171	180.537	-0.729335
9.62993	0	54	44.8836	1.24058		9.5402	0	106	105.729	0.0263188		9.62177	0	146	180.299	-2.83863
9.63401	0	53	44.7916	1.12751		9.54428	0	113	105.572	0.698784		9.62585	0	178	180.062	-0.154531
9.63809	1	54	44.7305	1.26141		9.54836	0	117	105.415	1.07104		9.62993	0	165	179.824	-1.15408
9.64217	0	41	44.6761	-0.574116		9.55243	0	102	105.258	-0.322624		9.63401	0	164	179.587	-1.21717
9.64625	0	34	44.5767	-1.8139		9.55651	0	108	105.102	0.278854		9.63809	1	174	179.351	-0.405636
9.65032	0	34	44.4776	-1.7969		9.56059	0	91	104.946	-1.46195		9.64217	0	143	179.114	-3.02003
9.6544	1	44	44.3788	-0.0571008		9.56467	0	103	104.79	-0.176413		9.64625	0	162	178.878	-1.32609
9.65848	0	42	44.2802	-0.351837		9.56875	0	103	104.627	-0.160362		9.65032	0	169	178.643	-0.741738
9.66256	0	49	44.1818	0.68831		9.57283	0	113	104.468	0.802599		9.6544	1	158	178.407	-1.62351
9.66664	0	47	44.0838	0.425378		9.57691	0	102	104.4	-0.237676		9.65848	0	189	178.172	0.787613
9.67072	0	58	43.9859	1.84014		9.58099	0	92	104.262	-1.27844		9.66256	0	162	177.937	-1.25216
9.6748	0	47	43.8884	0.453875		9.58506	0	111	104.11	0.653978		9.66664	0	180	177.703	0.171215
9.67888	0	52	43.7911	1.13837		9.58914	0	94	103.956	-1.02684		9.67072	0	171	177.469	-0.49468
9.68295	0	53	43.6941	1.27827		9.59322	0	100	103.801	-0.380117		9.6748	0	168	177.235	-0.712493
9.68703	0	57	43.5973	1.77523		9.5973	0	93	103.647	-1.10405		9.67888	0	178	177.001	0.0748433
9.69111	0	35	43.5008	-1.43689		9.60138	0	97	103.493	-0.659283		9.68295	0	175	176.768	-0.13367
9.69519	0	43	43.4045	-0.0616853		9.60546	0	119	103.34	1.43558		9.68703	0	182	176.535	0.405062
9.69927	0	43	43.3085	-0.0470439		9.60954	1	81	103.186	-2.46515		9.69111	0	205	176.303	2.0043
9.70335	0	41	43.2127	-0.345571		9.61362	0	93	103.033	-1.04042		9.69519	0	171	176.071	-0.38776
9.70743	0	44	43.1172	0.133083		9.61769	0	90	102.881	-1.35775		9.69927	0	190	175.839	1.02737
9.71151	0	56	43.022	1.73426		9.62177	0	99	102.728	-0.37472		9.70335	0	204	175.607	1.9879
9.71558	0	47	42.9346	0.592992		9.62585	0	91	102.576	-1.21353		9.70743	0	155	175.376	-1.63662
9.71966	0	36	42.8782	-1.14637		9.62993	0	121	102.425	1.68868		9.71151	0	181	175.145	0.435214
9.72374	0	44	42.8285	0.176617		9.63401	0	105	102.273	0.26612		9.71558	0	183	174.914	0.597725
9.72782	0	53	42.7337	1.41019		9.63809	1	84	102.122	-1.97726		9.71966	0	161	174.684	-1.07843
9.7319	0	46	42.6392	0.495525		9.64217	0	109	101.971	0.673259		9.72374	0	162	174.454	-0.978455
9.73598	0	42	42.5449	-0.0840846		9.64625	0	114	101.813	1.14143		9.72782	0	179	174.224	0.356978
9.74006	0	42	42.4509	-0.0695792		9.65032	0	115	101.658	1.24412		9.7319	0	184	173.995	0.737613
9.74414	1	46	42.3648	0.535975		9.6544	1	99	101.595	-0.260828		9.73598	0	161	173.765	-1.00605
9.74821	0	45	42.3096	0.401056		9.65848	0	89	101.462	-1.32096		9.74006	0	162	173.537	-0.9064
9.75229	0	40	42.2611	-0.357515		9.66256	0	120	101.314	1.70578		9.74414	1	160	173.308	-1.0521
9.75637	0	45	42.1676	0.42223		9.66664	0	118	101.164	1.54984		9.74821	0	175	173.08	0.145147
9.76045	0	47	42.082	0.717365		9.67072	0	101	101.015	-0.0014678		9.75229	0	177	172.852	0.311783
9.76453	1	36	42.0273	-1.00455		9.6748	0	110	100.865	0.870962		9.75637	0	189	172.624	1.19115
9.76861	0	38	41.9792	-0.645518		9.67888	0	102	100.716	0.127127		9.76045	0	173	172.397	0.0458347
9.77269	0	45	41.8862	0.464178		9.68295	0	102	100.567	0.141871		9.76453	1	187	172.17	1.08446
9.77677	0	50	41.7934	1.16059		9.68703	0	102	100.419	0.156587		9.76861	0	175	171.944	0.231049
9.78084	0	46	41.7009	0.633873		9.69111	0	99	100.27	-0.127661		9.77269	0	170	171.717	-0.131699
9.78492	0	40	41.6086	-0.254338		9.69519	0	110	100.122	0.941815		9.77677	0	178	171.491	0.487863
9.789	0	38	41.5165	-0.570456		9.69927	0	103	99.9744	0.298123		9.78084	0	151	171.265	-1.64917
9.79308	0	31	41.4247	-1.87234		9.70335	0	91	99.8269	-0.925309		9.78492	0	160	171.04	-0.872782
9.79716	0	47	41.3332	0.826591		9.70743	0	94	99.6797	-0.585814		9.789	0	158	170.815	-1.01949
9.80124	0	49	41.2419	1.1083		9.71151	0	86	99.5327	-1.45927		9.79308	0	172	170.59	0.107516
9.80532	0	55	41.1508	1.86742		9.71558	0	102	99.3861	0.258817		9.79716	0	166	170.365	-0.338821
9.8094	0	47	41.06	0.866438		9.71966	0	97	99.2397	-0.227407		9.80124	0	166	170.141	-0.321418
9.81347	0	58	40.9694	2.23622		9.72374	0	106	99.0936	0.67081		9.80532	0	150	169.917	-1.62624
9.81755	0	39	40.8791	-0.300896		9.72782	0	115	98.9402	1.49758		9.8094	0	150	169.694	-1.60798
9.82163	0	30	40.789	-1.96979		9.7319	0	93	98.7905	-0.600449		9.81347	0	151	169.47	-1.50309
9.82571	0	53	40.6992	1.68965		9.73598	0	90	98.7322	-0.920451		9.81755	0	170	169.247	0.0577309
9.82979	0	43	40.6096	0.36454		9.74006	0	98	98.6036	-0.0609714		9.82163	0	169	169.025	-0.00188922
9.83387	0	44	40.5202	0.524602		9.74414	1	92	98.4606	-0.673562		9.82571	0	153	168.802	-1.27753
9.83795	0	48	40.4311	1.09248		9.74821	0	102	98.3156	0.364806		9.82979	0	151	168.58	-1.43064
9.84203	0	51	40.3422	1.4924		9.75229	0	105	98.1706	0.666477		9.83387	0	187	168.358	1.36322
9.8461	0	30	40.2535	-1.87203		9.75637	0	98	98.0183	-0.00185341		9.83795	0	182	168.137	1.02762
9.85018	0	38	40.1728	-0.352468		9.76045	0	92	97.8697	-0.611958		9.84203	0	169	167.915	0.0834272
9.85426	0	39	40.1229	-0.179805		9.76453	1	95	97.8124	-0.288546		9.8461	0	199	167.695	2.21919
9.85834	0	40	40.0797	-0.0125984		9.76861	0	96	97.6849	-0.171963		9.85018	0	160	167.474	-0.590863
9.86242	0	39	39.9915	-0.15876		9.77269	0	121	97.5354	2.13314		9.85426	0	178	167.254	0.80548
9.8665	0	41	39.9035	0.17125		9.77677	0	93	97.3874	-0.454952		9.85834	0	157	167.034	-0.800762
[truncated: 1,103 more rows]

## Sheet: S7
boxplots				regression par				regression per
Par	Per	Sample type		sd	intensity	fit		sd	intensity	fit
7.84164	9.25923	GeuSapVC2.60		0.252224	7.84164	6.71841		0.252224	7.84164	6.6847
3.64749	3.62554	GeuSapVC2.60		0.118054	3.64749	4.50392		0.118054	3.64749	4.74017
4.99262	6.09726	GeuSapVC2.60		0.193765	4.99262	5.75354		0.193765	4.99262	5.83746
3.58785	3.57215	GeuSapVC2.60		0.105879	3.58785	4.30299		0.105879	3.58785	4.56373
3.63487	3.42067	GeuSapVC2.60		0.0975006	3.63487	4.16469		0.0975006	3.63487	4.44229
6.27131	5.99851	GeuSapVC2.60		0.349542	6.27131	8.32465		0.349542	6.27131	8.09514
3.23572	3.01108	GeuSapVC2.60		0.463101	7.32946	10.1989		0.463101	7.32946	9.74093
7.32946	7.33062	GeuSapVC2.60		0.617247	11.3403	12.7431		0.617247	11.3403	11.975
11.3403	10.4831	GeuSapVC2.60		0.2429	9.45728	6.56452		0.2429	9.45728	6.54957
9.45728	8.7669	GeuSapVC2.60		0.24308	7.43908	6.56748		0.24308	7.43908	6.55218
7.43908	6.91246	GeuSapVC2.60		0.272545	6.69446	7.05379		0.272545	6.69446	6.97921
6.69446	6.13679	GeuSapVC2.60		0.433186	11.1415	9.70518		0.433186	11.1415	9.30738
11.1415	9.62444	GeuSapVC2.60		0.171031	4.42115	5.37832		0.171031	4.42115	5.50798
4.42115	4.03987	GeuSapVC2.60		0.267392	9.07346	6.96875		0.267392	9.07346	6.90453
9.07346	9.52467	GeuSapVC2.60		0.16911	3.84131	5.34661		0.16911	3.84131	5.48013
3.84131	4.17354	GeuSapVC2.60		0.170772	4.46818	5.37403		0.170772	4.46818	5.50421
4.46818	4.51928	GeuSapVC2.60		0.370787	9.07715	8.67528		0.370787	9.07715	8.40303
9.07715	8.87572	GeuSapVC2.60		0.139041	3.86362	4.85031		0.139041	3.86362	5.04434
3.21408	2.97677	GeuSapVC2.60		0.436165	9.50541	9.75435		0.436165	9.50541	9.35056
3.86362	3.46697	GeuSapVC2.60		0.274886	8.06951	7.09243		0.71505	13.6279	13.3924
9.50541	10.3156	GeuSapVC2.60		0.378603	9.52682	8.80429		0.274886	8.06951	7.01313
13.6279	14.2468	GeuSapVC2.60		0.126523	3.98836	4.64371		0.378603	9.52682	8.51631
8.06951	8.63056	GeuSapVC2.60		0.175898	4.68728	5.45864		0.126523	3.98836	4.86292
9.52682	10.2752	GeuSapVC2.60		0.105837	3.66828	4.30228		0.175898	4.68728	5.57851
14.316	15.9075	GeuSapVC2.60		0.1866	6.98769	5.63528		0.105837	3.66828	4.56311
3.98836	4.06903	GeuSapVC2.60		0.311846	12.3412	7.70247		0.1866	6.98769	5.73361
4.68728	4.82772	GeuSapVC2.60		0.2534	7.66918	6.73781		0.311846	12.3412	7.54881
3.66828	3.91633	GeuSapVC2.60						0.2534	7.66918	6.70174
6.98769	6.69815	GeuSapVC2.60
12.3412	11.8921	GeuSapVC2.60
7.66918	8.76005	GeuSapVC2.60
0.269179	0.167718	blank
0.191205	0.126692	blank
0.279333	0.187359	blank
0.0609487	0.0463077	blank
0.208795	0.146795	blank
0.205231	0.136462	blank
0.124795	0.0858205	blank
0.211564	0.142154	blank
0.215641	0.146385	blank
0.066359	0.0472308	blank
0.254128	0.158051	blank
0.219513	0.142077	blank
0.215282	0.138051	blank
0.294615	0.194641	blank
0.381846	0.238744	blank
0.282821	0.187667	blank
0.249872	0.162462	blank
0.286872	0.180718	blank
0.182769	0.120769	blank
0.333231	0.217436	blank
0.258615	0.172923	blank
0.218615	0.144128	blank
0.207846	0.136205	blank
0.190615	0.126308	blank
0.293692	0.188231	blank
0.384641	0.267179	blank
0.300282	0.194205	blank
0.239205	0.154744	blank
0.237897	0.157564	blank
0.241513	0.160667	blank
0.260154	0.17859	blank
0.237821	0.156795	blank
0.425333	0.294718	blank
0.205667	0.133077	blank
0.252538	0.15959	blank
0.424615	0.292487	blank
0.229538	0.157974	blank
0.454026	0.303897	blank
0.250538	0.167	blank
0.191487	0.123538	blank
0.142641	0.0952564	blank

[truncated: 1 more sheets: S8]
